# Supplementary material for: Genome-wide identification of tissue-specific long non-coding RNA in three farm animal species
Source: BMC Genomics. 2018 Sep 18;19:684. doi: 10.1186/s12864-018-5037-7 (PMC6145346; doi:10.1186/s12864-018-5037-7)
Supplement: Supplementary file 21 — Multiple Sequence Alignments for Conserved LncRNAs. A multiple sequence alignment file generated by ClustalW is included for each of the 39 groups of lncRNAs associated with orthologous genes across all five species. (ZIP 445 kb) [file 12864_2018_5037_MOESM21_ESM.zip › Group_13_Seqs.fa.align.out]

CLUSTAL 2.1 multiple sequence alignment


Chicken_TCONS_00016134      AATGACAGAAGCATAGATCATTGTAGTTGGAGAAGACCTTCAAGATCATC
Chicken_TCONS_00016129      AATGACAGAAGCATAGATCATTGTAGTTGGAGAAGACCTTCAAGATCATC
Chicken_TCONS_00016131      AATGACAGAAGCATAGATCATTGTAGTTGGAGAAGACCTTCAAGATCATC
Chicken_TCONS_00016128      AATGACAGAAGCATAGATCATTGTAGTTGGAGAAGACCTTCAAGATCATC
Chicken_TCONS_00016125      --------------------------------------------------
Chicken_TCONS_00016124      --------------------------------------------------
Chicken_TCONS_00016132      AATGACAGAAGCATAGATCATTGTAGTTGGAGAAGACCTTCAAGATCATC
Chicken_TCONS_00016126      AATGACAGAAGCATAGATCATTGTAGTTGGAGAAGACCTTCAAGATCATC
Chicken_TCONS_00016127      AATGACAGAAGCATAGATCATTGTAGTTGGAGAAGACCTTCAAGATCATC
Chicken_TCONS_00016141      AATGACAGAAGCATAGATCATTGTAGTTGGAGAAGACCTTCAAGATCATC
Chicken_TCONS_00016133      --------------------------------------------------
Chicken_TCONS_00016135      --------------------------------------------------
Chicken_TCONS_00016130      --------------------------------------------------
Chicken_TCONS_00016138      --------------------------------------------------
Chicken_TCONS_00016139      --------------------------------------------------
Chicken_TCONS_00016122      --------------------------------------------------
Chicken_TCONS_00016140      --------------------------------------------------
Chicken_TCONS_00016137      --------------------------------------------------
Chicken_TCONS_00016123      --------------------------------------------------
Chicken_TCONS_00016136      --------------------------------------------------
Chicken_TCONS_00007928      --------------------------------------------------
Chicken_TCONS_00007929      --------------------------------------------------
Pig_TCONS_00086821          --------------------------------------------------
Pig_TCONS_00086818          --------------------------------------------------
Pig_TCONS_00086820          --------------------------------------------------
Pig_TCONS_00086819          --------------------------------------------------
Pig_TCONS_00086817          --------------------------------------------------
Cattle_TCONS_00069187       --------------------------------------------------
Cattle_TCONS_00069188       --------------------------------------------------
Pig_TCONS_00088446          --------------------------------------------------
Mouse_XR_377236.1           --------------------------------------------------
Cattle_TCONS_00069190       --------------------------------------------------
Cattle_TCONS_00069191       --------------------------------------------------
Pig_TCONS_00088420          --------------------------------------------------
Pig_TCONS_00086823          --------------------------------------------------
                                                                              

Chicken_TCONS_00016134      ACGTCCAAGTGCCGACCCATCCCCACCATGCTCACTGACCATGTCCTGTG
Chicken_TCONS_00016129      ACGTCCAAGTGCCGACCCATCCCCACCATGCTCACTGACCATGTCCTGTG
Chicken_TCONS_00016131      ACGTCCAAGTGCCGACCCATCCCCACCATGCTCACTGACCATGTCCTGTG
Chicken_TCONS_00016128      ACGTCCAAGTGCCGACCCATCCCCACCATGCTCACTGACCATGTCCTGTG
Chicken_TCONS_00016125      --------------------------------------------------
Chicken_TCONS_00016124      --------------------------------------------------
Chicken_TCONS_00016132      ACGTCCAAGTGCCGACCCATCCCCACCATGCTCACTGACCATGTCCTGTG
Chicken_TCONS_00016126      ACGTCCAAGTGCCGACCCATCCCCACCATGCTCACTGACCATGTCCTGTG
Chicken_TCONS_00016127      ACGTCCAAGTGCCGACCCATCCCCACCATGCTCACTGACCATGTCCTGTG
Chicken_TCONS_00016141      ACGTCCAAGTGCCGACCCATCCCCACCATGCTCACTGACCATGTCCTGTG
Chicken_TCONS_00016133      --------------------------------------------------
Chicken_TCONS_00016135      --------------------------------------------------
Chicken_TCONS_00016130      --------------------------------------------------
Chicken_TCONS_00016138      --------------------------------------------------
Chicken_TCONS_00016139      --------------------------------------------------
Chicken_TCONS_00016122      --------------------------------------------------
Chicken_TCONS_00016140      --------------------------------------------------
Chicken_TCONS_00016137      --------------------------------------------------
Chicken_TCONS_00016123      --------------------------------------------------
Chicken_TCONS_00016136      --------------------------------------------------
Chicken_TCONS_00007928      --------------------------------------------------
Chicken_TCONS_00007929      --------------------------------------------------
Pig_TCONS_00086821          --------------------------------------------------
Pig_TCONS_00086818          --------------------------------------------------
Pig_TCONS_00086820          --------------------------------------------------
Pig_TCONS_00086819          --------------------------------------------------
Pig_TCONS_00086817          --------------------------------------------------
Cattle_TCONS_00069187       --------------------------------------------------
Cattle_TCONS_00069188       --------------------------------------------------
Pig_TCONS_00088446          --------------------------------------------------
Mouse_XR_377236.1           --------------------------------------------------
Cattle_TCONS_00069190       --------------------------------------------------
Cattle_TCONS_00069191       --------------------------------------------------
Pig_TCONS_00088420          --------------------------------------------------
Pig_TCONS_00086823          --------------------------------------------------
                                                                              

Chicken_TCONS_00016134      CCATGTTCACACGGTTCTTGTACACCTCCAGGGATGGTGAGTCCACCACC
Chicken_TCONS_00016129      CCATGTTCACACGGTTCTTGTACACCTCCAGGGATGGTGAGTCCACCACC
Chicken_TCONS_00016131      CCATGTTCACACGGTTCTTGTACACCTCCAGGGATGGTGAGTCCACCACC
Chicken_TCONS_00016128      CCATGTTCACACGGTTCTTGTACACCTCCAGGGATGGTGAGTCCACCACC
Chicken_TCONS_00016125      --------------------------------------------------
Chicken_TCONS_00016124      --------------------------------------------------
Chicken_TCONS_00016132      CCATGTTCACACGGTTCTTGTACACCTCCAGGGATGGTGAGTCCACCACC
Chicken_TCONS_00016126      CCATGTTCACACGGTTCTTGTACACCTCCAGGGATGGTGAGTCCACCACC
Chicken_TCONS_00016127      CCATGTTCACACGGTTCTTGTACACCTCCAGGGATGGTGAGTCCACCACC
Chicken_TCONS_00016141      CCATGTTCACACGGTTCTTGTACACCTCCAGGGATGGTGAGTCCACCACC
Chicken_TCONS_00016133      --------------------------------------------------
Chicken_TCONS_00016135      --------------------------------------------------
Chicken_TCONS_00016130      --------------------------------------------------
Chicken_TCONS_00016138      --------------------------------------------------
Chicken_TCONS_00016139      --------------------------------------------------
Chicken_TCONS_00016122      --------------------------------------------------
Chicken_TCONS_00016140      --------------------------------------------------
Chicken_TCONS_00016137      --------------------------------------------------
Chicken_TCONS_00016123      --------------------------------------------------
Chicken_TCONS_00016136      --------------------------------------------------
Chicken_TCONS_00007928      --------------------------------------------------
Chicken_TCONS_00007929      --------------------------------------------------
Pig_TCONS_00086821          --------------------------------------------------
Pig_TCONS_00086818          --------------------------------------------------
Pig_TCONS_00086820          --------------------------------------------------
Pig_TCONS_00086819          --------------------------------------------------
Pig_TCONS_00086817          --------------------------------------------------
Cattle_TCONS_00069187       --------------------------------------------------
Cattle_TCONS_00069188       --------------------------------------------------
Pig_TCONS_00088446          --------------------------------------------------
Mouse_XR_377236.1           --------------------------------------------------
Cattle_TCONS_00069190       --------------------------------------------------
Cattle_TCONS_00069191       --------------------------------------------------
Pig_TCONS_00088420          --------------------------------------------------
Pig_TCONS_00086823          --------------------------------------------------
                                                                              

Chicken_TCONS_00016134      GCCACGGGCAGCTGTGCCACTGCCTCATCACTCTTTCTGAGAAGAAGTTG
Chicken_TCONS_00016129      GCCACGGGCAGCTGTGCCACTGCCTCATCACTCTTTCTGAGAAGAAGTTG
Chicken_TCONS_00016131      GCCACGGGCAGCTGTGCCACTGCCTCATCACTCTTTCTGAGAAGAAGTTG
Chicken_TCONS_00016128      GCCACGGGCAGCTGTGCCACTGCCTCATCACTCTTTCTGAGAAGAAGTTG
Chicken_TCONS_00016125      --------------------------------------------------
Chicken_TCONS_00016124      --------------------------------------------------
Chicken_TCONS_00016132      GCCACGGGCAGCTGTGCCACTGCCTCATCACTCTTTCTGAGAAGAAGTTG
Chicken_TCONS_00016126      GCCACGGGCAGCTGTGCCACTGCCTCATCACTCTTTCTGAGAAGAAGTTG
Chicken_TCONS_00016127      GCCACGGGCAGCTGTGCCACTGCCTCATCACTCTTTCTGAGAAGAAGTTG
Chicken_TCONS_00016141      GCCACGGGCAGCTGTGCCACTGCCTCATCACTCTTTCTGAGAAGAAGTTG
Chicken_TCONS_00016133      --------------------------------------------------
Chicken_TCONS_00016135      --------------------------------------------------
Chicken_TCONS_00016130      --------------------------------------------------
Chicken_TCONS_00016138      --------------------------------------------------
Chicken_TCONS_00016139      --------------------------------------------------
Chicken_TCONS_00016122      --------------------------------------------------
Chicken_TCONS_00016140      --------------------------------------------------
Chicken_TCONS_00016137      --------------------------------------------------
Chicken_TCONS_00016123      --------------------------------------------------
Chicken_TCONS_00016136      --------------------------------------------------
Chicken_TCONS_00007928      --------------------------------------------------
Chicken_TCONS_00007929      --------------------------------------------------
Pig_TCONS_00086821          --------------------------------------------------
Pig_TCONS_00086818          --------------------------------------------------
Pig_TCONS_00086820          --------------------------------------------------
Pig_TCONS_00086819          --------------------------------------------------
Pig_TCONS_00086817          --------------------------------------------------
Cattle_TCONS_00069187       --------------------------------------------------
Cattle_TCONS_00069188       --------------------------------------------------
Pig_TCONS_00088446          --------------------------------------------------
Mouse_XR_377236.1           --------------------------------------------------
Cattle_TCONS_00069190       --------------------------------------------------
Cattle_TCONS_00069191       --------------------------------------------------
Pig_TCONS_00088420          --------------------------------------------------
Pig_TCONS_00086823          --------------------------------------------------
                                                                              

Chicken_TCONS_00016134      TTTCTAACGTGTAAAGGTTTTCTCCACAAGTAGTGCTCTGGTGTAAGTCA
Chicken_TCONS_00016129      TTTCTAACGTGTAAAGGTTTTCTCCACAAGTAGTGCTCTGGTGTAAGTCA
Chicken_TCONS_00016131      TTTCTAACGTGTAAAGGTTTTCTCCACAAGTAGTGCTCTGGTGTAAGTCA
Chicken_TCONS_00016128      TTTCTAACGTGTAAAGGTTTTCTCCACAAGTAGTGCTCTGGTGTAAGTCA
Chicken_TCONS_00016125      --------------------------------------------------
Chicken_TCONS_00016124      --------------------------------------------------
Chicken_TCONS_00016132      TTTCTAACGTGTAAAGGTTTTCTCCACAAGTAGTGCTCTGGTGTAAGTCA
Chicken_TCONS_00016126      TTTCTAACGTGTAAAGGTTTTCTCCACAAGTAGTGCTCTGGTGTAAGTCA
Chicken_TCONS_00016127      TTTCTAACGTGTAAAGGTTTTCTCCACAAGTAGTGCTCTGGTGTAAGTCA
Chicken_TCONS_00016141      TTTCTAACGTGTAAAGGTTTTCTCCACAAGTAGTGCTCTGGTGTAAGTCA
Chicken_TCONS_00016133      --------------------------------------------------
Chicken_TCONS_00016135      --------------------------------------------------
Chicken_TCONS_00016130      --------------------------------------------------
Chicken_TCONS_00016138      --------------------------------------------------
Chicken_TCONS_00016139      --------------------------------------------------
Chicken_TCONS_00016122      --------------------------------------------------
Chicken_TCONS_00016140      --------------------------------------------------
Chicken_TCONS_00016137      --------------------------------------------------
Chicken_TCONS_00016123      --------------------------------------------------
Chicken_TCONS_00016136      --------------------------------------------------
Chicken_TCONS_00007928      --------------------------------------------------
Chicken_TCONS_00007929      --------------------------------------------------
Pig_TCONS_00086821          --------------------------------------------------
Pig_TCONS_00086818          --------------------------------------------------
Pig_TCONS_00086820          --------------------------------------------------
Pig_TCONS_00086819          --------------------------------------------------
Pig_TCONS_00086817          --------------------------------------------------
Cattle_TCONS_00069187       --------------------------------------------------
Cattle_TCONS_00069188       --------------------------------------------------
Pig_TCONS_00088446          --------------------------------------------------
Mouse_XR_377236.1           --------------------------------------------------
Cattle_TCONS_00069190       --------------------------------------------------
Cattle_TCONS_00069191       --------------------------------------------------
Pig_TCONS_00088420          --------------------------------------------------
Pig_TCONS_00086823          --------------------------------------------------
                                                                              

Chicken_TCONS_00016134      GAGAGGAGGAAGGCTCTCTGGTGGTAGTCTGGTTCTAGGAATTTGCCTCA
Chicken_TCONS_00016129      GAGAGGAGGAAGGCTCTCTGGTGGTAGTCTGGTTCTAGGAATTTGCCTCA
Chicken_TCONS_00016131      GAGAGGAGGAAGGCTCTCTGGTGGTAGTCTGGTTCTAGGAATTTGCCTCA
Chicken_TCONS_00016128      GAGAGGAGGAAGGCTCTCTGGTGGTAGTCTGGTTCTAGGAATTTGCCTCA
Chicken_TCONS_00016125      --------------------------------------------------
Chicken_TCONS_00016124      --------------------------------------------------
Chicken_TCONS_00016132      GAGAGGAGGAAGGCTCTCTGGTGGTAGTCTGGTTCTAGGAATTTGCCTCA
Chicken_TCONS_00016126      GAGAGGAGGAAGGCTCTCTGGTGGTAGTCTGGTTCTAGGAATTTGCCTCA
Chicken_TCONS_00016127      GAGAGGAGGAAGGCTCTCTGGTGGTAGTCTGGTTCTAGGAATTTGCCTCA
Chicken_TCONS_00016141      GAGAGGAGGAAGGCTCTCTGGTGGTAGTCTGGTTCTAGGAATTTGCCTCA
Chicken_TCONS_00016133      --------------------------------------------------
Chicken_TCONS_00016135      --------------------------------------------------
Chicken_TCONS_00016130      --------------------------------------------------
Chicken_TCONS_00016138      --------------------------------------------------
Chicken_TCONS_00016139      --------------------------------------------------
Chicken_TCONS_00016122      --------------------------------------------------
Chicken_TCONS_00016140      --------------------------------------------------
Chicken_TCONS_00016137      --------------------------------------------------
Chicken_TCONS_00016123      --------------------------------------------------
Chicken_TCONS_00016136      --------------------------------------------------
Chicken_TCONS_00007928      --------------------------------------------------
Chicken_TCONS_00007929      --------------------------------------------------
Pig_TCONS_00086821          --------------------------------------------------
Pig_TCONS_00086818          --------------------------------------------------
Pig_TCONS_00086820          --------------------------------------------------
Pig_TCONS_00086819          --------------------------------------------------
Pig_TCONS_00086817          --------------------------------------------------
Cattle_TCONS_00069187       --------------------------------------------------
Cattle_TCONS_00069188       --------------------------------------------------
Pig_TCONS_00088446          --------------------------------------------------
Mouse_XR_377236.1           --------------------------------------------------
Cattle_TCONS_00069190       --------------------------------------------------
Cattle_TCONS_00069191       --------------------------------------------------
Pig_TCONS_00088420          --------------------------------------------------
Pig_TCONS_00086823          --------------------------------------------------
                                                                              

Chicken_TCONS_00016134      GACAGCTGTGAGTGGCTTAGCAAAAGGTAGGGGAGGAGGGGGGGAAGCAG
Chicken_TCONS_00016129      GACAGCTGTGAGTGGCTTAGCAAAAGGTAGGGGAGGAGGGGGGGAAGCAG
Chicken_TCONS_00016131      GACAGCTGTGAGTGGCTTAGCAAAAGGTAGGGGAGGAGGGGGGGAAGCAG
Chicken_TCONS_00016128      GACAGCTGTGAGTGGCTTAGCAAAAGGTAGGGGAGGAGGGGGGGAAGCAG
Chicken_TCONS_00016125      --------------------------------------------------
Chicken_TCONS_00016124      --------------------------------------------------
Chicken_TCONS_00016132      GACAGCTGTGAGTGGCTTAGCAAAAGGTAGGGGAGGAGGGGGGGAAGCAG
Chicken_TCONS_00016126      GACAGCTGTGAGTGGCTTAGCAAAAGGTAGGGGAGGAGGGGGGGAAGCAG
Chicken_TCONS_00016127      GACAGCTGTGAGTGGCTTAGCAAAAGGTAGGGGAGGAGGGGGGGAAGCAG
Chicken_TCONS_00016141      GACAGCTGTGAGTGGCTTAGCAAAAGGTAGGGGAGGAGGGGGGGAAGCAG
Chicken_TCONS_00016133      --------------------------------------------------
Chicken_TCONS_00016135      --------------------------------------------------
Chicken_TCONS_00016130      --------------------------------------------------
Chicken_TCONS_00016138      --------------------------------------------------
Chicken_TCONS_00016139      --------------------------------------------------
Chicken_TCONS_00016122      --------------------------------------------------
Chicken_TCONS_00016140      --------------------------------------------------
Chicken_TCONS_00016137      --------------------------------------------------
Chicken_TCONS_00016123      --------------------------------------------------
Chicken_TCONS_00016136      --------------------------------------------------
Chicken_TCONS_00007928      --------------------------------------------------
Chicken_TCONS_00007929      --------------------------------------------------
Pig_TCONS_00086821          --------------------------------------------------
Pig_TCONS_00086818          --------------------------------------------------
Pig_TCONS_00086820          --------------------------------------------------
Pig_TCONS_00086819          --------------------------------------------------
Pig_TCONS_00086817          --------------------------------------------------
Cattle_TCONS_00069187       --------------------------------------------------
Cattle_TCONS_00069188       --------------------------------------------------
Pig_TCONS_00088446          --------------------------------------------------
Mouse_XR_377236.1           --------------------------------------------------
Cattle_TCONS_00069190       --------------------------------------------------
Cattle_TCONS_00069191       --------------------------------------------------
Pig_TCONS_00088420          --------------------------------------------------
Pig_TCONS_00086823          --------------------------------------------------
                                                                              

Chicken_TCONS_00016134      AAGCCCCCAACCTCTGAATAAGGGAAAAATGCTGCAAGAGAGAAGAGACC
Chicken_TCONS_00016129      AAGCCCCCAACCTCTGAATAAGGGAAAAATGCTGCAAGAGAGAAGAGACC
Chicken_TCONS_00016131      AAGCCCCCAACCTCTGAATAAGGGAAAAATGCTGCAAGAGAGAAGAGACC
Chicken_TCONS_00016128      AAGCCCCCAACCTCTGAATAAGGGAAAAATGCTGCAAGAGAGAAGAGACC
Chicken_TCONS_00016125      --------------------------------------------------
Chicken_TCONS_00016124      --------------------------------------------------
Chicken_TCONS_00016132      AAGCCCCCAACCTCTGAATAAGGGAAAAATGCTGCAAGAGAGAAGAGACC
Chicken_TCONS_00016126      AAGCCCCCAACCTCTGAATAAGGGAAAAATGCTGCAAGAGAGAAGAGACC
Chicken_TCONS_00016127      AAGCCCCCAACCTCTGAATAAGGGAAAAATGCTGCAAGAGAGAAGAGACC
Chicken_TCONS_00016141      AAGCCCCCAACCTCTGAATAAGGGAAAAATGCTGCAAGAGAGAAGAGACC
Chicken_TCONS_00016133      --------------------------------------------------
Chicken_TCONS_00016135      --------------------------------------------------
Chicken_TCONS_00016130      --------------------------------------------------
Chicken_TCONS_00016138      --------------------------------------------------
Chicken_TCONS_00016139      --------------------------------------------------
Chicken_TCONS_00016122      --------------------------------------------------
Chicken_TCONS_00016140      --------------------------------------------------
Chicken_TCONS_00016137      --------------------------------------------------
Chicken_TCONS_00016123      --------------------------------------------------
Chicken_TCONS_00016136      --------------------------------------------------
Chicken_TCONS_00007928      --------------------------------------------------
Chicken_TCONS_00007929      --------------------------------------------------
Pig_TCONS_00086821          --------------------------------------------------
Pig_TCONS_00086818          --------------------------------------------------
Pig_TCONS_00086820          --------------------------------------------------
Pig_TCONS_00086819          --------------------------------------------------
Pig_TCONS_00086817          --------------------------------------------------
Cattle_TCONS_00069187       --------------------------------------------------
Cattle_TCONS_00069188       --------------------------------------------------
Pig_TCONS_00088446          --------------------------------------------------
Mouse_XR_377236.1           --------------------------------------------------
Cattle_TCONS_00069190       --------------------------------------------------
Cattle_TCONS_00069191       --------------------------------------------------
Pig_TCONS_00088420          --------------------------------------------------
Pig_TCONS_00086823          --------------------------------------------------
                                                                              

Chicken_TCONS_00016134      GAGTGAATGAAGCTTCACACCCAATCTCCCCCCGAGAGTGGAAAACTTTC
Chicken_TCONS_00016129      GAGTGAATGAAGCTTCACACCCAATCTCCCCCCGAGAGTGGAAAACTTTC
Chicken_TCONS_00016131      GAGTGAATGAAGCTTCACACCCAATCTCCCCCCGAGAGTGGAAAACTTTC
Chicken_TCONS_00016128      GAGTGAATGAAGCTTCACACCCAATCTCCCCCCGAGAGTGGAAAACTTTC
Chicken_TCONS_00016125      --------------------------------------------------
Chicken_TCONS_00016124      --------------------------------------------------
Chicken_TCONS_00016132      GAGTGAATGAAGCTTCACACCCAATCTCCCCCCGAGAGTGGAAAACTTTC
Chicken_TCONS_00016126      GAGTGAATGAAGCTTCACACCCAATCTCCCCCCGAGAGTGGAAAACTTTC
Chicken_TCONS_00016127      GAGTGAATGAAGCTTCACACCCAATCTCCCCCCGAGAGTGGAAAACTTTC
Chicken_TCONS_00016141      GAGTGAATGAAGCTTCACACCCAATCTCCCCCCGAGAGTGGAAAACTTTC
Chicken_TCONS_00016133      --------------------------------------------------
Chicken_TCONS_00016135      --------------------------------------------------
Chicken_TCONS_00016130      --------------------------------------------------
Chicken_TCONS_00016138      --------------------------------------------------
Chicken_TCONS_00016139      --------------------------------------------------
Chicken_TCONS_00016122      --------------------------------------------------
Chicken_TCONS_00016140      --------------------------------------------------
Chicken_TCONS_00016137      --------------------------------------------------
Chicken_TCONS_00016123      --------------------------------------------------
Chicken_TCONS_00016136      --------------------------------------------------
Chicken_TCONS_00007928      --------------------------------------------------
Chicken_TCONS_00007929      --------------------------------------------------
Pig_TCONS_00086821          --------------------------------------------------
Pig_TCONS_00086818          --------------------------------------------------
Pig_TCONS_00086820          --------------------------------------------------
Pig_TCONS_00086819          --------------------------------------------------
Pig_TCONS_00086817          --------------------------------------------------
Cattle_TCONS_00069187       --------------------------------------------------
Cattle_TCONS_00069188       --------------------------------------------------
Pig_TCONS_00088446          --------------------------------------------------
Mouse_XR_377236.1           --------------------------------------------------
Cattle_TCONS_00069190       --------------------------------------------------
Cattle_TCONS_00069191       --------------------------------------------------
Pig_TCONS_00088420          --------------------------------------------------
Pig_TCONS_00086823          --------------------------------------------------
                                                                              

Chicken_TCONS_00016134      TGAGGGAGTTGGCACCTATCTACCACCAATGTGCTTAAGAGAAGCCAAGT
Chicken_TCONS_00016129      TGAGGGAGTTGGCACCTATCTACCACCAATGTGCTTAAGAGAAGCCAAGT
Chicken_TCONS_00016131      TGAGGGAGTTGGCACCTATCTACCACCAATGTGCTTAAGAGAAGCCAAGT
Chicken_TCONS_00016128      TGAGGGAGTTGGCACCTATCTACCACCAATGTGCTTAAGAGAAGCCAAGT
Chicken_TCONS_00016125      --------------------------------------------------
Chicken_TCONS_00016124      --------------------------------------------------
Chicken_TCONS_00016132      TGAGGGAGTTGGCACCTATCTACCACCAATGTGCTTAAGAGAAGCCAAGT
Chicken_TCONS_00016126      TGAGGGAGTTGGCACCTATCTACCACCAATGTGCTTAAGAGAAGCCAAGT
Chicken_TCONS_00016127      TGAGGGAGTTGGCACCTATCTACCACCAATGTGCTTAAGAGAAGCCAAGT
Chicken_TCONS_00016141      TGAGGGAGTTGGCACCTATCTACCACCAATGTGCTTAAGAGAAGCCAAGT
Chicken_TCONS_00016133      --------------------------------------------------
Chicken_TCONS_00016135      --------------------------------------------------
Chicken_TCONS_00016130      --------------------------------------------------
Chicken_TCONS_00016138      --------------------------------------------------
Chicken_TCONS_00016139      --------------------------------------------------
Chicken_TCONS_00016122      --------------------------------------------------
Chicken_TCONS_00016140      --------------------------------------------------
Chicken_TCONS_00016137      --------------------------------------------------
Chicken_TCONS_00016123      --------------------------------------------------
Chicken_TCONS_00016136      --------------------------------------------------
Chicken_TCONS_00007928      --------------------------------------------------
Chicken_TCONS_00007929      --------------------------------------------------
Pig_TCONS_00086821          --------------------------------------------------
Pig_TCONS_00086818          --------------------------------------------------
Pig_TCONS_00086820          --------------------------------------------------
Pig_TCONS_00086819          --------------------------------------------------
Pig_TCONS_00086817          --------------------------------------------------
Cattle_TCONS_00069187       --------------------------------------------------
Cattle_TCONS_00069188       --------------------------------------------------
Pig_TCONS_00088446          --------------------------------------------------
Mouse_XR_377236.1           --------------------------------------------------
Cattle_TCONS_00069190       --------------------------------------------------
Cattle_TCONS_00069191       --------------------------------------------------
Pig_TCONS_00088420          --------------------------------------------------
Pig_TCONS_00086823          --------------------------------------------------
                                                                              

Chicken_TCONS_00016134      TGCACGAGGAAGTCTCACCTGCAGTGCTGGTGTGTGAGACTTGGCTGCAA
Chicken_TCONS_00016129      TGCACGAGGAAGTCTCACCTGCAGTGCTGGTGTGTGAGACTTGGCTGCAA
Chicken_TCONS_00016131      TGCACGAGGAAGTCTCACCTGCAGTGCTGGTGTGTGAGACTTGGCTGCAA
Chicken_TCONS_00016128      TGCACGAGGAAGTCTCACCTGCAGTGCTGGTGTGTGAGACTTGGCTGCAA
Chicken_TCONS_00016125      --------------------------------------------------
Chicken_TCONS_00016124      --------------------------------------------------
Chicken_TCONS_00016132      TGCACGAGGAAGTCTCACCTGCAGTGCTGGTGTGTGAGACTTGGCTGCAA
Chicken_TCONS_00016126      TGCACGAGGAAGTCTCACCTGCAGTGCTGGTGTGTGAGACTTGGCTGCAA
Chicken_TCONS_00016127      TGCACGAGGAAGTCTCACCTGCAGTGCTGGTGTGTGAGACTTGGCTGCAA
Chicken_TCONS_00016141      TGCACGAGGAAGTCTCACCTGCAGTGCTGGTGTGTGAGACTTGGCTGCAA
Chicken_TCONS_00016133      --------------------------------------------------
Chicken_TCONS_00016135      --------------------------------------------------
Chicken_TCONS_00016130      --------------------------------------------------
Chicken_TCONS_00016138      --------------------------------------------------
Chicken_TCONS_00016139      --------------------------------------------------
Chicken_TCONS_00016122      --------------------------------------------------
Chicken_TCONS_00016140      --------------------------------------------------
Chicken_TCONS_00016137      --------------------------------------------------
Chicken_TCONS_00016123      --------------------------------------------------
Chicken_TCONS_00016136      --------------------------------------------------
Chicken_TCONS_00007928      --------------------------------------------------
Chicken_TCONS_00007929      --------------------------------------------------
Pig_TCONS_00086821          --------------------------------------------------
Pig_TCONS_00086818          --------------------------------------------------
Pig_TCONS_00086820          --------------------------------------------------
Pig_TCONS_00086819          --------------------------------------------------
Pig_TCONS_00086817          --------------------------------------------------
Cattle_TCONS_00069187       --------------------------------------------------
Cattle_TCONS_00069188       --------------------------------------------------
Pig_TCONS_00088446          --------------------------------------------------
Mouse_XR_377236.1           --------------------------------------------------
Cattle_TCONS_00069190       --------------------------------------------------
Cattle_TCONS_00069191       --------------------------------------------------
Pig_TCONS_00088420          --------------------------------------------------
Pig_TCONS_00086823          --------------------------------------------------
                                                                              

Chicken_TCONS_00016134      GGCCTGCAAGTTTTGCTCATTTCTGTCCCATAAGTGGTCACCCAATACGT
Chicken_TCONS_00016129      GGCCTGCAAGTTTTGCTCATTTCTGTCCCATAAGTGGTCACCCAATACGT
Chicken_TCONS_00016131      GGCCTGCAAGTTTTGCTCATTTCTGTCCCATAAGTGGTCACCCAATACGT
Chicken_TCONS_00016128      GGCCTGCAAGTTTTGCTCATTTCTGTCCCATAAGTGGTCACCCAATACGT
Chicken_TCONS_00016125      --------------------------------------------------
Chicken_TCONS_00016124      --------------------------------------------------
Chicken_TCONS_00016132      GGCCTGCAAGTTTTGCTCATTTCTGTCCCATAAGTGGTCACCCAATACGT
Chicken_TCONS_00016126      GGCCTGCAAGTTTTGCTCATTTCTGTCCCATAAGTGGTCACCCAATACGT
Chicken_TCONS_00016127      GGCCTGCAAGTTTTGCTCATTTCTGTCCCATAAGTGGTCACCCAATACGT
Chicken_TCONS_00016141      GGCCTGCAAGTTTTGCTCATTTCTGTCCCATAAGTGGTCACCCAATACGT
Chicken_TCONS_00016133      --------------------------------------------------
Chicken_TCONS_00016135      --------------------------------------------------
Chicken_TCONS_00016130      --------------------------------------------------
Chicken_TCONS_00016138      --------------------------------------------------
Chicken_TCONS_00016139      --------------------------------------------------
Chicken_TCONS_00016122      --------------------------------------------------
Chicken_TCONS_00016140      --------------------------------------------------
Chicken_TCONS_00016137      --------------------------------------------------
Chicken_TCONS_00016123      --------------------------------------------------
Chicken_TCONS_00016136      --------------------------------------------------
Chicken_TCONS_00007928      --------------------------------------------------
Chicken_TCONS_00007929      --------------------------------------------------
Pig_TCONS_00086821          --------------------------------------------------
Pig_TCONS_00086818          --------------------------------------------------
Pig_TCONS_00086820          --------------------------------------------------
Pig_TCONS_00086819          --------------------------------------------------
Pig_TCONS_00086817          --------------------------------------------------
Cattle_TCONS_00069187       --------------------------------------------------
Cattle_TCONS_00069188       --------------------------------------------------
Pig_TCONS_00088446          --------------------------------------------------
Mouse_XR_377236.1           --------------------------------------------------
Cattle_TCONS_00069190       --------------------------------------------------
Cattle_TCONS_00069191       --------------------------------------------------
Pig_TCONS_00088420          --------------------------------------------------
Pig_TCONS_00086823          --------------------------------------------------
                                                                              

Chicken_TCONS_00016134      ACGGTATCTTTTCTTTCCTCTCAGTGCGAGCGATTTTGTCCTCTTTGATA
Chicken_TCONS_00016129      ACGGTATCTTTTCTTTCCTCTCAGTGCGAGCGATTTTGTCCTCTTTGATA
Chicken_TCONS_00016131      ACGGTATCTTTTCTTTCCTCTCAGTGCGAGCGATTTTGTCCTCTTTGATA
Chicken_TCONS_00016128      ACGGTATCTTTTCTTTCCTCTCAGTGCGAGCGATTTTGTCCTCTTTGATA
Chicken_TCONS_00016125      --------------------------------------------------
Chicken_TCONS_00016124      --------------------------------------------------
Chicken_TCONS_00016132      ACGGTATCTTTTCTTTCCTCTCAGTGCGAGCGATTTTGTCCTCTTTGATA
Chicken_TCONS_00016126      ACGGTATCTTTTCTTTCCTCTCAGTGCGAGCGATTTTGTCCTCTTTGATA
Chicken_TCONS_00016127      ACGGTATCTTTTCTTTCCTCTCAGTGCGAGCGATTTTGTCCTCTTTGATA
Chicken_TCONS_00016141      ACGGTATCTTTTCTTTCCTCTCAGTGCGAGCGATTTTGTCCTCTTTGATA
Chicken_TCONS_00016133      --------------------------------------------------
Chicken_TCONS_00016135      --------------------------------------------------
Chicken_TCONS_00016130      --------------------------------------------------
Chicken_TCONS_00016138      --------------------------------------------------
Chicken_TCONS_00016139      --------------------------------------------------
Chicken_TCONS_00016122      --------------------------------------------------
Chicken_TCONS_00016140      --------------------------------------------------
Chicken_TCONS_00016137      --------------------------------------------------
Chicken_TCONS_00016123      --------------------------------------------------
Chicken_TCONS_00016136      --------------------------------------------------
Chicken_TCONS_00007928      --------------------------------------------------
Chicken_TCONS_00007929      --------------------------------------------------
Pig_TCONS_00086821          --------------------------------------------------
Pig_TCONS_00086818          --------------------------------------------------
Pig_TCONS_00086820          --------------------------------------------------
Pig_TCONS_00086819          --------------------------------------------------
Pig_TCONS_00086817          --------------------------------------------------
Cattle_TCONS_00069187       --------------------------------------------------
Cattle_TCONS_00069188       --------------------------------------------------
Pig_TCONS_00088446          --------------------------------------------------
Mouse_XR_377236.1           --------------------------------------------------
Cattle_TCONS_00069190       --------------------------------------------------
Cattle_TCONS_00069191       --------------------------------------------------
Pig_TCONS_00088420          --------------------------------------------------
Pig_TCONS_00086823          --------------------------------------------------
                                                                              

Chicken_TCONS_00016134      AACCATCATTCAGCCGTAGCGAGGAACTGTAATCCTAATGACCCGTGTTA
Chicken_TCONS_00016129      AACCATCATTCAGCCGTAGCGAGGAACTGTAATCCTAATGACCCGTGTTA
Chicken_TCONS_00016131      AACCATCATTCAGCCGTAGCGAGGAACTGTAATCCTAATGACCCGTGTTA
Chicken_TCONS_00016128      AACCATCATTCAGCCGTAGCGAGGAACTGTAATCCTAATGACCCGTGTTA
Chicken_TCONS_00016125      --------------------------------------------------
Chicken_TCONS_00016124      --------------------------------------------------
Chicken_TCONS_00016132      AACCATCATTCAGCCGTAGCGAGGAACTGTAATCCTAATGACCCGTGTTA
Chicken_TCONS_00016126      AACCATCATTCAGCCGTAGCGAGGAACTGTAATCCTAATGACCCGTGTTA
Chicken_TCONS_00016127      AACCATCATTCAGCCGTAGCGAGGAACTGTAATCCTAATGACCCGTGTTA
Chicken_TCONS_00016141      AACCATCATTCAGCCGTAGCGAGGAACTGTAATCCTAATGACCCGTGTTA
Chicken_TCONS_00016133      --------------------------------------------------
Chicken_TCONS_00016135      --------------------------------------------------
Chicken_TCONS_00016130      --------------------------------------------------
Chicken_TCONS_00016138      --------------------------------------------------
Chicken_TCONS_00016139      --------------------------------------------------
Chicken_TCONS_00016122      --------------------------------------------------
Chicken_TCONS_00016140      --------------------------------------------------
Chicken_TCONS_00016137      --------------------------------------------------
Chicken_TCONS_00016123      --------------------------------------------------
Chicken_TCONS_00016136      --------------------------------------------------
Chicken_TCONS_00007928      --------------------------------------------------
Chicken_TCONS_00007929      --------------------------------------------------
Pig_TCONS_00086821          --------------------------------------------------
Pig_TCONS_00086818          --------------------------------------------------
Pig_TCONS_00086820          --------------------------------------------------
Pig_TCONS_00086819          --------------------------------------------------
Pig_TCONS_00086817          --------------------------------------------------
Cattle_TCONS_00069187       --------------------------------------------------
Cattle_TCONS_00069188       --------------------------------------------------
Pig_TCONS_00088446          --------------------------------------------------
Mouse_XR_377236.1           --------------------------------------------------
Cattle_TCONS_00069190       --------------------------------------------------
Cattle_TCONS_00069191       --------------------------------------------------
Pig_TCONS_00088420          --------------------------------------------------
Pig_TCONS_00086823          --------------------------------------------------
                                                                              

Chicken_TCONS_00016134      ATTAAAAATCTAATGGCTCTTTCTCGGGAGAAAGTTTGTTAGTTCCAGTG
Chicken_TCONS_00016129      ATTAAAAATCTAATGGCTCTTTCTCGGGAGAAAGTTTGTTAGTTCCAGTG
Chicken_TCONS_00016131      ATTAAAAATCTAATGGCTCTTTCTCGGGAGAAAGTTTGTTAGTTCCAGTG
Chicken_TCONS_00016128      ATTAAAAATCTAATGGCTCTTTCTCGGGAGAAAGTTTGTTAGTTCCAGTG
Chicken_TCONS_00016125      --------------------------------------------------
Chicken_TCONS_00016124      --------------------------------------------------
Chicken_TCONS_00016132      ATTAAAAATCTAATGGCTCTTTCTCGGGAGAAAGTTTGTTAGTTCCAGTG
Chicken_TCONS_00016126      ATTAAAAATCTAATGGCTCTTTCTCGGGAGAAAGTTTGTTAGTTCCAGTG
Chicken_TCONS_00016127      ATTAAAAATCTAATGGCTCTTTCTCGGGAGAAAGTTTGTTAGTTCCAGTG
Chicken_TCONS_00016141      ATTAAAAATCTAATGGCTCTTTCTCGGGAGAAAGTTTGTTAGTTCCAGTG
Chicken_TCONS_00016133      --------------------------------------------------
Chicken_TCONS_00016135      --------------------------------------------------
Chicken_TCONS_00016130      --------------------------------------------------
Chicken_TCONS_00016138      --------------------------------------------------
Chicken_TCONS_00016139      --------------------------------------------------
Chicken_TCONS_00016122      --------------------------------------------------
Chicken_TCONS_00016140      --------------------------------------------------
Chicken_TCONS_00016137      --------------------------------------------------
Chicken_TCONS_00016123      --------------------------------------------------
Chicken_TCONS_00016136      --------------------------------------------------
Chicken_TCONS_00007928      --------------------------------------------------
Chicken_TCONS_00007929      --------------------------------------------------
Pig_TCONS_00086821          --------------------------------------------------
Pig_TCONS_00086818          --------------------------------------------------
Pig_TCONS_00086820          --------------------------------------------------
Pig_TCONS_00086819          --------------------------------------------------
Pig_TCONS_00086817          --------------------------------------------------
Cattle_TCONS_00069187       --------------------------------------------------
Cattle_TCONS_00069188       --------------------------------------------------
Pig_TCONS_00088446          --------------------------------------------------
Mouse_XR_377236.1           --------------------------------------------------
Cattle_TCONS_00069190       --------------------------------------------------
Cattle_TCONS_00069191       --------------------------------------------------
Pig_TCONS_00088420          --------------------------------------------------
Pig_TCONS_00086823          --------------------------------------------------
                                                                              

Chicken_TCONS_00016134      TTTTTCTAAGCTAATTATATCCAGCCAGGCTGTCACCCTCTCCTGTAGTT
Chicken_TCONS_00016129      TTTTTCTAAGCTAATTATATCCAGCCAGGCTGTCACCCTCTCCTGTAGTT
Chicken_TCONS_00016131      TTTTTCTAAGCTAATTATATCCAGCCAGGCTGTCACCCTCTCCTGTAGTT
Chicken_TCONS_00016128      TTTTTCTAAGCTAATTATATCCAGCCAGGCTGTCACCCTCTCCTGTAGTT
Chicken_TCONS_00016125      --------------------------------------------------
Chicken_TCONS_00016124      --------------------------------------------------
Chicken_TCONS_00016132      TTTTTCTAAGCTAATTATATCCAGCCAGGCTGTCACCCTCTCCTGTAGTT
Chicken_TCONS_00016126      TTTTTCTAAGCTAATTATATCCAGCCAGGCTGTCACCCTCTCCTGTAGTT
Chicken_TCONS_00016127      TTTTTCTAAGCTAATTATATCCAGCCAGGCTGTCACCCTCTCCTGTAGTT
Chicken_TCONS_00016141      TTTTTCTAAGCTAATTATATCCAGCCAGGCTGTCACCCTCTCCTGTAGTT
Chicken_TCONS_00016133      --------------------------------------------------
Chicken_TCONS_00016135      --------------------------------------------------
Chicken_TCONS_00016130      --------------------------------------------------
Chicken_TCONS_00016138      --------------------------------------------------
Chicken_TCONS_00016139      --------------------------------------------------
Chicken_TCONS_00016122      --------------------------------------------------
Chicken_TCONS_00016140      --------------------------------------------------
Chicken_TCONS_00016137      --------------------------------------------------
Chicken_TCONS_00016123      --------------------------------------------------
Chicken_TCONS_00016136      --------------------------------------------------
Chicken_TCONS_00007928      --------------------------------------------------
Chicken_TCONS_00007929      --------------------------------------------------
Pig_TCONS_00086821          --------------------------------------------------
Pig_TCONS_00086818          --------------------------------------------------
Pig_TCONS_00086820          --------------------------------------------------
Pig_TCONS_00086819          --------------------------------------------------
Pig_TCONS_00086817          --------------------------------------------------
Cattle_TCONS_00069187       --------------------------------------------------
Cattle_TCONS_00069188       --------------------------------------------------
Pig_TCONS_00088446          --------------------------------------------------
Mouse_XR_377236.1           --------------------------------------------------
Cattle_TCONS_00069190       --------------------------------------------------
Cattle_TCONS_00069191       --------------------------------------------------
Pig_TCONS_00088420          --------------------------------------------------
Pig_TCONS_00086823          --------------------------------------------------
                                                                              

Chicken_TCONS_00016134      TCACTACTGCTCACTTTCTCTGAACTCCTGCATGCTGCTGCACTGCATCA
Chicken_TCONS_00016129      TCACTACTGCTCACTTTCTCTGAACTCCTGCATGCTGCTGCACTGCATCA
Chicken_TCONS_00016131      TCACTACTGCTCACTTTCTCTGAACTCCTGCATGCTGCTGCACTGCATCA
Chicken_TCONS_00016128      TCACTACTGCTCACTTTCTCTGAACTCCTGCATGCTGCTGCACTGCATCA
Chicken_TCONS_00016125      --------------------------------------------------
Chicken_TCONS_00016124      --------------------------------------------------
Chicken_TCONS_00016132      TCACTACTGCTCACTTTCTCTGAACTCCTGCATGCTGCTGCACTGCATCA
Chicken_TCONS_00016126      TCACTACTGCTCACTTTCTCTGAACTCCTGCATGCTGCTGCACTGCATCA
Chicken_TCONS_00016127      TCACTACTGCTCACTTTCTCTGAACTCCTGCATGCTGCTGCACTGCATCA
Chicken_TCONS_00016141      TCACTACTGCTCACTTTCTCTGAACTCCTGCATGCTGCTGCACTGCATCA
Chicken_TCONS_00016133      --------------------------------------------------
Chicken_TCONS_00016135      --------------------------------------------------
Chicken_TCONS_00016130      --------------------------------------------------
Chicken_TCONS_00016138      --------------------------------------------------
Chicken_TCONS_00016139      --------------------------------------------------
Chicken_TCONS_00016122      --------------------------------------------------
Chicken_TCONS_00016140      --------------------------------------------------
Chicken_TCONS_00016137      --------------------------------------------------
Chicken_TCONS_00016123      --------------------------------------------------
Chicken_TCONS_00016136      --------------------------------------------------
Chicken_TCONS_00007928      --------------------------------------------------
Chicken_TCONS_00007929      --------------------------------------------------
Pig_TCONS_00086821          --------------------------------------------------
Pig_TCONS_00086818          --------------------------------------------------
Pig_TCONS_00086820          --------------------------------------------------
Pig_TCONS_00086819          --------------------------------------------------
Pig_TCONS_00086817          --------------------------------------------------
Cattle_TCONS_00069187       --------------------------------------------------
Cattle_TCONS_00069188       --------------------------------------------------
Pig_TCONS_00088446          --------------------------------------------------
Mouse_XR_377236.1           --------------------------------------------------
Cattle_TCONS_00069190       --------------------------------------------------
Cattle_TCONS_00069191       --------------------------------------------------
Pig_TCONS_00088420          --------------------------------------------------
Pig_TCONS_00086823          --------------------------------------------------
                                                                              

Chicken_TCONS_00016134      TTTTGTTGTGTTCCACTCCATCATTTCAAAATTGGTTGCATATTTGTTTC
Chicken_TCONS_00016129      TTTTGTTGTGTTCCACTCCATCATTTCAAAATTGGTTGCATATTTGTTTC
Chicken_TCONS_00016131      TTTTGTTGTGTTCCACTCCATCATTTCAAAATTGGTTGCATATTTGTTTC
Chicken_TCONS_00016128      TTTTGTTGTGTTCCACTCCATCATTTCAAAATTGGTTGCATATTTGTTTC
Chicken_TCONS_00016125      --------------------------------------------------
Chicken_TCONS_00016124      --------------------------------------------------
Chicken_TCONS_00016132      TTTTGTTGTGTTCCACTCCATCATTTCAAAATTGGTTGCATATTTGTTTC
Chicken_TCONS_00016126      TTTTGTTGTGTTCCACTCCATCATTTCAAAATTGGTTGCATATTTGTTTC
Chicken_TCONS_00016127      TTTTGTTGTGTTCCACTCCATCATTTCAAAATTGGTTGCATATTTGTTTC
Chicken_TCONS_00016141      TTTTGTTGTGTTCCACTCCATCATTTCAAAATTGGTTGCATATTTGTTTC
Chicken_TCONS_00016133      --------------------------------------------------
Chicken_TCONS_00016135      --------------------------------------------------
Chicken_TCONS_00016130      --------------------------------------------------
Chicken_TCONS_00016138      --------------------------------------------------
Chicken_TCONS_00016139      --------------------------------------------------
Chicken_TCONS_00016122      --------------------------------------------------
Chicken_TCONS_00016140      --------------------------------------------------
Chicken_TCONS_00016137      --------------------------------------------------
Chicken_TCONS_00016123      --------------------------------------------------
Chicken_TCONS_00016136      --------------------------------------------------
Chicken_TCONS_00007928      --------------------------------------------------
Chicken_TCONS_00007929      --------------------------------------------------
Pig_TCONS_00086821          --------------------------------------------------
Pig_TCONS_00086818          --------------------------------------------------
Pig_TCONS_00086820          --------------------------------------------------
Pig_TCONS_00086819          --------------------------------------------------
Pig_TCONS_00086817          --------------------------------------------------
Cattle_TCONS_00069187       --------------------------------------------------
Cattle_TCONS_00069188       --------------------------------------------------
Pig_TCONS_00088446          --------------------------------------------------
Mouse_XR_377236.1           --------------------------------------------------
Cattle_TCONS_00069190       --------------------------------------------------
Cattle_TCONS_00069191       --------------------------------------------------
Pig_TCONS_00088420          --------------------------------------------------
Pig_TCONS_00086823          --------------------------------------------------
                                                                              

Chicken_TCONS_00016134      AAAGCATGGCAAAAGCTTTAGAGGCTGTAGGAGAGAGATGCTGTATCTGT
Chicken_TCONS_00016129      AAAGCATGGCAAAAGCTTTAGAGGCTGTAGGAGAGAGATGCTGTATCTGT
Chicken_TCONS_00016131      AAAGCATGGCAAAAGCTTTAGAGGCTGTAGGAGAGAGATGCTGTATCTGT
Chicken_TCONS_00016128      AAAGCATGGCAAAAGCTTTAGAGGCTGTAGGAGAGAGATGCTGTATCTGT
Chicken_TCONS_00016125      --------------------------------------------------
Chicken_TCONS_00016124      --------------------------------------------------
Chicken_TCONS_00016132      AAAGCATGGCAAAAGCTTTAGAGGCTGTAGGAGAGAGATGCTGTATCTGT
Chicken_TCONS_00016126      AAAGCATGGCAAAAGCTTTAGAGGCTGTAGGAGAGAGATGCTGTATCTGT
Chicken_TCONS_00016127      AAAGCATGGCAAAAGCTTTAGAGGCTGTAGGAGAGAGATGCTGTATCTGT
Chicken_TCONS_00016141      AAAGCATGGCAAAAGCTTTAGAGGCTGTAGGAGAGAGATGCTGTATCTGT
Chicken_TCONS_00016133      --------------------------------------------------
Chicken_TCONS_00016135      --------------------------------------------------
Chicken_TCONS_00016130      --------------------------------------------------
Chicken_TCONS_00016138      --------------------------------------------------
Chicken_TCONS_00016139      --------------------------------------------------
Chicken_TCONS_00016122      --------------------------------------------------
Chicken_TCONS_00016140      --------------------------------------------------
Chicken_TCONS_00016137      --------------------------------------------------
Chicken_TCONS_00016123      --------------------------------------------------
Chicken_TCONS_00016136      --------------------------------------------------
Chicken_TCONS_00007928      --------------------------------------------------
Chicken_TCONS_00007929      --------------------------------------------------
Pig_TCONS_00086821          --------------------------------------------------
Pig_TCONS_00086818          --------------------------------------------------
Pig_TCONS_00086820          --------------------------------------------------
Pig_TCONS_00086819          --------------------------------------------------
Pig_TCONS_00086817          --------------------------------------------------
Cattle_TCONS_00069187       --------------------------------------------------
Cattle_TCONS_00069188       --------------------------------------------------
Pig_TCONS_00088446          --------------------------------------------------
Mouse_XR_377236.1           --------------------------------------------------
Cattle_TCONS_00069190       --------------------------------------------------
Cattle_TCONS_00069191       --------------------------------------------------
Pig_TCONS_00088420          --------------------------------------------------
Pig_TCONS_00086823          --------------------------------------------------
                                                                              

Chicken_TCONS_00016134      GCTGTGATGACGGACAGTCTGTGACCTCGAATTCGCTGCCTTGTAGCACC
Chicken_TCONS_00016129      GCTGTGATGACGGACAGTCTGTGACCTCGAATTCGCTGCCTTGTAGCACC
Chicken_TCONS_00016131      GCTGTGATGACGGACAGTCTGTGACCTCGAATTCGCTGCCTTGTAGCACC
Chicken_TCONS_00016128      GCTGTGATGACGGACAGTCTGTGACCTCGAATTCGCTGCCTTGTAGCACC
Chicken_TCONS_00016125      --------------------------------------------------
Chicken_TCONS_00016124      --------------------------------------------------
Chicken_TCONS_00016132      GCTGTGATGACGGACAGTCTGTGACCTCGAATTCGCTGCCTTGTAGCACC
Chicken_TCONS_00016126      GCTGTGATGACGGACAGTCTGTGACCTCGAATTCGCTGCCTTGTAGCACC
Chicken_TCONS_00016127      GCTGTGATGACGGACAGTCTGTGACCTCGAATTCGCTGCCTTGTAGCACC
Chicken_TCONS_00016141      GCTGTGATGACGGACAGTCTGTGACCTCGAATTCGCTGCCTTGTAGCACC
Chicken_TCONS_00016133      --------------------------------------------------
Chicken_TCONS_00016135      --------------------------------------------------
Chicken_TCONS_00016130      --------------------------------------------------
Chicken_TCONS_00016138      --------------------------------------------------
Chicken_TCONS_00016139      --------------------------------------------------
Chicken_TCONS_00016122      --------------------------------------------------
Chicken_TCONS_00016140      --------------------------------------------------
Chicken_TCONS_00016137      --------------------------------------------------
Chicken_TCONS_00016123      --------------------------------------------------
Chicken_TCONS_00016136      --------------------------------------------------
Chicken_TCONS_00007928      --------------------------------------------------
Chicken_TCONS_00007929      --------------------------------------------------
Pig_TCONS_00086821          --------------------------------------------------
Pig_TCONS_00086818          --------------------------------------------------
Pig_TCONS_00086820          --------------------------------------------------
Pig_TCONS_00086819          --------------------------------------------------
Pig_TCONS_00086817          --------------------------------------------------
Cattle_TCONS_00069187       --------------------------------------------------
Cattle_TCONS_00069188       --------------------------------------------------
Pig_TCONS_00088446          --------------------------------------------------
Mouse_XR_377236.1           --------------------------------------------------
Cattle_TCONS_00069190       --------------------------------------------------
Cattle_TCONS_00069191       --------------------------------------------------
Pig_TCONS_00088420          --------------------------------------------------
Pig_TCONS_00086823          --------------------------------------------------
                                                                              

Chicken_TCONS_00016134      ACACTGTAATGGAGAAACTGTGACTCTTCATCTCCCCTGTGTTCTAAAAT
Chicken_TCONS_00016129      ACACTGTAATGGAGAAACTGTGACTCTTCATCTCCCCTGTGTTCTAAAAT
Chicken_TCONS_00016131      ACACTGTAATGGAGAAACTGTGACTCTTCATCTCCCCTGTGTTCTAAAAT
Chicken_TCONS_00016128      ACACTGTAATGGAGAAACTGTGACTCTTCATCTCCCCTGTGTTCTAAAAT
Chicken_TCONS_00016125      --------------------------------------------------
Chicken_TCONS_00016124      --------------------------------------------------
Chicken_TCONS_00016132      ACACTGTAATGGAGAAACTGTGACTCTTCATCTCCCCTGTGTTCTAAAAT
Chicken_TCONS_00016126      ACACTGTAATGGAGAAACTGTGACTCTTCATCTCCCCTGTGTTCTAAAAT
Chicken_TCONS_00016127      ACACTGTAATGGAGAAACTGTGACTCTTCATCTCCCCTGTGTTCTAAAAT
Chicken_TCONS_00016141      ACACTGTAATGGAGAAACTGTGACTCTTCATCTCCCCTGTGTTCTAAAAT
Chicken_TCONS_00016133      --------------------------------------------------
Chicken_TCONS_00016135      --------------------------------------------------
Chicken_TCONS_00016130      --------------------------------------------------
Chicken_TCONS_00016138      --------------------------------------------------
Chicken_TCONS_00016139      --------------------------------------------------
Chicken_TCONS_00016122      --------------------------------------------------
Chicken_TCONS_00016140      --------------------------------------------------
Chicken_TCONS_00016137      --------------------------------------------------
Chicken_TCONS_00016123      --------------------------------------------------
Chicken_TCONS_00016136      --------------------------------------------------
Chicken_TCONS_00007928      --------------------------------------------------
Chicken_TCONS_00007929      --------------------------------------------------
Pig_TCONS_00086821          --------------------------------------------------
Pig_TCONS_00086818          --------------------------------------------------
Pig_TCONS_00086820          --------------------------------------------------
Pig_TCONS_00086819          --------------------------------------------------
Pig_TCONS_00086817          --------------------------------------------------
Cattle_TCONS_00069187       --------------------------------------------------
Cattle_TCONS_00069188       --------------------------------------------------
Pig_TCONS_00088446          --------------------------------------------------
Mouse_XR_377236.1           --------------------------------------------------
Cattle_TCONS_00069190       --------------------------------------------------
Cattle_TCONS_00069191       --------------------------------------------------
Pig_TCONS_00088420          --------------------------------------------------
Pig_TCONS_00086823          --------------------------------------------------
                                                                              

Chicken_TCONS_00016134      AGCAAGAGATAAACAGGAAAATGGGGAGACACGTTCTGCTTCATATTGTT
Chicken_TCONS_00016129      AGCAAGAGATAAACAGGAAAATGGGGAGACACGTTCTGCTTCATATTGTT
Chicken_TCONS_00016131      AGCAAGAGATAAACAGGAAAATGGGGAGACACGTTCTGCTTCATATTGTT
Chicken_TCONS_00016128      AGCAAGAGATAAACAGGAAAATGGGGAGACACGTTCTGCTTCATATTGTT
Chicken_TCONS_00016125      --------------------------------------------------
Chicken_TCONS_00016124      --------------------------------------------------
Chicken_TCONS_00016132      AGCAAGAGATAAACAGGAAAATGGGGAGACACGTTCTGCTTCATATTGTT
Chicken_TCONS_00016126      AGCAAGAGATAAACAGGAAAATGGGGAGACACGTTCTGCTTCATATTGTT
Chicken_TCONS_00016127      AGCAAGAGATAAACAGGAAAATGGGGAGACACGTTCTGCTTCATATTGTT
Chicken_TCONS_00016141      AGCAAGAGATAAACAGGAAAATGGGGAGACACGTTCTGCTTCATATTGTT
Chicken_TCONS_00016133      --------------------------------------------------
Chicken_TCONS_00016135      --------------------------------------------------
Chicken_TCONS_00016130      --------------------------------------------------
Chicken_TCONS_00016138      --------------------------------------------------
Chicken_TCONS_00016139      --------------------------------------------------
Chicken_TCONS_00016122      --------------------------------------------------
Chicken_TCONS_00016140      --------------------------------------------------
Chicken_TCONS_00016137      --------------------------------------------------
Chicken_TCONS_00016123      --------------------------------------------------
Chicken_TCONS_00016136      --------------------------------------------------
Chicken_TCONS_00007928      --------------------------------------------------
Chicken_TCONS_00007929      --------------------------------------------------
Pig_TCONS_00086821          --------------------------------------------------
Pig_TCONS_00086818          --------------------------------------------------
Pig_TCONS_00086820          --------------------------------------------------
Pig_TCONS_00086819          --------------------------------------------------
Pig_TCONS_00086817          --------------------------------------------------
Cattle_TCONS_00069187       --------------------------------------------------
Cattle_TCONS_00069188       --------------------------------------------------
Pig_TCONS_00088446          --------------------------------------------------
Mouse_XR_377236.1           --------------------------------------------------
Cattle_TCONS_00069190       --------------------------------------------------
Cattle_TCONS_00069191       --------------------------------------------------
Pig_TCONS_00088420          --------------------------------------------------
Pig_TCONS_00086823          --------------------------------------------------
                                                                              

Chicken_TCONS_00016134      TGGTTCTCCAGTCAGCTCAGCCTCTGATATTAATAACTTCCTGTTTTGTT
Chicken_TCONS_00016129      TGGTTCTCCAGTCAGCTCAGCCTCTGATATTAATAACTTCCTGTTTTGTT
Chicken_TCONS_00016131      TGGTTCTCCAGTCAGCTCAGCCTCTGATATTAATAACTTCCTGTTTTGTT
Chicken_TCONS_00016128      TGGTTCTCCAGTCAGCTCAGCCTCTGATATTAATAACTTCCTGTTTTGTT
Chicken_TCONS_00016125      --------------------------------------------------
Chicken_TCONS_00016124      --------------------------------------------------
Chicken_TCONS_00016132      TGGTTCTCCAGTCAGCTCAGCCTCTGATATTAATAACTTCCTGTTTTGTT
Chicken_TCONS_00016126      TGGTTCTCCAGTCAGCTCAGCCTCTGATATTAATAACTTCCTGTTTTGTT
Chicken_TCONS_00016127      TGGTTCTCCAGTCAGCTCAGCCTCTGATATTAATAACTTCCTGTTTTGTT
Chicken_TCONS_00016141      TGGTTCTCCAGTCAGCTCAGCCTCTGATATTAATAACTTCCTGTTTTGTT
Chicken_TCONS_00016133      --------------------------------------------------
Chicken_TCONS_00016135      --------------------------------------------------
Chicken_TCONS_00016130      --------------------------------------------------
Chicken_TCONS_00016138      --------------------------------------------------
Chicken_TCONS_00016139      --------------------------------------------------
Chicken_TCONS_00016122      --------------------------------------------------
Chicken_TCONS_00016140      --------------------------------------------------
Chicken_TCONS_00016137      --------------------------------------------------
Chicken_TCONS_00016123      --------------------------------------------------
Chicken_TCONS_00016136      --------------------------------------------------
Chicken_TCONS_00007928      --------------------------------------------------
Chicken_TCONS_00007929      --------------------------------------------------
Pig_TCONS_00086821          --------------------------------------------------
Pig_TCONS_00086818          --------------------------------------------------
Pig_TCONS_00086820          --------------------------------------------------
Pig_TCONS_00086819          --------------------------------------------------
Pig_TCONS_00086817          --------------------------------------------------
Cattle_TCONS_00069187       --------------------------------------------------
Cattle_TCONS_00069188       --------------------------------------------------
Pig_TCONS_00088446          --------------------------------------------------
Mouse_XR_377236.1           --------------------------------------------------
Cattle_TCONS_00069190       --------------------------------------------------
Cattle_TCONS_00069191       --------------------------------------------------
Pig_TCONS_00088420          --------------------------------------------------
Pig_TCONS_00086823          --------------------------------------------------
                                                                              

Chicken_TCONS_00016134      TGAAGCCTTCTGACAAGTGAGGAGCCTTCATTTCAGTCTGAACTCCGGCA
Chicken_TCONS_00016129      TGAAGCCTTCTGACAAGTGAGGAGCCTTCATTTCAGTCTGAACTCCGGCA
Chicken_TCONS_00016131      TGAAGCCTTCTGACAAGTGAGGAGCCTTCATTTCAGTCTGAACTCCGGCA
Chicken_TCONS_00016128      TGAAGCCTTCTGACAAGTGAGGAGCCTTCATTTCAGTCTGAACTCCGGCA
Chicken_TCONS_00016125      -----CCTTCTGACAAGTGAGGAGCCTTCATTTCAGTCTGAACTCCGGCA
Chicken_TCONS_00016124      --------------------------------------------------
Chicken_TCONS_00016132      TGAAGCCTTCTGACAAGTGAGGAGCCTTCATTTCAGTCTGAACTCCGGCA
Chicken_TCONS_00016126      TGAAGCCTTCTGACAAGTGAGGAGCCTTCATTTCAGTCTGAACTCCGGCA
Chicken_TCONS_00016127      TGAAGCCTTCTGACAAGTGAGGAGCCTTCATTTCAGTCTGAACTCCGGCA
Chicken_TCONS_00016141      TGAAGCCTTCTGACAAGTGAGGAGCCTTCATTTCAGTCTGAACTCCGGCA
Chicken_TCONS_00016133      --------------------------------------------------
Chicken_TCONS_00016135      --------------------------------------------------
Chicken_TCONS_00016130      --------------------------------------------------
Chicken_TCONS_00016138      --------------------------------------------------
Chicken_TCONS_00016139      --------------------------------------------------
Chicken_TCONS_00016122      --------------------------------------------------
Chicken_TCONS_00016140      --------------------------------------------------
Chicken_TCONS_00016137      --------------------------------------------------
Chicken_TCONS_00016123      --------------------------------------------------
Chicken_TCONS_00016136      --------------------------------------------------
Chicken_TCONS_00007928      --------------------------------------------------
Chicken_TCONS_00007929      --------------------------------------------------
Pig_TCONS_00086821          --------------------------------------------------
Pig_TCONS_00086818          --------------------------------------------------
Pig_TCONS_00086820          --------------------------------------------------
Pig_TCONS_00086819          --------------------------------------------------
Pig_TCONS_00086817          --------------------------------------------------
Cattle_TCONS_00069187       --------------------------------------------------
Cattle_TCONS_00069188       --------------------------------------------------
Pig_TCONS_00088446          --------------------------------------------------
Mouse_XR_377236.1           --------------------------------------------------
Cattle_TCONS_00069190       --------------------------------------------------
Cattle_TCONS_00069191       --------------------------------------------------
Pig_TCONS_00088420          --------------------------------------------------
Pig_TCONS_00086823          --------------------------------------------------
                                                                              

Chicken_TCONS_00016134      CCCGAATGGCCAACGTGTTTCCGGACTCTGGGCAACAAATTCCAGTTTTC
Chicken_TCONS_00016129      CCCGAATGGCCAACGTGTTTCCGGACTCTGGGCAACAAATTCCAGTTTTC
Chicken_TCONS_00016131      CCCGAATGGCCAACGTGTTTCCGGACTCTGGGCAACAAATTCCAGTTTTC
Chicken_TCONS_00016128      CCCGAATGGCCAACGTGTTTCCGGACTCTGGGCAACAAATTCCAGTTTTC
Chicken_TCONS_00016125      CCCGAATGGCCAACGTGTTTCCGGACTCTGGGCAACAAATTCCAGTTTTC
Chicken_TCONS_00016124      --------------------------------------------------
Chicken_TCONS_00016132      CCCGAATGGCCAACGTGTTTCCGGACTCTGGGCAACAAATTCCAGTTTTC
Chicken_TCONS_00016126      CCCGAATGGCCAACGTGTTTCCGGACTCTGGGCAACAAATTCCAGTTTTC
Chicken_TCONS_00016127      CCCGAATGGCCAACGTGTTTCCGGACTCTGGGCAACAAATTCCAGTTTTC
Chicken_TCONS_00016141      CCCGAATGGCCAACGTGTTTCCGGACTCTGGGCAACAAATTCCAGTTTTC
Chicken_TCONS_00016133      --------------------------------------------------
Chicken_TCONS_00016135      --------------------------------------------------
Chicken_TCONS_00016130      --------------------------------------------------
Chicken_TCONS_00016138      --------------------------------------------------
Chicken_TCONS_00016139      --------------------------------------------------
Chicken_TCONS_00016122      --------------------------------------------------
Chicken_TCONS_00016140      --------------------------------------------------
Chicken_TCONS_00016137      --------------------------------------------------
Chicken_TCONS_00016123      --------------------------------------------------
Chicken_TCONS_00016136      --------------------------------------------------
Chicken_TCONS_00007928      --------------------------------------------------
Chicken_TCONS_00007929      --------------------------------------------------
Pig_TCONS_00086821          --------------------------------------------------
Pig_TCONS_00086818          --------------------------------------------------
Pig_TCONS_00086820          --------------------------------------------------
Pig_TCONS_00086819          --------------------------------------------------
Pig_TCONS_00086817          --------------------------------------------------
Cattle_TCONS_00069187       --------------------------------------------------
Cattle_TCONS_00069188       --------------------------------------------------
Pig_TCONS_00088446          --------------------------------------------------
Mouse_XR_377236.1           --------------------------------------------------
Cattle_TCONS_00069190       --------------------------------------------------
Cattle_TCONS_00069191       --------------------------------------------------
Pig_TCONS_00088420          --------------------------------------------------
Pig_TCONS_00086823          --------------------------------------------------
                                                                              

Chicken_TCONS_00016134      TGCTTACCTCTAGGCCAGAATTTTAGAACTGAAAGTCAAACTGATGAAAA
Chicken_TCONS_00016129      TGCTTACCTCTAGGCCAGAATTTTAGAACTGAAAGTCAAACTGATGAAAA
Chicken_TCONS_00016131      TGCTTACCTCTAGGCCAGAATTTTAGAACTGAAAGTCAAACTGATGAAAA
Chicken_TCONS_00016128      TGCTTACCTCTAGGCCAGAATTTTAGAACTGAAAGTCAAACTGATGAAAA
Chicken_TCONS_00016125      TGCTTACCTCTAGGCCAGAATTTTAGAACTGAAAGTCAAACTGATGAAAA
Chicken_TCONS_00016124      --------------------------------------------------
Chicken_TCONS_00016132      TGCTTACCTCTAGGCCAGAATTTTAGAACTGAAAGTCAAACTGATGAAAA
Chicken_TCONS_00016126      TGCTTACCTCTAGGCCAGAATTTTAGAACTGAAAGTCAAACTGATGAAAA
Chicken_TCONS_00016127      TGCTTACCTCTAGGCCAGAATTTTAGAACTGAAAGTCAAACTGATGAAAA
Chicken_TCONS_00016141      TGCTTACCTCTAGGCCAGAATTTTAGAACTGAAAGTCAAACTGATGAAAA
Chicken_TCONS_00016133      --------------------------------------------------
Chicken_TCONS_00016135      --------------------------------------------------
Chicken_TCONS_00016130      --------------------------------------------------
Chicken_TCONS_00016138      --------------------------------------------------
Chicken_TCONS_00016139      --------------------------------------------------
Chicken_TCONS_00016122      --------------------------------------------------
Chicken_TCONS_00016140      --------------------------------------------------
Chicken_TCONS_00016137      --------------------------------------------------
Chicken_TCONS_00016123      --------------------------------------------------
Chicken_TCONS_00016136      --------------------------------------------------
Chicken_TCONS_00007928      --------------------------------------------------
Chicken_TCONS_00007929      --------------------------------------------------
Pig_TCONS_00086821          --------------------------------------------------
Pig_TCONS_00086818          --------------------------------------------------
Pig_TCONS_00086820          --------------------------------------------------
Pig_TCONS_00086819          --------------------------------------------------
Pig_TCONS_00086817          --------------------------------------------------
Cattle_TCONS_00069187       --------------------------------------------------
Cattle_TCONS_00069188       --------------------------------------------------
Pig_TCONS_00088446          --------------------------------------------------
Mouse_XR_377236.1           --------------------------------------------------
Cattle_TCONS_00069190       --------------------------------------------------
Cattle_TCONS_00069191       --------------------------------------------------
Pig_TCONS_00088420          --------------------------------------------------
Pig_TCONS_00086823          --------------------------------------------------
                                                                              

Chicken_TCONS_00016134      TTGCATGCCTGAACCACCTGTGAGTTGCCAAAGTACAAATGCCCTGGCTT
Chicken_TCONS_00016129      TTGCATGCCTGAACCACCTGTGAGTTGCCAAAGTACAAATGCCCTGGCTT
Chicken_TCONS_00016131      TTGCATGCCTGAACCACCTGTGAGTTGCCAAAGTACAAATGCCCTGGCTT
Chicken_TCONS_00016128      TTGCATGCCTGAACCACCTGTGAGTTGCCAAAGTACAAATGCCCTGGCTT
Chicken_TCONS_00016125      TTGCATGCCTGAACCACCTGTGAGTTGCCAAAGTACAAATGCCCTGGCTT
Chicken_TCONS_00016124      --------------------------------------------------
Chicken_TCONS_00016132      TTGCATGCCTGAACCACCTGTGAGTTGCCAAAGTACAAATGCCCTGGCTT
Chicken_TCONS_00016126      TTGCATGCCTGAACCACCTGTGAGTTGCCAAAGTACAAATGCCCTGGCTT
Chicken_TCONS_00016127      TTGCATGCCTGAACCACCTGTGAGTTGCCAAAGTACAAATGCCCTGGCTT
Chicken_TCONS_00016141      TTGCATGCCTGAACCACCTGTGAGTTGCCAAAGTACAAATGCCCTGGCTT
Chicken_TCONS_00016133      --------------------------------------------------
Chicken_TCONS_00016135      --------------------------------------------------
Chicken_TCONS_00016130      --------------------------------------------------
Chicken_TCONS_00016138      --------------------------------------------------
Chicken_TCONS_00016139      --------------------------------------------------
Chicken_TCONS_00016122      --------------------------------------------------
Chicken_TCONS_00016140      --------------------------------------------------
Chicken_TCONS_00016137      --------------------------------------------------
Chicken_TCONS_00016123      --------------------------------------------------
Chicken_TCONS_00016136      --------------------------------------------------
Chicken_TCONS_00007928      --------------------------------------------------
Chicken_TCONS_00007929      --------------------------------------------------
Pig_TCONS_00086821          --------------------------------------------------
Pig_TCONS_00086818          --------------------------------------------------
Pig_TCONS_00086820          --------------------------------------------------
Pig_TCONS_00086819          --------------------------------------------------
Pig_TCONS_00086817          --------------------------------------------------
Cattle_TCONS_00069187       --------------------------------------------------
Cattle_TCONS_00069188       --------------------------------------------------
Pig_TCONS_00088446          --------------------------------------------------
Mouse_XR_377236.1           --------------------------------------------------
Cattle_TCONS_00069190       --------------------------------------------------
Cattle_TCONS_00069191       --------------------------------------------------
Pig_TCONS_00088420          --------------------------------------------------
Pig_TCONS_00086823          --------------------------------------------------
                                                                              

Chicken_TCONS_00016134      TCACAGCAGGTGGACACCTGCAGCCCCTGTAAGTAGTCATGGGACTTGAG
Chicken_TCONS_00016129      TCACAGCAGGTGGACACCTGCAGCCCCTGTAAGTAGTCATGGGACTTGAG
Chicken_TCONS_00016131      TCACAGCAGGTGGACACCTGCAGCCCCTGTAAGTAGTCATGGGACTTGAG
Chicken_TCONS_00016128      TCACAGCAGGTGGACACCTGCAGCCCCTGTAAGTAGTCATGGGACTTGAG
Chicken_TCONS_00016125      TCACAGCAGGTGGACACCTGCAGCCCCTGTAAGTAGTCATGGGACTTGAG
Chicken_TCONS_00016124      --------------------------------------------------
Chicken_TCONS_00016132      TCACAGCAGGTGGACACCTGCAGCCCCTGTAAGTAGTCATGGGACTTGAG
Chicken_TCONS_00016126      TCACAGCAGGTGGACACCTGCAGCCCCTGTAAGTAGTCATGGGACTTGAG
Chicken_TCONS_00016127      TCACAGCAGGTGGACACCTGCAGCCCCTGTAAGTAGTCATGGGACTTGAG
Chicken_TCONS_00016141      TCACAGCAGGTGGACACCTGCAGCCCCTGTAAGTAGTCATGGGACTTGAG
Chicken_TCONS_00016133      --------------------------------------------------
Chicken_TCONS_00016135      --------------------------------------------------
Chicken_TCONS_00016130      --------------------------------------------------
Chicken_TCONS_00016138      --------------------------------------------------
Chicken_TCONS_00016139      --------------------------------------------------
Chicken_TCONS_00016122      --------------------------------------------------
Chicken_TCONS_00016140      --------------------------------------------------
Chicken_TCONS_00016137      --------------------------------------------------
Chicken_TCONS_00016123      --------------------------------------------------
Chicken_TCONS_00016136      --------------------------------------------------
Chicken_TCONS_00007928      --------------------------------------------------
Chicken_TCONS_00007929      --------------------------------------------------
Pig_TCONS_00086821          --------------------------------------------------
Pig_TCONS_00086818          --------------------------------------------------
Pig_TCONS_00086820          --------------------------------------------------
Pig_TCONS_00086819          --------------------------------------------------
Pig_TCONS_00086817          --------------------------------------------------
Cattle_TCONS_00069187       --------------------------------------------------
Cattle_TCONS_00069188       --------------------------------------------------
Pig_TCONS_00088446          --------------------------------------------------
Mouse_XR_377236.1           --------------------------------------------------
Cattle_TCONS_00069190       --------------------------------------------------
Cattle_TCONS_00069191       --------------------------------------------------
Pig_TCONS_00088420          --------------------------------------------------
Pig_TCONS_00086823          --------------------------------------------------
                                                                              

Chicken_TCONS_00016134      AGGGCAGCATCTGCAAATCTGTCCAACTTGGTACAGGATCAAACAAGGAT
Chicken_TCONS_00016129      AGGGCAGCATCTGCAAATCTGTCCAACTTGGTACAGGATCAAACAAGGAT
Chicken_TCONS_00016131      AGGGCAGCATCTGCAAATCTGTCCAACTTGGTACAGGATCAAACAAGGAT
Chicken_TCONS_00016128      AGGGCAGCATCTGCAAATCTGTCCAACTTGGTACAGGATCAAACAAGGAT
Chicken_TCONS_00016125      AGGGCAGCATCTGCAAATCTGTCCAACTTGGTACAGGATCAAACAAGGAT
Chicken_TCONS_00016124      --------------------------------------------------
Chicken_TCONS_00016132      AGGGCAGCATCTGCAAATCTGTCCAACTTGGTACAGGATCAAACAAGGAT
Chicken_TCONS_00016126      AGGGCAGCATCTGCAAATCTGTCCAACTTGGTACAGGATCAAACAAGGAT
Chicken_TCONS_00016127      AGGGCAGCATCTGCAAATCTGTCCAACTTGGTACAGGATCAAACAAGGAT
Chicken_TCONS_00016141      AGGGCAGCATCTGCAAATCTGTCCAACTTGGTACAGGATCAAACAAGGAT
Chicken_TCONS_00016133      --------------------------------------------------
Chicken_TCONS_00016135      --------------------------------------------------
Chicken_TCONS_00016130      --------------------------------------------------
Chicken_TCONS_00016138      --------------------------------------------------
Chicken_TCONS_00016139      --------------------------------------------------
Chicken_TCONS_00016122      --------------------------------------------------
Chicken_TCONS_00016140      --------------------------------------------------
Chicken_TCONS_00016137      --------------------------------------------------
Chicken_TCONS_00016123      --------------------------------------------------
Chicken_TCONS_00016136      --------------------------------------------------
Chicken_TCONS_00007928      --------------------------------------------------
Chicken_TCONS_00007929      --------------------------------------------------
Pig_TCONS_00086821          --------------------------------------------------
Pig_TCONS_00086818          --------------------------------------------------
Pig_TCONS_00086820          --------------------------------------------------
Pig_TCONS_00086819          --------------------------------------------------
Pig_TCONS_00086817          --------------------------------------------------
Cattle_TCONS_00069187       --------------------------------------------------
Cattle_TCONS_00069188       --------------------------------------------------
Pig_TCONS_00088446          --------------------------------------------------
Mouse_XR_377236.1           --------------------------------------------------
Cattle_TCONS_00069190       --------------------------------------------------
Cattle_TCONS_00069191       --------------------------------------------------
Pig_TCONS_00088420          --------------------------------------------------
Pig_TCONS_00086823          --------------------------------------------------
                                                                              

Chicken_TCONS_00016134      TCTAACCTAAAACTCTGGACTCCTGTTCATTTCCAAGGATGTGCTCAGAT
Chicken_TCONS_00016129      TCTAACCTAAAACTCTGGACTCCTGTTCATTTCCAAGGATGTGCTCAGAT
Chicken_TCONS_00016131      TCTAACCTAAAACTCTGGACTCCTGTTCATTTCCAAGGATGTGCTCAGAT
Chicken_TCONS_00016128      TCTAACCTAAAACTCTGGACTCCTGTTCATTTCCAAGGATGTGCTCAGAT
Chicken_TCONS_00016125      TCTAACCTAAAACTCTGGACTCCTGTTCATTTCCAAGGATGTGCTCAGAT
Chicken_TCONS_00016124      --------------------------------------------------
Chicken_TCONS_00016132      TCTAACCTAAAACTCTGGACTCCTGTTCATTTCCAAGGATGTGCTCAGAT
Chicken_TCONS_00016126      TCTAACCTAAAACTCTGGACTCCTGTTCATTTCCAAGGATGTGCTCAGAT
Chicken_TCONS_00016127      TCTAACCTAAAACTCTGGACTCCTGTTCATTTCCAAGGATGTGCTCAGAT
Chicken_TCONS_00016141      TCTAACCTAAAACTCTGGACTCCTGTTCATTTCCAAGGATGTGCTCAGAT
Chicken_TCONS_00016133      --------------------------------------------------
Chicken_TCONS_00016135      --------------------------------------------------
Chicken_TCONS_00016130      --------------------------------------------------
Chicken_TCONS_00016138      --------------------------------------------------
Chicken_TCONS_00016139      --------------------------------------------------
Chicken_TCONS_00016122      --------------------------------------------------
Chicken_TCONS_00016140      --------------------------------------------------
Chicken_TCONS_00016137      --------------------------------------------------
Chicken_TCONS_00016123      --------------------------------------------------
Chicken_TCONS_00016136      --------------------------------------------------
Chicken_TCONS_00007928      --------------------------------------------------
Chicken_TCONS_00007929      --------------------------------------------------
Pig_TCONS_00086821          --------------------------------------------------
Pig_TCONS_00086818          --------------------------------------------------
Pig_TCONS_00086820          --------------------------------------------------
Pig_TCONS_00086819          --------------------------------------------------
Pig_TCONS_00086817          --------------------------------------------------
Cattle_TCONS_00069187       --------------------------------------------------
Cattle_TCONS_00069188       --------------------------------------------------
Pig_TCONS_00088446          --------------------------------------------------
Mouse_XR_377236.1           --------------------------------------------------
Cattle_TCONS_00069190       --------------------------------------------------
Cattle_TCONS_00069191       --------------------------------------------------
Pig_TCONS_00088420          --------------------------------------------------
Pig_TCONS_00086823          --------------------------------------------------
                                                                              

Chicken_TCONS_00016134      ATGAGAAACAGACAAGAGGATCTGGAAAAACGTGCATTTACCTAATATTG
Chicken_TCONS_00016129      ATGAGAAACAGACAAGAGGATCTGGAAAAACGTGCATTTACCTAATATTG
Chicken_TCONS_00016131      ATGAGAAACAGACAAGAGGATCTGGAAAAACGTGCATTTACCTAATATTG
Chicken_TCONS_00016128      ATGAGAAACAGACAAGAGGATCTGGAAAAACGTGCATTTACCTAATATTG
Chicken_TCONS_00016125      ATGAGAAACAGACAAGAGGATCTGGAAAAACGTGCATTTACCTAATATTG
Chicken_TCONS_00016124      --------------------------------------------------
Chicken_TCONS_00016132      ATGAGAAACAGACAAGAGGATCTGGAAAAACGTGCATTTACCTAATATTG
Chicken_TCONS_00016126      ATGAGAAACAGACAAGAGGATCTGGAAAAACGTGCATTTACCTAATATTG
Chicken_TCONS_00016127      ATGAGAAACAGACAAGAGGATCTGGAAAAACGTGCATTTACCTAATATTG
Chicken_TCONS_00016141      ATGAGAAACAGACAAGAGGATCTGGAAAAACGTGCATTTACCTAATATTG
Chicken_TCONS_00016133      --------------------------------------------------
Chicken_TCONS_00016135      --------------------------------------------------
Chicken_TCONS_00016130      --------------------------------------------------
Chicken_TCONS_00016138      --------------------------------------------------
Chicken_TCONS_00016139      --------------------------------------------------
Chicken_TCONS_00016122      --------------------------------------------------
Chicken_TCONS_00016140      --------------------------------------------------
Chicken_TCONS_00016137      --------------------------------------------------
Chicken_TCONS_00016123      --------------------------------------------------
Chicken_TCONS_00016136      --------------------------------------------------
Chicken_TCONS_00007928      --------------------------------------------------
Chicken_TCONS_00007929      --------------------------------------------------
Pig_TCONS_00086821          --------------------------------------------------
Pig_TCONS_00086818          --------------------------------------------------
Pig_TCONS_00086820          --------------------------------------------------
Pig_TCONS_00086819          --------------------------------------------------
Pig_TCONS_00086817          --------------------------------------------------
Cattle_TCONS_00069187       --------------------------------------------------
Cattle_TCONS_00069188       --------------------------------------------------
Pig_TCONS_00088446          --------------------------------------------------
Mouse_XR_377236.1           --------------------------------------------------
Cattle_TCONS_00069190       --------------------------------------------------
Cattle_TCONS_00069191       --------------------------------------------------
Pig_TCONS_00088420          --------------------------------------------------
Pig_TCONS_00086823          --------------------------------------------------
                                                                              

Chicken_TCONS_00016134      CTTGTGTACAATGCTAGTGAAATGTGTGCTCATCATTTGCATCATTTTTC
Chicken_TCONS_00016129      CTTGTGTACAATGCTAGTGAAATGTGTGCTCATCATTTGCATCATTTTTC
Chicken_TCONS_00016131      CTTGTGTACAATGCTAGTGAAATGTGTGCTCATCATTTGCATCATTTTTC
Chicken_TCONS_00016128      CTTGTGTACAATGCTAGTGAAATGTGTGCTCATCATTTGCATCATTTTTC
Chicken_TCONS_00016125      CTTGTGTACAATGCTAGTGAAATGTGTGCTCATCATTTGCATCATTTTTC
Chicken_TCONS_00016124      --------------------------------------------------
Chicken_TCONS_00016132      CTTGTGTACAATGCTAGTGAAATGTGTGCTCATCATTTGCATCATTTTTC
Chicken_TCONS_00016126      CTTGTGTACAATGCTAGTGAAATGTGTGCTCATCATTTGCATCATTTTTC
Chicken_TCONS_00016127      CTTGTGTACAATGCTAGTGAAATGTGTGCTCATCATTTGCATCATTTTTC
Chicken_TCONS_00016141      CTTGTGTACAATGCTAGTGAAATGTGTGCTCATCATTTGCATCATTTTTC
Chicken_TCONS_00016133      --------------------------------------------------
Chicken_TCONS_00016135      --------------------------------------------------
Chicken_TCONS_00016130      --------------------------------------------------
Chicken_TCONS_00016138      --------------------------------------------------
Chicken_TCONS_00016139      --------------------------------------------------
Chicken_TCONS_00016122      --------------------------------------------------
Chicken_TCONS_00016140      --------------------------------------------------
Chicken_TCONS_00016137      --------------------------------------------------
Chicken_TCONS_00016123      --------------------------------------------------
Chicken_TCONS_00016136      --------------------------------------------------
Chicken_TCONS_00007928      --------------------------------------------------
Chicken_TCONS_00007929      --------------------------------------------------
Pig_TCONS_00086821          --------------------------------------------------
Pig_TCONS_00086818          --------------------------------------------------
Pig_TCONS_00086820          --------------------------------------------------
Pig_TCONS_00086819          --------------------------------------------------
Pig_TCONS_00086817          --------------------------------------------------
Cattle_TCONS_00069187       --------------------------------------------------
Cattle_TCONS_00069188       --------------------------------------------------
Pig_TCONS_00088446          --------------------------------------------------
Mouse_XR_377236.1           --------------------------------------------------
Cattle_TCONS_00069190       --------------------------------------------------
Cattle_TCONS_00069191       --------------------------------------------------
Pig_TCONS_00088420          --------------------------------------------------
Pig_TCONS_00086823          --------------------------------------------------
                                                                              

Chicken_TCONS_00016134      AGAAGCCTAAACTATTTCTTTTCCAGGATTCTGATGAACTTCTGCTGTGA
Chicken_TCONS_00016129      AGAAGCCTAAACTATTTCTTTTCCAGGATTCTGATGAACTTCTGCTGTGA
Chicken_TCONS_00016131      AGAAGCCTAAACTATTTCTTTTCCAGGATTCTGATGAACTTCTGCTGTGA
Chicken_TCONS_00016128      AGAAGCCTAAACTATTTCTTTTCCAGGATTCTGATGAACTTCTGCTGTGA
Chicken_TCONS_00016125      AGAAGCCTAAACTATTTCTTTTCCAGGATTCTGATGAACTTCTGCTGTGA
Chicken_TCONS_00016124      --------------------------GATTCTGATGAACTTCTGCTGTGA
Chicken_TCONS_00016132      AGAAGCCTAAACTATTTCTTTTCCAGGATTCTGATGAACTTCTGCTGTGA
Chicken_TCONS_00016126      AGAAGCCTAAACTATTTCTTTTCCAGGATTCTGATGAACTTCTGCTGTGA
Chicken_TCONS_00016127      AGAAGCCTAAACTATTTCTTTTCCAGGATTCTGATGAACTTCTGCTGTGA
Chicken_TCONS_00016141      AGAAGCCTAAACTATTTCTTTTCCAGGATTCTGATGAACTTCTGCTGTGA
Chicken_TCONS_00016133      --------------------------------------------------
Chicken_TCONS_00016135      --------------------------------------------------
Chicken_TCONS_00016130      --------------------------------------------------
Chicken_TCONS_00016138      --------------------------------------------------
Chicken_TCONS_00016139      --------------------------------------------------
Chicken_TCONS_00016122      --------------------------------------------------
Chicken_TCONS_00016140      --------------------------------------------------
Chicken_TCONS_00016137      --------------------------------------------------
Chicken_TCONS_00016123      --------------------------------------------------
Chicken_TCONS_00016136      --------------------------------------------------
Chicken_TCONS_00007928      --------------------------------------------------
Chicken_TCONS_00007929      --------------------------------------------------
Pig_TCONS_00086821          --------------------------------------------------
Pig_TCONS_00086818          --------------------------------------------------
Pig_TCONS_00086820          --------------------------------------------------
Pig_TCONS_00086819          --------------------------------------------------
Pig_TCONS_00086817          --------------------------------------------------
Cattle_TCONS_00069187       --------------------------------------------------
Cattle_TCONS_00069188       --------------------------------------------------
Pig_TCONS_00088446          --------------------------------------------------
Mouse_XR_377236.1           --------------------------------------------------
Cattle_TCONS_00069190       --------------------------------------------------
Cattle_TCONS_00069191       --------------------------------------------------
Pig_TCONS_00088420          --------------------------------------------------
Pig_TCONS_00086823          --------------------------------------------------
                                                                              

Chicken_TCONS_00016134      ACTATTTCCTGTGGATAACATGCAGAAGAAGCAGAGTCCCCCAGCATGCC
Chicken_TCONS_00016129      ACTATTTCCTGTGGATAACATGCAGAAGAAGCAGAGTCCCCCAGCATGCC
Chicken_TCONS_00016131      ACTATTTCCTGTGGATAACATGCAGAAGAAGCAGAGTCCCCCAGCATGCC
Chicken_TCONS_00016128      ACTATTTCCTGTGGATAACATGCAGAAGAAGCAGAGTCCCCCAGCATGCC
Chicken_TCONS_00016125      ACTATTTCCTGTGGATAACATGCAGAAGAAGCAGAGTCCCCCAGCATGCC
Chicken_TCONS_00016124      ACTATTTCCTGTGGATAACATGCAGAAGAAGCAGAGTCCCCCAGCATGCC
Chicken_TCONS_00016132      ACTATTTCCTGTGGATAACATGCAGAAGAAGCAGAGTCCCCCAGCATGCC
Chicken_TCONS_00016126      ACTATTTCCTGTGGATAACATGCAGAAGAAGCAGAGTCCCCCAGCATGCC
Chicken_TCONS_00016127      ACTATTTCCTGTGGATAACATGCAGAAGAAGCAGAGTCCCCCAGCATGCC
Chicken_TCONS_00016141      ACTATTTCCTGTGGATAACATGCAGAAGAAGCAGAGTCCCCCAGCATGCC
Chicken_TCONS_00016133      --------------------------------------------------
Chicken_TCONS_00016135      --------------------------------------------------
Chicken_TCONS_00016130      --------------------------------------------------
Chicken_TCONS_00016138      --------------------------------------------------
Chicken_TCONS_00016139      --------------------------------------------------
Chicken_TCONS_00016122      --------------------------------------------------
Chicken_TCONS_00016140      --------------------------------------------------
Chicken_TCONS_00016137      --------------------------------------------------
Chicken_TCONS_00016123      --------------------------------------------------
Chicken_TCONS_00016136      --------------------------------------------------
Chicken_TCONS_00007928      --------------------------------------------------
Chicken_TCONS_00007929      --------------------------------------------------
Pig_TCONS_00086821          --------------------------------------------------
Pig_TCONS_00086818          --------------------------------------------------
Pig_TCONS_00086820          --------------------------------------------------
Pig_TCONS_00086819          --------------------------------------------------
Pig_TCONS_00086817          --------------------------------------------------
Cattle_TCONS_00069187       --------------------------------------------------
Cattle_TCONS_00069188       --------------------------------------------------
Pig_TCONS_00088446          --------------------------------------------------
Mouse_XR_377236.1           --------------------------------------------------
Cattle_TCONS_00069190       --------------------------------------------------
Cattle_TCONS_00069191       --------------------------------------------------
Pig_TCONS_00088420          --------------------------------------------------
Pig_TCONS_00086823          --------------------------------------------------
                                                                              

Chicken_TCONS_00016134      TGACTGATGTGTACTGCCCACAGCTGCCACGCCGTGTAACCAGGAACCAA
Chicken_TCONS_00016129      TGACTGATGTGTACTGCCCACAGCTGCCACGCCGTGTAACCAGGAACCAA
Chicken_TCONS_00016131      TGACTGATGTGTACTGCCCACAGCTGCCACGCCGTGTAACCAGGAACCAA
Chicken_TCONS_00016128      TGACTGATGTGTACTGCCCACAGCTGCCACGCCGTGTAACCAGGAACCAA
Chicken_TCONS_00016125      TGACTGATGTGTACTGCCCACAGCTGCCACGCCGTGTAACCAGGAACCAA
Chicken_TCONS_00016124      TGACTGATGTGTACTGCCCACAGCTGCCACGCCGTGTAACCAGGAACCAA
Chicken_TCONS_00016132      TGACTGATGTGTACTGCCCACAGCTGCCACGCCGTGTAACCAGGAACCAA
Chicken_TCONS_00016126      TGACTGATGTGTACTGCCCACAGCTGCCACGCCGTGTAACCAGGAACCAA
Chicken_TCONS_00016127      TGACTGATGTGTACTGCCCACAGCTGCCACGCCGTGTAACCAGGAACCAA
Chicken_TCONS_00016141      TGACTGATGTGTACTGCCCACAGCTGCCACGCCGTGTAACCAGGAACCAA
Chicken_TCONS_00016133      --------------------------------------------------
Chicken_TCONS_00016135      --------------------------------------------------
Chicken_TCONS_00016130      --------------------------------------------------
Chicken_TCONS_00016138      --------------------------------------------------
Chicken_TCONS_00016139      --------------------------------------------------
Chicken_TCONS_00016122      --------------------------------------------------
Chicken_TCONS_00016140      --------------------------------------------------
Chicken_TCONS_00016137      --------------------------------------------------
Chicken_TCONS_00016123      --------------------------------------------------
Chicken_TCONS_00016136      --------------------------------------------------
Chicken_TCONS_00007928      --------------------------------------------------
Chicken_TCONS_00007929      --------------------------------------------------
Pig_TCONS_00086821          --------------------------------------------------
Pig_TCONS_00086818          --------------------------------------------------
Pig_TCONS_00086820          --------------------------------------------------
Pig_TCONS_00086819          --------------------------------------------------
Pig_TCONS_00086817          --------------------------------------------------
Cattle_TCONS_00069187       --------------------------------------------------
Cattle_TCONS_00069188       --------------------------------------------------
Pig_TCONS_00088446          --------------------------------------------------
Mouse_XR_377236.1           --------------------------------------------------
Cattle_TCONS_00069190       --------------------------------------------------
Cattle_TCONS_00069191       --------------------------------------------------
Pig_TCONS_00088420          --------------------------------------------------
Pig_TCONS_00086823          --------------------------------------------------
                                                                              

Chicken_TCONS_00016134      CTCCAGACTGTGGTATGCAGTGGGATAGCTTGAACGCAGCAGTTCTAGGA
Chicken_TCONS_00016129      CTCCAGACTGTGGTATGCAGTGGGATAGCTTGAACGCAGCAGTTCTAGGA
Chicken_TCONS_00016131      CTCCAGACTGTGGTATGCAGTGGGATAGCTTGAACGCAGCAGTTCTAGGA
Chicken_TCONS_00016128      CTCCAGACTGTGGTATGCAGTGGGATAGCTTGAACGCAGCAGTTCTAGGA
Chicken_TCONS_00016125      CTCCAGACTGTGGTATGCAGTGGGATAGCTTGAACGCAGCAGTTCTAGGA
Chicken_TCONS_00016124      CTCCAGACTGTGGTATGCAGTGGGATAGCTTGAACGCAGCAGTTCTAGGA
Chicken_TCONS_00016132      CTCCAGACTGTGGTATGCAGTGGGATAGCTTGAACGCAGCAGTTCTAGGA
Chicken_TCONS_00016126      CTCCAGACTGTGGTATGCAGTGGGATAGCTTGAACGCAGCAGTTCTAGGA
Chicken_TCONS_00016127      CTCCAGACTGTGGTATGCAGTGGGATAGCTTGAACGCAGCAGTTCTAGGA
Chicken_TCONS_00016141      CTCCAGACTGTGGTATGCAGTGGGATAGCTTGAACGCAGCAGTTCTAGGA
Chicken_TCONS_00016133      --------------------------------------------------
Chicken_TCONS_00016135      --------------------------------------------------
Chicken_TCONS_00016130      --------------------------------------------------
Chicken_TCONS_00016138      --------------------------------------------------
Chicken_TCONS_00016139      --------------------------------------------------
Chicken_TCONS_00016122      --------------------------------------------------
Chicken_TCONS_00016140      --------------------------------------------------
Chicken_TCONS_00016137      --------------------------------------------------
Chicken_TCONS_00016123      --------------------------------------------------
Chicken_TCONS_00016136      --------------------------------------------------
Chicken_TCONS_00007928      --------------------------------------------------
Chicken_TCONS_00007929      --------------------------------------------------
Pig_TCONS_00086821          --------------------------------------------------
Pig_TCONS_00086818          --------------------------------------------------
Pig_TCONS_00086820          --------------------------------------------------
Pig_TCONS_00086819          --------------------------------------------------
Pig_TCONS_00086817          --------------------------------------------------
Cattle_TCONS_00069187       --------------------------------------------------
Cattle_TCONS_00069188       --------------------------------------------------
Pig_TCONS_00088446          --------------------------------------------------
Mouse_XR_377236.1           --------------------------------------------------
Cattle_TCONS_00069190       --------------------------------------------------
Cattle_TCONS_00069191       --------------------------------------------------
Pig_TCONS_00088420          --------------------------------------------------
Pig_TCONS_00086823          --------------------------------------------------
                                                                              

Chicken_TCONS_00016134      GGGTTAAAAATTAAACCAGCAATCAAGATCTAAAGCGGCGCTGGGTTTAA
Chicken_TCONS_00016129      GGGTTAAAAATTAAACCAGCAATCAAGATCTAAAGCGGCGCTGGGTTTAA
Chicken_TCONS_00016131      GGGTTAAAAATTAAACCAGCAATCAAGATCTAAAGCGGCGCTGGGTTTAA
Chicken_TCONS_00016128      GGGTTAAAAATTAAACCAGCAATCAAGATCTAAAGCGGCGCTGGGTTTAA
Chicken_TCONS_00016125      GGGTTAAAAATTAAACCAGCAATCAAGATCTAAAGCGGCGCTGGGTTTAA
Chicken_TCONS_00016124      GGGTTAAAAATTAAACCAGCAATCAAGATCTAAAGCGGCGCTGGGTTTAA
Chicken_TCONS_00016132      GGGTTAAAAATTAAACCAGCAATCAAGATCTAAAGCGGCGCTGGGTTTAA
Chicken_TCONS_00016126      GGGTTAAAAATTAAACCAGCAATCAAGATCTAAAGCGGCGCTGGGTTTAA
Chicken_TCONS_00016127      GGGTTAAAAATTAAACCAGCAATCAAGATCTAAAGCGGCGCTGGGTTTAA
Chicken_TCONS_00016141      GGGTTAAAAATTAAACCAGCAATCAAGATCTAAAGCGGCGCTGGGTTTAA
Chicken_TCONS_00016133      --------------------------------------------------
Chicken_TCONS_00016135      --------------------------------------------------
Chicken_TCONS_00016130      --------------------------------------------------
Chicken_TCONS_00016138      --------------------------------------------------
Chicken_TCONS_00016139      --------------------------------------------------
Chicken_TCONS_00016122      --------------------------------------------------
Chicken_TCONS_00016140      --------------------------------------------------
Chicken_TCONS_00016137      --------------------------------------------------
Chicken_TCONS_00016123      --------------------------------------------------
Chicken_TCONS_00016136      --------------------------------------------------
Chicken_TCONS_00007928      --------------------------------------------------
Chicken_TCONS_00007929      --------------------------------------------------
Pig_TCONS_00086821          --------------------------------------------------
Pig_TCONS_00086818          --------------------------------------------------
Pig_TCONS_00086820          --------------------------------------------------
Pig_TCONS_00086819          --------------------------------------------------
Pig_TCONS_00086817          --------------------------------------------------
Cattle_TCONS_00069187       --------------------------------------------------
Cattle_TCONS_00069188       --------------------------------------------------
Pig_TCONS_00088446          --------------------------------------------------
Mouse_XR_377236.1           --------------------------------------------------
Cattle_TCONS_00069190       --------------------------------------------------
Cattle_TCONS_00069191       --------------------------------------------------
Pig_TCONS_00088420          --------------------------------------------------
Pig_TCONS_00086823          --------------------------------------------------
                                                                              

Chicken_TCONS_00016134      AAGACTGGCAAGGTTCAGCTGTGAGTCAATTCATTAGTTGCAGTTAATAT
Chicken_TCONS_00016129      AAGACTGGCAAGGTTCAGCTGTGAGTCAATTCATTAGTTGCAGTTAATAT
Chicken_TCONS_00016131      AAGACTGGCAAGGTTCAGCTGTGAGTCAATTCATTAGTTGCAGTTAATAT
Chicken_TCONS_00016128      AAGACTGGCAAGGTTCAGCTGTGAGTCAATTCATTAGTTGCAGTTAATAT
Chicken_TCONS_00016125      AAGACTGGCAAGGTTCAGCTGTGAGTCAATTCATTAGTTGCAGTTAATAT
Chicken_TCONS_00016124      AAGACTGGCAAGGTTCAGCTGTGAGTCAATTCATTAGTTGCAGTTAATAT
Chicken_TCONS_00016132      AAGACTGGCAAGGTTCAGCTGTGAGTCAATTCATTAGTTGCAGTTAATAT
Chicken_TCONS_00016126      AAGACTGGCAAGGTTCAGCTGTGAGTCAATTCATTAGTTGCAGTTAATAT
Chicken_TCONS_00016127      AAGACTGGCAAGGTTCAGCTGTGAGTCAATTCATTAGTTGCAGTTAATAT
Chicken_TCONS_00016141      AAGACTGGCAAGGTTCAGCTGTGAGTCAATTCATTAGTTGCAGTTAATAT
Chicken_TCONS_00016133      --------------------------------------------------
Chicken_TCONS_00016135      --------------------------------------------------
Chicken_TCONS_00016130      --------------------------------------------------
Chicken_TCONS_00016138      --------------------------------------------------
Chicken_TCONS_00016139      --------------------------------------------------
Chicken_TCONS_00016122      --------------------------------------------------
Chicken_TCONS_00016140      --------------------------------------------------
Chicken_TCONS_00016137      --------------------------------------------------
Chicken_TCONS_00016123      --------------------------------------------------
Chicken_TCONS_00016136      --------------------------------------------------
Chicken_TCONS_00007928      --------------------------------------------------
Chicken_TCONS_00007929      --------------------------------------------------
Pig_TCONS_00086821          --------------------------------------------------
Pig_TCONS_00086818          --------------------------------------------------
Pig_TCONS_00086820          --------------------------------------------------
Pig_TCONS_00086819          --------------------------------------------------
Pig_TCONS_00086817          --------------------------------------------------
Cattle_TCONS_00069187       --------------------------------------------------
Cattle_TCONS_00069188       --------------------------------------------------
Pig_TCONS_00088446          --------------------------------------------------
Mouse_XR_377236.1           --------------------------------------------------
Cattle_TCONS_00069190       --------------------------------------------------
Cattle_TCONS_00069191       --------------------------------------------------
Pig_TCONS_00088420          --------------------------------------------------
Pig_TCONS_00086823          --------------------------------------------------
                                                                              

Chicken_TCONS_00016134      TGCTAGAAGAGCTTGACAAAAGGAAACACGAAGCAACTGAAAAGAAACAT
Chicken_TCONS_00016129      TGCTAGAAGAGCTTGACAAAAGGAAACACGAAGCAACTGAAAAGAAACAT
Chicken_TCONS_00016131      TGCTAGAAGAGCTTGACAAAAGGAAACACGAAGCAACTGAAAAGAAACAT
Chicken_TCONS_00016128      TGCTAGAAGAGCTTGACAAAAGGAAACACGAAGCAACTGAAAAGAAACAT
Chicken_TCONS_00016125      TGCTAGAAGAGCTTGACAAAAGGAAACACGAAGCAACTGAAAAGAAACAT
Chicken_TCONS_00016124      TGCTAGAAGAGCTTGACAAAAGGAAACACGAAGCAACTGAAAAGAAACAT
Chicken_TCONS_00016132      TGCTAGAAGAGCTTGACAAAAGGAAACACGAAGCAACTGAAAAGAAACAT
Chicken_TCONS_00016126      TGCTAGAAGAGCTTGACAAAAGGAAACACGAAGCAACTGAAAAGAAACAT
Chicken_TCONS_00016127      TGCTAGAAGAGCTTGACAAAAGGAAACACGAAGCAACTGAAAAGAAACAT
Chicken_TCONS_00016141      TGCTAGAAGAGCTTGACAAAAGGAAACACGAAGCAACTGAAAAGAAACAT
Chicken_TCONS_00016133      --------------------------------------------------
Chicken_TCONS_00016135      --------------------------------------------------
Chicken_TCONS_00016130      --------------------------------------------------
Chicken_TCONS_00016138      --------------------------------------------------
Chicken_TCONS_00016139      --------------------------------------------------
Chicken_TCONS_00016122      --------------------------------------------------
Chicken_TCONS_00016140      --------------------------------------------------
Chicken_TCONS_00016137      --------------------------------------------------
Chicken_TCONS_00016123      --------------------------------------------------
Chicken_TCONS_00016136      --------------------------------------------------
Chicken_TCONS_00007928      --------------------------------------------------
Chicken_TCONS_00007929      --------------------------------------------------
Pig_TCONS_00086821          --------------------------------------------------
Pig_TCONS_00086818          --------------------------------------------------
Pig_TCONS_00086820          --------------------------------------------------
Pig_TCONS_00086819          --------------------------------------------------
Pig_TCONS_00086817          --------------------------------------------------
Cattle_TCONS_00069187       --------------------------------------------------
Cattle_TCONS_00069188       --------------------------------------------------
Pig_TCONS_00088446          --------------------------------------------------
Mouse_XR_377236.1           --------------------------------------------------
Cattle_TCONS_00069190       --------------------------------------------------
Cattle_TCONS_00069191       --------------------------------------------------
Pig_TCONS_00088420          --------------------------------------------------
Pig_TCONS_00086823          --------------------------------------------------
                                                                              

Chicken_TCONS_00016134      CCTTAAGGTGAATGTCAAAGTTTTTGCATCCAGCAAAGAAACGAAAAGCT
Chicken_TCONS_00016129      CCTTAAGGTGAATGTCAAAGTTTTTGCATCCAGCAAAGAAACGAAAAGCT
Chicken_TCONS_00016131      CCTTAAGGTGAATGTCAAAGTTTTTGCATCCAGCAAAGAAACGAAAAGCT
Chicken_TCONS_00016128      CCTTAAGGTGAATGTCAAAGTTTTTGCATCCAGCAAAGAAACGAAAAGCT
Chicken_TCONS_00016125      CCTTAAGGTGAATGTCAAAGTTTTTGCATCCAGCAAAGAAACGAAAAGCT
Chicken_TCONS_00016124      CCTTAAGGTGAATGTCAAAGTTTTTGCATCCAGCAAAGAAACGAAAAGCT
Chicken_TCONS_00016132      CCTTAAGGTGAATGTCAAAGTTTTTGCATCCAGCAAAGAAACGAAAAGCT
Chicken_TCONS_00016126      CCTTAAGGTGAATGTCAAAGTTTTTGCATCCAGCAAAGAAACGAAAAGCT
Chicken_TCONS_00016127      CCTTAAGGTGAATGTCAAAGTTTTTGCATCCAGCAAAGAAACGAAAAGCT
Chicken_TCONS_00016141      CCTTAAGGTGAATGTCAAAGTTTTTGCATCCAGCAAAGAAACGAAAAGCT
Chicken_TCONS_00016133      --------------------------------------------------
Chicken_TCONS_00016135      --------------------------------------------------
Chicken_TCONS_00016130      --------------------------------------------------
Chicken_TCONS_00016138      --------------------------------------------------
Chicken_TCONS_00016139      --------------------------------------------------
Chicken_TCONS_00016122      --------------------------------------------------
Chicken_TCONS_00016140      --------------------------------------------------
Chicken_TCONS_00016137      --------------------------------------------------
Chicken_TCONS_00016123      --------------------------------------------------
Chicken_TCONS_00016136      --------------------------------------------------
Chicken_TCONS_00007928      --------------------------------------------------
Chicken_TCONS_00007929      --------------------------------------------------
Pig_TCONS_00086821          --------------------------------------------------
Pig_TCONS_00086818          --------------------------------------------------
Pig_TCONS_00086820          --------------------------------------------------
Pig_TCONS_00086819          --------------------------------------------------
Pig_TCONS_00086817          --------------------------------------------------
Cattle_TCONS_00069187       --------------------------------------------------
Cattle_TCONS_00069188       --------------------------------------------------
Pig_TCONS_00088446          --------------------------------------------------
Mouse_XR_377236.1           --------------------------------------------------
Cattle_TCONS_00069190       --------------------------------------------------
Cattle_TCONS_00069191       --------------------------------------------------
Pig_TCONS_00088420          --------------------------------------------------
Pig_TCONS_00086823          --------------------------------------------------
                                                                              

Chicken_TCONS_00016134      GAATACAGAAGAGAAAGCACTGGTTCCCATTGAGTGGTTACAGAGGAAAC
Chicken_TCONS_00016129      GAATACAGAAGAGAAAGCACTGGTTCCCATTGAGTGGTTACAGAGGAAAC
Chicken_TCONS_00016131      GAATACAGAAGAGAAAGCACTGGTTCCCATTGAGTGGTTACAGAGGAAAC
Chicken_TCONS_00016128      GAATACAGAAGAGAAAGCACTGGTTCCCATTGAGTGGTTACAGAGGAAAC
Chicken_TCONS_00016125      GAATACAGAAGAGAAAGCACTGGTTCCCATTGAGTGGTTACAGAGGAAAC
Chicken_TCONS_00016124      GAATACAGAAGAGAAAGCACTGGTTCCCATTGAGTGGTTACAGAGGAAAC
Chicken_TCONS_00016132      GAATACAGAAGAGAAAGCACTGGTTCCCATTGAGTGGTTACAGAGGAAAC
Chicken_TCONS_00016126      GAATACAGAAGAGAAAGCACTGGTTCCCATTGAGTGGTTACAGAGGAAAC
Chicken_TCONS_00016127      GAATACAGAAGAGAAAGCACTGGTTCCCATTGAGTGGTTACAGAGGAAAC
Chicken_TCONS_00016141      GAATACAGAAGAGAAAGCACTGGTTCCCATTGAGTGGTTACAGAGGAAAC
Chicken_TCONS_00016133      --------------------------------------------------
Chicken_TCONS_00016135      --------------------------------------------------
Chicken_TCONS_00016130      --------------------------------------------------
Chicken_TCONS_00016138      --------------------------------------------------
Chicken_TCONS_00016139      --------------------------------------------------
Chicken_TCONS_00016122      --------------------------------------------------
Chicken_TCONS_00016140      --------------------------------------------------
Chicken_TCONS_00016137      --------------------------------------------------
Chicken_TCONS_00016123      --------------------------------------------------
Chicken_TCONS_00016136      --------------------------------------------------
Chicken_TCONS_00007928      --------------------------------------------------
Chicken_TCONS_00007929      --------------------------------------------------
Pig_TCONS_00086821          --------------------------------------------------
Pig_TCONS_00086818          --------------------------------------------------
Pig_TCONS_00086820          --------------------------------------------------
Pig_TCONS_00086819          --------------------------------------------------
Pig_TCONS_00086817          --------------------------------------------------
Cattle_TCONS_00069187       --------------------------------------------------
Cattle_TCONS_00069188       --------------------------------------------------
Pig_TCONS_00088446          --------------------------------------------------
Mouse_XR_377236.1           --------------------------------------------------
Cattle_TCONS_00069190       --------------------------------------------------
Cattle_TCONS_00069191       --------------------------------------------------
Pig_TCONS_00088420          --------------------------------------------------
Pig_TCONS_00086823          --------------------------------------------------
                                                                              

Chicken_TCONS_00016134      AATCGTACTACTACAGAGACCTGACTAGAGAATGAATCTCATGACTGGCT
Chicken_TCONS_00016129      AATCGTACTACTACAGAGACCTGACTAGAGAATGAATCTCATGACTGGCT
Chicken_TCONS_00016131      AATCGTACTACTACAGAGACCTGACTAGAGAATGAATCTCATGACTGGCT
Chicken_TCONS_00016128      AATCGTACTACTACAGAGACCTGACTAGAGAATGAATCTCATGACTGGCT
Chicken_TCONS_00016125      AATCGTACTACTACAGAGACCTGACTAGAGAATGAATCTCATGACTGGCT
Chicken_TCONS_00016124      AATCGTACTACTACAGAGACCTGACTAGAGAATGAATCTCATGACTGGCT
Chicken_TCONS_00016132      AATCGTACTACTACAGAGACCTGACTAGAGAATGAATCTCATGACTGGCT
Chicken_TCONS_00016126      AATCGTACTACTACAGAGACCTGACTAGAGAATGAATCTCATGACTGGCT
Chicken_TCONS_00016127      AATCGTACTACTACAGAGACCTGACTAGAGAATGAATCTCATGACTGGCT
Chicken_TCONS_00016141      AATCGTACTACTACAGAGACCTGACTAGAGAATGAATCTCATGACTGGCT
Chicken_TCONS_00016133      --------------------------------------------------
Chicken_TCONS_00016135      --------------------------------------------------
Chicken_TCONS_00016130      --------------------------------------------------
Chicken_TCONS_00016138      --------------------------------------------------
Chicken_TCONS_00016139      --------------------------------------------------
Chicken_TCONS_00016122      --------------------------------------------------
Chicken_TCONS_00016140      --------------------------------------------------
Chicken_TCONS_00016137      --------------------------------------------------
Chicken_TCONS_00016123      --------------------------------------------------
Chicken_TCONS_00016136      --------------------------------------------------
Chicken_TCONS_00007928      --------------------------------------------------
Chicken_TCONS_00007929      --------------------------------------------------
Pig_TCONS_00086821          --------------------------------------------------
Pig_TCONS_00086818          --------------------------------------------------
Pig_TCONS_00086820          --------------------------------------------------
Pig_TCONS_00086819          --------------------------------------------------
Pig_TCONS_00086817          --------------------------------------------------
Cattle_TCONS_00069187       --------------------------------------------------
Cattle_TCONS_00069188       --------------------------------------------------
Pig_TCONS_00088446          --------------------------------------------------
Mouse_XR_377236.1           --------------------------------------------------
Cattle_TCONS_00069190       --------------------------------------------------
Cattle_TCONS_00069191       --------------------------------------------------
Pig_TCONS_00088420          --------------------------------------------------
Pig_TCONS_00086823          --------------------------------------------------
                                                                              

Chicken_TCONS_00016134      TATCTCCTCCAGGACTGGTGAGAAACCCAAAGTAGCTACAGTGTCTGTTC
Chicken_TCONS_00016129      TATCTCCTCCAGGACTGGTGAGAAACCCAAAGTAGCTACAGTGTCTGTTC
Chicken_TCONS_00016131      TATCTCCTCCAGGACTGGTGAGAAACCCAAAGTAGCTACAGTGTCTGTTC
Chicken_TCONS_00016128      TATCTCCTCCAGGACTGGTGAGAAACCCAAAGTAGCTACAGTGTCTGTTC
Chicken_TCONS_00016125      TATCTCCTCCAGGACTGGTGAGAAACCCAAAGTAGCTACAGTGTCTGTTC
Chicken_TCONS_00016124      TATCTCCTCCAGGACTGGTGAGAAACCCAAAGTAGCTACAGTGTCTGTTC
Chicken_TCONS_00016132      TATCTCCTCCAGGACTGGTGAGAAACCCAAAGTAGCTACAGTGTCTGTTC
Chicken_TCONS_00016126      TATCTCCTCCAGGACTGGTGAGAAACCCAAAGTAGCTACAGTGTCTGTTC
Chicken_TCONS_00016127      TATCTCCTCCAGGACTGGTGAGAAACCCAAAGTAGCTACAGTGTCTGTTC
Chicken_TCONS_00016141      TATCTCCTCCAGGACTGGTGAGAAACCCAAAGTAGCTACAGTGTCTGTTC
Chicken_TCONS_00016133      --------------------------------------------------
Chicken_TCONS_00016135      --------------------------------------------------
Chicken_TCONS_00016130      --------------------------------------------------
Chicken_TCONS_00016138      --------------------------------------------------
Chicken_TCONS_00016139      --------------------------------------------------
Chicken_TCONS_00016122      --------------------------------------------------
Chicken_TCONS_00016140      --------------------------------------------------
Chicken_TCONS_00016137      --------------------------------------------------
Chicken_TCONS_00016123      --------------------------------------------------
Chicken_TCONS_00016136      --------------------------------------------------
Chicken_TCONS_00007928      --------------------------------------------------
Chicken_TCONS_00007929      --------------------------------------------------
Pig_TCONS_00086821          --------------------------------------------------
Pig_TCONS_00086818          --------------------------------------------------
Pig_TCONS_00086820          --------------------------------------------------
Pig_TCONS_00086819          --------------------------------------------------
Pig_TCONS_00086817          --------------------------------------------------
Cattle_TCONS_00069187       --------------------------------------------------
Cattle_TCONS_00069188       --------------------------------------------------
Pig_TCONS_00088446          --------------------------------------------------
Mouse_XR_377236.1           --------------------------------------------------
Cattle_TCONS_00069190       --------------------------------------------------
Cattle_TCONS_00069191       --------------------------------------------------
Pig_TCONS_00088420          --------------------------------------------------
Pig_TCONS_00086823          --------------------------------------------------
                                                                              

Chicken_TCONS_00016134      AGACTTGCACATAGAAGGCTCTGTTCCATCAGGGTACACTGAAATGCTGG
Chicken_TCONS_00016129      AGACTTGCACATAGAAGGCTCTGTTCCATCAGGGTACACTGAAATGCTGG
Chicken_TCONS_00016131      AGACTTGCACATAGAAGGCTCTGTTCCATCAGGGTACACTGAAATGCTGG
Chicken_TCONS_00016128      AGACTTGCACATAGAAGGCTCTGTTCCATCAGGGTACACTGAAATGCTGG
Chicken_TCONS_00016125      AGACTTGCACATAGAAGGCTCTGTTCCATCAGGGTACACTGAAATGCTGG
Chicken_TCONS_00016124      AGACTTGCACATAGAAGGCTCTGTTCCATCAGGGTACACTGAAATGCTGG
Chicken_TCONS_00016132      AGACTTGCACATAGAAGGCTCTGTTCCATCAGGGTACACTGAAATGCTGG
Chicken_TCONS_00016126      AGACTTGCACATAGAAGGCTCTGTTCCATCAGGGTACACTGAAATGCTGG
Chicken_TCONS_00016127      AGACTTGCACATAGAAGGCTCTGTTCCATCAGGGTACACTGAAATGCTGG
Chicken_TCONS_00016141      AGACTTGCACATAGAAGGCTCTGTTCCATCAGGGTACACTGAAATGCTGG
Chicken_TCONS_00016133      --------------------------------------------------
Chicken_TCONS_00016135      --------------------------------------------------
Chicken_TCONS_00016130      --------------------------------------------------
Chicken_TCONS_00016138      --------------------------------------------------
Chicken_TCONS_00016139      --------------------------------------------------
Chicken_TCONS_00016122      --------------------------------------------------
Chicken_TCONS_00016140      --------------------------------------------------
Chicken_TCONS_00016137      --------------------------------------------------
Chicken_TCONS_00016123      --------------------------------------------------
Chicken_TCONS_00016136      --------------------------------------------------
Chicken_TCONS_00007928      --------------------------------------------------
Chicken_TCONS_00007929      --------------------------------------------------
Pig_TCONS_00086821          --------------------------------------------------
Pig_TCONS_00086818          --------------------------------------------------
Pig_TCONS_00086820          --------------------------------------------------
Pig_TCONS_00086819          --------------------------------------------------
Pig_TCONS_00086817          --------------------------------------------------
Cattle_TCONS_00069187       --------------------------------------------------
Cattle_TCONS_00069188       --------------------------------------------------
Pig_TCONS_00088446          --------------------------------------------------
Mouse_XR_377236.1           --------------------------------------------------
Cattle_TCONS_00069190       --------------------------------------------------
Cattle_TCONS_00069191       --------------------------------------------------
Pig_TCONS_00088420          --------------------------------------------------
Pig_TCONS_00086823          --------------------------------------------------
                                                                              

Chicken_TCONS_00016134      GTTTGTGTAGCAGTGGTGATTTCCAGTTTTCTTGAATCCCATTGTCTGTT
Chicken_TCONS_00016129      GTTTGTGTAGCAGTGGTGATTTCCAGTTTTCTTGAATCCCATTGTCTGTT
Chicken_TCONS_00016131      GTTTGTGTAGCAGTGGTGATTTCCAGTTTTCTTGAATCCCATTGTCTGTT
Chicken_TCONS_00016128      GTTTGTGTAGCAGTGGTGATTTCCAGTTTTCTTGAATCCCATTGTCTGTT
Chicken_TCONS_00016125      GTTTGTGTAGCAGTGGTGATTTCCAGTTTTCTTGAATCCCATTGTCTGTT
Chicken_TCONS_00016124      GTTTGTGTAGCAGTGGTGATTTCCAGTTTTCTTGAATCCCATTGTCTGTT
Chicken_TCONS_00016132      GTTTGTGTAGCAGTGGTGATTTCCAGTTTTCTTGAATCCCATTGTCTGTT
Chicken_TCONS_00016126      GTTTGTGTAGCAGTGGTGATTTCCAGTTTTCTTGAATCCCATTGTCTGTT
Chicken_TCONS_00016127      GTTTGTGTAGCAGTGGTGATTTCCAGTTTTCTTGAATCCCATTGTCTGTT
Chicken_TCONS_00016141      GTTTGTGTAGCAGTGGTGATTTCCAGTTTTCTTGAATCCCATTGTCTGTT
Chicken_TCONS_00016133      --------------------------------------------------
Chicken_TCONS_00016135      --------------------------------------------------
Chicken_TCONS_00016130      --------------------------------------------------
Chicken_TCONS_00016138      --------------------------------------------------
Chicken_TCONS_00016139      --------------------------------------------------
Chicken_TCONS_00016122      --------------------------------------------------
Chicken_TCONS_00016140      --------------------------------------------------
Chicken_TCONS_00016137      --------------------------------------------------
Chicken_TCONS_00016123      --------------------------------------------------
Chicken_TCONS_00016136      --------------------------------------------------
Chicken_TCONS_00007928      --------------------------------------------------
Chicken_TCONS_00007929      --------------------------------------------------
Pig_TCONS_00086821          --------------------------------------------------
Pig_TCONS_00086818          --------------------------------------------------
Pig_TCONS_00086820          --------------------------------------------------
Pig_TCONS_00086819          --------------------------------------------------
Pig_TCONS_00086817          --------------------------------------------------
Cattle_TCONS_00069187       --------------------------------------------------
Cattle_TCONS_00069188       --------------------------------------------------
Pig_TCONS_00088446          --------------------------------------------------
Mouse_XR_377236.1           --------------------------------------------------
Cattle_TCONS_00069190       --------------------------------------------------
Cattle_TCONS_00069191       --------------------------------------------------
Pig_TCONS_00088420          --------------------------------------------------
Pig_TCONS_00086823          --------------------------------------------------
                                                                              

Chicken_TCONS_00016134      CAGCACCCACTTAGGAGCAAAGAAGGAGCTTCTGCATCTGTGCATCTGGT
Chicken_TCONS_00016129      CAGCACCCACTTAGGAGCAAAGAAGGAGCTTCTGCATCTGTGCATCTGGT
Chicken_TCONS_00016131      CAGCACCCACTTAGGAGCAAAGAAGGAGCTTCTGCATCTGTGCATCTGGT
Chicken_TCONS_00016128      CAGCACCCACTTAGGAGCAAAGAAGGAGCTTCTGCATCTGTGCATCTGGT
Chicken_TCONS_00016125      CAGCACCCACTTAGGAGCAAAGAAGGAGCTTCTGCATCTGTGCATCTGGT
Chicken_TCONS_00016124      CAGCACCCACTTAGGAGCAAAGAAGGAGCTTCTGCATCTGTGCATCTGGT
Chicken_TCONS_00016132      CAGCACCCACTTAGGAGCAAAGAAGGAGCTTCTGCATCTGTGCATCTGGT
Chicken_TCONS_00016126      CAGCACCCACTTAGGAGCAAAGAAGGAGCTTCTGCATCTGTGCATCTGGT
Chicken_TCONS_00016127      CAGCACCCACTTAGGAGCAAAGAAGGAGCTTCTGCATCTGTGCATCTGGT
Chicken_TCONS_00016141      CAGCACCCACTTAGGAGCAAAGAAGGAGCTTCTGCATCTGTGCATCTGGT
Chicken_TCONS_00016133      --------------------------------------------------
Chicken_TCONS_00016135      --------------------------------------------------
Chicken_TCONS_00016130      --------------------------------------------------
Chicken_TCONS_00016138      --------------------------------------------------
Chicken_TCONS_00016139      --------------------------------------------------
Chicken_TCONS_00016122      --------------------------------------------------
Chicken_TCONS_00016140      --------------------------------------------------
Chicken_TCONS_00016137      --------------------------------------------------
Chicken_TCONS_00016123      --------------------------------------------------
Chicken_TCONS_00016136      --------------------------------------------------
Chicken_TCONS_00007928      --------------------------------------------------
Chicken_TCONS_00007929      --------------------------------------------------
Pig_TCONS_00086821          --------------------------------------------------
Pig_TCONS_00086818          --------------------------------------------------
Pig_TCONS_00086820          --------------------------------------------------
Pig_TCONS_00086819          --------------------------------------------------
Pig_TCONS_00086817          --------------------------------------------------
Cattle_TCONS_00069187       --------------------------------------------------
Cattle_TCONS_00069188       --------------------------------------------------
Pig_TCONS_00088446          --------------------------------------------------
Mouse_XR_377236.1           --------------------------------------------------
Cattle_TCONS_00069190       --------------------------------------------------
Cattle_TCONS_00069191       --------------------------------------------------
Pig_TCONS_00088420          --------------------------------------------------
Pig_TCONS_00086823          --------------------------------------------------
                                                                              

Chicken_TCONS_00016134      GTGACCTACACAGTGCAGCCATGGGCTCCTGCTGCCCTGGAAGCAGCCTT
Chicken_TCONS_00016129      GTGACCTACACAGTGCAGCCATGGGCTCCTGCTGCCCTGGAAGCAGCCTT
Chicken_TCONS_00016131      GTGACCTACACAGTGCAGCCATGGGCTCCTGCTGCCCTGGAAGCAGCCTT
Chicken_TCONS_00016128      GTGACCTACACAGTGCAGCCATGGGCTCCTGCTGCCCTGGAAGCAGCCTT
Chicken_TCONS_00016125      GTGACCTACACAGTGCAGCCATGGGCTCCTGCTGCCCTGGAAGCAGCCTT
Chicken_TCONS_00016124      GTGACCTACACAGTGCAGCCATGGGCTCCTGCTGCCCTGGAAGCAGCCTT
Chicken_TCONS_00016132      GTGACCTACACAGTGCAGCCATGGGCTCCTGCTGCCCTGGAAGCAGCCTT
Chicken_TCONS_00016126      GTGACCTACACAGTGCAGCCATGGGCTCCTGCTGCCCTGGAAGCAGCCTT
Chicken_TCONS_00016127      GTGACCTACACAGTGCAGCCATGGGCTCCTGCTGCCCTGGAAGCAGCCTT
Chicken_TCONS_00016141      GTGACCTACACAGTGCAGCCATGGGCTCCTGCTGCCCTGGAAGCAGCCTT
Chicken_TCONS_00016133      --------------------------------------------------
Chicken_TCONS_00016135      --------------------------------------------------
Chicken_TCONS_00016130      --------------------------------------------------
Chicken_TCONS_00016138      --------------------------------------------------
Chicken_TCONS_00016139      --------------------------------------------------
Chicken_TCONS_00016122      --------------------------------------------------
Chicken_TCONS_00016140      --------------------------------------------------
Chicken_TCONS_00016137      --------------------------------------------------
Chicken_TCONS_00016123      --------------------------------------------------
Chicken_TCONS_00016136      --------------------------------------------------
Chicken_TCONS_00007928      --------------------------------------------------
Chicken_TCONS_00007929      --------------------------------------------------
Pig_TCONS_00086821          --------------------------------------------------
Pig_TCONS_00086818          --------------------------------------------------
Pig_TCONS_00086820          --------------------------------------------------
Pig_TCONS_00086819          --------------------------------------------------
Pig_TCONS_00086817          --------------------------------------------------
Cattle_TCONS_00069187       --------------------------------------------------
Cattle_TCONS_00069188       --------------------------------------------------
Pig_TCONS_00088446          --------------------------------------------------
Mouse_XR_377236.1           --------------------------------------------------
Cattle_TCONS_00069190       --------------------------------------------------
Cattle_TCONS_00069191       --------------------------------------------------
Pig_TCONS_00088420          --------------------------------------------------
Pig_TCONS_00086823          --------------------------------------------------
                                                                              

Chicken_TCONS_00016134      CCAAAGAAACAGTTCCAGCACATTCTCCTAGGCAAATAGTTAATTATCAA
Chicken_TCONS_00016129      CCAAAGAAACAGTTCCAGCACATTCTCCTAGGCAAATAGTTAATTATCAA
Chicken_TCONS_00016131      CCAAAGAAACAGTTCCAGCACATTCTCCTAGGCAAATAGTTAATTATCAA
Chicken_TCONS_00016128      CCAAAGAAACAGTTCCAGCACATTCTCCTAGGCAAATAGTTAATTATCAA
Chicken_TCONS_00016125      CCAAAGAAACAGTTCCAGCACATTCTCCTAGGCAAATAGTTAATTATCAA
Chicken_TCONS_00016124      CCAAAGAAACAGTTCCAGCACATTCTCCTAGGCAAATAGTTAATTATCAA
Chicken_TCONS_00016132      CCAAAGAAACAGTTCCAGCACATTCTCCTAGGCAAATAGTTAATTATCAA
Chicken_TCONS_00016126      CCAAAGAAACAGTTCCAGCACATTCTCCTAGGCAAATAGTTAATTATCAA
Chicken_TCONS_00016127      CCAAAGAAACAGTTCCAGCACATTCTCCTAGGCAAATAGTTAATTATCAA
Chicken_TCONS_00016141      CCAAAGAAACAGTTCCAGCACATTCTCCTAGGCAAATAGTTAATTATCAA
Chicken_TCONS_00016133      --------------------------------------------------
Chicken_TCONS_00016135      --------------------------------------------------
Chicken_TCONS_00016130      --------------------------------------------------
Chicken_TCONS_00016138      --------------------------------------------------
Chicken_TCONS_00016139      --------------------------------------------------
Chicken_TCONS_00016122      --------------------------------------------------
Chicken_TCONS_00016140      --------------------------------------------------
Chicken_TCONS_00016137      --------------------------------------------------
Chicken_TCONS_00016123      --------------------------------------------------
Chicken_TCONS_00016136      --------------------------------------------------
Chicken_TCONS_00007928      --------------------------------------------------
Chicken_TCONS_00007929      --------------------------------------------------
Pig_TCONS_00086821          --------------------------------------------------
Pig_TCONS_00086818          --------------------------------------------------
Pig_TCONS_00086820          --------------------------------------------------
Pig_TCONS_00086819          --------------------------------------------------
Pig_TCONS_00086817          --------------------------------------------------
Cattle_TCONS_00069187       --------------------------------------------------
Cattle_TCONS_00069188       --------------------------------------------------
Pig_TCONS_00088446          --------------------------------------------------
Mouse_XR_377236.1           --------------------------------------------------
Cattle_TCONS_00069190       --------------------------------------------------
Cattle_TCONS_00069191       --------------------------------------------------
Pig_TCONS_00088420          --------------------------------------------------
Pig_TCONS_00086823          --------------------------------------------------
                                                                              

Chicken_TCONS_00016134      CACTAACAAGTGAGTTTCACATTTCTATGTCCACTGTACATACATCTCGG
Chicken_TCONS_00016129      CACTAACAAGTGAGTTTCACATTTCTATGTCCACTGTACATACATCTCGG
Chicken_TCONS_00016131      CACTAACAAGTGAGTTTCACATTTCTATGTCCACTGTACATACATCTCGG
Chicken_TCONS_00016128      CACTAACAAGTGAGTTTCACATTTCTATGTCCACTGTACATACATCTCGG
Chicken_TCONS_00016125      CACTAACAAGTGAGTTTCACATTTCTATGTCCACTGTACATACATCTCGG
Chicken_TCONS_00016124      CACTAACAAGTGAGTTTCACATTTCTATGTCCACTGTACATACATCTCGG
Chicken_TCONS_00016132      CACTAACAAGTGAGTTTCACATTTCTATGTCCACTGTACATACATCTCGG
Chicken_TCONS_00016126      CACTAACAAGTGAGTTTCACATTTCTATGTCCACTGTACATACATCTCGG
Chicken_TCONS_00016127      CACTAACAAGTGAGTTTCACATTTCTATGTCCACTGTACATACATCTCGG
Chicken_TCONS_00016141      CACTAACAAGTGAGTTTCACATTTCTATGTCCACTGTACATACATCTCGG
Chicken_TCONS_00016133      --------------------------------------------------
Chicken_TCONS_00016135      --------------------------------------------------
Chicken_TCONS_00016130      --------------------------------------------------
Chicken_TCONS_00016138      --------------------------------------------------
Chicken_TCONS_00016139      --------------------------------------------------
Chicken_TCONS_00016122      --------------------------------------------------
Chicken_TCONS_00016140      --------------------------------------------------
Chicken_TCONS_00016137      --------------------------------------------------
Chicken_TCONS_00016123      --------------------------------------------------
Chicken_TCONS_00016136      --------------------------------------------------
Chicken_TCONS_00007928      --------------------------------------------------
Chicken_TCONS_00007929      --------------------------------------------------
Pig_TCONS_00086821          --------------------------------------------------
Pig_TCONS_00086818          --------------------------------------------------
Pig_TCONS_00086820          --------------------------------------------------
Pig_TCONS_00086819          --------------------------------------------------
Pig_TCONS_00086817          --------------------------------------------------
Cattle_TCONS_00069187       --------------------------------------------------
Cattle_TCONS_00069188       --------------------------------------------------
Pig_TCONS_00088446          --------------------------------------------------
Mouse_XR_377236.1           --------------------------------------------------
Cattle_TCONS_00069190       --------------------------------------------------
Cattle_TCONS_00069191       --------------------------------------------------
Pig_TCONS_00088420          --------------------------------------------------
Pig_TCONS_00086823          --------------------------------------------------
                                                                              

Chicken_TCONS_00016134      TCTCCCAGGTGTCTTGTCCAGATGGGGTGTGGATCCTCAGCCATTGGCAT
Chicken_TCONS_00016129      TCTCCCAGGTGTCTTGTCCAGATGGGGTGTGGATCCTCAGCCATTGGCAT
Chicken_TCONS_00016131      TCTCCCAGGTGTCTTGTCCAGATGGGGTGTGGATCCTCAGCCATTGGCAT
Chicken_TCONS_00016128      TCTCCCAGGTGTCTTGTCCAGATGGGGTGTGGATCCTCAGCCATTGGCAT
Chicken_TCONS_00016125      TCTCCCAGGTGTCTTGTCCAGATGGGGTGTGGATCCTCAGCCATTGGCAT
Chicken_TCONS_00016124      TCTCCCAGGTGTCTTGTCCAGATGGGGTGTGGATCCTCAGCCATTGGCAT
Chicken_TCONS_00016132      TCTCCCAGGTGTCTTGTCCAGATGGGGTGTGGATCCTCAGCCATTGGCAT
Chicken_TCONS_00016126      TCTCCCAGGTGTCTTGTCCAGATGGGGTGTGGATCCTCAGCCATTGGCAT
Chicken_TCONS_00016127      TCTCCCAGGTGTCTTGTCCAGATGGGGTGTGGATCCTCAGCCATTGGCAT
Chicken_TCONS_00016141      TCTCCCAGGTGTCTTGTCCAGATGGGGTGTGGATCCTCAGCCATTGGCAT
Chicken_TCONS_00016133      --------------------------------------------------
Chicken_TCONS_00016135      --------------------------------------------------
Chicken_TCONS_00016130      --------------------------------------------------
Chicken_TCONS_00016138      --------------------------------------------------
Chicken_TCONS_00016139      --------------------------------------------------
Chicken_TCONS_00016122      --------------------------------------------------
Chicken_TCONS_00016140      --------------------------------------------------
Chicken_TCONS_00016137      --------------------------------------------------
Chicken_TCONS_00016123      --------------------------------------------------
Chicken_TCONS_00016136      --------------------------------------------------
Chicken_TCONS_00007928      --------------------------------------------------
Chicken_TCONS_00007929      --------------------------------------------------
Pig_TCONS_00086821          --------------------------------------------------
Pig_TCONS_00086818          --------------------------------------------------
Pig_TCONS_00086820          --------------------------------------------------
Pig_TCONS_00086819          --------------------------------------------------
Pig_TCONS_00086817          --------------------------------------------------
Cattle_TCONS_00069187       --------------------------------------------------
Cattle_TCONS_00069188       --------------------------------------------------
Pig_TCONS_00088446          --------------------------------------------------
Mouse_XR_377236.1           --------------------------------------------------
Cattle_TCONS_00069190       --------------------------------------------------
Cattle_TCONS_00069191       --------------------------------------------------
Pig_TCONS_00088420          --------------------------------------------------
Pig_TCONS_00086823          --------------------------------------------------
                                                                              

Chicken_TCONS_00016134      TCCAGGCAGTAGATGCAGGCAGTGGGTCGCATGGTGTGGGGCTCAGCTCC
Chicken_TCONS_00016129      TCCAGGCAGTAGATGCAGGCAGTGGGTCGCATGGTGTGGGGCTCAGCTCC
Chicken_TCONS_00016131      TCCAGGCAGTAGATGCAGGCAGTGGGTCGCATGGTGTGGGGCTCAGCTCC
Chicken_TCONS_00016128      TCCAGGCAGTAGATGCAGGCAGTGGGTCGCATGGTGTGGGGCTCAGCTCC
Chicken_TCONS_00016125      TCCAGGCAGTAGATGCAGGCAGTGGGTCGCATGGTGTGGGGCTCAGCTCC
Chicken_TCONS_00016124      TCCAGGCAGTAGATGCAGGCAGTGGGTCGCATGGTGTGGGGCTCAGCTCC
Chicken_TCONS_00016132      TCCAGGCAGTAGATGCAGGCAGTGGGTCGCATGGTGTGGGGCTCAGCTCC
Chicken_TCONS_00016126      TCCAGGCAGTAGATGCAGGCAGTGGGTCGCATGGTGTGGGGCTCAGCTCC
Chicken_TCONS_00016127      TCCAGGCAGTAGATGCAGGCAGTGGGTCGCATGGTGTGGGGCTCAGCTCC
Chicken_TCONS_00016141      TCCAGGCAGTAGATGCAGGCAGTGGGTCGCATGGTGTGGGGCTCAGCTCC
Chicken_TCONS_00016133      --------------------------------------------------
Chicken_TCONS_00016135      --------------------------------------------------
Chicken_TCONS_00016130      --------------------------------------------------
Chicken_TCONS_00016138      --------------------------------------------------
Chicken_TCONS_00016139      --------------------------------------------------
Chicken_TCONS_00016122      --------------------------------------------------
Chicken_TCONS_00016140      --------------------------------------------------
Chicken_TCONS_00016137      --------------------------------------------------
Chicken_TCONS_00016123      --------------------------------------------------
Chicken_TCONS_00016136      --------------------------------------------------
Chicken_TCONS_00007928      --------------------------------------------------
Chicken_TCONS_00007929      --------------------------------------------------
Pig_TCONS_00086821          --------------------------------------------------
Pig_TCONS_00086818          --------------------------------------------------
Pig_TCONS_00086820          --------------------------------------------------
Pig_TCONS_00086819          --------------------------------------------------
Pig_TCONS_00086817          --------------------------------------------------
Cattle_TCONS_00069187       --------------------------------------------------
Cattle_TCONS_00069188       --------------------------------------------------
Pig_TCONS_00088446          --------------------------------------------------
Mouse_XR_377236.1           --------------------------------------------------
Cattle_TCONS_00069190       --------------------------------------------------
Cattle_TCONS_00069191       --------------------------------------------------
Pig_TCONS_00088420          --------------------------------------------------
Pig_TCONS_00086823          --------------------------------------------------
                                                                              

Chicken_TCONS_00016134      AGTGGTTGTCCCCCTGAGGCACTGTTTCCCTTCTCTTCCTCCTTTTGGAA
Chicken_TCONS_00016129      AGTGGTTGTCCCCCTGAGGCACTGTTTCCCTTCTCTTCCTCCTTTTGGAA
Chicken_TCONS_00016131      AGTGGTTGTCCCCCTGAGGCACTGTTTCCCTTCTCTTCCTCCTTTTGGAA
Chicken_TCONS_00016128      AGTGGTTGTCCCCCTGAGGCACTGTTTCCCTTCTCTTCCTCCTTTTGGAA
Chicken_TCONS_00016125      AGTGGTTGTCCCCCTGAGGCACTGTTTCCCTTCTCTTCCTCCTTTTGGAA
Chicken_TCONS_00016124      AGTGGTTGTCCCCCTGAGGCACTGTTTCCCTTCTCTTCCTCCTTTTGGAA
Chicken_TCONS_00016132      AGTGGTTGTCCCCCTGAGGCACTGTTTCCCTTCTCTTCCTCCTTTTGGAA
Chicken_TCONS_00016126      AGTGGTTGTCCCCCTGAGGCACTGTTTCCCTTCTCTTCCTCCTTTTGGAA
Chicken_TCONS_00016127      AGTGGTTGTCCCCCTGAGGCACTGTTTCCCTTCTCTTCCTCCTTTTGGAA
Chicken_TCONS_00016141      AGTGGTTGTCCCCCTGAGGCACTGTTTCCCTTCTCTTCCTCCTTTTGGAA
Chicken_TCONS_00016133      --------------------------------------------------
Chicken_TCONS_00016135      --------------------------------------------------
Chicken_TCONS_00016130      --------------------------------------------------
Chicken_TCONS_00016138      --------------------------------------------------
Chicken_TCONS_00016139      --------------------------------------------------
Chicken_TCONS_00016122      --------------------------------------------------
Chicken_TCONS_00016140      --------------------------------------------------
Chicken_TCONS_00016137      --------------------------------------------------
Chicken_TCONS_00016123      --------------------------------------------------
Chicken_TCONS_00016136      --------------------------------------------------
Chicken_TCONS_00007928      --------------------------------------------------
Chicken_TCONS_00007929      --------------------------------------------------
Pig_TCONS_00086821          --------------------------------------------------
Pig_TCONS_00086818          --------------------------------------------------
Pig_TCONS_00086820          --------------------------------------------------
Pig_TCONS_00086819          --------------------------------------------------
Pig_TCONS_00086817          --------------------------------------------------
Cattle_TCONS_00069187       --------------------------------------------------
Cattle_TCONS_00069188       --------------------------------------------------
Pig_TCONS_00088446          --------------------------------------------------
Mouse_XR_377236.1           --------------------------------------------------
Cattle_TCONS_00069190       --------------------------------------------------
Cattle_TCONS_00069191       --------------------------------------------------
Pig_TCONS_00088420          --------------------------------------------------
Pig_TCONS_00086823          --------------------------------------------------
                                                                              

Chicken_TCONS_00016134      ATGTGGTAAGAAATGGCCACTGTTTGGGATAATCTTTGGCAGCACCTCCT
Chicken_TCONS_00016129      ATGTGGTAAGAAATGGCCACTGTTTGGGATAATCTTTGGCAGCACCTCCT
Chicken_TCONS_00016131      ATGTGGTAAGAAATGGCCACTGTTTGGGATAATCTTTGGCAGCACCTCCT
Chicken_TCONS_00016128      ATGTGGTAAGAAATGGCCACTGTTTGGGATAATCTTTGGCAGCACCTCCT
Chicken_TCONS_00016125      ATGTGGTAAGAAATGGCCACTGTTTGGGATAATCTTTGGCAGCACCTCCT
Chicken_TCONS_00016124      ATGTGGTAAGAAATGGCCACTGTTTGGGATAATCTTTGGCAGCACCTCCT
Chicken_TCONS_00016132      ATGTGGTAAGAAATGGCCACTGTTTGGGATAATCTTTGGCAGCACCTCCT
Chicken_TCONS_00016126      ATGTGGTAAGAAATGGCCACTGTTTGGGATAATCTTTGGCAGCACCTCCT
Chicken_TCONS_00016127      ATGTGGTAAGAAATGGCCACTGTTTGGGATAATCTTTGGCAGCACCTCCT
Chicken_TCONS_00016141      ATGTGGTAAGAAATGGCCACTGTTTGGGATAATCTTTGGCAGCACCTCCT
Chicken_TCONS_00016133      --------------------------------------------------
Chicken_TCONS_00016135      --------------------------------------------------
Chicken_TCONS_00016130      --------------------------------------------------
Chicken_TCONS_00016138      --------------------------------------------------
Chicken_TCONS_00016139      --------------------------------------------------
Chicken_TCONS_00016122      --------------------------------------------------
Chicken_TCONS_00016140      --------------------------------------------------
Chicken_TCONS_00016137      --------------------------------------------------
Chicken_TCONS_00016123      --------------------------------------------------
Chicken_TCONS_00016136      --------------------------------------------------
Chicken_TCONS_00007928      --------------------------------------------------
Chicken_TCONS_00007929      --------------------------------------------------
Pig_TCONS_00086821          --------------------------------------------------
Pig_TCONS_00086818          --------------------------------------------------
Pig_TCONS_00086820          --------------------------------------------------
Pig_TCONS_00086819          --------------------------------------------------
Pig_TCONS_00086817          --------------------------------------------------
Cattle_TCONS_00069187       --------------------------------------------------
Cattle_TCONS_00069188       --------------------------------------------------
Pig_TCONS_00088446          --------------------------------------------------
Mouse_XR_377236.1           --------------------------------------------------
Cattle_TCONS_00069190       --------------------------------------------------
Cattle_TCONS_00069191       --------------------------------------------------
Pig_TCONS_00088420          --------------------------------------------------
Pig_TCONS_00086823          --------------------------------------------------
                                                                              

Chicken_TCONS_00016134      GTCCCTGCTGTAGCTGCACCTTCCTACCTCTGGATCGCAGCGCGTTATTT
Chicken_TCONS_00016129      GTCCCTGCTGTAGCTGCACCTTCCTACCTCTGGATCGCAGCGCGTTATTT
Chicken_TCONS_00016131      GTCCCTGCTGTAGCTGCACCTTCCTACCTCTGGATCGCAGCGCGTTATTT
Chicken_TCONS_00016128      GTCCCTGCTGTAGCTGCACCTTCCTACCTCTGGATCGCAGCGCGTTATTT
Chicken_TCONS_00016125      GTCCCTGCTGTAGCTGCACCTTCCTACCTCTGGATCGCAGCGCGTTATTT
Chicken_TCONS_00016124      GTCCCTGCTGTAGCTGCACCTTCCTACCTCTGGATCGCAGCGCGTTATTT
Chicken_TCONS_00016132      GTCCCTGCTGTAGCTGCACCTTCCTACCTCTGGATCGCAGCGCGTTATTT
Chicken_TCONS_00016126      GTCCCTGCTGTAGCTGCACCTTCCTACCTCTGGATCGCAGCGCGTTATTT
Chicken_TCONS_00016127      GTCCCTGCTGTAGCTGCACCTTCCTACCTCTGGATCGCAGCGCGTTATTT
Chicken_TCONS_00016141      GTCCCTGCTGTAGCTGCACCTTCCTACCTCTGGATCGCAGCGCGTTATTT
Chicken_TCONS_00016133      --------------------------------------------------
Chicken_TCONS_00016135      --------------------------------------------------
Chicken_TCONS_00016130      --------------------------------------------------
Chicken_TCONS_00016138      --------------------------------------------------
Chicken_TCONS_00016139      --------------------------------------------------
Chicken_TCONS_00016122      --------------------------------------------------
Chicken_TCONS_00016140      --------------------------------------------------
Chicken_TCONS_00016137      --------------------------------------------------
Chicken_TCONS_00016123      --------------------------------------------------
Chicken_TCONS_00016136      --------------------------------------------------
Chicken_TCONS_00007928      --------------------------------------------------
Chicken_TCONS_00007929      --------------------------------------------------
Pig_TCONS_00086821          --------------------------------------------------
Pig_TCONS_00086818          --------------------------------------------------
Pig_TCONS_00086820          --------------------------------------------------
Pig_TCONS_00086819          --------------------------------------------------
Pig_TCONS_00086817          --------------------------------------------------
Cattle_TCONS_00069187       --------------------------------------------------
Cattle_TCONS_00069188       --------------------------------------------------
Pig_TCONS_00088446          --------------------------------------------------
Mouse_XR_377236.1           --------------------------------------------------
Cattle_TCONS_00069190       --------------------------------------------------
Cattle_TCONS_00069191       --------------------------------------------------
Pig_TCONS_00088420          --------------------------------------------------
Pig_TCONS_00086823          --------------------------------------------------
                                                                              

Chicken_TCONS_00016134      GTATGCTAAGCAGAGAACTCCCCCACTTAGGATTTATATTTATTTGGTGT
Chicken_TCONS_00016129      GTATGCTAAGCAGAGAACTCCCCCACTTAGGATTTATATTTATTTGGTGT
Chicken_TCONS_00016131      GTATGCTAAGCAGAGAACTCCCCCACTTAGGATTTATATTTATTTGGTGT
Chicken_TCONS_00016128      GTATGCTAAGCAGAGAACTCCCCCACTTAGGATTTATATTTATTTGGTGT
Chicken_TCONS_00016125      GTATGCTAAGCAGAGAACTCCCCCACTTAGGATTTATATTTATTTGGTGT
Chicken_TCONS_00016124      GTATGCTAAGCAGAGAACTCCCCCACTTAGGATTTATATTTATTTGGTGT
Chicken_TCONS_00016132      GTATGCTAAGCAGAGAACTCCCCCACTTAGGATTTATATTTATTTGGTGT
Chicken_TCONS_00016126      GTATGCTAAGCAGAGAACTCCCCCACTTAGGATTTATATTTATTTGGTGT
Chicken_TCONS_00016127      GTATGCTAAGCAGAGAACTCCCCCACTTAGGATTTATATTTATTTGGTGT
Chicken_TCONS_00016141      GTATGCTAAGCAGAGAACTCCCCCACTTAGGATTTATATTTATTTGGTGT
Chicken_TCONS_00016133      --------------------------------------------------
Chicken_TCONS_00016135      --------------------------------------------------
Chicken_TCONS_00016130      --------------------------------------------------
Chicken_TCONS_00016138      --------------------------------------------------
Chicken_TCONS_00016139      --------------------------------------------------
Chicken_TCONS_00016122      --------------------------------------------------
Chicken_TCONS_00016140      --------------------------------------------------
Chicken_TCONS_00016137      --------------------------------------------------
Chicken_TCONS_00016123      --------------------------------------------------
Chicken_TCONS_00016136      --------------------------------------------------
Chicken_TCONS_00007928      --------------------------------------------------
Chicken_TCONS_00007929      --------------------------------------------------
Pig_TCONS_00086821          --------------------------------------------------
Pig_TCONS_00086818          --------------------------------------------------
Pig_TCONS_00086820          --------------------------------------------------
Pig_TCONS_00086819          --------------------------------------------------
Pig_TCONS_00086817          --------------------------------------------------
Cattle_TCONS_00069187       --------------------------------------------------
Cattle_TCONS_00069188       --------------------------------------------------
Pig_TCONS_00088446          --------------------------------------------------
Mouse_XR_377236.1           --------------------------------------------------
Cattle_TCONS_00069190       --------------------------------------------------
Cattle_TCONS_00069191       --------------------------------------------------
Pig_TCONS_00088420          --------------------------------------------------
Pig_TCONS_00086823          --------------------------------------------------
                                                                              

Chicken_TCONS_00016134      TTTTTCTAAGCAGTAATGATAGGTCAGCAGGCAGGAAATATTTTAGCTGG
Chicken_TCONS_00016129      TTTTTCTAAGCAGTAATGATAGGTCAGCAGGCAGGAAATATTTTAGCTGG
Chicken_TCONS_00016131      TTTTTCTAAGCAGTAATGATAGGTCAGCAGGCAGGAAATATTTTAGCTGG
Chicken_TCONS_00016128      TTTTTCTAAGCAGTAATGATAGGTCAGCAGGCAGGAAATATTTTAGCTGG
Chicken_TCONS_00016125      TTTTTCTAAGCAGTAATGATAGGTCAGCAGGCAGGAAATATTTTAGCTGG
Chicken_TCONS_00016124      TTTTTCTAAGCAGTAATGATAGGTCAGCAGGCAGGAAATATTTTAGCTGG
Chicken_TCONS_00016132      TTTTTCTAAGCAGTAATGATAGGTCAGCAGGCAGGAAATATTTTAGCTGG
Chicken_TCONS_00016126      TTTTTCTAAGCAGTAATGATAGGTCAGCAGGCAGGAAATATTTTAGCTGG
Chicken_TCONS_00016127      TTTTTCTAAGCAGTAATGATAGGTCAGCAGGCAGGAAATATTTTAGCTGG
Chicken_TCONS_00016141      TTTTTCTAAGCAGTAATGATAGGTCAGCAGGCAGGAAATATTTTAGCTGG
Chicken_TCONS_00016133      --------------------------------------------------
Chicken_TCONS_00016135      --------------------------------------------------
Chicken_TCONS_00016130      --------------------------------------------------
Chicken_TCONS_00016138      --------------------------------------------------
Chicken_TCONS_00016139      --------------------------------------------------
Chicken_TCONS_00016122      --------------------------------------------------
Chicken_TCONS_00016140      --------------------------------------------------
Chicken_TCONS_00016137      --------------------------------------------------
Chicken_TCONS_00016123      --------------------------------------------------
Chicken_TCONS_00016136      --------------------------------------------------
Chicken_TCONS_00007928      --------------------------------------------------
Chicken_TCONS_00007929      --------------------------------------------------
Pig_TCONS_00086821          --------------------------------------------------
Pig_TCONS_00086818          --------------------------------------------------
Pig_TCONS_00086820          --------------------------------------------------
Pig_TCONS_00086819          --------------------------------------------------
Pig_TCONS_00086817          --------------------------------------------------
Cattle_TCONS_00069187       --------------------------------------------------
Cattle_TCONS_00069188       --------------------------------------------------
Pig_TCONS_00088446          --------------------------------------------------
Mouse_XR_377236.1           --------------------------------------------------
Cattle_TCONS_00069190       --------------------------------------------------
Cattle_TCONS_00069191       --------------------------------------------------
Pig_TCONS_00088420          --------------------------------------------------
Pig_TCONS_00086823          --------------------------------------------------
                                                                              

Chicken_TCONS_00016134      CTTTGCCATTAAGAGCCTTTTTTATGCAATCAAGTGTCAAGGTGCTGCTT
Chicken_TCONS_00016129      CTTTGCCATTAAGAGCCTTTTTTATGCAATCAAGTGTCAAGGTGCTGCTT
Chicken_TCONS_00016131      CTTTGCCATTAAGAGCCTTTTTTATGCAATCAAGTGTCAAGGTGCTGCTT
Chicken_TCONS_00016128      CTTTGCCATTAAGAGCCTTTTTTATGCAATCAAGTGTCAAGGTGCTGCTT
Chicken_TCONS_00016125      CTTTGCCATTAAGAGCCTTTTTTATGCAATCAAGTGTCAAGGTGCTGCTT
Chicken_TCONS_00016124      CTTTGCCATTAAGAGCCTTTTTTATGCAATCAAGTGTCAAGGTGCTGCTT
Chicken_TCONS_00016132      CTTTGCCATTAAGAGCCTTTTTTATGCAATCAAGTGTCAAGGTGCTGCTT
Chicken_TCONS_00016126      CTTTGCCATTAAGAGCCTTTTTTATGCAATCAAGTGTCAAGGTGCTGCTT
Chicken_TCONS_00016127      CTTTGCCATTAAGAGCCTTTTTTATGCAATCAAGTGTCAAGGTGCTGCTT
Chicken_TCONS_00016141      CTTTGCCATTAAGAGCCTTTTTTATGCAATCAAGTGTCAAGGTGCTGCTT
Chicken_TCONS_00016133      --------------------------------------------------
Chicken_TCONS_00016135      --------------------------------------------------
Chicken_TCONS_00016130      --------------------------------------------------
Chicken_TCONS_00016138      --------------------------------------------------
Chicken_TCONS_00016139      --------------------------------------------------
Chicken_TCONS_00016122      --------------------------------------------------
Chicken_TCONS_00016140      --------------------------------------------------
Chicken_TCONS_00016137      --------------------------------------------------
Chicken_TCONS_00016123      --------------------------------------------------
Chicken_TCONS_00016136      --------------------------------------------------
Chicken_TCONS_00007928      --------------------------------------------------
Chicken_TCONS_00007929      --------------------------------------------------
Pig_TCONS_00086821          --------------------------------------------------
Pig_TCONS_00086818          --------------------------------------------------
Pig_TCONS_00086820          --------------------------------------------------
Pig_TCONS_00086819          --------------------------------------------------
Pig_TCONS_00086817          --------------------------------------------------
Cattle_TCONS_00069187       --------------------------------------------------
Cattle_TCONS_00069188       --------------------------------------------------
Pig_TCONS_00088446          --------------------------------------------------
Mouse_XR_377236.1           --------------------------------------------------
Cattle_TCONS_00069190       --------------------------------------------------
Cattle_TCONS_00069191       --------------------------------------------------
Pig_TCONS_00088420          --------------------------------------------------
Pig_TCONS_00086823          --------------------------------------------------
                                                                              

Chicken_TCONS_00016134      TGGGAGAGCGTGGGGAACTGTCCTGACACCACCACTGCCAGAGGCCCTGA
Chicken_TCONS_00016129      TGGGAGAGCGTGGGGAACTGTCCTGACACCACCACTGCCAGAGGCCCTGA
Chicken_TCONS_00016131      TGGGAGAGCGTGGGGAACTGTCCTGACACCACCACTGCCAGAGGCCCTGA
Chicken_TCONS_00016128      TGGGAGAGCGTGGGGAACTGTCCTGACACCACCACTGCCAGAGGCCCTGA
Chicken_TCONS_00016125      TGGGAGAGCGTGGGGAACTGTCCTGACACCACCACTGCCAGAGGCCCTGA
Chicken_TCONS_00016124      TGGGAGAGCGTGGGGAACTGTCCTGACACCACCACTGCCAGAGGCCCTGA
Chicken_TCONS_00016132      TGGGAGAGCGTGGGGAACTGTCCTGACACCACCACTGCCAGAGGCCCTGA
Chicken_TCONS_00016126      TGGGAGAGCGTGGGGAACTGTCCTGACACCACCACTGCCAGAGGCCCTGA
Chicken_TCONS_00016127      TGGGAGAGCGTGGGGAACTGTCCTGACACCACCACTGCCAGAGGCCCTGA
Chicken_TCONS_00016141      TGGGAGAGCGTGGGGAACTGTCCTGACACCACCACTGCCAGAGGCCCTGA
Chicken_TCONS_00016133      --------------------------------------------------
Chicken_TCONS_00016135      --------------------------------------------------
Chicken_TCONS_00016130      --------------------------------------------------
Chicken_TCONS_00016138      --------------------------------------------------
Chicken_TCONS_00016139      --------------------------------------------------
Chicken_TCONS_00016122      --------------------------------------------------
Chicken_TCONS_00016140      --------------------------------------------------
Chicken_TCONS_00016137      --------------------------------------------------
Chicken_TCONS_00016123      --------------------------------------------------
Chicken_TCONS_00016136      --------------------------------------------------
Chicken_TCONS_00007928      --------------------------------------------------
Chicken_TCONS_00007929      --------------------------------------------------
Pig_TCONS_00086821          --------------------------------------------------
Pig_TCONS_00086818          --------------------------------------------------
Pig_TCONS_00086820          --------------------------------------------------
Pig_TCONS_00086819          --------------------------------------------------
Pig_TCONS_00086817          --------------------------------------------------
Cattle_TCONS_00069187       --------------------------------------------------
Cattle_TCONS_00069188       --------------------------------------------------
Pig_TCONS_00088446          --------------------------------------------------
Mouse_XR_377236.1           --------------------------------------------------
Cattle_TCONS_00069190       --------------------------------------------------
Cattle_TCONS_00069191       --------------------------------------------------
Pig_TCONS_00088420          --------------------------------------------------
Pig_TCONS_00086823          --------------------------------------------------
                                                                              

Chicken_TCONS_00016134      TTTGCAGCAGCGGGATCTGCAGGAGCAGGAGCATCATACCCCTGTGCTGG
Chicken_TCONS_00016129      TTTGCAGCAGCGGGATCTGCAGGAGCAGGAGCATCATACCCCTGTGCTGG
Chicken_TCONS_00016131      TTTGCAGCAGCGGGATCTGCAGGAGCAGGAGCATCATACCCCTGTGCTGG
Chicken_TCONS_00016128      TTTGCAGCAGCGGGATCTGCAGGAGCAGGAGCATCATACCCCTGTGCTGG
Chicken_TCONS_00016125      TTTGCAGCAGCGGGATCTGCAGGAGCAGGAGCATCATACCCCTGTGCTGG
Chicken_TCONS_00016124      TTTGCAGCAGCGGGATCTGCAGGAGCAGGAGCATCATACCCCTGTGCTGG
Chicken_TCONS_00016132      TTTGCAGCAGCGGGATCTGCAGGAGCAGGAGCATCATACCCCTGTGCTGG
Chicken_TCONS_00016126      TTTGCAGCAGCGGGATCTGCAGGAGCAGGAGCATCATACCCCTGTGCTGG
Chicken_TCONS_00016127      TTTGCAGCAGCGGGATCTGCAGGAGCAGGAGCATCATACCCCTGTGCTGG
Chicken_TCONS_00016141      TTTGCAGCAGCGGGATCTGCAGGAGCAGGAGCATCATACCCCTGTGCTGG
Chicken_TCONS_00016133      --------------------------------------------------
Chicken_TCONS_00016135      --------------------------------------------------
Chicken_TCONS_00016130      --------------------------------------------------
Chicken_TCONS_00016138      --------------------------------------------------
Chicken_TCONS_00016139      --------------------------------------------------
Chicken_TCONS_00016122      --------------------------------------------------
Chicken_TCONS_00016140      --------------------------------------------------
Chicken_TCONS_00016137      --------------------------------------------------
Chicken_TCONS_00016123      --------------------------------------------------
Chicken_TCONS_00016136      --------------------------------------------------
Chicken_TCONS_00007928      --------------------------------------------------
Chicken_TCONS_00007929      --------------------------------------------------
Pig_TCONS_00086821          --------------------------------------------------
Pig_TCONS_00086818          --------------------------------------------------
Pig_TCONS_00086820          --------------------------------------------------
Pig_TCONS_00086819          --------------------------------------------------
Pig_TCONS_00086817          --------------------------------------------------
Cattle_TCONS_00069187       --------------------------------------------------
Cattle_TCONS_00069188       --------------------------------------------------
Pig_TCONS_00088446          --------------------------------------------------
Mouse_XR_377236.1           --------------------------------------------------
Cattle_TCONS_00069190       --------------------------------------------------
Cattle_TCONS_00069191       --------------------------------------------------
Pig_TCONS_00088420          --------------------------------------------------
Pig_TCONS_00086823          --------------------------------------------------
                                                                              

Chicken_TCONS_00016134      AGCTCAGCCAGGCTGCCTGCAGGCATCACATACAGGGCAGTGGCTGCCTG
Chicken_TCONS_00016129      AGCTCAGCCAGGCTGCCTGCAGGCATCACATACAGGGCAGTGGCTGCCTG
Chicken_TCONS_00016131      AGCTCAGCCAGGCTGCCTGCAGGCATCACATACAGGGCAGTGGCTGCCTG
Chicken_TCONS_00016128      AGCTCAGCCAGGCTGCCTGCAGGCATCACATACAGGGCAGTGGCTGCCTG
Chicken_TCONS_00016125      AGCTCAGCCAGGCTGCCTGCAGGCATCACATACAGGGCAGTGGCTGCCTG
Chicken_TCONS_00016124      AGCTCAGCCAGGCTGCCTGCAGGCATCACATACAGGGCAGTGGCTGCCTG
Chicken_TCONS_00016132      AGCTCAGCCAGGCTGCCTGCAGGCATCACATACAGGGCAGTGGCTGCCTG
Chicken_TCONS_00016126      AGCTCAGCCAGGCTGCCTGCAGGCATCACATACAGGGCAGTGGCTGCCTG
Chicken_TCONS_00016127      AGCTCAGCCAGGCTGCCTGCAGGCATCACATACAGGGCAGTGGCTGCCTG
Chicken_TCONS_00016141      AGCTCAGCCAGGCTGCCTGCAGGCATCACATACAGGGCAGTGGCTGCCTG
Chicken_TCONS_00016133      --------------------------------------------------
Chicken_TCONS_00016135      --------------------------------------------------
Chicken_TCONS_00016130      --------------------------------------------------
Chicken_TCONS_00016138      --------------------------------------------------
Chicken_TCONS_00016139      --------------------------------------------------
Chicken_TCONS_00016122      --------------------------------------------------
Chicken_TCONS_00016140      --------------------------------------------------
Chicken_TCONS_00016137      --------------------------------------------------
Chicken_TCONS_00016123      --------------------------------------------------
Chicken_TCONS_00016136      --------------------------------------------------
Chicken_TCONS_00007928      --------------------------------------------------
Chicken_TCONS_00007929      --------------------------------------------------
Pig_TCONS_00086821          --------------------------------------------------
Pig_TCONS_00086818          --------------------------------------------------
Pig_TCONS_00086820          --------------------------------------------------
Pig_TCONS_00086819          --------------------------------------------------
Pig_TCONS_00086817          --------------------------------------------------
Cattle_TCONS_00069187       --------------------------------------------------
Cattle_TCONS_00069188       --------------------------------------------------
Pig_TCONS_00088446          --------------------------------------------------
Mouse_XR_377236.1           --------------------------------------------------
Cattle_TCONS_00069190       --------------------------------------------------
Cattle_TCONS_00069191       --------------------------------------------------
Pig_TCONS_00088420          --------------------------------------------------
Pig_TCONS_00086823          --------------------------------------------------
                                                                              

Chicken_TCONS_00016134      TCCCCCTCAGGAGCTGGGAGATGGTGTCACCTGCCCACAGAGCACTCAGC
Chicken_TCONS_00016129      TCCCCCTCAGGAGCTGGGAGATGGTGTCACCTGCCCACAGAGCACTCAGC
Chicken_TCONS_00016131      TCCCCCTCAGGAGCTGGGAGATGGTGTCACCTGCCCACAGAGCACTCAGC
Chicken_TCONS_00016128      TCCCCCTCAGGAGCTGGGAGATGGTGTCACCTGCCCACAGAGCACTCAGC
Chicken_TCONS_00016125      TCCCCCTCAGGAGCTGGGAGATGGTGTCACCTGCCCACAGAGCACTCAGC
Chicken_TCONS_00016124      TCCCCCTCAGGAGCTGGGAGATGGTGTCACCTGCCCACAGAGCACTCAGC
Chicken_TCONS_00016132      TCCCCCTCAGGAGCTGGGAGATGGTGTCACCTGCCCACAGAGCACTCAGC
Chicken_TCONS_00016126      TCCCCCTCAGGAGCTGGGAGATGGTGTCACCTGCCCACAGAGCACTCAGC
Chicken_TCONS_00016127      TCCCCCTCAGGAGCTGGGAGATGGTGTCACCTGCCCACAGAGCACTCAGC
Chicken_TCONS_00016141      TCCCCCTCAGGAGCTGGGAGATGGTGTCACCTGCCCACAGAGCACTCAGC
Chicken_TCONS_00016133      --------------------------------------------------
Chicken_TCONS_00016135      --------------------------------------------------
Chicken_TCONS_00016130      --------------------------------------------------
Chicken_TCONS_00016138      --------------------------------------------------
Chicken_TCONS_00016139      --------------------------------------------------
Chicken_TCONS_00016122      --------------------------------------------------
Chicken_TCONS_00016140      --------------------------------------------------
Chicken_TCONS_00016137      --------------------------------------------------
Chicken_TCONS_00016123      --------------------------------------------------
Chicken_TCONS_00016136      --------------------------------------------------
Chicken_TCONS_00007928      --------------------------------------------------
Chicken_TCONS_00007929      --------------------------------------------------
Pig_TCONS_00086821          --------------------------------------------------
Pig_TCONS_00086818          --------------------------------------------------
Pig_TCONS_00086820          --------------------------------------------------
Pig_TCONS_00086819          --------------------------------------------------
Pig_TCONS_00086817          --------------------------------------------------
Cattle_TCONS_00069187       --------------------------------------------------
Cattle_TCONS_00069188       --------------------------------------------------
Pig_TCONS_00088446          --------------------------------------------------
Mouse_XR_377236.1           --------------------------------------------------
Cattle_TCONS_00069190       --------------------------------------------------
Cattle_TCONS_00069191       --------------------------------------------------
Pig_TCONS_00088420          --------------------------------------------------
Pig_TCONS_00086823          --------------------------------------------------
                                                                              

Chicken_TCONS_00016134      ACTGCTCACATTGGACATGGGTGTTTTCATAACTGGGATGAAGAAACAGA
Chicken_TCONS_00016129      ACTGCTCACATTGGACATGGGTGTTTTCATAACTGGGATGAAGAAACAGA
Chicken_TCONS_00016131      ACTGCTCACATTGGACATGGGTGTTTTCATAACTGGGATGAAGAAACAGA
Chicken_TCONS_00016128      ACTGCTCACATTGGACATGGGTGTTTTCATAACTGGGATGAAGAAACAGA
Chicken_TCONS_00016125      ACTGCTCACATTGGACATGGGTGTTTTCATAACTGGGATGAAGAAACAGA
Chicken_TCONS_00016124      ACTGCTCACATTGGACATGGGTGTTTTCATAACTGGGATGAAGAAACAGA
Chicken_TCONS_00016132      ACTGCTCACATTGGACATGGGTGTTTTCATAACTGGGATGAAGAAACAGA
Chicken_TCONS_00016126      ACTGCTCACATTGGACATGGGTGTTTTCATAACTGGGATGAAGAAACAGA
Chicken_TCONS_00016127      ACTGCTCACATTGGACATGGGTGTTTTCATAACTGGGATGAAGAAACAGA
Chicken_TCONS_00016141      ACTGCTCACATTGGACATGGGTGTTTTCATAACTGGGATGAAGAAACAGA
Chicken_TCONS_00016133      --------------------------------------------------
Chicken_TCONS_00016135      --------------------------------------------------
Chicken_TCONS_00016130      --------------------------------------------------
Chicken_TCONS_00016138      --------------------------------------------------
Chicken_TCONS_00016139      --------------------------------------------------
Chicken_TCONS_00016122      --------------------------------------------------
Chicken_TCONS_00016140      --------------------------------------------------
Chicken_TCONS_00016137      --------------------------------------------------
Chicken_TCONS_00016123      --------------------------------------------------
Chicken_TCONS_00016136      --------------------------------------------------
Chicken_TCONS_00007928      --------------------------------------------------
Chicken_TCONS_00007929      --------------------------------------------------
Pig_TCONS_00086821          --------------------------------------------------
Pig_TCONS_00086818          --------------------------------------------------
Pig_TCONS_00086820          --------------------------------------------------
Pig_TCONS_00086819          --------------------------------------------------
Pig_TCONS_00086817          --------------------------------------------------
Cattle_TCONS_00069187       --------------------------------------------------
Cattle_TCONS_00069188       --------------------------------------------------
Pig_TCONS_00088446          --------------------------------------------------
Mouse_XR_377236.1           --------------------------------------------------
Cattle_TCONS_00069190       --------------------------------------------------
Cattle_TCONS_00069191       --------------------------------------------------
Pig_TCONS_00088420          --------------------------------------------------
Pig_TCONS_00086823          --------------------------------------------------
                                                                              

Chicken_TCONS_00016134      TGCCTTTTCTTGCTCTAGAGAGATTATTTCTTCTGTGCCACTAGCCTGAG
Chicken_TCONS_00016129      TGCCTTTTCTTGCTCTAGAGAGATTATTTCTTCTGTGCCACTAGCCTGAG
Chicken_TCONS_00016131      TGCCTTTTCTTGCTCTAGAGAGATTATTTCTTCTGTGCCACTAGCCTGAG
Chicken_TCONS_00016128      TGCCTTTTCTTGCTCTAGAGAGATTATTTCTTCTGTGCCACTAGCCTGAG
Chicken_TCONS_00016125      TGCCTTTTCTTGCTCTAGAGAGATTATTTCTTCTGTGCCACTAGCCTGAG
Chicken_TCONS_00016124      TGCCTTTTCTTGCTCTAGAGAGATTATTTCTTCTGTGCCACTAGCCTGAG
Chicken_TCONS_00016132      TGCCTTTTCTTGCTCTAGAGAGATTATTTCTTCTGTGCCACTAGCCTGAG
Chicken_TCONS_00016126      TGCCTTTTCTTGCTCTAGAGAGATTATTTCTTCTGTGCCACTAGCCTGAG
Chicken_TCONS_00016127      TGCCTTTTCTTGCTCTAGAGAGATTATTTCTTCTGTGCCACTAGCCTGAG
Chicken_TCONS_00016141      TGCCTTTTCTTGCTCTAGAGAGATTATTTCTTCTGTGCCACTAGCCTGAG
Chicken_TCONS_00016133      --------------------------------------------------
Chicken_TCONS_00016135      --------------------------------------------------
Chicken_TCONS_00016130      --------------------------------------------------
Chicken_TCONS_00016138      --------------------------------------------------
Chicken_TCONS_00016139      --------------------------------------------------
Chicken_TCONS_00016122      --------------------------------------------------
Chicken_TCONS_00016140      --------------------------------------------------
Chicken_TCONS_00016137      --------------------------------------------------
Chicken_TCONS_00016123      --------------------------------------------------
Chicken_TCONS_00016136      --------------------------------------------------
Chicken_TCONS_00007928      --------------------------------------------------
Chicken_TCONS_00007929      --------------------------------------------------
Pig_TCONS_00086821          --------------------------------------------------
Pig_TCONS_00086818          --------------------------------------------------
Pig_TCONS_00086820          --------------------------------------------------
Pig_TCONS_00086819          --------------------------------------------------
Pig_TCONS_00086817          --------------------------------------------------
Cattle_TCONS_00069187       --------------------------------------------------
Cattle_TCONS_00069188       --------------------------------------------------
Pig_TCONS_00088446          --------------------------------------------------
Mouse_XR_377236.1           --------------------------------------------------
Cattle_TCONS_00069190       --------------------------------------------------
Cattle_TCONS_00069191       --------------------------------------------------
Pig_TCONS_00088420          --------------------------------------------------
Pig_TCONS_00086823          --------------------------------------------------
                                                                              

Chicken_TCONS_00016134      ATTGTTTGCTTGGCTTAGCCTGTGTTTTCACCATATGCAACAAGCCTTAA
Chicken_TCONS_00016129      ATTGTTTGCTTGGCTTAGCCTGTGTTTTCACCATATGCAACAAGCCTTAA
Chicken_TCONS_00016131      ATTGTTTGCTTGGCTTAGCCTGTGTTTTCACCATATGCAACAAGCCTTAA
Chicken_TCONS_00016128      ATTGTTTGCTTGGCTTAGCCTGTGTTTTCACCATATGCAACAAGCCTTAA
Chicken_TCONS_00016125      ATTGTTTGCTTGGCTTAGCCTGTGTTTTCACCATATGCAACAAGCCTTAA
Chicken_TCONS_00016124      ATTGTTTGCTTGGCTTAGCCTGTGTTTTCACCATATGCAACAAGCCTTAA
Chicken_TCONS_00016132      ATTGTTTGCTTGGCTTAGCCTGTGTTTTCACCATATGCAACAAGCCTTAA
Chicken_TCONS_00016126      ATTGTTTGCTTGGCTTAGCCTGTGTTTTCACCATATGCAACAAGCCTTAA
Chicken_TCONS_00016127      ATTGTTTGCTTGGCTTAGCCTGTGTTTTCACCATATGCAACAAGCCTTAA
Chicken_TCONS_00016141      ATTGTTTGCTTGGCTTAGCCTGTGTTTTCACCATATGCAACAAGCCTTAA
Chicken_TCONS_00016133      --------------------------------------------------
Chicken_TCONS_00016135      --------------------------------------------------
Chicken_TCONS_00016130      --------------------------------------------------
Chicken_TCONS_00016138      --------------------------------------------------
Chicken_TCONS_00016139      --------------------------------------------------
Chicken_TCONS_00016122      --------------------------------------------------
Chicken_TCONS_00016140      --------------------------------------------------
Chicken_TCONS_00016137      --------------------------------------------------
Chicken_TCONS_00016123      --------------------------------------------------
Chicken_TCONS_00016136      --------------------------------------------------
Chicken_TCONS_00007928      --------------------------------------------------
Chicken_TCONS_00007929      --------------------------------------------------
Pig_TCONS_00086821          --------------------------------------------------
Pig_TCONS_00086818          --------------------------------------------------
Pig_TCONS_00086820          --------------------------------------------------
Pig_TCONS_00086819          --------------------------------------------------
Pig_TCONS_00086817          --------------------------------------------------
Cattle_TCONS_00069187       --------------------------------------------------
Cattle_TCONS_00069188       --------------------------------------------------
Pig_TCONS_00088446          --------------------------------------------------
Mouse_XR_377236.1           --------------------------------------------------
Cattle_TCONS_00069190       --------------------------------------------------
Cattle_TCONS_00069191       --------------------------------------------------
Pig_TCONS_00088420          --------------------------------------------------
Pig_TCONS_00086823          --------------------------------------------------
                                                                              

Chicken_TCONS_00016134      CCACTTCATTTGGGGCTGCTATTCATTTGGGGCCAATATGAAACATTTCT
Chicken_TCONS_00016129      CCACTTCATTTGGGGCTGCTATTCATTTGGGGCCAATATGAAACATTTCT
Chicken_TCONS_00016131      CCACTTCATTTGGGGCTGCTATTCATTTGGGGCCAATATGAAACATTTCT
Chicken_TCONS_00016128      CCACTTCATTTGGGGCTGCTATTCATTTGGGGCCAATATGAAACATTTCT
Chicken_TCONS_00016125      CCACTTCATTTGGGGCTGCTATTCATTTGGGGCCAATATGAAACATTTCT
Chicken_TCONS_00016124      CCACTTCATTTGGGGCTGCTATTCATTTGGGGCCAATATGAAACATTTCT
Chicken_TCONS_00016132      CCACTTCATTTGGGGCTGCTATTCATTTGGGGCCAATATGAAACATTTCT
Chicken_TCONS_00016126      CCACTTCATTTGGGGCTGCTATTCATTTGGGGCCAATATGAAACATTTCT
Chicken_TCONS_00016127      CCACTTCATTTGGGGCTGCTATTCATTTGGGGCCAATATGAAACATTTCT
Chicken_TCONS_00016141      CCACTTCATTTGGGGCTGCTATTCATTTGGGGCCAATATGAAACATTTCT
Chicken_TCONS_00016133      --------------------------------------------------
Chicken_TCONS_00016135      --------------------------------------------------
Chicken_TCONS_00016130      --------------------------------------------------
Chicken_TCONS_00016138      --------------------------------------------------
Chicken_TCONS_00016139      --------------------------------------------------
Chicken_TCONS_00016122      --------------------------------------------------
Chicken_TCONS_00016140      --------------------------------------------------
Chicken_TCONS_00016137      --------------------------------------------------
Chicken_TCONS_00016123      --------------------------------------------------
Chicken_TCONS_00016136      --------------------------------------------------
Chicken_TCONS_00007928      --------------------------------------------------
Chicken_TCONS_00007929      --------------------------------------------------
Pig_TCONS_00086821          --------------------------------------------------
Pig_TCONS_00086818          --------------------------------------------------
Pig_TCONS_00086820          --------------------------------------------------
Pig_TCONS_00086819          --------------------------------------------------
Pig_TCONS_00086817          --------------------------------------------------
Cattle_TCONS_00069187       --------------------------------------------------
Cattle_TCONS_00069188       --------------------------------------------------
Pig_TCONS_00088446          --------------------------------------------------
Mouse_XR_377236.1           --------------------------------------------------
Cattle_TCONS_00069190       --------------------------------------------------
Cattle_TCONS_00069191       --------------------------------------------------
Pig_TCONS_00088420          --------------------------------------------------
Pig_TCONS_00086823          --------------------------------------------------
                                                                              

Chicken_TCONS_00016134      GGCTTTTTTTTTTCATTTTTCTGGCCCATACATGTTGCTAATCTATCCCC
Chicken_TCONS_00016129      GGCTTTTTTTTTTCATTTTTCTGGCCCATACATGTTGCTAATCTATCCCC
Chicken_TCONS_00016131      GGCTTTTTTTTTTCATTTTTCTGGCCCATACATGTTGCTAATCTATCCCC
Chicken_TCONS_00016128      GGCTTTTTTTTTTCATTTTTCTGGCCCATACATGTTGCTAATCTATCCCC
Chicken_TCONS_00016125      GGCTTTTTTTTTTCATTTTTCTGGCCCATACATGTTGCTAATCTATCCCC
Chicken_TCONS_00016124      GGCTTTTTTTTTTCATTTTTCTGGCCCATACATGTTGCTAATCTATCCCC
Chicken_TCONS_00016132      GGCTTTTTTTTTTCATTTTTCTGGCCCATACATGTTGCTAATCTATCCCC
Chicken_TCONS_00016126      GGCTTTTTTTTTTCATTTTTCTGGCCCATACATGTTGCTAATCTATCCCC
Chicken_TCONS_00016127      GGCTTTTTTTTTTCATTTTTCTGGCCCATACATGTTGCTAATCTATCCCC
Chicken_TCONS_00016141      GGCTTTTTTTTTTCATTTTTCTGGCCCATACATGTTGCTAATCTATCCCC
Chicken_TCONS_00016133      --------------------------------------------------
Chicken_TCONS_00016135      --------------------------------------------------
Chicken_TCONS_00016130      --------------------------------------------------
Chicken_TCONS_00016138      --------------------------------------------------
Chicken_TCONS_00016139      --------------------------------------------------
Chicken_TCONS_00016122      --------------------------------------------------
Chicken_TCONS_00016140      --------------------------------------------------
Chicken_TCONS_00016137      --------------------------------------------------
Chicken_TCONS_00016123      --------------------------------------------------
Chicken_TCONS_00016136      --------------------------------------------------
Chicken_TCONS_00007928      --------------------------------------------------
Chicken_TCONS_00007929      --------------------------------------------------
Pig_TCONS_00086821          --------------------------------------------------
Pig_TCONS_00086818          --------------------------------------------------
Pig_TCONS_00086820          --------------------------------------------------
Pig_TCONS_00086819          --------------------------------------------------
Pig_TCONS_00086817          --------------------------------------------------
Cattle_TCONS_00069187       --------------------------------------------------
Cattle_TCONS_00069188       --------------------------------------------------
Pig_TCONS_00088446          --------------------------------------------------
Mouse_XR_377236.1           --------------------------------------------------
Cattle_TCONS_00069190       --------------------------------------------------
Cattle_TCONS_00069191       --------------------------------------------------
Pig_TCONS_00088420          --------------------------------------------------
Pig_TCONS_00086823          --------------------------------------------------
                                                                              

Chicken_TCONS_00016134      TTGTCTACATACTCTTTCTTCTCCAACATTTCAGGTTTCCTGCCTTGTAA
Chicken_TCONS_00016129      TTGTCTACATACTCTTTCTTCTCCAACATTTCAGGTTTCCTGCCTTGTAA
Chicken_TCONS_00016131      TTGTCTACATACTCTTTCTTCTCCAACATTTCAGGTTTCCTGCCTTGTAA
Chicken_TCONS_00016128      TTGTCTACATACTCTTTCTTCTCCAACATTTCAGGTTTCCTGCCTTGTAA
Chicken_TCONS_00016125      TTGTCTACATACTCTTTCTTCTCCAACATTTCAGGTTTCCTGCCTTGTAA
Chicken_TCONS_00016124      TTGTCTACATACTCTTTCTTCTCCAACATTTCAGGTTTCCTGCCTTGTAA
Chicken_TCONS_00016132      TTGTCTACATACTCTTTCTTCTCCAACATTTCAGGTTTCCTGCCTTGTAA
Chicken_TCONS_00016126      TTGTCTACATACTCTTTCTTCTCCAACATTTCAGGTTTCCTGCCTTGTAA
Chicken_TCONS_00016127      TTGTCTACATACTCTTTCTTCTCCAACATTTCAGGTTTCCTGCCTTGTAA
Chicken_TCONS_00016141      TTGTCTACATACTCTTTCTTCTCCAACATTTCAGGTTTCCTGCCTTGTAA
Chicken_TCONS_00016133      ----------------------------------GTTTCCTGCCTTGTAA
Chicken_TCONS_00016135      ----------------------------------GTTTCCTGCCTTGTAA
Chicken_TCONS_00016130      ----------------------------------GTTTCCTGCCTTGTAA
Chicken_TCONS_00016138      ----------------------------------GTTTCCTGCCTTGTAA
Chicken_TCONS_00016139      ----------------------------------GTTTCCTGCCTTGTAA
Chicken_TCONS_00016122      ----------------------------------GTTTCCTGCCTTGTAA
Chicken_TCONS_00016140      ----------------------------------GTTTCCTGCCTTGTAA
Chicken_TCONS_00016137      ----------------------------------GTTTCCTGCCTTGTAA
Chicken_TCONS_00016123      ----------------------------------GTTTCCTGCCTTGTAA
Chicken_TCONS_00016136      ----------------------------------GTTTCCTGCCTTGTAA
Chicken_TCONS_00007928      --------------------------------------------------
Chicken_TCONS_00007929      --------------------------------------------------
Pig_TCONS_00086821          --------------------------------------------------
Pig_TCONS_00086818          --------------------------------------------------
Pig_TCONS_00086820          --------------------------------------------------
Pig_TCONS_00086819          --------------------------------------------------
Pig_TCONS_00086817          --------------------------------------------------
Cattle_TCONS_00069187       --------------------------------------------------
Cattle_TCONS_00069188       --------------------------------------------------
Pig_TCONS_00088446          --------------------------------------------------
Mouse_XR_377236.1           --------------------------------------------------
Cattle_TCONS_00069190       --------------------------------------------------
Cattle_TCONS_00069191       --------------------------------------------------
Pig_TCONS_00088420          --------------------------------------------------
Pig_TCONS_00086823          --------------------------------------------------
                                                                              

Chicken_TCONS_00016134      TATTTCAAATCCTTGACTGCTTGCTGCTGCAGATGGAGTATTGGTTACCC
Chicken_TCONS_00016129      TATTTCAAATCCTTGACTGCTTGCTGCTGCAGATGGAGTATTGGTTACCC
Chicken_TCONS_00016131      TATTTCAAATCCTTGACTGCTTGCTGCTGCAGATGGAGTATTGGTTACCC
Chicken_TCONS_00016128      TATTTCAAATCCTTGACTGCTTGCTGCTGCAGATGGAGTATTGGTTACCC
Chicken_TCONS_00016125      TATTTCAAATCCTTGACTGCTTGCTGCTGCAGATGGAGTATTGGTTACCC
Chicken_TCONS_00016124      TATTTCAAATCCTTGACTGCTTGCTGCTGCAGATGGAGTATTGGTTACCC
Chicken_TCONS_00016132      TATTTCAAATCCTTGACTGCTTGCTGCTGCAGATGGAGTATTGGTTACCC
Chicken_TCONS_00016126      TATTTCAAATCCTTGACTGCTTGCTGCTGCAGATGGAGTATTGGTTACCC
Chicken_TCONS_00016127      TATTTCAAATCCTTGACTGCTTGCTGCTGCAGATGGAGTATTGGTTACCC
Chicken_TCONS_00016141      TATTTCAAATCCTTGACTGCTTGCTGCTGCAGATGGAGTATTGGTTACCC
Chicken_TCONS_00016133      TATTTCAAATCCTTGACTGCTTGCTGCTGCAGATGGAGTATTGGTTACCC
Chicken_TCONS_00016135      TATTTCAAATCCTTGACTGCTTGCTGCTGCAGATGGAGTATTGGTTACCC
Chicken_TCONS_00016130      TATTTCAAATCCTTGACTGCTTGCTGCTGCAGATGGAGTATTGGTTACCC
Chicken_TCONS_00016138      TATTTCAAATCCTTGACTGCTTGCTGCTGCAGATGGAGTATTGGTTACCC
Chicken_TCONS_00016139      TATTTCAAATCCTTGACTGCTTGCTGCTGCAGATGGAGTATTGGTTACCC
Chicken_TCONS_00016122      TATTTCAAATCCTTGACTGCTTGCTGCTGCAGATGGAGTATTGGTTACCC
Chicken_TCONS_00016140      TATTTCAAATCCTTGACTGCTTGCTGCTGCAGATGGAGTATTGGTTACCC
Chicken_TCONS_00016137      TATTTCAAATCCTTGACTGCTTGCTGCTGCAGATGGAGTATTGGTTACCC
Chicken_TCONS_00016123      TATTTCAAATCCTTGACTGCTTGCTGCTGCAGATGGAGTATTGGTTACCC
Chicken_TCONS_00016136      TATTTCAAATCCTTGACTGCTTGCTGCTGCAGATGGAGTATTGGTTACCC
Chicken_TCONS_00007928      --------------------------------------------------
Chicken_TCONS_00007929      --------------------------------------------------
Pig_TCONS_00086821          --------------------------------------------------
Pig_TCONS_00086818          --------------------------------------------------
Pig_TCONS_00086820          --------------------------------------------------
Pig_TCONS_00086819          --------------------------------------------------
Pig_TCONS_00086817          --------------------------------------------------
Cattle_TCONS_00069187       --------------------------------------------------
Cattle_TCONS_00069188       --------------------------------------------------
Pig_TCONS_00088446          --------------------------------------------------
Mouse_XR_377236.1           --------------------------------------------------
Cattle_TCONS_00069190       --------------------------------------------------
Cattle_TCONS_00069191       --------------------------------------------------
Pig_TCONS_00088420          --------------------------------------------------
Pig_TCONS_00086823          --------------------------------------------------
                                                                              

Chicken_TCONS_00016134      TCCATCATCGGTCTGGCTGCGAAGACTTCCTGTGCTTGACAAGTTGATTA
Chicken_TCONS_00016129      TCCATCATCGGTCTGGCTGCGAAGACTTCCTGTGCTTGACAAGTTGATTA
Chicken_TCONS_00016131      TCCATCATCGGTCTGGCTGCGAAGACTTCCTGTGCTTGACAAGTTGATTA
Chicken_TCONS_00016128      TCCATCATCGGTCTGGCTGCGAAGACTTCCTGTGCTTGACAAGTTGATTA
Chicken_TCONS_00016125      TCCATCATCGGTCTGGCTGCGAAGACTTCCTGTGCTTGACAAGTTGATTA
Chicken_TCONS_00016124      TCCATCATCGGTCTGGCTGCGAAGACTTCCTGTGCTTGACAAGTTGATTA
Chicken_TCONS_00016132      TCCATCATCGGTCTGGCTGCGAAGACTTCCTGTGCTTGACAAGTTGATTA
Chicken_TCONS_00016126      TCCATCATCGGTCTGGCTGCGAAGACTTCCTGTGCTTGACAAGTTGATTA
Chicken_TCONS_00016127      TCCATCATCGGTCTGGCTGCGAAGACTTCCTGTGCTTGACAAGTTGATTA
Chicken_TCONS_00016141      TCCATCATCGGTCTGGCTGCGAAGACTTCCTGTGCTTGACAAGTTGATTA
Chicken_TCONS_00016133      TCCATCATCGGTCTGGCTGCGAAGACTTCCTGTGCTTGACAAGTTGATTA
Chicken_TCONS_00016135      TCCATCATCGGTCTGGCTGCGAAGACTTCCTGTGCTTGACAAGTTGATTA
Chicken_TCONS_00016130      TCCATCATCGGTCTGGCTGCGAAGACTTCCTGTGCTTGACAAGTTGATTA
Chicken_TCONS_00016138      TCCATCATCGGTCTGGCTGCGAAGACTTCCTGTGCTTGACAAGTTGATTA
Chicken_TCONS_00016139      TCCATCATCGGTCTGGCTGCGAAGACTTCCTGTGCTTGACAAGTTGATTA
Chicken_TCONS_00016122      TCCATCATCGGTCTGGCTGCGAAGACTTCCTGTGCTTGACAAGTTGATTA
Chicken_TCONS_00016140      TCCATCATCGGTCTGGCTGCGAAGACTTCCTGTGCTTGACAAGTTGATTA
Chicken_TCONS_00016137      TCCATCATCGGTCTGGCTGCGAAGACTTCCTGTGCTTGACAAGTTGATTA
Chicken_TCONS_00016123      TCCATCATCGGTCTGGCTGCGAAGACTTCCTGTGCTTGACAAGTTGATTA
Chicken_TCONS_00016136      TCCATCATCGGTCTGGCTGCGAAGACTTCCTGTGCTTGACAAGTTGATTA
Chicken_TCONS_00007928      --------------------------------------------------
Chicken_TCONS_00007929      --------------------------------------------------
Pig_TCONS_00086821          --------------------------------------------------
Pig_TCONS_00086818          --------------------------------------------------
Pig_TCONS_00086820          --------------------------------------------------
Pig_TCONS_00086819          --------------------------------------------------
Pig_TCONS_00086817          --------------------------------------------------
Cattle_TCONS_00069187       --------------------------------------------------
Cattle_TCONS_00069188       --------------------------------------------------
Pig_TCONS_00088446          --------------------------------------------------
Mouse_XR_377236.1           --------------------------------------------------
Cattle_TCONS_00069190       --------------------------------------------------
Cattle_TCONS_00069191       --------------------------------------------------
Pig_TCONS_00088420          --------------------------------------------------
Pig_TCONS_00086823          --------------------------------------------------
                                                                              

Chicken_TCONS_00016134      CTTCGTCAAGGTGAATGTTCAGTCGAGTCTGTCTGGAGGACCTCTGTGTG
Chicken_TCONS_00016129      CTTCGTCAAGGTGAATGTTCAGTCGAGTCTGTCTGGAGGACCTCTGTGTG
Chicken_TCONS_00016131      CTTCGTCAAGGTGAATGTTCAGTCGAGTCTGTCTGGAGGACCTCTGTGTG
Chicken_TCONS_00016128      CTTCGTCAAGGTGAATGTTCAGTCGAGTCTGTCTGGAGGACCTCTGTGTG
Chicken_TCONS_00016125      CTTCGTCAAGGTGAATGTTCAGTCGAGTCTGTCTGGAGGACCTCTGTGTG
Chicken_TCONS_00016124      CTTCGTCAAGGTGAATGTTCAGTCGAGTCTGTCTGGAGGACCTCTGTGTG
Chicken_TCONS_00016132      CTTCGTCAAGGTGAATGTTCAGTCGAGTCTGTCTGGAGGACCTCTGTGTG
Chicken_TCONS_00016126      CTTCGTCAAGGTGAATGTTCAGTCGAGTCTGTCTGGAGGACCTCTGTGTG
Chicken_TCONS_00016127      CTTCGTCAAGGTGAATGTTCAGTCGAGTCTGTCTGGAGGACCTCTGTGTG
Chicken_TCONS_00016141      CTTCGTCAAGGTGAATGTTCAGTCGAGTCTGTCTGGAGGACCTCTGTGTG
Chicken_TCONS_00016133      CTTCGTCAAGGTGAATGTTCAGTCGAGTCTGTCTGGAGGACCTCTGTGTG
Chicken_TCONS_00016135      CTTCGTCAAGGTGAATGTTCAGTCGAGTCTGTCTGGAGGACCTCTGTGTG
Chicken_TCONS_00016130      CTTCGTCAAGGTGAATGTTCAGTCGAGTCTGTCTGGAGGACCTCTGTGTG
Chicken_TCONS_00016138      CTTCGTCAAGGTGAATGTTCAGTCGAGTCTGTCTGGAGGACCTCTGTGTG
Chicken_TCONS_00016139      CTTCGTCAAGGTGAATGTTCAGTCGAGTCTGTCTGGAGGACCTCTGTGTG
Chicken_TCONS_00016122      CTTCGTCAAGGTGAATGTTCAGTCGAGTCTGTCTGGAGGACCTCTGTGTG
Chicken_TCONS_00016140      CTTCGTCAAGGTGAATGTTCAGTCGAGTCTGTCTGGAGGACCTCTGTGTG
Chicken_TCONS_00016137      CTTCGTCAAGGTGAATGTTCAGTCGAGTCTGTCTGGAGGACCTCTGTGTG
Chicken_TCONS_00016123      CTTCGTCAAGGTGAATGTTCAGTCGAGTCTGTCTGGAGGACCTCTGTGTG
Chicken_TCONS_00016136      CTTCGTCAAGGTGAATGTTCAGTCGAGTCTGTCTGGAGGACCTCTGTGTG
Chicken_TCONS_00007928      --------------------------------------------------
Chicken_TCONS_00007929      --------------------------------------------------
Pig_TCONS_00086821          --------------------------------------------------
Pig_TCONS_00086818          --------------------------------------------------
Pig_TCONS_00086820          --------------------------------------------------
Pig_TCONS_00086819          --------------------------------------------------
Pig_TCONS_00086817          --------------------------------------------------
Cattle_TCONS_00069187       --------------------------------------------------
Cattle_TCONS_00069188       --------------------------------------------------
Pig_TCONS_00088446          --------------------------------------------------
Mouse_XR_377236.1           --------------------------------------------------
Cattle_TCONS_00069190       --------------------------------------------------
Cattle_TCONS_00069191       --------------------------------------------------
Pig_TCONS_00088420          --------------------------------------------------
Pig_TCONS_00086823          --------------------------------------------------
                                                                              

Chicken_TCONS_00016134      TCTGATGCCAGCTGGTTTCTCACCAGACGCACTGTTTCACCAGGCACAGA
Chicken_TCONS_00016129      TCTGATGCCAGCTGGTTTCTCACCAGACGCACTGTTTCACCAGGCACAGA
Chicken_TCONS_00016131      TCTGATGCCAGCTGGTTTCTCACCAGACGCACTGTTTCACCAGGCACAGA
Chicken_TCONS_00016128      TCTGATGCCAGCTGGTTTCTCACCAGACGCACTGTTTCACCAGGCACAGA
Chicken_TCONS_00016125      TCTGATGCCAGCTGGTTTCTCACCAGACGCACTGTTTCACCAGGCACAGA
Chicken_TCONS_00016124      TCTGATGCCAGCTGGTTTCTCACCAGACGCACTGTTTCACCAGGCACAGA
Chicken_TCONS_00016132      TCTGATGCCAGCTGGTTTCTCACCAGACGCACTGTTTCACCAGGCACAGA
Chicken_TCONS_00016126      TCTGATGCCAGCTGGTTTCTCACCAGACGCACTGTTTCACCAGGCACAGA
Chicken_TCONS_00016127      TCTGATGCCAGCTGGTTTCTCACCAGACGCACTGTTTCACCAGGCACAGA
Chicken_TCONS_00016141      TCTGATGCCAGCTGGTTTCTCACCAGACGCACTGTTTCACCAGGCACAGA
Chicken_TCONS_00016133      TCTGATGCCAGCTGGTTTCTCACCAGACGCACTGTTTCACCAGGCACAGA
Chicken_TCONS_00016135      TCTGATGCCAGCTGGTTTCTCACCAGACGCACTGTTTCACCAGGCACAGA
Chicken_TCONS_00016130      TCTGATGCCAGCTGGTTTCTCACCAGACGCACTGTTTCACCAGGCACAGA
Chicken_TCONS_00016138      TCTGATGCCAGCTGGTTTCTCACCAGACGCACTGTTTCACCAGGCACAGA
Chicken_TCONS_00016139      TCTGATGCCAGCTGGTTTCTCACCAGACGCACTGTTTCACCAGGCACAGA
Chicken_TCONS_00016122      TCTGATGCCAGCTGGTTTCTCACCAGACGCACTGTTTCACCAGGCACAGA
Chicken_TCONS_00016140      TCTGATGCCAGCTGGTTTCTCACCAGACGCACTGTTTCACCAGGCACAGA
Chicken_TCONS_00016137      TCTGATGCCAGCTGGTTTCTCACCAGACGCACTGTTTCACCAGGCACAGA
Chicken_TCONS_00016123      TCTGATGCCAGCTGGTTTCTCACCAGACGCACTGTTTCACCAGGCACAGA
Chicken_TCONS_00016136      TCTGATGCCAGCTGGTTTCTCACCAGACGCACTGTTTCACCAGGCACAGA
Chicken_TCONS_00007928      --------------------------------------------------
Chicken_TCONS_00007929      --------------------------------------------------
Pig_TCONS_00086821          --------------------------------------------------
Pig_TCONS_00086818          --------------------------------------------------
Pig_TCONS_00086820          --------------------------------------------------
Pig_TCONS_00086819          --------------------------------------------------
Pig_TCONS_00086817          --------------------------------------------------
Cattle_TCONS_00069187       --------------------------------------------------
Cattle_TCONS_00069188       --------------------------------------------------
Pig_TCONS_00088446          --------------------------------------------------
Mouse_XR_377236.1           --------------------------------------------------
Cattle_TCONS_00069190       --------------------------------------------------
Cattle_TCONS_00069191       --------------------------------------------------
Pig_TCONS_00088420          --------------------------------------------------
Pig_TCONS_00086823          --------------------------------------------------
                                                                              

Chicken_TCONS_00016134      ATAATATGAGGAGAAAAAATGGGATTTTGAGGGGCTTTTTTCCCCACTCC
Chicken_TCONS_00016129      ATAATATGAGGAGAAAAAATGGGATTTTGAGGGGCTTTTTTCCCCACTCC
Chicken_TCONS_00016131      ATAATATGAGGAGAAAAAATGGGATTTTGAGGGGCTTTTTTCCCCACTCC
Chicken_TCONS_00016128      ATAATATGAGGAGAAAAAATGGGATTTTGAGGGGCTTTTTTCCCCACTCC
Chicken_TCONS_00016125      ATAATATGAGGAGAAAAAATGGGATTTTGAGGGGCTTTTTTCCCCACTCC
Chicken_TCONS_00016124      ATAATATGAGGAGAAAAAATGGGATTTTGAGGGGCTTTTTTCCCCACTCC
Chicken_TCONS_00016132      ATAATATGAGGAGAAAAAATGGGATTTTGAGGGGCTTTTTTCCCCACTCC
Chicken_TCONS_00016126      ATAATATGAGGAGAAAAAATGGGATTTTGAGGGGCTTTTTTCCCCACTCC
Chicken_TCONS_00016127      ATAATATGAGGAGAAAAAATGGGATTTTGAGGGGCTTTTTTCCCCACTCC
Chicken_TCONS_00016141      ATAATATGAGGAGAAAAAATGGGATTTTGAGGGGCTTTTTTCCCCACTCC
Chicken_TCONS_00016133      ATAATATGAGGAGAAAAAATGGGATTTTGAGGGGCTTTTTTCCCCACTCC
Chicken_TCONS_00016135      ATAATATGAGGAGAAAAAATGGGATTTTGAGGGGCTTTTTTCCCCACTCC
Chicken_TCONS_00016130      ATAATATGAGGAGAAAAAATGGGATTTTGAGGGGCTTTTTTCCCCACTCC
Chicken_TCONS_00016138      ATAATATGAGGAGAAAAAATGGGATTTTGAGGGGCTTTTTTCCCCACTCC
Chicken_TCONS_00016139      ATAATATGAGGAGAAAAAATGGGATTTTGAGGGGCTTTTTTCCCCACTCC
Chicken_TCONS_00016122      ATAATATGAGGAGAAAAAATGGGATTTTGAGGGGCTTTTTTCCCCACTCC
Chicken_TCONS_00016140      ATAATATGAGGAGAAAAAATGGGATTTTGAGGGGCTTTTTTCCCCACTCC
Chicken_TCONS_00016137      ATAATATGAGGAGAAAAAATGGGATTTTGAGGGGCTTTTTTCCCCACTCC
Chicken_TCONS_00016123      ATAATATGAGGAGAAAAAATGGGATTTTGAGGGGCTTTTTTCCCCACTCC
Chicken_TCONS_00016136      ATAATATGAGGAGAAAAAATGGGATTTTGAGGGGCTTTTTTCCCCACTCC
Chicken_TCONS_00007928      --------------------------------------------------
Chicken_TCONS_00007929      --------------------------------------------------
Pig_TCONS_00086821          --------------------------------------------------
Pig_TCONS_00086818          --------------------------------------------------
Pig_TCONS_00086820          --------------------------------------------------
Pig_TCONS_00086819          --------------------------------------------------
Pig_TCONS_00086817          --------------------------------------------------
Cattle_TCONS_00069187       --------------------------------------------------
Cattle_TCONS_00069188       --------------------------------------------------
Pig_TCONS_00088446          --------------------------------------------------
Mouse_XR_377236.1           --------------------------------------------------
Cattle_TCONS_00069190       --------------------------------------------------
Cattle_TCONS_00069191       --------------------------------------------------
Pig_TCONS_00088420          ------------------------------------------------GG
Pig_TCONS_00086823          --------------------------------------------------
                                                                              

Chicken_TCONS_00016134      CTTTTTGAGGTTGGTGTTGCTCCAGTTTATCCCAGTAGGATGTAGGTGGA
Chicken_TCONS_00016129      CTTTTTGAGGTTGGTGTTGCTCCAGTTTATCCCAGTAGGATGTAGGTGGA
Chicken_TCONS_00016131      CTTTTTGAGGTTGGTGTTGCTCCAGTTTATCCCAGTAGGATGTAGGTGGA
Chicken_TCONS_00016128      CTTTTTGAGGTTGGTGTTGCTCCAGTTTATCCCAGTAGGATGTAGGTGGA
Chicken_TCONS_00016125      CTTTTTGAGGTTGGTGTTGCTCCAGTTTATCCCAGTAGGATGTAGGTGGA
Chicken_TCONS_00016124      CTTTTTGAGGTTGGTGTTGCTCCAGTTTATCCCAGTAGGATGTAGGTGGA
Chicken_TCONS_00016132      CTTTTTGAGGTTGGTGTTGCTCCAGTTTATCCCAGTAGGATGTAGGTGGA
Chicken_TCONS_00016126      CTTTTTGAGGTTGGTGTTGCTCCAGTTTATCCCAGTAGGATGTAGGTGGA
Chicken_TCONS_00016127      CTTTTTGAGGTTGGTGTTGCTCCAGTTTATCCCAGTAGGATGTAGGTGGA
Chicken_TCONS_00016141      CTTTTTGAGGTTGGTGTTGCTCCAGTTTATCCCAGTAGGATGTAGGTGGA
Chicken_TCONS_00016133      CTTTTTGAGGTTGGTGTTGCTCCAGTTTATCCCAGTAGGATGTAGGTGGA
Chicken_TCONS_00016135      CTTTTTGAGGTTGGTGTTGCTCCAGTTTATCCCAGTAGGATGTAGGTGGA
Chicken_TCONS_00016130      CTTTTTGAGGTTGGTGTTGCTCCAGTTTATCCCAGTAGGATGTAGGTGGA
Chicken_TCONS_00016138      CTTTTTGAGGTTGGTGTTGCTCCAGTTTATCCCAGTAGGATGTAGGTGGA
Chicken_TCONS_00016139      CTTTTTGAGGTTGGTGTTGCTCCAGTTTATCCCAGTAGGATGTAGGTGGA
Chicken_TCONS_00016122      CTTTTTGAGGTTGGTGTTGCTCCAGTTTATCCCAGTAGGATGTAGGTGGA
Chicken_TCONS_00016140      CTTTTTGAGGTTGGTGTTGCTCCAGTTTATCCCAGTAGGATGTAGGTGGA
Chicken_TCONS_00016137      CTTTTTGAGGTTGGTGTTGCTCCAGTTTATCCCAGTAGGATGTAGGTGGA
Chicken_TCONS_00016123      CTTTTTGAGGTTGGTGTTGCTCCAGTTTATCCCAGTAGGATGTAGGTGGA
Chicken_TCONS_00016136      CTTTTTGAGGTTGGTGTTGCTCCAGTTTATCCCAGTAGGATGTAGGTGGA
Chicken_TCONS_00007928      --------------------------------------------------
Chicken_TCONS_00007929      --------------------------------------------------
Pig_TCONS_00086821          --------------------------------------------------
Pig_TCONS_00086818          --------------------------------------------------
Pig_TCONS_00086820          --------------------------------------------------
Pig_TCONS_00086819          --------------------------------------------------
Pig_TCONS_00086817          --------------------------------------------------
Cattle_TCONS_00069187       --------------------------------------------------
Cattle_TCONS_00069188       --------------------------------------------------
Pig_TCONS_00088446          --------------------------------------------------
Mouse_XR_377236.1           --------------------------------------------------
Cattle_TCONS_00069190       --------------------------------------------------
Cattle_TCONS_00069191       --------------------------------------------------
Pig_TCONS_00088420          AGCTTGCCAGGCGCCTAGGAAGACACACTTCACGTCGGATGTAAATGAGC
Pig_TCONS_00086823          --------------------------------------------------
                                                                              

Chicken_TCONS_00016134      TAACTCTCTAAATGCAGCCATCTTCTATATGGAGAGCAAACCTCTCTGAT
Chicken_TCONS_00016129      TAACTCTCTAAATGCAGCCATCTTCTATATGGAGAGCAAACCTCTCTGAT
Chicken_TCONS_00016131      TAACTCTCTAAATGCAGCCATCTTCTATATGGAGAGCAAACCTCTCTGAT
Chicken_TCONS_00016128      TAACTCTCTAAATGCAGCCATCTTCTATATGGAGAGCAAACCTCTCTGAT
Chicken_TCONS_00016125      TAACTCTCTAAATGCAGCCATCTTCTATATGGAGAGCAAACCTCTCTGAT
Chicken_TCONS_00016124      TAACTCTCTAAATGCAGCCATCTTCTATATGGAGAGCAAACCTCTCTGAT
Chicken_TCONS_00016132      TAACTCTCTAAATGCAGCCATCTTCTATATGGAGAGCAAACCTCTCTGAT
Chicken_TCONS_00016126      TAACTCTCTAAATGCAGCCATCTTCTATATGGAGAGCAAACCTCTCTGAT
Chicken_TCONS_00016127      TAACTCTCTAAATGCAGCCATCTTCTATATGGAGAGCAAACCTCTCTGAT
Chicken_TCONS_00016141      TAACTCTCTAAATGCAGCCATCTTCTATATGGAGAGCAAACCTCTCTGAT
Chicken_TCONS_00016133      TAACTCTCTAAATGCAGCCATCTTCTATATGGAGAGCAAACCTCTCTGAT
Chicken_TCONS_00016135      TAACTCTCTAAATGCAGCCATCTTCTATATGGAGAGCAAACCTCTCTGAT
Chicken_TCONS_00016130      TAACTCTCTAAATGCAGCCATCTTCTATATGGAGAGCAAACCTCTCTGAT
Chicken_TCONS_00016138      TAACTCTCTAAATGCAGCCATCTTCTATATGGAGAGCAAACCTCTCTGAT
Chicken_TCONS_00016139      TAACTCTCTAAATGCAGCCATCTTCTATATGGAGAGCAAACCTCTCTGAT
Chicken_TCONS_00016122      TAACTCTCTAAATGCAGCCATCTTCTATATGGAGAGCAAACCTCTCTGAT
Chicken_TCONS_00016140      TAACTCTCTAAATGCAGCCATCTTCTATATGGAGAGCAAACCTCTCTGAT
Chicken_TCONS_00016137      TAACTCTCTAAATGCAGCCATCTTCTATATGGAGAGCAAACCTCTCTGAT
Chicken_TCONS_00016123      TAACTCTCTAAATGCAGCCATCTTCTATATGGAGAGCAAACCTCTCTGAT
Chicken_TCONS_00016136      TAACTCTCTAAATGCAGCCATCTTCTATATGGAGAGCAAACCTCTCTGAT
Chicken_TCONS_00007928      -----------------------------------------------ACA
Chicken_TCONS_00007929      -----------------------------------------------ACA
Pig_TCONS_00086821          --------------------------------------------------
Pig_TCONS_00086818          --------------------------------------------------
Pig_TCONS_00086820          --------------------------------------------------
Pig_TCONS_00086819          --------------------------------------------------
Pig_TCONS_00086817          --------------------------------------------------
Cattle_TCONS_00069187       --------------------------------------------------
Cattle_TCONS_00069188       --------------------------------------------------
Pig_TCONS_00088446          -------------------------------------------TTCTCTA
Mouse_XR_377236.1           --------------------------------------------------
Cattle_TCONS_00069190       -----------------------------AAATGGCTCCTCGTGAAGAAG
Cattle_TCONS_00069191       --------------------------------------------------
Pig_TCONS_00088420          GCTCTCTGTTCATGGTCTTCCCAGGGACTGGCCCGCTGCTTCTCCATACG
Pig_TCONS_00086823          ----------------------------------AAAAGACAGAAAAAAA
                                                                              

Chicken_TCONS_00016134      GAAATGCCGCTGTCCTTTATATGTG----GTTTTCCCTGCCTTTAGGATC
Chicken_TCONS_00016129      GAAATGCCGCTGTCCTTTATATGTG----GTTTTCCCTGCCTTTAGGATC
Chicken_TCONS_00016131      GAAATGCCGCTGTCCTTTATATGTG----GTTTTCCCTGCCTTTAGGATC
Chicken_TCONS_00016128      GAAATGCCGCTGTCCTTTATATGTG----GTTTTCCCTGCCTTTAGGATC
Chicken_TCONS_00016125      GAAATGCCGCTGTCCTTTATATGTG----GTTTTCCCTGCCTTTAGGATC
Chicken_TCONS_00016124      GAAATGCCGCTGTCCTTTATATGTG----GTTTTCCCTGCCTTTAGGATC
Chicken_TCONS_00016132      GAAATGCCGCTGTCCTTTATATGTG----GTTTTCCCTGCCTTTAGGATC
Chicken_TCONS_00016126      GAAATGCCGCTGTCCTTTATATGTG----GTTTTCCCTGCCTTTAGGATC
Chicken_TCONS_00016127      GAAATGCCGCTGTCCTTTATATGTG----GTTTTCCCTGCCTTTAGGATC
Chicken_TCONS_00016141      GAAATGCCGCTGTCCTTTATATGTG----GTTTTCCCTGCCTTTAGGATC
Chicken_TCONS_00016133      GAAATGCCGCTGTCCTTTATATGTG----GTTTTCCCTGCCTTTAGGATC
Chicken_TCONS_00016135      GAAATGCCGCTGTCCTTTATATGTG----GTTTTCCCTGCCTTTAGGATC
Chicken_TCONS_00016130      GAAATGCCGCTGTCCTTTATATGTG----GTTTTCCCTGCCTTTAGGATC
Chicken_TCONS_00016138      GAAATGCCGCTGTCCTTTATATGTG----GTTTTCCCTGCCTTTAGGATC
Chicken_TCONS_00016139      GAAATGCCGCTGTCCTTTATATGTG----GTTTTCCCTGCCTTTAGGATC
Chicken_TCONS_00016122      GAAATGCCGCTGTCCTTTATATGTG----GTTTTCCCTGCCTTTAGGATC
Chicken_TCONS_00016140      GAAATGCCGCTGTCCTTTATATGTG----GTTTTCCCTGCCTTTAGGATC
Chicken_TCONS_00016137      GAAATGCCGCTGTCCTTTATATGTG----GTTTTCCCTGCCTTTAGGATC
Chicken_TCONS_00016123      GAAATGCCGCTGTCCTTTATATGTG----GTTTTCCCTGCCTTTAGGATC
Chicken_TCONS_00016136      GAAATGCCGCTGTCCTTTATATGTG----GTTTTCCCTGCCTTTAGGATC
Chicken_TCONS_00007928      GATACTGAGAGGAGCTGCTGGAAGG----AACGGGGCTCTGCCCACGCCG
Chicken_TCONS_00007929      GATACTGAGAGGAGCTGCTGGAAGG----AACGGGGCTCTGCCCACGCCG
Pig_TCONS_00086821          -----------------------------------------GGTATCTTT
Pig_TCONS_00086818          -----------------------------------------GGTATCTTT
Pig_TCONS_00086820          -----------------------------------------GGTATCTTT
Pig_TCONS_00086819          -----------------------------------------GGTATCTTT
Pig_TCONS_00086817          -----------------------------------------GGTATCTTT
Cattle_TCONS_00069187       --TGACCATCCTCATGGCTATGAGG----TGATATCTCATTGAGGTTTTG
Cattle_TCONS_00069188       --------------------------------------------------
Pig_TCONS_00088446          GGTTCTGGCAGACTCTGTGCCCACA----TCATGATGTCTGAGTGCTCAT
Mouse_XR_377236.1           -------------------------------------------GGTCTTG
Cattle_TCONS_00069190       ATTGTCATGACAACCTGTGTGCAGG----CACCGTGGCAGGTGGGCCGCG
Cattle_TCONS_00069191       -------------------------------------------AATTGTA
Pig_TCONS_00088420          GGCACCATCTCGAACCATCTTTTCA----TTCGGTTGCCACATACGGTTG
Pig_TCONS_00086823          AAAAAAAAAAAAAGCTGCAGCTAGCTTTCGAATAGGCTTTTCCGGCTTCA
                                                                              

Chicken_TCONS_00016134      -CCCAAAAGAG--------GTTAGATAGCTTG---GAAGCTGTGGCAT-T
Chicken_TCONS_00016129      -CCCAAAAGAG--------GTTAGATAGCTTG---GAAGCTGTGGCAT-T
Chicken_TCONS_00016131      -CCCAAAAGAG--------GTTAGATAGCTTG---GAAGCTGTGGCAT-T
Chicken_TCONS_00016128      -CCCAAAAGAG--------GTTAGATAGCTTG---GAAGCTGTGGCAT-T
Chicken_TCONS_00016125      -CCCAAAAGAG--------GTTAGATAGCTTG---GAAGCTGTGGCAT-T
Chicken_TCONS_00016124      -CCCAAAAGAG--------GTTAGATAGCTTG---GAAGCTGTGGCAT-T
Chicken_TCONS_00016132      -CCCAAAAGAG--------GTTAGATAGCTTG---GAAGCTGTGGCAT-T
Chicken_TCONS_00016126      -CCCAAAAGAG--------GTTAGATAGCTTG---GAAGCTGTGGCAT-T
Chicken_TCONS_00016127      -CCCAAAAGAG--------GTTAGATAGCTTG---GAAGCTGTGGCAT-T
Chicken_TCONS_00016141      -CCCAAAAGAG--------GTTAGATAGCTTG---GAAGCTGTGGCAT-T
Chicken_TCONS_00016133      -CCCAAAAGAG--------GTTAGATAGCTTG---GAAGCTGTGGCAT-T
Chicken_TCONS_00016135      -CCCAAAAGAG--------GTTAGATAGCTTG---GAAGCTGTGGCAT-T
Chicken_TCONS_00016130      -CCCAAAAGAG--------GTTAGATAGCTTG---GAAGCTGTGGCAT-T
Chicken_TCONS_00016138      -CCCAAAAGAG--------GTTAGATAGCTTG---GAAGCTGTGGCAT-T
Chicken_TCONS_00016139      -CCCAAAAGAG--------GTTAGATAGCTTG---GAAGCTGTGGCAT-T
Chicken_TCONS_00016122      -CCCAAAAGAG--------GTTAGATAGCTTG---GAAGCTGTGGCAT-T
Chicken_TCONS_00016140      -CCCAAAAGAG--------GTTAGATAGCTTG---GAAGCTGTGGCAT-T
Chicken_TCONS_00016137      -CCCAAAAGAG--------GTTAGATAGCTTG---GAAGCTGTGGCAT-T
Chicken_TCONS_00016123      -CCCAAAAGAG--------GTTAGATAGCTTG---GAAGCTGTGGCAT-T
Chicken_TCONS_00016136      -CCCAAAAGAG--------GTTAGATAGCTTG---GAAGCTGTGGCAT-T
Chicken_TCONS_00007928      -CAGATTCGAA--------GCTTTTGCTAATG---GCTGAGGCACTCT-T
Chicken_TCONS_00007929      -CAGATTCGAA--------GCTTTTGCTAATG---GCTGAGGCACTCT-T
Pig_TCONS_00086821          -TATAGTTTAA--------ATTATTTAACATG---ATCGGGATAAAAC-C
Pig_TCONS_00086818          -TATAGTTTAA--------ATTATTTAACATG---ATCGGGATAAAAC-C
Pig_TCONS_00086820          -TATAGTTTAA--------ATTATTTAACATG---ATCGGGATAAAAC-C
Pig_TCONS_00086819          -TATAGTTTAA--------ATTATTTAACATG---ATCGGGATAAAAC-C
Pig_TCONS_00086817          -TATAGTTTAA--------ATTATTTAACATG---ATCGGGATAAAAC-C
Cattle_TCONS_00069187       -ATTTGCATTT--------ATCTGATGGCTAG---ATGCTTTTGAACT-G
Cattle_TCONS_00069188       --------------------------------------------------
Pig_TCONS_00088446          -CACATCAGAACAG--CCAGATCTTAGGGTTT---TTTACAACTCTAA-C
Mouse_XR_377236.1           -CGGACTGGGGCTG--CCCGCCTGGGCTCCGC---AACCCGGCTCTCC-C
Cattle_TCONS_00069190       ACAGAGAGGCCCCG--CGTCCAGATGAAAGAG---CCTGGTGCGATTT-C
Cattle_TCONS_00069191       CCAAGGCTTGTTCC--CAATTTCAGAAATATGTCAACCACGACAGCTC-C
Pig_TCONS_00088420          GCTCAACCCAACTAATCTTTTCTCTGTCGCGTCTCGTTGCTGCAATCTGT
Pig_TCONS_00086823          TAATAAATAACCCAGCTGTAGAGTTATCACAAGAGAACTCCTCTACACAC
                                                                              

Chicken_TCONS_00016134      AACAGTGCTTTCATATTGTCCATTGT-GTATCATCAAG----GAAGCGCA
Chicken_TCONS_00016129      AACAGTGCTTTCATATTGTCCATTGT-GTATCATCAAG----GAAGCGCA
Chicken_TCONS_00016131      AACAGTGCTTTCATATTGTCCATTGT-GTATCATCAAG----GAAGCGCA
Chicken_TCONS_00016128      AACAGTGCTTTCATATTGTCCATTGT-GTATCATCAAG----GAAGCGCA
Chicken_TCONS_00016125      AACAGTGCTTTCATATTGTCCATTGT-GTATCATCAAG----GAAGCGCA
Chicken_TCONS_00016124      AACAGTGCTTTCATATTGTCCATTGT-GTATCATCAAG----GAAGCGCA
Chicken_TCONS_00016132      AACAGTGCTTTCATATTGTCCATTGT-GTATCATCAAG----GAAGCGCA
Chicken_TCONS_00016126      AACAGTGCTTTCATATTGTCCATTGT-GTATCATCAAG----GAAGCGCA
Chicken_TCONS_00016127      AACAGTGCTTTCATATTGTCCATTGT-GTATCATCAAG----GAAGCGCA
Chicken_TCONS_00016141      AACAGTGCTTTCATATTGTCCATTGT-GTATCATCAAG----GAAGCGCA
Chicken_TCONS_00016133      AACAGTGCTTTCATATTGTCCATTGT-GTATCATCAAG----GAAGCGCA
Chicken_TCONS_00016135      AACAGTGCTTTCATATTGTCCATTGT-GTATCATCAAG----GAAGCGCA
Chicken_TCONS_00016130      AACAGTGCTTTCATATTGTCCATTGT-GTATCATCAAG----GAAGCGCA
Chicken_TCONS_00016138      AACAGTGCTTTCATATTGTCCATTGT-GTATCATCAAG----GAAGCGCA
Chicken_TCONS_00016139      AACAGTGCTTTCATATTGTCCATTGT-GTATCATCAAG----GAAGCGCA
Chicken_TCONS_00016122      AACAGTGCTTTCATATTGTCCATTGT-GTATCATCAAG----GAAGCGCA
Chicken_TCONS_00016140      AACAGTGCTTTCATATTGTCCATTGT-GTATCATCAAG----GAAGCGCA
Chicken_TCONS_00016137      AACAGTGCTTTCATATTGTCCATTGT-GTATCATCAAG----GAAGCGCA
Chicken_TCONS_00016123      AACAGTGCTTTCATATTGTCCATTGT-GTATCATCAAG----GAAGCGCA
Chicken_TCONS_00016136      AACAGTGCTTTCATATTGTCCATTGT-GTATCATCAAG----GAAGCGCA
Chicken_TCONS_00007928      AGATGTGAAGAGAGAAAGCCTGAGAT-CTCCAGTCCTG----AATCTGGT
Chicken_TCONS_00007929      AGATGTGAAGAGAGAAAGCCTGAGAT-CTCCAGTCCTG----AATCTGGT
Pig_TCONS_00086821          AGACATTAACAGCCTTGATCCGAG---CTCTGGACCTG----GGCATGAG
Pig_TCONS_00086818          AGACATTAACAGCCTTGATCCGAG---CTCTGGACCTG----GGCATGAG
Pig_TCONS_00086820          AGACATTAACAGCCTTGATCCGAG---CTCTGGACCTG----GGCATGAG
Pig_TCONS_00086819          AGACATTAACAGCCTTGATCCGAG---CTCTGGACCTG----GGCATGAG
Pig_TCONS_00086817          AGACATTAACAGCCTTGATCCGAG---CTCTGGACCTG----GGCATGAG
Cattle_TCONS_00069187       TGGTGTTGGAGAAGACTCTTGAGAGT-CCCTTGGACTG----CAAGGAGA
Cattle_TCONS_00069188       --------------------------------------------------
Pig_TCONS_00088446          GGCTCTGCTGGGTAGGTGCATCTATT-AATATCCACTT----TCACTGGT
Mouse_XR_377236.1           TGTCAAGCCCGGCCCCTCGGGCTCAC-CACTTAGATCC----TGCAGGAT
Cattle_TCONS_00069190       GGCCGTGGAGCTTGGCGGTGCAAAAT-CCACATGAGTGTGGAAGTCTGGC
Cattle_TCONS_00069191       CTTCATTGTTACCACTGGAAAAATTCAGCCTTTGCCTGATGCCACATTCA
Pig_TCONS_00088420          GGTTCCAGCTTTTAGAGACTTAATAAACGGATGTGTTTTCCAGCCCCGAG
Pig_TCONS_00086823          TTTGCTGAATATATTTTTGTTTTCACTTTGTTGGCTTGGGAGCAGGGAGT
                                                                              

Chicken_TCONS_00016134      GTAAAACCCAAATAAATTAAATGAATTTCATTGCAGTTCCTGAGGGAG--
Chicken_TCONS_00016129      GTAAAACCCAAATAAATTAAATGAATTTCATTGCAGTTCCTGAGGGAG--
Chicken_TCONS_00016131      GTAAAACCCAAATAAATTAAATGAATTTCATTGCAGTTCCTGAGGGAG--
Chicken_TCONS_00016128      GTAAAACCCAAATAAATTAAATGAATTTCATTGCAGTTCCTGAGGGAG--
Chicken_TCONS_00016125      GTAAAACCCAAATAAATTAAATGAATTTCATTGCAGTTCCTGAGGGAG--
Chicken_TCONS_00016124      GTAAAACCCAAATAAATTAAATGAATTTCATTGCAGTTCCTGAGGGAG--
Chicken_TCONS_00016132      GTAAAACCCAAATAAATTAAATGAATTTCATTGCAGTTCCTGAGGGAG--
Chicken_TCONS_00016126      GTAAAACCCAAATAAATTAAATGAATTTCATTGCAGTTCCTGAGGGAG--
Chicken_TCONS_00016127      GTAAAACCCAAATAAATTAAATGAATTTCATTGCAGTTCCTGAGGGAG--
Chicken_TCONS_00016141      GTAAAACCCAAATAAATTAAATGAATTTCATTGCAGTTCCTGAGGGAG--
Chicken_TCONS_00016133      GTAAAACCCAAATAAATTAAATGAATTTCATTGCAGTTCCTGAGGGAG--
Chicken_TCONS_00016135      GTAAAACCCAAATAAATTAAATGAATTTCATTGCAGTTCCTGAGGGAG--
Chicken_TCONS_00016130      GTAAAACCCAAATAAATTAAATGAATTTCATTGCAGTTCCTGAGGGAG--
Chicken_TCONS_00016138      GTAAAACCCAAATAAATTAAATGAATTTCATTGCAGTTCCTGAGGGAG--
Chicken_TCONS_00016139      GTAAAACCCAAATAAATTAAATGAATTTCATTGCAGTTCCTGAGGGAG--
Chicken_TCONS_00016122      GTAAAACCCAAATAAATTAAATGAATTTCATTGCAGTTCCTGAGGGAG--
Chicken_TCONS_00016140      GTAAAACCCAAATAAATTAAATGAATTTCATTGCAGTTCCTGAGGGAG--
Chicken_TCONS_00016137      GTAAAACCCAAATAAATTAAATGAATTTCATTGCAGTTCCTGAGGGAG--
Chicken_TCONS_00016123      GTAAAACCCAAATAAATTAAATGAATTTCATTGCAGTTCCTGAGGGAG--
Chicken_TCONS_00016136      GTAAAACCCAAATAAATTAAATGAATTTCATTGCAGTTCCTGAGGGAG--
Chicken_TCONS_00007928      GAAAAAGGTGTAACTGCCATATCA-CAGCACGGAACGC-TGAGTACAT--
Chicken_TCONS_00007929      GAAAAAGGTGTAACTGCCATATCA-CAGCACGGAACGC-TGAGTACAT--
Pig_TCONS_00086821          GAATAAGTCAAGGTTGTCAGA-----GGCATGGGAGCCGTCAGGCCAT--
Pig_TCONS_00086818          GAATAAGTCAAGGTTGTCAGA-----GGCATGGGAGCCGTCAGGCCAT--
Pig_TCONS_00086820          GAATAAGTCAAGGTTGTCAGA-----GGCATGGGAGCCGTCAGGCCAT--
Pig_TCONS_00086819          GAATAAGTCAAGGTTGTCAGA-----GGCATGGGAGCCGTCAGGCCAT--
Pig_TCONS_00086817          GAATAAGTCAAGGTTGTCAGA-----GGCATGGGAGCCGTCAGGCCAT--
Cattle_TCONS_00069187       TCCAACCAGTCCATTCTCTGCTGC-AGAAGAGGGGTCCCCCGAGTCCG--
Cattle_TCONS_00069188       --------------------------------------------------
Pig_TCONS_00088446          GCGTATAGACAGACTCTCAAATTAAGTTCTGACAGAGCAGTCTGAAAT--
Mouse_XR_377236.1           GAGGAACCCGAGACCCTAGGT---GGGGCGTGCTGCACCGGCCGGCAT--
Cattle_TCONS_00069190       TTCATGAACAGAAAGCTGGGTTAGGGGCTTCTCCACACATGGGCTCCC--
Cattle_TCONS_00069191       GAGGGATTTATGTCTGTGTGCCAGCTTCCGGGGCCCTTCTTTCATCTT--
Pig_TCONS_00088420          GAATGAAATGAAGATTGTCACTTGGCGGTGTTCTCCGCCATCATGTTT--
Pig_TCONS_00086823          AAACACTCAGTGAGCCCCCCCCCCCCAAATGAAGCTCCCCAAATGAAGAA
                                                                              

Chicken_TCONS_00016134      -AGCAGGATGCTTTACTTGTGAG----TTTCAAGTCAGGTCA-----GGA
Chicken_TCONS_00016129      -AGCAGGATGCTTTACTTGTGAG----TTTCAAGTCAGGTCA-----GGA
Chicken_TCONS_00016131      -AGCAGGATGCTTTACTTGTGAG----TTTCAAGTCAGGTCA-----GGA
Chicken_TCONS_00016128      -AGCAGGATGCTTTACTTGTGAG----TTTCAAGTCAGGTCA-----GGA
Chicken_TCONS_00016125      -AGCAGGATGCTTTACTTGTGAG----TTTCAAGTCAGGTCA-----GGA
Chicken_TCONS_00016124      -AGCAGGATGCTTTACTTGTGAG----TTTCAAGTCAGGTCA-----GGA
Chicken_TCONS_00016132      -AGCAGGATGCTTTACTTGTGAG----TTTCAAGTCAGGTCA-----GGA
Chicken_TCONS_00016126      -AGCAGGATGCTTTACTTGTGAG----TTTCAAGTCAGGTCA-----GGA
Chicken_TCONS_00016127      -AGCAGGATGCTTTACTTGTGAG----TTTCAAGTCAGGTCA-----GGA
Chicken_TCONS_00016141      -AGCAGGATGCTTTACTTGTGAG----TTTCAAGTCAGGTCA-----GGA
Chicken_TCONS_00016133      -AGCAGGATGCTTTACTTGTGAG----TTTCAAGTCAGGTCA-----GGA
Chicken_TCONS_00016135      -AGCAGGATGCTTTACTTGTGAG----TTTCAAGTCAGGTCA-----GGA
Chicken_TCONS_00016130      -AGCAGGATGCTTTACTTGTGAG----TTTCAAGTCAGGTCA-----GGA
Chicken_TCONS_00016138      -AGCAGGATGCTTTACTTGTGAG----TTTCAAGTCAGGTCA-----GGA
Chicken_TCONS_00016139      -AGCAGGATGCTTTACTTGTGAG----TTTCAAGTCAGGTCA-----GGA
Chicken_TCONS_00016122      -AGCAGGATGCTTTACTTGTGAG----TTTCAAGTCAGGTCA-----GGA
Chicken_TCONS_00016140      -AGCAGGATGCTTTACTTGTGAG----TTTCAAGTCAGGTCA-----GGA
Chicken_TCONS_00016137      -AGCAGGATGCTTTACTTGTGAG----TTTCAAGTCAGGTCA-----GGA
Chicken_TCONS_00016123      -AGCAGGATGCTTTACTTGTGAG----TTTCAAGTCAGGTCA-----GGA
Chicken_TCONS_00016136      -AGCAGGATGCTTTACTTGTGAG----TTTCAAGTCAGGTCA-----GGA
Chicken_TCONS_00007928      -TATTC--TTTCCAACAGCAGGA----TTTGAAGTCAACTTTG---TAGG
Chicken_TCONS_00007929      -TATTC--TTTCCAACAGCAGGA----TTTGAAGTCAACTTTG---TAGG
Pig_TCONS_00086821          -GCCAG--CCACGCAGGCCCAGA----CCAAAAGCCAAGTTT----TACC
Pig_TCONS_00086818          -GCCAG--CCACGCAGGCCCAGA----CCAAAAGCCAAGTTT----TACC
Pig_TCONS_00086820          -GCCAG--CCACGCAGGCCCAGA----CCAAAAGCCAAGTTT----TACC
Pig_TCONS_00086819          -GCCAG--CCACGCAGGCCCAGA----CCAAAAGCCAAGTTT----TACC
Pig_TCONS_00086817          -GCCAG--CCACGCAGGCCCAGA----CCAAAAGCCAAGTTT----TACC
Cattle_TCONS_00069187       -ATGAG--GGCTCAGGTCTCAGA----TATGAAGATGTCCCTA---GGAT
Cattle_TCONS_00069188       --------------------------------------------------
Pig_TCONS_00088446          -GGTGCAGAGCCCAGCAATTGGC----CCACGCGCTAGAGTGACCATCTG
Mouse_XR_377236.1           -CGGGGCGGGACGTGTGCAGCGA----CAGAGAGCGGCTTCT------AA
Cattle_TCONS_00069190       -GGCCCTGGAGAGGTCTGGAGGAGC--CTCAGAGCCTGCGTGAACCTGGT
Cattle_TCONS_00069191       -CTGGGAGAGACGTGACTGAGCATTTACAATATGTTAAGTGTAATATTTT
Pig_TCONS_00088420          -TTGTTGCCGTCGTAGAAATGGAG---CAGAAAATTACGGCAGCTCCTTT
Pig_TCONS_00086823          ATACCTCCTGCTGTATAAACAGCCAGCCCTCAAACTGACTCAGAAACCGC
                                                                              

Chicken_TCONS_00016134      GGGTTGGATCTCCACAGA-GAAACTGCTGACACAGGCCCAGAA-------
Chicken_TCONS_00016129      GGGTTGGATCTCCACAGA-GAAACTGCTGACACAGGCCCAGAA-------
Chicken_TCONS_00016131      GGGTTGGATCTCCACAGA-GAAACTGCTGACACAGGCCCAGAA-------
Chicken_TCONS_00016128      GGGTTGGATCTCCACAGA-GAAACTGCTGACACAGGCCCAGAA-------
Chicken_TCONS_00016125      GGGTTGGATCTCCACAGA-GAAACTGCTGACACAGGCCCAGAA-------
Chicken_TCONS_00016124      GGGTTGGATCTCCACAGA-GAAACTGCTGACACAGGCCCAGAA-------
Chicken_TCONS_00016132      GGGTTGGATCTCCACAGA-GAAACTGCTGACACAGGCCCAGAA-------
Chicken_TCONS_00016126      GGGTTGGATCTCCACAGA-GAAACTGCTGACACAGGCCCAGAA-------
Chicken_TCONS_00016127      GGGTTGGATCTCCACAGA-GAAACTGCTGACACAGGCCCAGAA-------
Chicken_TCONS_00016141      GGGTTGGATCTCCACAGA-GAAACTGCTGACACAGGCCCAGAA-------
Chicken_TCONS_00016133      GGGTTGGATCTCCACAGA-GAAACTGCTGACACAGGCCCAGAA-------
Chicken_TCONS_00016135      GGGTTGGATCTCCACAGA-GAAACTGCTGACACAGGCCCAGAA-------
Chicken_TCONS_00016130      GGGTTGGATCTCCACAGA-GAAACTGCTGACACAGGCCCAGAA-------
Chicken_TCONS_00016138      GGGTTGGATCTCCACAGA-GAAACTGCTGACACAGGCCCAGAA-------
Chicken_TCONS_00016139      GGGTTGGATCTCCACAGA-GAAACTGCTGACACAGGCCCAGAA-------
Chicken_TCONS_00016122      GGGTTGGATCTCCACAGA-GAAACTGCTGACACAGGCCCAGAA-------
Chicken_TCONS_00016140      GGGTTGGATCTCCACAGA-GAAACTGCTGACACAGGCCCAGAA-------
Chicken_TCONS_00016137      GGGTTGGATCTCCACAGA-GAAACTGCTGACACAGGCCCAGAA-------
Chicken_TCONS_00016123      GGGTTGGATCTCCACAGA-GAAACTGCTGACACAGGCCCAGAA-------
Chicken_TCONS_00016136      GGGTTGGATCTCCACAGA-GAAACTGCTGACACAGGCCCAGAA-------
Chicken_TCONS_00007928      AGGAAAGAGATGGGTGAG-TGCCGCTTGTTGGCCATACTGCTG-------
Chicken_TCONS_00007929      AGGAAAGAGATGG-TGAG-CCCGG---GGCTGCGAAGCGCCCG-------
Pig_TCONS_00086821          AGAAGACTCAAGT-TTAA-CCAAATCCAGCCACAAA--TAGCA-------
Pig_TCONS_00086818          AGAAGACTCAAGT-TTAA-CCAAATCCAGCCACAAA--TAGCA-------
Pig_TCONS_00086820          AGAAGACTCAAGT-TTAA-CCAAATCCAGCCACAAA--TAGCA-------
Pig_TCONS_00086819          AGAAGACTCAAGT-TTAA-CCAAATCCAGCCACAAA--TAGCA-------
Pig_TCONS_00086817          AGAAGACTCAAGT-TTAA-CCAAATCCAGCCACAAA--TAGCA-------
Cattle_TCONS_00069187       GCTCTGGGCATCTTTCAC-GAAGACTTGGGGAGGGGACTGCTC-------
Cattle_TCONS_00069188       --------------------------------------------------
Pig_TCONS_00088446          TGGTCAAACACGTTTGAA-TTCTACCTGCTTATTCGCCAGGTGC------
Mouse_XR_377236.1           GGAGGCGACCTTGCTGAG-CCAGCTCTGTGGATTGG--AGGCTG------
Cattle_TCONS_00069190       CCTGCCCCGCCAATGCCT-CCAGCCCTGCCCCGGGGTTTCTGGT------
Cattle_TCONS_00069191       GTTATAAGTTACTTTCCC-TCTAGTTTCTCTTTAAAGTAATTTATTGAT-
Pig_TCONS_00088420          ATTGCCCAACTGCCCGCG-CCATTTCCAGTCCTTGGGAAGGAAATCAATT
Pig_TCONS_00086823          CCAGGCAGGTATTCTGAGTCCCTGTGTGATTCAGGACCTGTCGACCTCTC
                                                                              

Chicken_TCONS_00016134      ATGTCATTAGTAAGGTAAAGAAAAACATCCAAACTTCTCTTAATAG-TCC
Chicken_TCONS_00016129      ATGTCATTAGTAAGGTAAAGAAAAACATCCAAACTTCTCTTAATAG-TCC
Chicken_TCONS_00016131      ATGTCATTAGTAAGGTAAAGAAAAACATCCAAACTTCTCTTAATAG-TCC
Chicken_TCONS_00016128      ATGTCATTAGTAAGGTAAAGAAAAACATCCAAACTTCTCTTAATAG-TCC
Chicken_TCONS_00016125      ATGTCATTAGTAAGGTAAAGAAAAACATCCAAACTTCTCTTAATAG-TCC
Chicken_TCONS_00016124      ATGTCATTAGTAAGGTAAAGAAAAACATCCAAACTTCTCTTAATAG-TCC
Chicken_TCONS_00016132      ATGTCATTAGTAAGGTAAAGAAAAACATCCAAACTTCTCTTAATAG-TCC
Chicken_TCONS_00016126      ATGTCATTAGTAAGGTAAAGAAAAACATCCAAACTTCTCTTAATAG-TCC
Chicken_TCONS_00016127      ATGTCATTAGTAAGGTAAAGAAAAACATCCAAACTTCTCTTAATAG-TCC
Chicken_TCONS_00016141      ATGTCATTAGTAAGGTAAAGAAAAACATCCAAACTTCTCTTAATAG-TCC
Chicken_TCONS_00016133      ATGTCATTAGTAAGGTAAAGAAAAACATCCAAACTTCTCTTAATAG-TCC
Chicken_TCONS_00016135      ATGTCATTAGTAAGGTAAAGAAAAACATCCAAACTTCTCTTAATAG-TCC
Chicken_TCONS_00016130      ATGTCATTAGTAAGGTAAAGAAAAACATCCAAACTTCTCTTAATAG-TCC
Chicken_TCONS_00016138      ATGTCATTAGTAAGGTAAAGAAAAACATCCAAACTTCTCTTAATAG-TCC
Chicken_TCONS_00016139      ATGTCATTAGTAAGGTAAAGAAAAACATCCAAACTTCTCTTAATAG-TCC
Chicken_TCONS_00016122      ATGTCATTAGTAAGGTAAAGAAAAACATCCAAACTTCTCTTAATAG-TCC
Chicken_TCONS_00016140      ATGTCATTAGTAAGGTAAAGAAAAACATCCAAACTTCTCTTAATAG-TCC
Chicken_TCONS_00016137      ATGTCATTAGTAAGGTAAAGAAAAACATCCAAACTTCTCTTAATAG-TCC
Chicken_TCONS_00016123      ATGTCATTAGTAAGGTAAAGAAAAACATCCAAACTTCTCTTAATAG-TCC
Chicken_TCONS_00016136      ATGTCATTAGTAAGGTAAAGAAAAACATCCAAACTTCTCTTAATAG-TCC
Chicken_TCONS_00007928      GTACCTGAAATTCCCCGCAAAGCA--GAACGACGTGGATGTTTTGT-AGG
Chicken_TCONS_00007929      ATGG--GGAAGCTTATAAAATGTG--ATGCTCTCTGGAAGGTCTGT-TC-
Pig_TCONS_00086821          ATGCTCACGCCTTCCTGTTAAATA--TCAGTGATTAATAAATTCAT-TCA
Pig_TCONS_00086818          ATGCTCACGCCTTCCTGTTAAATA--TCAGTGATTAATAAATTCAT-TCA
Pig_TCONS_00086820          ATGCTCACGCCTTCCTGTTAAATA--TCAGTGATTAATAAATTCAT-TCA
Pig_TCONS_00086819          ATGCTCACGCCTTCCTGTTAAATA--TCAGTGATTAATAAATTCAT-TCA
Pig_TCONS_00086817          ATGCTCACGCCTTCCTGTTAAATA--TCAGTGATTAATAAATTCAT-TCA
Cattle_TCONS_00069187       TTTCTGACAAGTGGCGGTTTAACTGCTCTCTTATTCTCAGATGGAC-GCA
Cattle_TCONS_00069188       ----------------------------------------ATGGAC-GCA
Pig_TCONS_00088446          TTGACTGAAGACTGATATTATGTC-----CAGATTGAAATGCCTAC-CTT
Mouse_XR_377236.1           CTCGCAGCCCCCTCCCGCCATCCT--CCAGGGAGTGGAGTGAGAAC-GAG
Cattle_TCONS_00069190       CTCTTTGTGCCTTCAACCCGGGTAACCATGGTACCAATAGGGGAGCAGCG
Cattle_TCONS_00069191       TTTTTTAAGCCTATAAATTTAATT-TTAGGAGAATAAAGGAAAATTAGAA
Pig_TCONS_00088420          GTTTCTGCAAATTTCCTACAGACA----TTTGGTTATTATCTGTTGAAAT
Pig_TCONS_00086823          CTCTCCGCAGGCCTAAGAGAACTTAACGCTTTCCCCTCCCACCAGC-TCG
                                                                              

Chicken_TCONS_00016134      TTTGTGAATACTTTATAGG--AAGTGGCATCCAGAC----AACAATAGGT
Chicken_TCONS_00016129      TTTGTGAATACTTTATAGG--AAGTGGCATCCAGAC----AACAATAGGT
Chicken_TCONS_00016131      TTTGTGAATACTTTATAGG--AAGTGGCATCCAGAC----AACAATAGGT
Chicken_TCONS_00016128      TTTGTGAATACTTTATAGG--AAGTGGCATCCAGAC----AACAATAGGT
Chicken_TCONS_00016125      TTTGTGAATACTTTATAGG--AAGTGGCATCCAGAC----AACAATAGGT
Chicken_TCONS_00016124      TTTGTGAATACTTTATAGG--AAGTGGCATCCAGAC----AACAATAGGT
Chicken_TCONS_00016132      TTTGTGAATACTTTATAGG--AAGTGGCATCCAGAC----AACAATAGGT
Chicken_TCONS_00016126      TTTGTGAATACTTTATAGG--AAGTGGCATCCAGAC----AACAATAGGT
Chicken_TCONS_00016127      TTTGTGAATACTTTATAGG--AAGTGGCATCCAGAC----AACAATAGGT
Chicken_TCONS_00016141      TTTGTGAATACTTTATAGG--AAGTGGCATCCAGAC----AACAATAGGT
Chicken_TCONS_00016133      TTTGTGAATACTTTATAGG--AAGTGGCATCCAGAC----AACAATAGGT
Chicken_TCONS_00016135      TTTGTGAATACTTTATAGG--AAGTGGCATCCAGAC----AACAATAGGT
Chicken_TCONS_00016130      TTTGTGAATACTTTATAGG--AAGTGGCATCCAGAC----AACAATAGGT
Chicken_TCONS_00016138      TTTGTGAATACTTTATAGG--AAGTGGCATCCAGAC----AACAATAGGT
Chicken_TCONS_00016139      TTTGTGAATACTTTATAGG--AAGTGGCATCCAGAC----AACAATAGGT
Chicken_TCONS_00016122      TTTGTGAATACTTTATAGG--AAGTGGCATCCAGAC----AACAATAGGT
Chicken_TCONS_00016140      TTTGTGAATACTTTATAGG--AAGTGGCATCCAGAC----AACAATAGGT
Chicken_TCONS_00016137      TTTGTGAATACTTTATAGG--AAGTGGCATCCAGAC----AACAATAGGT
Chicken_TCONS_00016123      TTTGTGAATACTTTATAGG--AAGTGGCATCCAGAC----AACAATAGGT
Chicken_TCONS_00016136      TTTGTGAATACTTTATAGG--AAGTGGCATCCAGAC----AACAATAGGT
Chicken_TCONS_00007928      GGAATGTAC-AGCCTTGGG--ATGGGTGTTGCCTCTG---CACTTACACC
Chicken_TCONS_00007929      ---ACGCAA-AACTAAGCG--AGGAGTGCCGCCC------CATTTACTCC
Pig_TCONS_00086821          CTTGTGTGTTAAAGAGGAG--ACGGGCCCCCTCCAGG---GATAATTATT
Pig_TCONS_00086818          CTTGTGTGTTAAAGAGGAG--ACGGGCCCCCTCCAGG---GATAATTATT
Pig_TCONS_00086820          CTTGTGTGTTAAAGAGGAG--ACGGGCCCCCTCCAGG---GATAATTATT
Pig_TCONS_00086819          CTTGTGTGTTAAAGAGGAG--ACGGGCCCCCTCCAGG---GATAATTATT
Pig_TCONS_00086817          CTTGTGTGTTAAAGAGGAG--ACGGGCCCCCTCCAGG---GATAATTATT
Cattle_TCONS_00069187       CGCTCGGGTCTCTCCAAAG--ACGAGGCCCCCC-------AGCTCCCCTG
Cattle_TCONS_00069188       CGCTCGGGTCTCTCCAAAG--ACGAGGCCCCCC-------AGCTCCCCTG
Pig_TCONS_00088446          GCATCTCACAGCACAAAGG--GAATTCCTGGGTGTCT---GAGTTTTTCC
Mouse_XR_377236.1           CCATTGCTTAGATAGCGTGT-GCACACAGCCTACAGG---AGGATTCTGG
Cattle_TCONS_00069190       CCCCTTTGATGCCTCTGACC-CAGAGCTGTTGGAGGAAGCAGGTTGCTGA
Cattle_TCONS_00069191       AGCATTTGTAGAGAAAGAAATGGCAACCCACTCCAGTATTCTTGTCTGGT
Pig_TCONS_00088420          CCTCTGACCAAGCCTTAGTTCTGGGACAGAGAAAGAAACCACTTTTCTCG
Pig_TCONS_00086823          CAGCGGTGCCTTGGGGATGGAAAAACTCAATGTGGCAAAGTGCAGGGCAG
                                                                              

Chicken_TCONS_00016134      ATTAAG--AAATTGGGAAATAACAGTAAACAGCACAAAGTAAACAGCACA
Chicken_TCONS_00016129      ATTAAG--AAATTGGGAAATAACAGTAAACAGCACAAAGTAAACAGCACA
Chicken_TCONS_00016131      ATTAAG--AAATTGGGAAATAACAGTAAACAGCACAAAGTAAACAGCACA
Chicken_TCONS_00016128      ATTAAG--AAATTGGGAAATAACAGTAAACAGCACAAAGTAAACAGCACA
Chicken_TCONS_00016125      ATTAAG--AAATTGGGAAATAACAGTAAACAGCACAAAGTAAACAGCACA
Chicken_TCONS_00016124      ATTAAG--AAATTGGGAAATAACAGTAAACAGCACAAAGTAAACAGCACA
Chicken_TCONS_00016132      ATTAAG--AAATTGGGAAATAACAGTAAACAGCACAAAGTAAACAGCACA
Chicken_TCONS_00016126      ATTAAG--AAATTGGGAAATAACAGTAAACAGCACAAAGTAAACAGCACA
Chicken_TCONS_00016127      ATTAAG--AAATTGGGAAATAACAGTAAACAGCACAAAGTAAACAGCACA
Chicken_TCONS_00016141      ATTAAG--AAATTGGGAAATAACAGTAAACAGCACAAAGTAAACAGCACA
Chicken_TCONS_00016133      ATTAAG--AAATTGGGAAATAACAGTAAACAGCACAAAGTAAACAGCACA
Chicken_TCONS_00016135      ATTAAG--AAATTGGGAAATAACAGTAAACAGCACAAAGTAAACAGCACA
Chicken_TCONS_00016130      ATTAAG--AAATTGGGAAATAACAGTAAACAGCACAAAGTAAACAGCACA
Chicken_TCONS_00016138      ATTAAG--AAATTGGGAAATAACAGTAAACAGCACAAAGTAAACAGCACA
Chicken_TCONS_00016139      ATTAAG--AAATTGGGAAATAACAGTAAACAGCACAAAGTAAACAGCACA
Chicken_TCONS_00016122      ATTAAG--AAATTGGGAAATAACAGTAAACAGCACAAAGTAAACAGCACA
Chicken_TCONS_00016140      ATTAAG--AAATTGGGAAATAACAGTAAACAGCACAAAGTAAACAGCACA
Chicken_TCONS_00016137      ATTAAG--AAATTGGGAAATAACAGTAAACAGCACAAAGTAAACAGCACA
Chicken_TCONS_00016123      ATTAAG--AAATTGGGAAATAACAGTAAACAGCACAAAGTAAACAGCACA
Chicken_TCONS_00016136      ATTAAG--AAATTGGGAAATAACAGTAAACAGCACAAAGTAAACAGCACA
Chicken_TCONS_00007928      TGTGCG--CTGCTTTGGGTTTAC--CCATTGAAGATGGTGCCTCTCCTGG
Chicken_TCONS_00007929      TG------------------------------------------------
Pig_TCONS_00086821          TCTATG--TTACATTGAAATAAA--TGATCAGTTCTAAACCTATGGAACC
Pig_TCONS_00086818          TCTATG--TTACATTGAAATAAA--TGATCAGTTCTAAACCTATGGAACC
Pig_TCONS_00086820          TCTATG--TTACATTGAAATAAA--TGATCAGTTCTAAACCTATGGAACC
Pig_TCONS_00086819          TCTATG--TTACATTGAAATAAA--TGATCAGTTCTAAACCTATGGAACC
Pig_TCONS_00086817          TCTATG--TTACATTGAAATAAA--TGATCAGTTCTAAACCTATGGAACC
Cattle_TCONS_00069187       GCTCAG--GGAGAGCCAGGTAAC--CCAAGGGCACCCCACAAATGGCCTC
Cattle_TCONS_00069188       GCTCAG--GGAGAGCCAGGTAAC--CCAAGGGCACCCCACAAATGGCCTC
Pig_TCONS_00088446          CCCTAA--AGAATTTCCACTGGCCCACTTTGTATTTCTCAACAGCAATTC
Mouse_XR_377236.1           ACTCTG--GAACTCGTAAATGGC-----ACTGCTCCCCACCTATTGAATT
Cattle_TCONS_00069190       TCCTAG--CAGAGCTGTAAGAGCGCTCTACAAAGCCTGGCGTGCTGTTTG
Cattle_TCONS_00069191       TTCCTGACTTGCCCATGGACAGAGGAGCCTGGAGGGCTACATACAGCACG
Pig_TCONS_00088420          TCTCTG--TGAAAAATCAACTGCTACGGAATCCTTTCATTGTGTCTCTGC
Pig_TCONS_00086823          ATTTTTTTAAATGCCGCAGGAAAGATCCGGTAAAAAGCACCTGTGTTTCG
                                                                              

Chicken_TCONS_00016134      GAGAAAACTGTGTGTGCTTT-CTGAGAAGGTAAGGAAACTGCATCACAAT
Chicken_TCONS_00016129      GAGAAAACTGTGTGTGCTTT-CTGAGAAGGTAAGGAAACTGCATCACAAT
Chicken_TCONS_00016131      GAGAAAACTGTGTGTGCTTT-CTGAGAAGGTAAGGAAACTGCATCACAAT
Chicken_TCONS_00016128      GAGAAAACTGTGTGTGCTTT-CTGAGAAGGTAAGGAAACTGCATCACAAT
Chicken_TCONS_00016125      GAGAAAACTGTGTGTGCTTT-CTGAGAAGGTAAGGAAACTGCATCACAAT
Chicken_TCONS_00016124      GAGAAAACTGTGTGTGCTTT-CTGAGAAGGTAAGGAAACTGCATCACAAT
Chicken_TCONS_00016132      GAGAAAACTGTGTGTGCTTT-CTGAGAAGGTAAGGAAACTGCATCACAAT
Chicken_TCONS_00016126      GAGAAAACTGTGTGTGCTTT-CTGAGAAGGTAAGGAAACTGCATCACAAT
Chicken_TCONS_00016127      GAGAAAACTGTGTGTGCTTT-CTGAGAAGGTAAGGAAACTGCATCACAAT
Chicken_TCONS_00016141      GAGAAAACTGTGTGTGCTTT-CTGAGAAGGTAAGGAAACTGCATCACAAT
Chicken_TCONS_00016133      GAGAAAACTGTGTGTGCTTT-CTGAGAAGGTAAGGAAACTGCATCACAAT
Chicken_TCONS_00016135      GAGAAAACTGTGTGTGCTTT-CTGAGAAGGTAAGGAAACTGCATCACAAT
Chicken_TCONS_00016130      GAGAAAACTGTGTGTGCTTT-CTGAGAAGGTAAGGAAACTGCATCACAAT
Chicken_TCONS_00016138      GAGAAAACTGTGTGTGCTTT-CTGAGAAGGTAAGGAAACTGCATCACAAT
Chicken_TCONS_00016139      GAGAAAACTGTGTGTGCTTT-CTGAGAAGGTAAGGAAACTGCATCACAAT
Chicken_TCONS_00016122      GAGAAAACTGTGTGTGCTTT-CTGAGAAGGTAAGGAAACTGCATCACAAT
Chicken_TCONS_00016140      GAGAAAACTGTGTGTGCTTT-CTGAGAAGGTAAGGAAACTGCATCACAAT
Chicken_TCONS_00016137      GAGAAAACTGTGTGTGCTTT-CTGAGAAGGTAAGGAAACTGCATCACAAT
Chicken_TCONS_00016123      GAGAAAACTGTGTGTGCTTT-CTGAGAAGGTAAGGAAACTGCATCACAAT
Chicken_TCONS_00016136      GAGAAAACTGTGTGTGCTTT-CTGAGAAGGTAAGGAAACTGCATCACAAT
Chicken_TCONS_00007928      GCTGTG-CTGGTGATGCCTC-TCCACACAGAGCTGG--GGCTTCTGAGCC
Chicken_TCONS_00007929      --------------------------------------------------
Pig_TCONS_00086821          CTGGTG-CTGCGTCTGAGTT-CTGAGAATTTGGTAATTATTTTCTGTCTC
Pig_TCONS_00086818          CTGGTG-CTGCGTCTGAGTT-CTGAGAATTTGGTAATTATTTTCTGTCTC
Pig_TCONS_00086820          CTGGTG-CTGCGTCTGAGTT-CTGAGAATTTGGTAATTATTTTCTGTCTC
Pig_TCONS_00086819          CTGGTG-CTGCGTCTGAGTT-CTGAGAATTTGGTAATTATTTTCTGTCTC
Pig_TCONS_00086817          CTGGTG-CTGCGTCTGAGTT-CTGAGAATTTGGTAATTATTTTCTGTCTC
Cattle_TCONS_00069187       TGGACC-TCCCGGATGTGCA-CTGTCATCTGAGGAACATTTCAGTGTGCT
Cattle_TCONS_00069188       TGGACC-TCCCGGATGTGCA-CTGTCATCTGAGGAACATTTCAGTGTGCT
Pig_TCONS_00088446          ATATAGACTTGGAAAGTGAT-AAAATAT-GTGCAGCTGAGAGCCAGTGAT
Mouse_XR_377236.1           CGAAG---CTATAATGGGTC-TT---ATGCAGAGGTTTGTGCACTCTTCA
Cattle_TCONS_00069190       GGGGCAGCAAGTTCTCTGCG-GTCCTGAGCAGAAAGGGCAGGCCCAGTCT
Cattle_TCONS_00069191       GGGCCGCAGAGTCGCACACGACTGAGCGACTAAACAGCGACAAGGCATTT
Pig_TCONS_00088420          CGCTCACTCTGTCACAGGACATTAATGAAAGAGAGATGCTTCTTTGTCAT
Pig_TCONS_00086823          TGAGACGGAGCTGCTGTGGAAAAGACCCGTGGCGCACTGTCTTCTTGGGT
                                                                              

Chicken_TCONS_00016134      GCTGA-GTGCTTCAGGA-GAGAAAATTCTCATAACTTCCATAGCCAAACA
Chicken_TCONS_00016129      GCTGA-GTGCTTCAGGA-GAGAAAATTCTCATAACTTCCATAGCCAAACA
Chicken_TCONS_00016131      GCTGA-GTGCTTCAGGA-GAGAAAATTCTCATAACTTCCATAGCCAAACA
Chicken_TCONS_00016128      GCTGA-GTGCTTCAGGA-GAGAAAATTCTCATAACTTCCATAGCCAAACA
Chicken_TCONS_00016125      GCTGA-GTGCTTCAGGA-GAGAAAATTCTCATAACTTCCATAGCCAAACA
Chicken_TCONS_00016124      GCTGA-GTGCTTCAGGA-GAGAAAATTCTCATAACTTCCATAGCCAAACA
Chicken_TCONS_00016132      GCTGA-GTGCTTCAGGA-GAGAAAATTCTCATAACTTCCATAGCCAAACA
Chicken_TCONS_00016126      GCTGA-GTGCTTCAGGA-GAGAAAATTCTCATAACTTCCATAGCCAAACA
Chicken_TCONS_00016127      GCTGA-GTGCTTCAGGA-GAGAAAATTCTCATAACTTCCATAGCCAAACA
Chicken_TCONS_00016141      GCTGA-GTGCTTCAGGA-GAGAAAATTCTCATAACTTCCATAGCCAAACA
Chicken_TCONS_00016133      GCTGA-GTGCTTCAGGA-GAGAAAATTCTCATAACTTCCATAGCCAAACA
Chicken_TCONS_00016135      GCTGA-GTGCTTCAGGA-GAGAAAATTCTCATAACTTCCATAGCCAAACA
Chicken_TCONS_00016130      GCTGA-GTGCTTCAGGA-GAGAAAATTCTCATAACTTCCATAGCCAAACA
Chicken_TCONS_00016138      GCTGA-GTGCTTCAGGA-GAGAAAATTCTCATAACTTCCATAGCCAAACA
Chicken_TCONS_00016139      GCTGA-GTGCTTCAGGA-GAGAAAATTCTCATAACTTCCATAGCCAAACA
Chicken_TCONS_00016122      GCTGA-GTGCTTCAGGA-GAGAAAATTCTCATAACTTCCATAGCCAAACA
Chicken_TCONS_00016140      GCTGA-GTGCTTCAGGA-GAGAAAATTCTCATAACTTCCATAGCCAAACA
Chicken_TCONS_00016137      GCTGA-GTGCTTCAGGA-GAGAAAATTCTCATAACTTCCATAGCCAAACA
Chicken_TCONS_00016123      GCTGA-GTGCTTCAGGA-GAGAAAATTCTCATAACTTCCATAGCCAAACA
Chicken_TCONS_00016136      GCTGA-GTGCTTCAGGA-GAGAAAATTCTCATAACTTCCATAGCCAAACA
Chicken_TCONS_00007928      ACCCC-TCAACATCCTT-CCTTTCTTCCCAGTACTTT--GGATGGGAGCT
Chicken_TCONS_00007929      --------------------------------------------------
Pig_TCONS_00086821          CTCTC-CTATAATTGTT-AACCTTTTTCTTGTCTTCT--GAGATGAAATT
Pig_TCONS_00086818          CTCTC-CTATAATTGTT-AACCTTTTTCTTGTCTTCT--GAGATGAAATT
Pig_TCONS_00086820          CTCTC-CTATAATTGTT-AACCTTTTTCTTGTCTTCT--GAGATGAAATT
Pig_TCONS_00086819          CTCTC-CTATAATTGTT-AACCTTTTTCTTGTCTTCT--GAGATGAAATT
Pig_TCONS_00086817          CTCTC-CTATAATTGTT-AACCTTTTTCTTGTCTTCT--GAGATGAAATT
Cattle_TCONS_00069187       CTCTT-CTACCTTTGTA-GAAAACTTTCTTGGCCTGTCAAAATTATAACA
Cattle_TCONS_00069188       CTCTT-CTACCTTTGTA-GAAAACTTTCTTGGCCTGTCAAAATTATAACA
Pig_TCONS_00088446          GATCA-CAGACAGAGGA-GAAAGAGAAAAGTATATACACGCAAAGAGACA
Mouse_XR_377236.1           GTGTA-CTATGGGCCTG-GATTAACAACCTGGCCTTCTAACACAGCTCCT
Cattle_TCONS_00069190       CCTCT-CCCCGGCCGTGCGGGTAACCTCTTAGCCTCC--AGGCCCCTGTC
Cattle_TCONS_00069191       GTCAT-CGAAGGAGCTGCCAGGTGTGATGGGGAGACCACTGGCAGATGCA
Pig_TCONS_00088420          GCAGC-TTGACACTTTG---TTCGAAACTTATTTCTCGACTATTCCTAAG
Pig_TCONS_00086823          CCGGGGCCAGCAGATCCATCTTCTAGAATTCAAGACCAAAGGTGGGAGGA
                                                                              

Chicken_TCONS_00016134      TTGCTTGGGACCAGGGCGTGAATGACTCCTCTGTGCTACTGC---TGAGA
Chicken_TCONS_00016129      TTGCTTGGGACCAGGGCGTGAATGACTCCTCTGTGCTACTGC---TGAGA
Chicken_TCONS_00016131      TTGCTTGGGACCAGGGCGTGAATGACTCCTCTGTGCTACTGC---TGAGA
Chicken_TCONS_00016128      TTGCTTGGGACCAGGGCGTGAATGACTCCTCTGTGCTACTGC---TGAGA
Chicken_TCONS_00016125      TTGCTTGGGACCAGGGCGTGAATGACTCCTCTGTGCTACTGC---TGAGA
Chicken_TCONS_00016124      TTGCTTGGGACCAGGGCGTGAATGACTCCTCTGTGCTACTGC---TGAGA
Chicken_TCONS_00016132      TTGCTTGGGACCAGGGCGTGAATGACTCCTCTGTGCTACTGC---TGAGA
Chicken_TCONS_00016126      TTGCTTGGGACCAGGGCGTGAATGACTCCTCTGTGCTACTGC---TGAGA
Chicken_TCONS_00016127      TTGCTTGGGACCAGGGCGTGAATGACTCCTCTGTGCTACTGC---TGAGA
Chicken_TCONS_00016141      TTGCTTGGGACCAGGGCGTGAATGACTCCTCTGTGCTACTGC---TGAGA
Chicken_TCONS_00016133      TTGCTTGGGACCAGGGCGTGAATGACTCCTCTGTGCTACTGC---TGAGA
Chicken_TCONS_00016135      TTGCTTGGGACCAGGGCGTGAATGACTCCTCTGTGCTACTGC---TGAGA
Chicken_TCONS_00016130      TTGCTTGGGACCAGGGCGTGAATGACTCCTCTGTGCTACTGC---TGAGA
Chicken_TCONS_00016138      TTGCTTGGGACCAGGGCGTGAATGACTCCTCTGTGCTACTGC---TGAGA
Chicken_TCONS_00016139      TTGCTTGGGACCAGGGCGTGAATGACTCCTCTGTGCTACTGC---TGAGA
Chicken_TCONS_00016122      TTGCTTGGGACCAGGGCGTGAATGACTCCTCTGTGCTACTGC---TGAGA
Chicken_TCONS_00016140      TTGCTTGGGACCAGGGCGTGAATGACTCCTCTGTGCTACTGC---TGAGA
Chicken_TCONS_00016137      TTGCTTGGGACCAGGGCGTGAATGACTCCTCTGTGCTACTGC---TGAGA
Chicken_TCONS_00016123      TTGCTTGGGACCAGGGCGTGAATGACTCCTCTGTGCTACTGC---TGAGA
Chicken_TCONS_00016136      TTGCTTGGGACCAGGGCGTGAATGACTCCTCTGTGCTACTGC---TGAGA
Chicken_TCONS_00007928      TTGATTTCCAGCCCAATGCAATTTCATTCTAAATTTGCCTGCAGATTTAT
Chicken_TCONS_00007929      --------------------------------------------------
Pig_TCONS_00086821          TTATCCAACACATAGAGTAAGCTTTCAAGAGACATTCAGCGTCCACAGTT
Pig_TCONS_00086818          TTATCCAACACATAGAGTAAGCTTTCAAGAGACATTCAGCGTCCACAGTT
Pig_TCONS_00086820          TTATCCAACACATAGAGTAAGCTTTCAAGAGACATTCAGCGTCCACAGTT
Pig_TCONS_00086819          TTATCCAACACATAGAGTAAGCTTTCAAGAGACATTCAGCGTCCACAGTT
Pig_TCONS_00086817          TTATCCAACACATAGAGTAAGCTTTCAAGAGACATTCAGCGTCCACAGTT
Cattle_TCONS_00069187       CTTGGGGCAATTTAGCAGATGATCTTTTTTGGGTTTGTTTTT---TATTT
Cattle_TCONS_00069188       CTTGGGGCAATTTAGCAGATGATCTTTTTTGGGTTTGTTTTT---TATTT
Pig_TCONS_00088446          GAAATAATCCGTTTGGGGGCATTTTCACAAAAAGTTGCCTTTT-AGAGAG
Mouse_XR_377236.1           TGGCTAACTGGTTGGTAGCCGATGACCCGAGGCACCTTACCTACCTGCTC
Cattle_TCONS_00069190       TGGTCTCGCAGGTGGAGCTCCTTCTGCCCAGAGGCAGACGGTCCCCCCAA
Cattle_TCONS_00069191       TAGCCTCAGAGCCACGAAGGCTGACCTCGACCTACATCTGCT---TCCTG
Pig_TCONS_00088420          CTTAACTCTGGACCAAATGCAGTGCTTACAACACTCAGATAAGGAAATGT
Pig_TCONS_00086823          CACGGCGGAAGGTTTTGAGAAAGGAAGTGGAGCGTCCTCTTTAGACCCAC
                                                                              

Chicken_TCONS_00016134      GGGTGTTGCAACTTCTTGGCAGGTTACAGAAAATAGAATGTTGGCCAGCT
Chicken_TCONS_00016129      GGGTGTTGCAACTTCTTGGCAGGTTACAGAAAATAGAATGTTGGCCAGCT
Chicken_TCONS_00016131      GGGTGTTGCAACTTCTTGGCAGGTTACAGAAAATAGAATGTTGGCCAGCT
Chicken_TCONS_00016128      GGGTGTTGCAACTTCTTGGCAGGTTACAGAAAATAGAATGTTGGCCAGCT
Chicken_TCONS_00016125      GGGTGTTGCAACTTCTTGGCAGGTTACAGAAAATAGAATGTTGGCCAGCT
Chicken_TCONS_00016124      GGGTGTTGCAACTTCTTGGCAGGTTACAGAAAATAGAATGTTGGCCAGCT
Chicken_TCONS_00016132      GGGTGTTGCAACTTCTTGGCAGGTTACAGAAAATAGAATGTTGGCCAGCT
Chicken_TCONS_00016126      GGGTGTTGCAACTTCTTGGCAGGTTACAGAAAATAGAATGTTGGCCAGCT
Chicken_TCONS_00016127      GGGTGTTGCAACTTCTTGGCAGGTTACAGAAAATAGAATGTTGGCCAGCT
Chicken_TCONS_00016141      GGGTGTTGCAACTTCTTGGCAGGTTACAGAAAATAGAATGTTGGCCAGCT
Chicken_TCONS_00016133      GGGTGTTGCAACTTCTTGGCAGGTTACAGAAAATAGAATGTTGGCCAGCT
Chicken_TCONS_00016135      GGGTGTTGCAACTTCTTGGCAGGTTACAGAAAATAGAATGTTGGCCAGCT
Chicken_TCONS_00016130      GGGTGTTGCAACTTCTTGGCAGGTTACAGAAAATAGAATGTTGGCCAGCT
Chicken_TCONS_00016138      GGGTGTTGCAACTTCTTGGCAGGTTACAGAAAATAGAATGTTGGCCAGCT
Chicken_TCONS_00016139      GGGTGTTGCAACTTCTTGGCAGGTTACAGAAAATAGAATGTTGGCCAGCT
Chicken_TCONS_00016122      GGGTGTTGCAACTTCTTGGCAGGTTACAGAAAATAGAATGTTGGCCAGCT
Chicken_TCONS_00016140      GGGTGTTGCAACTTCTTGGCAGGTTACAGAAAATAGAATGTTGGCCAGCT
Chicken_TCONS_00016137      GGGTGTTGCAACTTCTTGGCAGGTTACAGAAAATAGAATGTTGGCCAGCT
Chicken_TCONS_00016123      GGGTGTTGCAACTTCTTGGCAGGTTACAGAAAATAGAATGTTGGCCAGCT
Chicken_TCONS_00016136      GGGTGTTGCAACTTCTTGGCAGGTTACAGAAAATAGAATGTTGGCCAGCT
Chicken_TCONS_00007928      CCAGCTCCTCCAAG--TGCCAGCTATTTGCAGAGAAACAACTAAGTCCTT
Chicken_TCONS_00007929      --------------------------------------------------
Pig_TCONS_00086821          GGAATTTCGGCAGGCATGGGAGAGGACCGGCACTAGGGAAGAAAATGAAT
Pig_TCONS_00086818          GGAATTTCGGCAGGCATGGGAGAGGACCGGCACTAGGGAAGAAAATGAAT
Pig_TCONS_00086820          GGAATTTCGGCAGGCATGGGAGAGGACCGGCACTAGGGAAGAAAATGAAT
Pig_TCONS_00086819          GGAATTTCGGCAGGCATGGGAGAGGACCGGCACTAGGGAAGAAAATGAAT
Pig_TCONS_00086817          GGAATTTCGGCAGGCATGGGAGAGGACCGGCACTAGGGAAGAAAATGAAT
Cattle_TCONS_00069187       TGCTTGCTTGTTTTTATGTGAAATCAAAGACAGGCTGCAGAAGACTTCCC
Cattle_TCONS_00069188       TGCTTGCTTGTTTTTATGTGAAATCAAAGACAGGCTGCAGAAGACTTCCC
Pig_TCONS_00088446          GAAATTGTACCTGAATTTCCAGAGGTAAAGCATTCACTTTGTAGAATGCT
Mouse_XR_377236.1           TGAACGTT--TTAGTCTGCAAAATGGAACTATCTCTGTTCCTGAGAGAAA
Cattle_TCONS_00069190       GGCACTCCCCTTGGTCCTTCTGACCAGAAGATCCGAGACCCCAGGAAATT
Cattle_TCONS_00069191       AGCATCTTCACCTCATTTCCAAAGACTCCTGCCAACCAGCCTCTGCTCTC
Pig_TCONS_00088420          TTAATCCCACTTTCTCGATGAGACAACTGAGGCCAAAGAACTTAGATATG
Pig_TCONS_00086823          GGGGCTCATCCTGTTTTTTCCGACGTCTCTGGACAGAGGATGCAGTCAGC
                                                                              

Chicken_TCONS_00016134      TCATTATCTGGTGGTACAGGAACATTTGTTTCTCTAGCCACATGTGGCTG
Chicken_TCONS_00016129      TCATTATCTGGTGGTACAGGAACATTTGTTTCTCTAGCCACATGTGGCTG
Chicken_TCONS_00016131      TCATTATCTGGTGGTACAGGAACATTTGTTTCTCTAGCCACATGTGGCTG
Chicken_TCONS_00016128      TCATTATCTGGTGGTACAGGAACATTTGTTTCTCTAGCCACATGTGGCTG
Chicken_TCONS_00016125      TCATTATCTGGTGGTACAGGAACATTTGTTTCTCTAGCCACATGTGGCTG
Chicken_TCONS_00016124      TCATTATCTGGTGGTACAGGAACATTTGTTTCTCTAGCCACATGTGGCTG
Chicken_TCONS_00016132      TCATTATCTGGTGGTACAGGAACATTTGTTTCTCTAGCCACATGTGGCTG
Chicken_TCONS_00016126      TCATTATCTGGTGGTACAGGAACATTTGTTTCTCTAGCCACATGTGGCTG
Chicken_TCONS_00016127      TCATTATCTGGTGGTACAGGAACATTTGTTTCTCTAGCCACATGTGGCTG
Chicken_TCONS_00016141      TCATTATCTGGTGGTACAGGAACATTTGTTTCTCTAGCCACATGTGGCTG
Chicken_TCONS_00016133      TCATTATCTGGTGGTACAGGAACATTTGTTTCTCTAGCCACATGTGGCTG
Chicken_TCONS_00016135      TCATTATCTGGTGGTACAGGAACATTTGTTTCTCTAGCCACATGTGGCTG
Chicken_TCONS_00016130      TCATTATCTGGTGGTACAGGAACATTTGTTTCTCTAGCCACATGTGGCTG
Chicken_TCONS_00016138      TCATTATCTGGTGGTACAGGAACATTTGTTTCTCTAGCCACATGTGGCTG
Chicken_TCONS_00016139      TCATTATCTGGTGGTACAGGAACATTTGTTTCTCTAGCCACATGTGGCTG
Chicken_TCONS_00016122      TCATTATCTGGTGGTACAGGAACATTTGTTTCTCTAGCCACATGTGGCTG
Chicken_TCONS_00016140      TCATTATCTGGTGGTACAGGAACATTTGTTTCTCTAGCCACATGTGGCTG
Chicken_TCONS_00016137      TCATTATCTGGTGGTACAGGAACATTTGTTTCTCTAGCCACATGTGGCTG
Chicken_TCONS_00016123      TCATTATCTGGTGGTACAGGAACATTTGTTTCTCTAGCCACATGTGGCTG
Chicken_TCONS_00016136      TCATTATCTGGTGGTACAGGAACATTTGTTTCTCTAGCCACATGTGGCTG
Chicken_TCONS_00007928      CGTTCGAGTAGCTCTGGGGCCTGTGATTAGATCATCAGCACTCCCTCCAG
Chicken_TCONS_00007929      --------------------------------------------------
Pig_TCONS_00086821          AAAGGAGAAAAGGGGAGAGGGAAAACCGCAGCTTTTAACATTTCAAGGAT
Pig_TCONS_00086818          AAAGGAGAAAAGGGGAGAGGGAAAACCGCAGCTTTTAACATTTCAAGGAT
Pig_TCONS_00086820          AAAGGAGAAAAGGGGAGAGGGAAAACCGCAGCTTTTAACATTTCAAGGAT
Pig_TCONS_00086819          AAAGGAGAAAAGGGGAGAGGGAAAACCGCAGCTTTTAACATTTCAAGGAT
Pig_TCONS_00086817          AAAGGAGAAAAGGGGAGAGGGAAAACCGCAGCTTTTAACATTTCAAGGAT
Cattle_TCONS_00069187       TGGTGGTTCGGTGGTTAAGAACCTGCCTGCAATGCAGGGGACATGGGTTC
Cattle_TCONS_00069188       TGGTGGTTCGGTGGTTAAGAACCTGCCTGCAATGCAGGGGACATGGGTTC
Pig_TCONS_00088446          TGGAAAACTGAAATCCTCTCTCATTTTTATGACAAAATTGGACTTGTATT
Mouse_XR_377236.1           CTTTTATGATAAAACAGAATAAAAGTCTGGCACCTCA-------------
Cattle_TCONS_00069190       GGCTTCTGCTGTGG-AAAGGACAGGCCTCACTTGTCAGGACTCCTTGGAT
Cattle_TCONS_00069191       AGTTGCCTGTGGGTCCCAAGCCCAGACCCAGCTCTCAAAACTTGCCCCCA
Pig_TCONS_00088420          TCGCT-TAAAGCCGGTGAGTTTTCTTCACAACAGTGTCCACTGCCCCTCC
Pig_TCONS_00086823          ATAAAGACGTCGTGTTGATGATGCTGCCAGAAGGAGCCCGCAGTGTTCCC
                                                                              

Chicken_TCONS_00016134      TGTCTGACCATCTTGGGT--ATCCAAGCAGGGAGTTCAAAGGAAAACCCT
Chicken_TCONS_00016129      TGTCTGACCATCTTGGGT--ATCCAAGCAGGGAGTTCAAAGGAAAACCCT
Chicken_TCONS_00016131      TGTCTGACCATCTTGGGT--ATCCAAGCAGGGAGTTCAAAGGAAAACCCT
Chicken_TCONS_00016128      TGTCTGACCATCTTGGGT--ATCCAAGCAGGGAGTTCAAAGGAAAACCCT
Chicken_TCONS_00016125      TGTCTGACCATCTTGGGT--ATCCAAGCAGGGAGTTCAAAGGAAAACCCT
Chicken_TCONS_00016124      TGTCTGACCATCTTGGGT--ATCCAAGCAGGGAGTTCAAAGGAAAACCCT
Chicken_TCONS_00016132      TGTCTGACCATCTTGGGT--ATCCAAGCAGGGAGTTCAAAGGAAAACCCT
Chicken_TCONS_00016126      TGTCTGACCATCTTGGGT--ATCCAAGCAGGGAGTTCAAAGGAAAACCCT
Chicken_TCONS_00016127      TGTCTGACCATCTTGGGT--ATCCAAGCAGGGAGTTCAAAGGAAAACCCT
Chicken_TCONS_00016141      TGTCTGACCATCTTGGGT--ATCCAAGCAGGGAGTTCAAAGGAAAACCCT
Chicken_TCONS_00016133      TGTCTGACCATCTTGGGT--ATCCAAGCAGGGAGTTCAAAGGAAAACCCT
Chicken_TCONS_00016135      TGTCTGACCATCTTGGGT--ATCCAAGCAGGGAGTTCAAAGGAAAACCCT
Chicken_TCONS_00016130      TGTCTGACCATCTTGGGT--ATCCAAGCAGGGAGTTCAAAGGAAAACCCT
Chicken_TCONS_00016138      TGTCTGACCATCTTGGGT--ATCCAAGCAGGGAGTTCAAAGGAAAACCCT
Chicken_TCONS_00016139      TGTCTGACCATCTTGGGT--ATCCAAGCAGGGAGTTCAAAGGAAAACCCT
Chicken_TCONS_00016122      TGTCTGACCATCTTGGGT--ATCCAAGCAGGGAGTTCAAAGGAAAACCCT
Chicken_TCONS_00016140      TGTCTGACCATCTTGGGT--ATCCAAGCAGGGAGTTCAAAGGAAAACCCT
Chicken_TCONS_00016137      TGTCTGACCATCTTGGGT--ATCCAAGCAGGGAGTTCAAAGGAAAACCCT
Chicken_TCONS_00016123      TGTCTGACCATCTTGGGT--ATCCAAGCAGGGAGTTCAAAGGAAAACCCT
Chicken_TCONS_00016136      TGTCTGACCATCTTGGGT--ATCCAAGCAGGGAGTTCAAAGGAAAACCCT
Chicken_TCONS_00007928      TTGCAAACGATGCATGACG-AGCACAGCCTTACAATGTCAATATGCTCGG
Chicken_TCONS_00007929      --------------------------------------------------
Pig_TCONS_00086821          TGCCCACTTTCTCTGGGGG-AGTCGAGGGCGGCAGCTCCTGTTTCTCCAA
Pig_TCONS_00086818          TGCCCACTTTCTCTGGGGG-AGTCGAGGGCGGCAGCTCCTGTTTCTCCAA
Pig_TCONS_00086820          TGCCCACTTTCTCTGGGGG-AGTCGAGGGCGGCAGCTCCTGTTTCTCCAA
Pig_TCONS_00086819          TGCCCACTTTCTCTGGGGG-AGTCGAGGGCGGCAGCTCCTGTTTCTCCAA
Pig_TCONS_00086817          TGCCCACTTTCTCTGGGGG-AGTCGAGGGCGGCAGCTCCTGTTTCTCCAA
Cattle_TCONS_00069187       TATCC-CTTGTCCAGGAAG-ATTCCATATGCTCGGGGGCGACTAAGCTCA
Cattle_TCONS_00069188       TATCC-CTTGTCCAGGAAG-ATTCCATATGCTCGGGGGCGACTAAGCTCA
Pig_TCONS_00088446          TCTCTAGTAACAAGTATCG-GACCCAGAAAGATACAAAGAGTTCGGTAAG
Mouse_XR_377236.1           --------------------------------------------------
Cattle_TCONS_00069190       GGAATCCTGGCCCTGTCCCCCACCCTGTGTGACCTCAGGCAAGTCACAGA
Cattle_TCONS_00069191       TCAGCACAGACCATGTGGC-TTCCGGTGTTGCGGACACAGACTCCCCCAG
Pig_TCONS_00088420          TGAGGTCCGTATCACCTCCCAGGAAGAATTTATTTTTCACACTTTGGCAT
Pig_TCONS_00086823          GTCGCAGGAACGTGGCTTCAGGTGCAGTTTCACCTCGAAAAGTGAGCAGG
                                                                              

Chicken_TCONS_00016134      GTAGGCTTGGTTTTCAAAGGGACTTATTTCCAGTAAGTGTGAACCTTGTT
Chicken_TCONS_00016129      GTAGGCTTGGTTTTCAAAGGGACTTATTTCCAGTAAGTGTGAACCTTGTT
Chicken_TCONS_00016131      GTAGGCTTGGTTTTCAAAGGGACTTATTTCCAGTAAGTGTGAACCTTGTT
Chicken_TCONS_00016128      GTAGGCTTGGTTTTCAAAGGGACTTATTTCCAGTAAGTGTGAACCTTGTT
Chicken_TCONS_00016125      GTAGGCTTGGTTTTCAAAGGGACTTATTTCCAGTAAGTGTGAACCTTGTT
Chicken_TCONS_00016124      GTAGGCTTGGTTTTCAAAGGGACTTATTTCCAGTAAGTGTGAACCTTGTT
Chicken_TCONS_00016132      GTAGGCTTGGTTTTCAAAGGGACTTATTTCCAGTAAGTGTGAACCTTGTT
Chicken_TCONS_00016126      GTAGGCTTGGTTTTCAAAGGGACTTATTTCCAGTAAGTGTGAACCTTGTT
Chicken_TCONS_00016127      GTAGGCTTGGTTTTCAAAGGGACTTATTTCCAGTAAGTGTGAACCTTGTT
Chicken_TCONS_00016141      GTAGGCTTGGTTTTCAAAGGGACTTATTTCCAGTAAGTGTGAACCTTGTT
Chicken_TCONS_00016133      GTAGGCTTGGTTTTCAAAGGGACTTATTTCCAGTAAGTGTGAACCTTGTT
Chicken_TCONS_00016135      GTAGGCTTGGTTTTCAAAGGGACTTATTTCCAGTAAGTGTGAACCTTGTT
Chicken_TCONS_00016130      GTAGGCTTGGTTTTCAAAGGGACTTATTTCCAGTAAGTGTGAACCTTGTT
Chicken_TCONS_00016138      GTAGGCTTGGTTTTCAAAGGGACTTATTTCCAGTAAGTGTGAACCTTGTT
Chicken_TCONS_00016139      GTAGGCTTGGTTTTCAAAGGGACTTATTTCCAGTAAGTGTGAACCTTGTT
Chicken_TCONS_00016122      GTAGGCTTGGTTTTCAAAGGGACTTATTTCCAGTAAGTGTGAACCTTGTT
Chicken_TCONS_00016140      GTAGGCTTGGTTTTCAAAGGGACTTATTTCCAGTAAGTGTGAACCTTGTT
Chicken_TCONS_00016137      GTAGGCTTGGTTTTCAAAGGGACTTATTTCCAGTAAGTGTGAACCTTGTT
Chicken_TCONS_00016123      GTAGGCTTGGTTTTCAAAGGGACTTATTTCCAGTAAGTGTGAACCTTGTT
Chicken_TCONS_00016136      GTAGGCTTGGTTTTCAAAGGGACTTATTTCCAGTAAGTGTGAACCTTGTT
Chicken_TCONS_00007928      TACACTTCTCAGACCCACTGAGCAAATGCTCAGGGAACATGCTGCAGATA
Chicken_TCONS_00007929      --------------------------------------------------
Pig_TCONS_00086821          GGCAGTGTGTGGCATTACCACGTGTGACCAGCAGAGGGCGGCTTCTCCTC
Pig_TCONS_00086818          GGCAGTGTGTGGCATTACCACGTGTGACCAGCAGAGGGCGGCTTCTCCTC
Pig_TCONS_00086820          GGCAGTGTGTGGCATTACCACGTGTGACCAGCAGAGGGCGGCTTCTCCTC
Pig_TCONS_00086819          GGCAGTGTGTGGCATTACCACGTGTGACCAGCAGAGGGCGGCTTCTCCTC
Pig_TCONS_00086817          GGCAGTGTGTGGCATTACCACGTGTGACCAGCAGAGGGCGGCTTCTCCTC
Cattle_TCONS_00069187       TGCATCACAACTACTGAGCCCACGTGCCCTCAACCGTGCTCCTCAACCGT
Cattle_TCONS_00069188       TGCATCACAACTACTGAGCCCACGTGCCCTCAACCGTGCTCCTCAACCGT
Pig_TCONS_00088446          AATGCAGCA-AGACGTACCCTCCAAAATCACACATCTCAAGGTAAGGCTG
Mouse_XR_377236.1           --------------------------------------------------
Cattle_TCONS_00069190       AACTTCTCCAAAACACATGCTGTCTCTCACCCTCCGGGTTCCCAAGCCCA
Cattle_TCONS_00069191       GAAGGTCTGTGACAATTCAACACAGTCATTTTGTCACCGGGGACATTCCA
Pig_TCONS_00088420          TTTGTGTAGGAATCACAATGTGAGTAAAAATATCTCACAGTTTCTGCAGG
Pig_TCONS_00086823          ACCAGCTTTCCTCAAGGAAGCTCTGGCTCCTGGTGTCATTATAGGCCTTG
                                                                              

Chicken_TCONS_00016134      TCTAAAAGGAGAGAAATCCTTGTTTACTCTTCTAGGAACTCATATT--TC
Chicken_TCONS_00016129      TCTAAAAGGAGAGAAATCCTTGTTTACTCTTCTAGGAACTCATATT--TC
Chicken_TCONS_00016131      TCTAAAAGGAGAGAAATCCTTGTTTACTCTTCTAGGAACTCATATT--TC
Chicken_TCONS_00016128      TCTAAAAGGAGAGAAATCCTTGTTTACTCTTCTAGGAACTCATATT--TC
Chicken_TCONS_00016125      TCTAAAAGGAGAGAAATCCTTGTTTACTCTTCTAGGAACTCATATT--TC
Chicken_TCONS_00016124      TCTAAAAGGAGAGAAATCCTTGTTTACTCTTCTAGGAACTCATATT--TC
Chicken_TCONS_00016132      TCTAAAAGGAGAGAAATCCTTGTTTACTCTTCTAGGAACTCATATT--TC
Chicken_TCONS_00016126      TCTAAAAGGAGAGAAATCCTTGTTTACTCTTCTAGGAACTCATATT--TC
Chicken_TCONS_00016127      TCTAAAAGGAGAGAAATCCTTGTTTACTCTTCTAGGAACTCATATT--TC
Chicken_TCONS_00016141      TCTAAAAGGAGAGAAATCCTTGTTTACTCTTCTAGGAACTCATATT--TC
Chicken_TCONS_00016133      TCTAAAAGGAGAGAAATCCTTGTTTACTCTTCTAGGAACTCATATT--TC
Chicken_TCONS_00016135      TCTAAAAGGAGAGAAATCCTTGTTTACTCTTCTAGGAACTCATATT--TC
Chicken_TCONS_00016130      TCTAAAAGGAGAGAAATCCTTGTTTACTCTTCTAGGAACTCATATT--TC
Chicken_TCONS_00016138      TCTAAAAGGAGAGAAATCCTTGTTTACTCTTCTAGGAACTCATATT--TC
Chicken_TCONS_00016139      TCTAAAAGGAGAGAAATCCTTGTTTACTCTTCTAGGAACTCATATT--TC
Chicken_TCONS_00016122      TCTAAAAGGAGAGAAATCCTTGTTTACTCTTCTAGGAACTCATATT--TC
Chicken_TCONS_00016140      TCTAAAAGGAGAGAAATCCTTGTTTACTCTTCTAGGAACTCATATT--TC
Chicken_TCONS_00016137      TCTAAAAGGAGAGAAATCCTTGTTTACTCTTCTAGGAACTCATATT--TC
Chicken_TCONS_00016123      TCTAAAAGGAGAGAAATCCTTGTTTACTCTTCTAGGAACTCATATT--TC
Chicken_TCONS_00016136      TCTAAAAGGAGAGAAATCCTTGTTTACTCTTCTAGGAACTCATATT--TC
Chicken_TCONS_00007928      GGCTTGCTTGCCAGGGGCTGTTTCTTCTTTTCTTTGCTATGTGAGTGCAT
Chicken_TCONS_00007929      --------------------------------------------------
Pig_TCONS_00086821          GTTTAAGGCAGAGAGCTCGGCACCTGGAGCTGCTGTTTTCCGGAGGAAGC
Pig_TCONS_00086818          GTTTAAGGCAGAGAGCTCGGCACCTGGAGCTGCTGTTTTCCGGAGGAAGC
Pig_TCONS_00086820          GTTTAAGGCAGAGAGCTCGGCACCTGGAGCTGCTGTTTTCCGGAGGAAGC
Pig_TCONS_00086819          GTTTAAGGCAGAGAGCTCGGCACCTGGAGCTGCTGTTTTCCGGAGGAAGC
Pig_TCONS_00086817          GTTTAAGGCAGAGAGCTCGGCACCTGGAGCTGCTGTTTTCCGGAGGAAGC
Cattle_TCONS_00069187       GACAAGCCCGCGCACCTCAGC-TGGAGAGCAGCCCCCACTCGCCACAACT
Cattle_TCONS_00069188       GACAAGCCCGCGCACCTCAGC-TGGAGAGCAGCCCCCACTCGCCACAACT
Pig_TCONS_00088446          ACCATCTTTTGCTGATAAAATATTAAAAGTCCACTCCAACTATGGTGCAG
Mouse_XR_377236.1           --------------------------------------------------
Cattle_TCONS_00069190       GGCGGCATTAGGCTGACCTCTCGGCGGACACTGCTCCAAGTGCTAT--GC
Cattle_TCONS_00069191       ACATGCTTGCCTTACTCTTGGTTTGACCCATAGGTGGAAATTAAGCTTTC
Pig_TCONS_00088420          GTAAGAATCCAGTGTTGTCTCTGTAGTGGCTCCCGTCGCTGATGAAGTGT
Pig_TCONS_00086823          GGGAGGGGGCCCTGGCTGCGGTCCTTTGTCCTGTCTCCACTGTCACTCCT
                                                                              

Chicken_TCONS_00016134      TGACATATTGTAGCAGAAATAATAAGCAAAAGCATACTACAGTGGTGAGG
Chicken_TCONS_00016129      TGACATATTGTAGCAGAAATAATAAGCAAAAGCATACTACAGTGGTGAGG
Chicken_TCONS_00016131      TGACATATTGTAGCAGAAATAATAAGCAAAAGCATACTACAGTGGTGAGG
Chicken_TCONS_00016128      TGACATATTGTAGCAGAAATAATAAGCAAAAGCATACTACAGTGGTGAGG
Chicken_TCONS_00016125      TGACATATTGTAGCAGAAATAATAAGCAAAAGCATACTACAGTGGTGAGG
Chicken_TCONS_00016124      TGACATATTGTAGCAGAAATAATAAGCAAAAGCATACTACAGTGGTGAGG
Chicken_TCONS_00016132      TGACATATTGTAGCAGAAATAATAAGCAAAAGCATACTACAGTGGTGAGG
Chicken_TCONS_00016126      TGACATATTGTAGCAGAAATAATAAGCAAAAGCATACTACAGTGGTGAGG
Chicken_TCONS_00016127      TGACATATTGTAGCAGAAATAATAAGCAAAAGCATACTACAGTGGTGAGG
Chicken_TCONS_00016141      TGACATATTGTAGCAGAAATAATAAGCAAAAGCATACTACAGTGGTGAGG
Chicken_TCONS_00016133      TGACATATTGTAGCAGAAATAATAAGCAAAAGCATACTACAGTGGTGAGG
Chicken_TCONS_00016135      TGACATATTGTAGCAGAAATAATAAGCAAAAGCATACTACAGTGGTGAGG
Chicken_TCONS_00016130      TGACATATTGTAGCAGAAATAATAAGCAAAAGCATACTACAGTGGTGAGG
Chicken_TCONS_00016138      TGACATATTGTAGCAGAAATAATAAGCAAAAGCATACTACAGTGGTGAGG
Chicken_TCONS_00016139      TGACATATTGTAGCAGAAATAATAAGCAAAAGCATACTACAGTGGTGAGG
Chicken_TCONS_00016122      TGACATATTGTAGCAGAAATAATAAGCAAAAGCATACTACAGTGGTGAGG
Chicken_TCONS_00016140      TGACATATTGTAGCAGAAATAATAAGCAAAAGCATACTACAGTGGTGAGG
Chicken_TCONS_00016137      TGACATATTGTAGCAGAAATAATAAGCAAAAGCATACTACAGTGGTGAGG
Chicken_TCONS_00016123      TGACATATTGTAGCAGAAATAATAAGCAAAAGCATACTACAGTGGTGAGG
Chicken_TCONS_00016136      TGACATATTGTAGCAGAAATAATAAGCAAAAGCATACTACAGTGGTGAGG
Chicken_TCONS_00007928      GGCTCTGTTTAAATAGGAAAACACATTAAGAGGCACTT-CATCTCCAAGG
Chicken_TCONS_00007929      --------------------------------------------------
Pig_TCONS_00086821          AGATTTAAAAGAGCTTGGCTAAGCAGAGATCGTACCAC-CACCAACTGCA
Pig_TCONS_00086818          AGATTTAAAAGAGCTTGGCTAAGCAGAGATCGTACCAC-CACCAACTGCA
Pig_TCONS_00086820          AGATTTAAAAGAGCTTGGCTAAGCAGAGATCGTACCAC-CACCAACTGCA
Pig_TCONS_00086819          AGATTTAAAAGAGCTTGGCTAAGCAGAGATCGTACCAC-CACCAACTGCA
Pig_TCONS_00086817          AGATTTAAAAGAGCTTGGCTAAGCAGAGATCGTACCAC-CACCAACTGCA
Cattle_TCONS_00069187       AG----AGAAAGCCTGAGCGCAGCAATGAAGACTCAGTGCAGAAAAAAAA
Cattle_TCONS_00069188       AG----AGAAAGCCTGAGCGCAGCAATGAAGACTCAGTGCAGAAAAAAAA
Pig_TCONS_00088446          AATATGAATGCAAAGCAGTTAGAGTTACTTTTATATCTGGCATCATAGCT
Mouse_XR_377236.1           --------------------------------------------------
Cattle_TCONS_00069190       ACACGCCTCTCACCTAGTCCCCACCATGGACCAGCACTATGATCATTCAG
Cattle_TCONS_00069191       AGCTGTTTCTATCACCAAGTAACAAAGGAAACAGATACTCTGTCCCCTTG
Pig_TCONS_00088420          GG----GTTCGACCCCTGGCCTGGGAACGTCTGTACGCCGAGGGTTCGGC
Pig_TCONS_00086823          TCCTCAAAACATACATATTCATGCCCGGGCGTCATCCTTTGCCGAAGGGA
                                                                              

Chicken_TCONS_00016134      TGAATCCAGGGAGCATGGCAACTGCTGCCAGACCAGCATCTGCAGCCAAA
Chicken_TCONS_00016129      TGAATCCAGGGAGCATGGCAACTGCTGCCAGACCAGCATCTGCAGCCAAA
Chicken_TCONS_00016131      TGAATCCAGGGAGCATGGCAACTGCTGCCAGACCAGCATCTGCAGCCAAA
Chicken_TCONS_00016128      TGAATCCAGGGAGCATGGCAACTGCTGCCAGACCAGCATCTGCAGCCAAA
Chicken_TCONS_00016125      TGAATCCAGGGAGCATGGCAACTGCTGCCAGACCAGCATCTGCAGCCAAA
Chicken_TCONS_00016124      TGAATCCAGGGAGCATGGCAACTGCTGCCAGACCAGCATCTGCAGCCAAA
Chicken_TCONS_00016132      TGAATCCAGGGAGCATGGCAACTGCTGCCAGACCAGCATCTGCAGCCAAA
Chicken_TCONS_00016126      TGAATCCAGGGAGCATGGCAACTGCTGCCAGACCAGCATCTGCAGCCAAA
Chicken_TCONS_00016127      TGAATCCAGGGAGCATGGCAACTGCTGCCAGACCAGCATCTGCAGCCAAA
Chicken_TCONS_00016141      TGAATCCAGGGAGCATGGCAACTGCTGCCAGACCAGCATCTGCAGCCAAA
Chicken_TCONS_00016133      TGAATCCAGGGAGCATGGCAACTGCTGCCAGACCAGCATCTGCAGCCAAA
Chicken_TCONS_00016135      TGAATCCAGGGAGCATGGCAACTGCTGCCAGACCAGCATCTGCAGCCAAA
Chicken_TCONS_00016130      TGAATCCAGGGAGCATGGCAACTGCTGCCAGACCAGCATCTGCAGCCAAA
Chicken_TCONS_00016138      TGAATCCAGGGAGCATGGCAACTGCTGCCAGACCAGCATCTGCAGCCAAA
Chicken_TCONS_00016139      TGAATCCAGGGAGCATGGCAACTGCTGCCAGACCAGCATCTGCAGCCAAA
Chicken_TCONS_00016122      TGAATCCAGGGAGCATGGCAACTGCTGCCAGACCAGCATCTGCAGCCAAA
Chicken_TCONS_00016140      TGAATCCAGGGAGCATGGCAACTGCTGCCAGACCAGCATCTGCAGCCAAA
Chicken_TCONS_00016137      TGAATCCAGGGAGCATGGCAACTGCTGCCAGACCAGCATCTGCAGCCAAA
Chicken_TCONS_00016123      TGAATCCAGGGAGCATGGCAACTGCTGCCAGACCAGCATCTGCAGCCAAA
Chicken_TCONS_00016136      TGAATCCAGGGAGCATGGCAACTGCTGCCAGACCAGCATCTGCAGCCAAA
Chicken_TCONS_00007928      GCTCCTGTTTAAGGCTCCTGCAT-ACCCGGCAGGGGTGTTCAATATATGA
Chicken_TCONS_00007929      --------------------------------------------------
Pig_TCONS_00086821          AACACATCTCTTAGCCTTTGCCT-CTGTTGAAAAGGCAAGAAAAGGCTGG
Pig_TCONS_00086818          AACACATCTCTTAGCCTTTGCCT-CTGTTGAAAAGGCAAGAAAAGGCTGG
Pig_TCONS_00086820          AACACATCTCTTAGCCTTTGCCT-CTGTTGAAAAGGCAAGAAAAGGCTGG
Pig_TCONS_00086819          AACACATCTCTTAGCCTTTGCCT-CTGTTGAAAAGGCAAGAAAAGGCTGG
Pig_TCONS_00086817          AACACATCTCTTAGCCTTTGCCT-CTGTTGAAAAGGCAAGAAAAGGCTGG
Cattle_TCONS_00069187       AATACATAAAAAAAAAAAAGCAGGCTGCAGAGTGGAAAGGGCCCACCCAG
Cattle_TCONS_00069188       AATACATAAAAAAAAAAAAGCAGGCTGCAGAGTGGAAAGGGCCCACCCAG
Pig_TCONS_00088446          AAGACGCTTTAAAAGAAAAGCAATATTAGAACAGAACAAAACAATGGGAC
Mouse_XR_377236.1           --------------------------------------------------
Cattle_TCONS_00069190       TCCCATTTTATAGACGAGGAAACTGAGGTCCAGAGATGTTAGGGTTCTTG
Cattle_TCONS_00069191       GCTCAGCCTCACCTGTATCTCCTGCCATGCCAATCCCACTCCCTGCTGGG
Pig_TCONS_00088420          CCTGAAAAGACCAAAAGAGAAAAAGTTTGGAAGTCACTTGGCAGACATGG
Pig_TCONS_00086823          CCCACTCTGTGCCTGAGCACCTGTCCCCGCGAGGGGCCATGCCAGCCGAG
                                                                              

Chicken_TCONS_00016134      CCAGCCCCTGGTGC---ATCATGAGCACCGTCCCTGGCAGATGTGGTCCT
Chicken_TCONS_00016129      CCAGCCCCTGGTGC---ATCATGAGCACCGTCCCTGGCAGATGTGGTCCT
Chicken_TCONS_00016131      CCAGCCCCTGGTGC---ATCATGAGCACCGTCCCTGGCAGATGTGGTCCT
Chicken_TCONS_00016128      CCAGCCCCTGGTGC---ATCATGAGCACCGTCCCTGGCAGATGTGGTCCT
Chicken_TCONS_00016125      CCAGCCCCTGGTGC---ATCATGAGCACCGTCCCTGGCAGATGTGGTCCT
Chicken_TCONS_00016124      CCAGCCCCTGGTGC---ATCATGAGCACCGTCCCTGGCAGATGTGGTCCT
Chicken_TCONS_00016132      CCAGCCCCTGGTGC---ATCATGAGCACCGTCCCTGGCAGATGTGGTCCT
Chicken_TCONS_00016126      CCAGCCCCTGGTGC---ATCATGAGCACCGTCCCTGGCAGATGTGGTCCT
Chicken_TCONS_00016127      CCAGCCCCTGGTGC---ATCATGAGCACCGTCCCTGGCAGATGTGGTCCT
Chicken_TCONS_00016141      CCAGCCCCTGGTGC---ATCATGAGCACCGTCCCTGGCAGATGTGGTCCT
Chicken_TCONS_00016133      CCAGCCCCTGGTGC---ATCATGAGCACCGTCCCTGGCAGATGTGGTCCT
Chicken_TCONS_00016135      CCAGCCCCTGGTGC---ATCATGAGCACCGTCCCTGGCAGATGTGGTCCT
Chicken_TCONS_00016130      CCAGCCCCTGGTGC---ATCATGAGCACCGTCCCTGGCAGATGTGGTCCT
Chicken_TCONS_00016138      CCAGCCCCTGGTGC---ATCATGAGCACCGTCCCTGGCAGATGTGGTCCT
Chicken_TCONS_00016139      CCAGCCCCTGGTGC---ATCATGAGCACCGTCCCTGGCAGATGTGGTCCT
Chicken_TCONS_00016122      CCAGCCCCTGGTGC---ATCATGAGCACCGTCCCTGGCAGATGTGGTCCT
Chicken_TCONS_00016140      CCAGCCCCTGGTGC---ATCATGAGCACCGTCCCTGGCAGATGTGGTCCT
Chicken_TCONS_00016137      CCAGCCCCTGGTGC---ATCATGAGCACCGTCCCTGGCAGATGTGGTCCT
Chicken_TCONS_00016123      CCAGCCCCTGGTGC---ATCATGAGCACCGTCCCTGGCAGATGTGGTCCT
Chicken_TCONS_00016136      CCAGCCCCTGGTGC---ATCATGAGCACCGTCCCTGGCAGATGTGGTCCT
Chicken_TCONS_00007928      T-AAGTGCAACATG---CTTT--GTGAGATCCTCTGATCCAAATGCTGGC
Chicken_TCONS_00007929      --------------------------------------------------
Pig_TCONS_00086821          TGAAGAAACAAACG---GCTT--GTCAAGGTCATCAGCACACACGCACCT
Pig_TCONS_00086818          TGAAGAAACAAACG---GCTT--GTCAAGGTCATCAGCACACACGCACCT
Pig_TCONS_00086820          TGAAGAAACAAACG---GCTT--GTCAAGGTCATCAGCACACACGCACCT
Pig_TCONS_00086819          TGAAGAAACAAACG---GCTT--GTCAAGGTCATCAGCACACACGCACCT
Pig_TCONS_00086817          TGAAGAAACAAACG---GCTT--GTCAAGGTCATCAGCACACACGCACCT
Cattle_TCONS_00069187       TAAAGACTTGGAAA---ACCA--GTGTAAATCCTTGTCTCTTTGACCAAG
Cattle_TCONS_00069188       TAAAGACTTGGAAA---ACCA--GTGTAAATCCTTGTCTCTTTGACCAAG
Pig_TCONS_00088446          AGCAGAGTCACTTG---GCTTCTAACAAGGTTTCTGCCTAATATTCTGTA
Mouse_XR_377236.1           --------------------------------------------------
Cattle_TCONS_00069190       CCCCAAATCGGAGA---TTCATGAGAGGCAGAGCCCAGAATTGGACCCAG
Cattle_TCONS_00069191       AAACGGGGCGCTTGC--ATCTCAGAGACGGGCTGAAGGTCAGGGAGGTCT
Pig_TCONS_00088420          GGAGCATGTTGGCAG--TCATCTGCCAAGGGTATAGACTGAATAATTAGG
Pig_TCONS_00086823          TCCTTTTCCGGCACAGGGTCATCAGCTGAGCCGTCTGACGGGCAGCACGT
                                                                              

Chicken_TCONS_00016134      GGGGTTACTGTCCTCAACAGATCCCATATTAACACCTCAGTGAGGAGAAG
Chicken_TCONS_00016129      GGGGTTACTGTCCTCAACAGATCCCATATTAACACCTCAGTGAGGAGAAG
Chicken_TCONS_00016131      GGGGTTACTGTCCTCAACAGATCCCATATTAACACCTCAGTGAGGAGAAG
Chicken_TCONS_00016128      GGGGTTACTGTCCTCAACAGATCCCATATTAACACCTCAGTGAGGAGAAG
Chicken_TCONS_00016125      GGGGTTACTGTCCTCAACAGATCCCATATTAACACCTCAGTGAGGAGAAG
Chicken_TCONS_00016124      GGGGTTACTGTCCTCAACAGATCCCATATTAACACCTCAGTGAGGAGAAG
Chicken_TCONS_00016132      GGGGTTACTGTCCTCAACAGATCCCATATTAACACCTCAGTGAGGAGAAG
Chicken_TCONS_00016126      GGGGTTACTGTCCTCAACAGATCCCATATTAACACCTCAGTGAGGAGAAG
Chicken_TCONS_00016127      GGGGTTACTGTCCTCAACAGATCCCATATTAACACCTCAGTGAGGAGAAG
Chicken_TCONS_00016141      GGGGTTACTGTCCTCAACAGATCCCATATTAACACCTCAGTGAGGAGAAG
Chicken_TCONS_00016133      GGGGTTACTGTCCTCAACAGATCCCATATTAACACCTCAGTGAGGAGAAG
Chicken_TCONS_00016135      GGGGTTACTGTCCTCAACAGATCCCATATTAACACCTCAGTGAGGAGAAG
Chicken_TCONS_00016130      GGGGTTACTGTCCTCAACAGATCCCATATTAACACCTCAGTGAGGAGAAG
Chicken_TCONS_00016138      GGGGTTACTGTCCTCAACAGATCCCATATTAACACCTCAGTGAGGAGAAG
Chicken_TCONS_00016139      GGGGTTACTGTCCTCAACAGATCCCATATTAACACCTCAGTGAGGAGAAG
Chicken_TCONS_00016122      GGGGTTACTGTCCTCAACAGATCCCATATTAACACCTCAGTGAGGAGAAG
Chicken_TCONS_00016140      GGGGTTACTGTCCTCAACAGATCCCATATTAACACCTCAGTGAGGAGAAG
Chicken_TCONS_00016137      GGGGTTACTGTCCTCAACAGATCCCATATTAACACCTCAGTGAGGAGAAG
Chicken_TCONS_00016123      GGGGTTACTGTCCTCAACAGATCCCATATTAACACCTCAGTGAGGAGAAG
Chicken_TCONS_00016136      GGGGTTACTGTCCTCAACAGATCCCATATTAACACCTCAGTGAGGAGAAG
Chicken_TCONS_00007928      AGGGCAACGGTGCTGTTCTGGTGCCACTGGAGTGACTGCTGAACTAAGGC
Chicken_TCONS_00007929      --------------------------------------------------
Pig_TCONS_00086821          TCATCATCCGGCTCTGGCTGAATCAAGCTCAGGGCAGACTGAGGTTTGG-
Pig_TCONS_00086818          TCATCATCCGGCTCTGGCTGAATCAAGCTCAGGGCAGACTGAGGTTTGG-
Pig_TCONS_00086820          TCATCATCCGGCTCTGGCTGAATCAAGCTCAGGGCAGACTGAGGTTTGG-
Pig_TCONS_00086819          TCATCATCCGGCTCTGGCTGAATCAAGCTCAGGGCAGACTGAGGTTTGG-
Pig_TCONS_00086817          TCATCATCCGGCTCTGGCTGAATCAAGCTCAGGGCAGACTGAGGTTTGG-
Cattle_TCONS_00069187       GCCTTCTCT-TCCTGAAATGCCTCTCCCAAAGGGATGT------------
Cattle_TCONS_00069188       GCCTTCTCT-TCCTGAAATGCCTCTCCCAAAGGGATGTGGTAAGTAGTAA
Pig_TCONS_00088446          AGAAGAGAAAAGACAACTTGCATTGATTGTGGAAGCTTCTGGAGTTTGGA
Mouse_XR_377236.1           --------------------------------------------------
Cattle_TCONS_00069190       GCGGTCTGACTCCATGTCTGTAAACAGTCAGCCCTGCGCTGGATTGTTCT
Cattle_TCONS_00069191       GCTGGACCAACTTCTTGGCAGTAAAAAAACCTGTTTTTAGATTTTGTTAT
Pig_TCONS_00088420          GATGGATTTTGATACTGCTCATAGCTGTCAACTTACTTAGCTGGGCAAGT
Pig_TCONS_00086823          GCTCTGACGCACCTGCCCCCACCTTCCTCCACGAATGGACACCGTTAATC
                                                                              

Chicken_TCONS_00016134      A--ATCATAGAATCACAGAATATCCTGAATTGAAAGAGGCCTACAAGGAC
Chicken_TCONS_00016129      A--ATCATAGAATCACAGAATATCCTGAATTGAAAGAGGCCTACAAGGAC
Chicken_TCONS_00016131      A--ATCATAGAATCACAGAATATCCTGAATTGAAAGAGGCCTACAAGGAC
Chicken_TCONS_00016128      A--ATCATAGAATCACAGAATATCCTGAATTGAAAGAGGCCTACAAGGAC
Chicken_TCONS_00016125      A--ATCATAGAATCACAGAATATCCTGAATTGAAAGAGGCCTACAAGGAC
Chicken_TCONS_00016124      A--ATCATAGAATCACAGAATATCCTGAATTGAAAGAGGCCTACAAGGAC
Chicken_TCONS_00016132      A--ATCATAGAATCACAGAATATCCTGAATTGAAAGAGGCCTACAAGGAC
Chicken_TCONS_00016126      A--ATCATAGAATCACAGAATATCCTGAATTGAAAGAGGCCTACAAGGAC
Chicken_TCONS_00016127      A--ATCATAGAATCACAGAATATCCTGAATTGAAAGAGGCCTACAAGGAC
Chicken_TCONS_00016141      A--ATCATAGAATCACAGAATATCCTGAATTGAAAGAGGCCTACAAGGAC
Chicken_TCONS_00016133      A--ATCATAGAATCACAGAATATCCTGAATTGAAAGAGGCCTACAAGGAC
Chicken_TCONS_00016135      A--ATCATAGAATCACAGAATATCCTGAATTGAAAGAGGCCTACAAGGAC
Chicken_TCONS_00016130      A--ATCATAGAATCACAGAATATCCTGAATTGAAAGAGGCCTACAAGGAC
Chicken_TCONS_00016138      A--ATCATAGAATCACAGAATATCCTGAATTGAAAGAGGCCTACAAGGAC
Chicken_TCONS_00016139      A--ATCATAGAATCACAGAATATCCTGAATTGAAAGAGGCCTACAAGGAC
Chicken_TCONS_00016122      A--ATCATAGAATCACAGAATATCCTGAATTGAAAGAGGCCTACAAGGAC
Chicken_TCONS_00016140      A--ATCATAGAATCACAGAATATCCTGAATTGAAAGAGGCCTACAAGGAC
Chicken_TCONS_00016137      A--ATCATAGAATCACAGAATATCCTGAATTGAAAGAGGCCTACAAGGAC
Chicken_TCONS_00016123      A--ATCATAGAATCACAGAATATCCTGAATTGAAAGAGGCCTACAAGGAC
Chicken_TCONS_00016136      A--ATCATAGAATCACAGAATATCCTGAATTGAAAGAGGCCTACAAGGAC
Chicken_TCONS_00007928      --CAGGCCAGGCGCGTTCAGTTTTTTTCATGTTCTTTCCTTGTTAGGTTT
Chicken_TCONS_00007929      --------------------------------------------------
Pig_TCONS_00086821          ---AGGTGGGGCTCGGTGTGAGGACCGCAAGGAGGGTCCAGACCCGCCCT
Pig_TCONS_00086818          ---AGGTGGGGCTCGGTGTGAGGACCGCAAGGAGGGTCCAGACCCGCCCT
Pig_TCONS_00086820          ---AGGTGGGGCTCGGTGTGAGGACCGCAAGGAGGGTCCAGACCCGCCCT
Pig_TCONS_00086819          ---AGGTGGGGCTCGGTGTGAGGACCGCAAGGAGGGTCCAGACCCGCCCT
Pig_TCONS_00086817          ---AGGTGGGGCTCGGTGTGAGGACCGCAAGGAGGGTCCAGACCCGCCCT
Cattle_TCONS_00069187       --------------------------------------------------
Cattle_TCONS_00069188       ATTTAACCCAGTTTGTAAAATGCCTTAAAAAGTGTAAAGTAGCCGTGTGA
Pig_TCONS_00088446          A--ATGAATGGCTGATCAGAGATAGGCAGACACTCTGATTCAAGAAGCAG
Mouse_XR_377236.1           --------------------------------------------------
Cattle_TCONS_00069190       G------AAGCCTACACCAGCTTCTGCAGGACCCTCACCAATCTCGGCTT
Cattle_TCONS_00069191       GAGTCTTCCTGGTATAGAACAGCCCTCCAAAATGGACTCATCAAAATGAC
Pig_TCONS_00088420          C----ACTGACCAGCGATGGCTTCAGTCCTGGGAGGCGCTGGCACAGGGG
Pig_TCONS_00086823          C------CAAGTCAGGCCGGCTGGGATTCTGGCCACACAGGGGCAAGGCC
                                                                              

Chicken_TCONS_00016134      CATCAGCTTAACTCCTGGCTTCGCATAGGAACACAC--AAAATTGAAATC
Chicken_TCONS_00016129      CATCAGCTTAACTCCTGGCTTCGCATAGGAACACAC--AAAATTGAAATC
Chicken_TCONS_00016131      CATCAGCTTAACTCCTGGCTTCGCATAGGAACACAC--AAAATTGAAATC
Chicken_TCONS_00016128      CATCAGCTTAACTCCTGGCTTCGCATAGGAACACAC--AAAATTGAAATC
Chicken_TCONS_00016125      CATCAGCTTAACTCCTGGCTTCGCATAGGAACACAC--AAAATTGAAATC
Chicken_TCONS_00016124      CATCAGCTTAACTCCTGGCTTCGCATAGGAACACAC--AAAATTGAAATC
Chicken_TCONS_00016132      CATCAGCTTAACTCCTGGCTTCGCATAGGAACACAC--AAAATTGAAATC
Chicken_TCONS_00016126      CATCAGCTTAACTCCTGGCTTCGCATAGGAACACAC--AAAATTGAAATC
Chicken_TCONS_00016127      CATCAGCTTAACTCCTGGCTTCGCATAGGAACACAC--AAAATTGAAATC
Chicken_TCONS_00016141      CATCAGCTTAACTCCTGGCTTCGCATAGGAACACAC--AAAATTGAAATC
Chicken_TCONS_00016133      CATCAGCTTAACTCCTGGCTTCGCATAGGAACACAC--AAAATTGAAATC
Chicken_TCONS_00016135      CATCAGCTTAACTCCTGGCTTCGCATAGGAACACAC--AAAATTGAAATC
Chicken_TCONS_00016130      CATCAGCTTAACTCCTGGCTTCGCATAGGAACACAC--AAAATTGAAATC
Chicken_TCONS_00016138      CATCAGCTTAACTCCTGGCTTCGCATAGGAACACAC--AAAATTGAAATC
Chicken_TCONS_00016139      CATCAGCTTAACTCCTGGCTTCGCATAGGAACACAC--AAAATTGAAATC
Chicken_TCONS_00016122      CATCAGCTTAACTCCTGGCTTCGCATAGGAACACAC--AAAATTGAAATC
Chicken_TCONS_00016140      CATCAGCTTAACTCCTGGCTTCGCATAGGAACACAC--AAAATTGAAATC
Chicken_TCONS_00016137      CATCAGCTTAACTCCTGGCTTCGCATAGGAACACAC--AAAATTGAAATC
Chicken_TCONS_00016123      CATCAGCTTAACTCCTGGCTTCGCATAGGAACACAC--AAAATTGAAATC
Chicken_TCONS_00016136      CATCAGCTTAACTCCTGGCTTCGCATAGGAACACAC--AAAATTGAAATC
Chicken_TCONS_00007928      CGTATTTGCTGCCCAATAGTCCATACGCTTTCCAGT--GGTATCACAGAA
Chicken_TCONS_00007929      --------------------------------------------------
Pig_TCONS_00086821          GATCGAGGGAGATCGGTGTTTGGGAGGGGGTCCGAG--GTCCAAGGACGA
Pig_TCONS_00086818          GATCGAGGGAGATCGGTGTTTGGGAGGGGGTCCGAG--GTCCAAGGACGA
Pig_TCONS_00086820          GATCGAGGGAGATCGGTGTTTGGGAGGGGGTCCGAG--GTCCAAGGACGA
Pig_TCONS_00086819          GATCGAGGGAGATCGGTGTTTGGGAGGGGGTCCGAG--GTCCAAGGACGA
Pig_TCONS_00086817          GATCGAGGGAGATCGGTGTTTGGGAGGGGGTCCGAG--GTCCAAGGACGA
Cattle_TCONS_00069187       --------------------------------------------------
Cattle_TCONS_00069188       ATTTAAGGGGCACTGGTTTTTTCTTCCATTCTAGCA--AACTCGTGACCA
Pig_TCONS_00088446          AAAGATAACTGGTAGGTTCTTTGGCCACAGACAGTTTCGCCACTGAGGAA
Mouse_XR_377236.1           --------------------------------------------------
Cattle_TCONS_00069190       TCACCACGCATTCCTGTTCCTACGTCCCACTCACCCAGGCCTTCCTGAAG
Cattle_TCONS_00069191       TTTCTCAAAAATTCTGTTTCACCCCAAAGACCAGAGGAAATAGGGCTAAG
Pig_TCONS_00088420          TGTCCCCAGCCACGTGTGGAGAAGAGGCACAGGCGGAAGACTGGGCAGGT
Pig_TCONS_00086823          TTCGTCAAAGAAGAACTGTCTCAAAGGGCAGCAAGCACCACTTAGGGTGC
                                                                              

Chicken_TCONS_00016134      CTATGTCTGCAACTGTTGTCCAAACACTCCTCAAAT-CCAGCAGCTGAGG
Chicken_TCONS_00016129      CTATGTCTGCAACTGTTGTCCAAACACTCCTCAAAT-CCAGCAGCTGAGG
Chicken_TCONS_00016131      CTATGTCTGCAACTGTTGTCCAAACACTCCTCAAAT-CCAGCAGCTGAGG
Chicken_TCONS_00016128      CTATGTCTGCAACTGTTGTCCAAACACTCCTCAAAT-CCAGCAGCTGAGG
Chicken_TCONS_00016125      CTATGTCTGCAACTGTTGTCCAAACACTCCTCAAAT-CCAGCAGCTGAGG
Chicken_TCONS_00016124      CTATGTCTGCAACTGTTGTCCAAACACTCCTCAAAT-CCAGCAGCTGAGG
Chicken_TCONS_00016132      CTATGTCTGCAACTGTTGTCCAAACACTCCTCAAAT-CCAGCAGCTGAGG
Chicken_TCONS_00016126      CTATGTCTGCAACTGTTGTCCAAACACTCCTCAAAT-CCAGCAGCTGAGG
Chicken_TCONS_00016127      CTATGTCTGCAACTGTTGTCCAAACACTCCTCAAAT-CCAGCAGCTGAGG
Chicken_TCONS_00016141      CTATGTCTGCAACTGTTGTCCAAACACTCCTCAAAT-CCAGCAGCTGAGG
Chicken_TCONS_00016133      CTATGTCTGCAACTGTTGTCCAAACACTCCTCAAAT-CCAGCAGCTGAGG
Chicken_TCONS_00016135      CTATGTCTGCAACTGTTGTCCAAACACTCCTCAAAT-CCAGCAGCTGAGG
Chicken_TCONS_00016130      CTATGTCTGCAACTGTTGTCCAAACACTCCTCAAAT-CCAGCAGCTGAGG
Chicken_TCONS_00016138      CTATGTCTGCAACTGTTGTCCAAACACTCCTCAAAT-CCAGCAGCTGAGG
Chicken_TCONS_00016139      CTATGTCTGCAACTGTTGTCCAAACACTCCTCAAAT-CCAGCAGCTGAGG
Chicken_TCONS_00016122      CTATGTCTGCAACTGTTGTCCAAACACTCCTCAAAT-CCAGCAGCTGAGG
Chicken_TCONS_00016140      CTATGTCTGCAACTGTTGTCCAAACACTCCTCAAAT-CCAGCAGCTGAGG
Chicken_TCONS_00016137      CTATGTCTGCAACTGTTGTCCAAACACTCCTCAAAT-CCAGCAGCTGAGG
Chicken_TCONS_00016123      CTATGTCTGCAACTGTTGTCCAAACACTCCTCAAAT-CCAGCAGCTGAGG
Chicken_TCONS_00016136      CTATGTCTGCAACTGTTGTCCAAACACTCCTCAAAT-CCAGCAGCTGAGG
Chicken_TCONS_00007928      TCACAGAATATTCTGAGCTGGA--AGGGAGCCATAT-G-AATCATCAAGT
Chicken_TCONS_00007929      --------------------------------------------------
Pig_TCONS_00086821          GCAAGAGTTGCCCAGAGGCTGATCAGAGAGCCTTGT-GTGGGGGGGGAAT
Pig_TCONS_00086818          GCAAGAGTTGCCCAGAGGCTGATCAGAGAGCCTTGT-GTGGGGGGGGAAT
Pig_TCONS_00086820          GCAAGAGTTGCCCAGAGGCTGATCAGAGAGCCTTGT-GTGGGGGGGGAAT
Pig_TCONS_00086819          GCAAGAGTTGCCCAGAGGCTGATCAGAGAGCCTTGT-GTGGGGGGGGAAT
Pig_TCONS_00086817          GCAAGAGTTGCCCAGAGGCTGATCAGAGAGCCTTGT-GTGGGGGGGGAAT
Cattle_TCONS_00069187       --------------------------------------------------
Cattle_TCONS_00069188       CTCTGCTTGCACTGGCTGCTTGGGATGGGGTCTCTC-CTCCATCGTGGTG
Pig_TCONS_00088446          GGACTGTTTAGACCAGCATTGGCAGGGAACTGAGGTAGCAGTCAGAGCAA
Mouse_XR_377236.1           --------------------------------------------------
Cattle_TCONS_00069190       CAGCCAAGCCCACACTGACCTCCGGGCCTTTGAGTCCGCAGACCCACTGC
Cattle_TCONS_00069191       AAATGGAGCACACTAGAAAGGACCACCTTGGCCGGCCCTGGATAGACAGA
Pig_TCONS_00088420          GCTAGTCTGGGGCTGGTGGGAGAGTTATTTCCTGAT-CCAGCTTCTGCTG
Pig_TCONS_00086823          CCTCCTGTTCCGTGGAAACTTCAGACAAGCAGCCCT-----TCACTCTAC
                                                                              

Chicken_TCONS_00016134      CCATGCCCACCGCCCTGAAGAGCCTCTTCCATGCCCACCACCCTCCGGTA
Chicken_TCONS_00016129      CCATGCCCACCGCCCTGAAGAGCCTCTTCCATGCCCACCACCCTCCGGTA
Chicken_TCONS_00016131      CCATGCCCACCGCCCTGAAGAGCCTCTTCCATGCCCACCACCCTCCGGTA
Chicken_TCONS_00016128      CCATGCCCACCGCCCTGAAGAGCCTCTTCCATGCCCACCACCCTCCGGTA
Chicken_TCONS_00016125      CCATGCCCACCGCCCTGAAGAGCCTCTTCCATGCCCACCACCCTCCGGTA
Chicken_TCONS_00016124      CCATGCCCACCGCCCTGAAGAGCCTCTTCCATGCCCACCACCCTCCGGTA
Chicken_TCONS_00016132      CCATGCCCACCGCCCTGAAGAGCCTCTTCCATGCCCACCACCCTCCGGTA
Chicken_TCONS_00016126      CCATGCCCACCGCCCTGAAGAGCCTCTTCCATGCCCACCACCCTCCGGTA
Chicken_TCONS_00016127      CCATGCCCACCGCCCTGAAGAGCCTCTTCCATGCCCACCACCCTCCGGTA
Chicken_TCONS_00016141      CCATGCCCACCGCCCTGAAGAGCCTCTTCCATGCCCACCACCCTCCGGTA
Chicken_TCONS_00016133      CCATGCCCACCGCCCTGAAGAGCCTCTTCCATGCCCACCACCCTCCGGTA
Chicken_TCONS_00016135      CCATGCCCACCGCCCTGAAGAGCCTCTTCCATGCCCACCACCCTCCGGTA
Chicken_TCONS_00016130      CCATGCCCACCGCCCTGAAGAGCCTCTTCCATGCCCACCACCCTCCGGTA
Chicken_TCONS_00016138      CCATGCCCACCGCCCTGAAGAGCCTCTTCCATGCCCACCACCCTCCGGTA
Chicken_TCONS_00016139      CCATGCCCACCGCCCTGAAGAGCCTCTTCCATGCCCACCACCCTCCGGTA
Chicken_TCONS_00016122      CCATGCCCACCGCCCTGAAGAGCCTCTTCCATGCCCACCACCCTCCGGTA
Chicken_TCONS_00016140      CCATGCCCACCGCCCTGAAGAGCCTCTTCCATGCCCACCACCCTCCGGTA
Chicken_TCONS_00016137      CCATGCCCACCGCCCTGAAGAGCCTCTTCCATGCCCACCACCCTCCGGTA
Chicken_TCONS_00016123      CCATGCCCACCGCCCTGAAGAGCCTCTTCCATGCCCACCACCCTCCGGTA
Chicken_TCONS_00016136      CCATGCCCACCGCCCTGAAGAGCCTCTTCCATGCCCACCACCCTCCGGTA
Chicken_TCONS_00007928      CCAACTCTTGGCTCCACGTGGGACC-------ACCCAAAATTCAAACCCT
Chicken_TCONS_00007929      --------------------------------------------------
Pig_TCONS_00086821          CGAGTCCCCTGCCCCTCCTTGGAGCCGCA---GCGAATGACCCTGGGGGT
Pig_TCONS_00086818          CGAGTCCCCTGCCCCTCCTTGGAGCCGCA---GCGAATGACCCTGGGGGT
Pig_TCONS_00086820          CGAGTCCCCTGCCCCTCCTTGGAGCCGCA---GCGAATGACCCTGGGGGT
Pig_TCONS_00086819          CGAGTCCCCTGCCCCTCCTTGG----------GTGAGCCAGGCTAGGG-C
Pig_TCONS_00086817          CGAGTCCCCTGCCCCTCCTTGG----------GTGAGCCAGGCTAGGG-C
Cattle_TCONS_00069187       --------------------------------------------------
Cattle_TCONS_00069188       GGTGGGCTACAGCGTGTCAAGGATGCCTA---CAGCCCTGCTAAAGCGCC
Pig_TCONS_00088446          ACAAGATTGCAGCCAACGTCAG----------GGTACAGATAGCAATCGA
Mouse_XR_377236.1           --------------------------------------------------
Cattle_TCONS_00069190       CCAGGTCTCCCTTCTACTCAGCGCCTGGCTGCATCCTCCCCCTTTGCCCC
Cattle_TCONS_00069191       AAGTGCCCAGCGGGCTCAGCACAGGCGACGACATGCCCGGCTCTTCCCAC
Pig_TCONS_00088420          CTTCCAAAGGACTCAGAATGCGGCAGCCTGGGAGGAATGAGGCTGGGAGC
Pig_TCONS_00086823          TAAGGCATACAGTCCTGGCGCATCTTCGCGGGCCTGGGCACTGACTGTGT
                                                                              

Chicken_TCONS_00016134      AAGAACCTTTTCCTAAAACCGAGGCTGACCCTCCTTCTGGTGCAGCTCCA
Chicken_TCONS_00016129      AAGAACCTTTTCCTAAAACCGAGGCTGACCCTCCTTCTGGTGCAGCTCCA
Chicken_TCONS_00016131      AAGAACCTTTTCCTAAAACCGAGGCTGACCCTCCTTCTGGTGCAGCTCCA
Chicken_TCONS_00016128      AAGAACCTTTTCCTAAAACCGAGGCTGACCCTCCTTCTGGTGCAGCTCCA
Chicken_TCONS_00016125      AAGAACCTTTTCCTAAAACCGAGGCTGACCCTCCTTCTGGTGCAGCTCCA
Chicken_TCONS_00016124      AAGAACCTTTTCCTAAAACCGAGGCTGACCCTCCTTCTGGTGCAGCTCCA
Chicken_TCONS_00016132      AAGAACCTTTTCCTAAAACCGAGGCTGACCCTCCTTCTGGTGCAGCTCCA
Chicken_TCONS_00016126      AAGAACCTTTTCCTAAAACCGAGGCTGACCCTCCTTCTGGTGCAGCTCCA
Chicken_TCONS_00016127      AAGAACCTTTTCCTAAAACCGAGGCTGACCCTCCTTCTGGTGCAGCTCCA
Chicken_TCONS_00016141      AAGAACCTTTTCCTAAAACCGAGGCTGACCCTCCTTCTGGTGCAGCTCCA
Chicken_TCONS_00016133      AAGAACCTTTTCCTAAAACCGAGGCTGACCCTCCTTCTGGTGCAGCTCCA
Chicken_TCONS_00016135      AAGAACCTTTTCCTAAAACCGAGGCTGACCCTCCTTCTGGTGCAGCTCCA
Chicken_TCONS_00016130      AAGAACCTTTTCCTAAAACCGAGGCTGACCCTCCTTCTGGTGCAGCTCCA
Chicken_TCONS_00016138      AAGAACCTTTTCCTAAAACCGAGGCTGACCCTCCTTCTGGTGCAGCTCCA
Chicken_TCONS_00016139      AAGAACCTTTTCCTAAAACCGAGGCTGACCCTCCTTCTGGTGCAGCTCCA
Chicken_TCONS_00016122      AAGAACCTTTTCCTAAAACCGAGGCTGACCCTCCTTCTGGTGCAGCTCCA
Chicken_TCONS_00016140      AAGAACCTTTTCCTAAAACCGAGGCTGACCCTCCTTCTGGTGCAGCTCCA
Chicken_TCONS_00016137      AAGAACCTTTTCCTAAAACCGAGGCTGACCCTCCTTCTGGTGCAGCTCCA
Chicken_TCONS_00016123      AAGAACCTTTTCCTAAAACCGAGGCTGACCCTCCTTCTGGTGCAGCTCCA
Chicken_TCONS_00016136      AAGAACCTTTTCCTAAAACCGAGGCTGACCCTCCTTCTGGTGCAGCTCCA
Chicken_TCONS_00007928      ACCTCTGAGAACACTGTCCAAATG-CTCCTTGAACTTTGGCAGCTCAAGG
Chicken_TCONS_00007929      --------------------------------------------------
Pig_TCONS_00086821          AGGGCTTCTGCAGCACCTCAGGTT-CCCCCGGGGAACCTCAGCAGCAGCA
Pig_TCONS_00086818          AGGGCTTCTGCAGCACCTCAGGTT-CCCCCGGGGAACCTCAGCAGCAGCA
Pig_TCONS_00086820          AGGGCTTCTGCAGCACCTCAGGTT-CCCCCGGGGAACCTCAGCAGCAGCA
Pig_TCONS_00086819          GGGACCCCTGTGACCTCTC------CTCCCAG----CCCCACCCCCACCA
Pig_TCONS_00086817          GGGACCCCTGTGACCTCTC------CTCCCAG----CCCCACCCCCACCA
Cattle_TCONS_00069187       --------------------------------------------------
Cattle_TCONS_00069188       ACAGGCTCTGGGCCAGCCGGGGCGGGTGACCAGATGGCCAGAGTAGAAGA
Pig_TCONS_00088446          ATACACTGGAATTCAAAGCAGGTTGTTCATAGGGCCTGTCTTCCTCAACA
Mouse_XR_377236.1           --------------------------------------------------
Cattle_TCONS_00069190       TCTGCCTGCACACCTCCTCCTCACAGGCTATGGGACCAAGAAGGGAATCG
Cattle_TCONS_00069191       CCCACCCGCCACTGCCTCTTCCCTGCCTTCAGACGAGAGTGACAGCCTTG
Pig_TCONS_00088420          TGGGGGAGCTGGGGCACCAAAGAGGGGCGGGTTCCCTGCGGACTGGAGAG
Pig_TCONS_00086823          GAGCACTGAGACCAGGCCTGGAGGAGCCCCCAAACCCTCTGCCTCCCGGA
                                                                              

Chicken_TCONS_00016134      TGCTGTTAAAGAACGATGGAGTTTTTCCTGTGTCCCACCATACCTGACAA
Chicken_TCONS_00016129      TGCTGTTAAAGAACGATGGAGTTTTTCCTGTGTCCCACCATACCTGACAA
Chicken_TCONS_00016131      TGCTGTTAAAGAACGATGGAGTTTTTCCTGTGTCCCACCATACCTGACAA
Chicken_TCONS_00016128      TGCTGTTAAAGAACGATGGAGTTTTTCCTGTGTCCCACCATACCTGACAA
Chicken_TCONS_00016125      TGCTGTTAAAGAACGATGGAGTTTTTCCTGTGTCCCACCATACCTGACAA
Chicken_TCONS_00016124      TGCTGTTAAAGAACGATGGAGTTTTTCCTGTGTCCCACCATACCTGACAA
Chicken_TCONS_00016132      TGCTGTTAAAGAACGATGGAGTTTTTCCTGTGTCCCACCATACCTGACAA
Chicken_TCONS_00016126      TGCTGTTAAAGAACGATGGAGTTTTTCCTGTGTCCCACCATACCTGACAA
Chicken_TCONS_00016127      TGCTGTTAAAGAACGATGGAGTTTTTCCTGTGTCCCACCATACCTGACAA
Chicken_TCONS_00016141      TGCTGTTAAAGAACGATGGAGTTTTTCCTGTGTCCCACCATACCTGACAA
Chicken_TCONS_00016133      TGCTGTTAAAGAACGATGGAGTTTTTCCTGTGTCCCACCATACCTGACAA
Chicken_TCONS_00016135      TGCTGTTAAAGAACGATGGAGTTTTTCCTGTGTCCCACCATACCTGACAA
Chicken_TCONS_00016130      TGCTGTTAAAGAACGATGGAGTTTTTCCTGTGTCCCACCATACCTGACAA
Chicken_TCONS_00016138      TGCTGTTAAAGAACGATGGAGTTTTTCCTGTGTCCCACCATACCTGACAA
Chicken_TCONS_00016139      TGCTGTTAAAGAACGATGGAGTTTTTCCTGTGTCCCACCATACCTGACAA
Chicken_TCONS_00016122      TGCTGTTAAAGAACGATGGAGTTTTTCCTGTGTCCCACCATACCTGACAA
Chicken_TCONS_00016140      TGCTGTTAAAGAACGATGGAGTTTTTCCTGTGTCCCACCATACCTGACAA
Chicken_TCONS_00016137      TGCTGTTAAAGAACGATGGAGTTTTTCCTGTGTCCCACCATACCTGACAA
Chicken_TCONS_00016123      TGCTGTTAAAGAACGATGGAGTTTTTCCTGTGTCCCACCATACCTGACAA
Chicken_TCONS_00016136      TGCTGTTAAAGAACGATGGAGTTTTTCCTGTGTCCCACCATACCTGACAA
Chicken_TCONS_00007928      CCACAACCTCTGCTGTGTGGAGCCTATTCCAGGGCCCATTTTACTGCACT
Chicken_TCONS_00007929      --------------------------------------------------
Pig_TCONS_00086821          GAGAGGGCTAAAGGTCAAAGGTCACACGGTAAGGCTATTTTAAAATAGTG
Pig_TCONS_00086818          GAGAGGGCTAAAGGTCAAAGGTCACACGGTAAGGCTATTTTAAAATAGTG
Pig_TCONS_00086820          GAGAGGGCTAAAGGTCAAAGGTCACACG----------------------
Pig_TCONS_00086819          GTCTCCCCT----CCCATCCCTTCCCCTGGATTTCTGCTT----------
Pig_TCONS_00086817          GTCTCCCCT----CCCATCCCTTCCCCTGGATTTCTGCTT----------
Cattle_TCONS_00069187       --------------------------------------------------
Cattle_TCONS_00069188       GCTGATGTGTAGATGTGGCTTGTTTAACCCAGAGAAGAGCAGCTGGTCCA
Pig_TCONS_00088446          GGAATAGAAGTTCCATGTGGGCAGTGATTTGACATTTTGCTCATGGCTGG
Mouse_XR_377236.1           --------------------------------------------------
Cattle_TCONS_00069190       TCTAGACTTCTGTCTGGGCCTCCTGTCAACTCGGAGGTGTAACTAGCCAG
Cattle_TCONS_00069191       GGGCCCGGATGGGACACCACCGCCCTGGGGAGGGAAATCAGCCAGACTGC
Pig_TCONS_00088420          GCTTCCAATCTCCCGCCAGCACCTGGGGGCCTCAAACCGCAGAAACTCAA
Pig_TCONS_00086823          GCGTCCAGTCTGCACGCCATTCCGGTTCTGCAGGTGTGGCTTCAGGCGAA
                                                                              

Chicken_TCONS_00016134      GGCAAGGATGTGTTGCAGTCCCTATAAATTGAGCTATTTCAGACCGACTT
Chicken_TCONS_00016129      GGCAAGGATGTGTTGCAGTCCCTATAAATTGAGCTATTTCAGACCGACTT
Chicken_TCONS_00016131      GGCAAGGATGTGTTGCAGTCCCTATAAATTGAGCTATTTCAGACCGACTT
Chicken_TCONS_00016128      GGCAAGGATGTGTTGCAGTCCCTATAAATTGAGCTATTTCAGACCGACTT
Chicken_TCONS_00016125      GGCAAGGATGTGTTGCAGTCCCTATAAATTGAGCTATTTCAGACCGACTT
Chicken_TCONS_00016124      GGCAAGGATGTGTTGCAGTCCCTATAAATTGAGCTATTTCAGACCGACTT
Chicken_TCONS_00016132      GGCAAGGATGTGTTGCAGTCCCTATAAATTGAGCTATTTCAGACCGACTT
Chicken_TCONS_00016126      GGCAAGGATGTGTTGCAGTCCCTATAAATTGAGCTATTTCAGACCGACTT
Chicken_TCONS_00016127      GGCAAGGATGTGTTGCAGTCCCTATAAATTGAGCTATTTCAGACCGACTT
Chicken_TCONS_00016141      GGCAAGGATGTGTTGCAGTCCCTATAAATTGAGCTATTTCAGACCGACTT
Chicken_TCONS_00016133      GGCAAGGATGTGTTGCAGTCCCTATAAATTGAGCTATTTCAGACCGACTT
Chicken_TCONS_00016135      GGCAAGGATGTGTTGCAGTCCCTATAAATTGAGCTATTTCAGACCGACTT
Chicken_TCONS_00016130      GGCAAGGATGTGTTGCAGTCCCTATAAATTGAGCTATTTCAGACCGACTT
Chicken_TCONS_00016138      GGCAAGGATGTGTTGCAGTCCCTATAAATTGAGCTATTTCAGACCGACTT
Chicken_TCONS_00016139      GGCAAGGATGTGTTGCAGTCCCTATAAATTGAGCTATTTCAGACCGACTT
Chicken_TCONS_00016122      GGCAAGGATGTGTTGCAGTCCCTATAAATTGAGCTATTTCAGACCGACTT
Chicken_TCONS_00016140      GGCAAGGATGTGTTGCAGTCCCTATAAATTGAGCTATTTCAGACCGACTT
Chicken_TCONS_00016137      GGCAAGGATGTGTTGCAGTCCCTATAAATTGAGCTATTTCAGACCGACTT
Chicken_TCONS_00016123      GGCAAGGATGTGTTGCAGTCCCTATAAATTGAGCTATTTCAGACCGACTT
Chicken_TCONS_00016136      GGCAAGGATGTGTTGCAGTCCCTATAAATTGAGCTATTTCAGACCGACTT
Chicken_TCONS_00007928      GGCTGCAGATGAACATGGGATAGCTTGCAGAGGAGACGCCAGCCGTTTGA
Chicken_TCONS_00007929      --------------------------------------------------
Pig_TCONS_00086821          ATCACAGATACTTCAGTGACCGCCCCAGGAAACCAGTCACTGCCTCCCCC
Pig_TCONS_00086818          ATCACAGATACTTCAGTGACCGCCCCAGGAAACCAGTCACTGCCTCCCCC
Pig_TCONS_00086820          --------------------------------------------------
Pig_TCONS_00086819          -----------TTCCCTGACTGTCCCCCTCAAGTCCTCGCTGCCACC---
Pig_TCONS_00086817          -----------TTCCCTGACTGTCCCCCTCAAGTCCTCGCTGCCACC---
Cattle_TCONS_00069187       --------------------------------------------------
Cattle_TCONS_00069188       GGGGGCTGTGGTTACAAGTCTTCAAATGCATCCTTTGTAGGGAAAAGATG
Pig_TCONS_00088446          ATCCCCAGCT-TCTGCAACAGTTCCTGGCTCCTAGATAGCTGATGAGTGA
Mouse_XR_377236.1           --------------------------------------------------
Cattle_TCONS_00069190       TCCATACCCACCAGGGGTCTCACTGTCACCTAGTCCTGTCTGCTCTGGGG
Cattle_TCONS_00069191       TTCAGATGAGTACGGATGCCTGGCTCTCAGCCCCGAGGCTTGCCTTTCAT
Pig_TCONS_00088420          ATTCCCACAGTTCTGAAGGCTGAAGTCCAAGGGCAAGGTGTGGCAGGGCT
Pig_TCONS_00086823          TGTCCCCACCTGGACCACCTGTTCTGAACATCAGAATCGGAGACAAGTGA
                                                                              

Chicken_TCONS_00016134      TGTGCAAGAGTGGAAGA--AGAGCAATATGTAGCCACTTT-TATCCCCTT
Chicken_TCONS_00016129      TGTGCAAGAGTGGAAGA--AGAGCAATATGTAGCCACTTT-TATCCCCTT
Chicken_TCONS_00016131      TGTGCAAGAGTGGAAGA--AGAGCAATATGTAGCCACTTT-TATCCCCTT
Chicken_TCONS_00016128      TGTGCAAGAGTGGAAGA--AGAGCAATATGTAGCCACTTT-TATCCCCTT
Chicken_TCONS_00016125      TGTGCAAGAGTGGAAGA--AGAGCAATATGTAGCCACTTT-TATCCCCTT
Chicken_TCONS_00016124      TGTGCAAGAGTGGAAGA--AGAGCAATATGTAGCCACTTT-TATCCCCTT
Chicken_TCONS_00016132      TGTGCAAGAGTGGAAGA--AGAGCAATATGTAGCCACTTT-TATCCCCTT
Chicken_TCONS_00016126      TGTGCAAGAGTGGAAGA--AGAGCAATATGTAGCCACTTT-TATCCCCTT
Chicken_TCONS_00016127      TGTGCAAGAGTGGAAGA--AGAGCAATATGTAGCCACTTT-TATCCCCTT
Chicken_TCONS_00016141      TGTGCAAGAGTGGAAGA--AGAGCAATATGTAGCCACTTT-TATCCCCTT
Chicken_TCONS_00016133      TGTGCAAGAGTGGAAGA--AGAGCAATATGTAGCCACTTT-TATCCCCTT
Chicken_TCONS_00016135      TGTGCAAGAGTGGAAGA--AGAGCAATATGTAGCCACTTT-TATCCCCTT
Chicken_TCONS_00016130      TGTGCAAGAGTGGAAGA--AGAGCAATATGTAGCCACTTT-TATCCCCTT
Chicken_TCONS_00016138      TGTGCAAGAGTGGAAGA--AGAGCAATATGTAGCCACTTT-TATCCCCTT
Chicken_TCONS_00016139      TGTGCAAGAGTGGAAGA--AGAGCAATATGTAGCCACTTT-TATCCCCTT
Chicken_TCONS_00016122      TGTGCAAGAGTGGAAGA--AGAGCAATATGTAGCCACTTT-TATCCCCTT
Chicken_TCONS_00016140      TGTGCAAGAGTGGAAGA--AGAGCAATATGTAGCCACTTT-TATCCCCTT
Chicken_TCONS_00016137      TGTGCAAGAGTGGAAGA--AGAGCAATATGTAGCCACTTT-TATCCCCTT
Chicken_TCONS_00016123      TGTGCAAGAGTGGAAGA--AGAGCAATATGTAGCCACTTT-TATCCCCTT
Chicken_TCONS_00016136      TGTGCAAGAGTGGAAGA--AGAGCAATATGTAGCCACTTT-TATCCCCTT
Chicken_TCONS_00007928      AGGGCC------AGTGG--TGCACAAAGAGGATCCCGGCTGAAACCGCTC
Chicken_TCONS_00007929      --------------------------------------------------
Pig_TCONS_00086821          CCTCCCCTTCAGATCTT--ACTGAAATAGGAAGAGTTTCCGCAGCATTTC
Pig_TCONS_00086818          CCTCCCCTTCAGATCTT--ACTGAAATAGGAAGAGTTTCCGCAGCATTTC
Pig_TCONS_00086820          --------------------------------------------------
Pig_TCONS_00086819          ----------AGAGCCT--TTTTAATAGAGCAG-----------------
Pig_TCONS_00086817          ----------AGAGCCT--TTTTAATAGAGCAG-----------------
Cattle_TCONS_00069187       --------------------------------------------------
Cattle_TCONS_00069188       AAGGTTTTCTGTATAGC--TCTGAGAGGTGAAAAGGATGAGGAGTCTAAT
Pig_TCONS_00088446          ATGAACATAAACTGAGT--TTCAGAAGACAGATTTGCCCAAGGAAATTAA
Mouse_XR_377236.1           --------------------------------------------------
Cattle_TCONS_00069190       GATGCTCCTTTCCATCC--TCTGGGCCCAGTTCTTGCCCCTTTGTGGTTC
Cattle_TCONS_00069191       TGGTCTGGGTGGGCCTGGGCACTGATATACATATTTCTCAGCAGTCCCTC
Pig_TCONS_00088420          GCTTTCCTCTGCGGCGTCTCGCCCCCTGTCCTCACAGGTCCCCTCCTCTG
Pig_TCONS_00086823          TTGCTTGAACTCATCCAGGAATCGAAGCGATCCCTATGACCTGTTTTCAA
                                                                              

Chicken_TCONS_00016134      GGAAAGGTAGAGGCAGGAGAGCAGGCTGCCAGACCTCCAGAGAAGCAAGG
Chicken_TCONS_00016129      GGAAAGGTAGAGGCAGGAGAGCAGGCTGCCAGACCTCCAGAGAAGCAAGG
Chicken_TCONS_00016131      GGAAAGGTAGAGGCAGGAGAGCAGGCTGCCAGACCTCCAGAGAAGCAAGG
Chicken_TCONS_00016128      GGAAAGGTAGAGGCAGGAGAGCAGGCTGCCAGACCTCCAGAGAAGCAAGG
Chicken_TCONS_00016125      GGAAAGGTAGAGGCAGGAGAGCAGGCTGCCAGACCTCCAGAGAAGCAAGG
Chicken_TCONS_00016124      GGAAAGGTAGAGGCAGGAGAGCAGGCTGCCAGACCTCCAGAGAAGCAAGG
Chicken_TCONS_00016132      GGAAAGGTAGAGGCAGGAGAGCAGGCTGCCAGACCTCCAGAGAAGCAAGG
Chicken_TCONS_00016126      GGAAAGGTAGAGGCAGGAGAGCAGGCTGCCAGACCTCCAGAGAAGCAAGG
Chicken_TCONS_00016127      GGAAAGGTAGAGGCAGGAGAGCAGGCTGCCAGACCTCCAGAGAAGCAAGG
Chicken_TCONS_00016141      GGAAAGGTAGAGGCAGGAGAGCAGGCTGCCAGACCTCCAGAGAAGCAAGG
Chicken_TCONS_00016133      GGAAAGGTAGAGGCAGGAGAGCAGGCTGCCAGACCTCCAGAGAAGCAAGG
Chicken_TCONS_00016135      GGAAAGGTAGAGGCAGGAGAGCAGGCTGCCAGACCTCCAGAGAAGCAAGG
Chicken_TCONS_00016130      GGAAAGGTAGAGGCAGGAGAGCAGGCTGCCAGACCTCCAGAGAAGCAAGG
Chicken_TCONS_00016138      GGAAAGGTAGAGGCAGGAGAGCAGGCTGCCAGACCTCCAGAGAAGCAAGG
Chicken_TCONS_00016139      GGAAAGGTAGAGGCAGGAGAGCAGGCTGCCAGACCTCCAGAGAAGCAAGG
Chicken_TCONS_00016122      GGAAAGGTAGAGGCAGGAGAGCAGGCTGCCAGACCTCCAGAGAAGCAAGG
Chicken_TCONS_00016140      GGAAAGGTAGAGGCAGGAGAGCAGGCTGCCAGACCTCCAGAGAAGCAAGG
Chicken_TCONS_00016137      GGAAAGGTAGAGGCAGGAGAGCAGGCTGCCAGACCTCCAGAGAAGCAAGG
Chicken_TCONS_00016123      GGAAAGGTAGAGGCAGGAGAGCAGGCTGCCAGACCTCCAGAGAAGCAAGG
Chicken_TCONS_00016136      GGAAAGGTAGAGGCAGGAGAGCAGGCTGCCAGACCTCCAGAGAAGCAAGG
Chicken_TCONS_00007928      TGTTTTCAGATGCTCAGGTTGATAGTGGTCAAAATGCCCAGACTATGAGG
Chicken_TCONS_00007929      --------------------------------------------------
Pig_TCONS_00086821          TAGGTGCCACCTCCTGTGCTTTGTGCTTTACTGGTATCATTTTATTGAAT
Pig_TCONS_00086818          TAGGTGCCACCTCCTGTGCTTTGTGCTTTACTGGTATCATTTTATTGAAT
Pig_TCONS_00086820          --------------------------------------------------
Pig_TCONS_00086819          TGGGTGCGGCTTCCTGGGTTCCCTTCCCTCCTC-TGTCCTTCTGT-----
Pig_TCONS_00086817          TGGGTGCGGCTTCCTGGGTTCCCTTCCCTCCTC-TGTCCTTCTGT-----
Cattle_TCONS_00069187       --------------------------------------------------
Cattle_TCONS_00069188       TGTCTCTGAGCCCCATCCCCGGCTGGTCTTGGGAAATGCGGCTCTTGGGC
Pig_TCONS_00088446          ATTCCACAGATGTCTAATGAGGAGACATCCTACTGTCTGCTGCCACACAG
Mouse_XR_377236.1           --------------------------------------------------
Cattle_TCONS_00069190       ACAGTCAGGTTGATTTAGGTCAAATCCCCTAGCCAACGAGAGAGTGTACG
Cattle_TCONS_00069191       GGCGATCTGAAACCCATACCACCAGGAATCTGCACCACAGCTCCTCTCAA
Pig_TCONS_00088420          CCTGTTAGTGATAAATTTCCTCTTCTGATCAGGACACTGGTCATAGTGGA
Pig_TCONS_00086823          AGATTTCATTCAGGAATACACTCGAAAAACAGAACAGTGGACCTCTTAAT
                                                                              

Chicken_TCONS_00016134      GTCTCCATCAGGGCATTTCCTAGCAGGAGGCAAGAAGATCATGCTTTCTC
Chicken_TCONS_00016129      GTCTCCATCAGGGCATTTCCTAGCAGGAGGCAAGAAGATCATGCTTTCTC
Chicken_TCONS_00016131      GTCTCCATCAGGGCATTTCCTAGCAGGAGGCAAGAAGATCATGCTTTCTC
Chicken_TCONS_00016128      GTCTCCATCAGGGCATTTCCTAGCAGGAGGCAAGAAGATCATGCTTTCTC
Chicken_TCONS_00016125      GTCTCCATCAGGGCATTTCCTAGCAGGAGGCAAGAAGATCATGCTTTCTC
Chicken_TCONS_00016124      GTCTCCATCAGGGCATTTCCTAGCAGGAGGCAAGAAGATCATGCTTTCTC
Chicken_TCONS_00016132      GTCTCCATCAGGGCATTTCCTAGCAGGAGGCAAGAAGATCATGCTTTCTC
Chicken_TCONS_00016126      GTCTCCATCAGGGCATTTCCTAGCAGGAGGCAAGAAGATCATGCTTTCTC
Chicken_TCONS_00016127      GTCTCCATCAGGGCATTTCCTAGCAGGAGGCAAGAAGATCATGCTTTCTC
Chicken_TCONS_00016141      GTCTCCATCAGGGCATTTCCTAGCAGGAGGCAAGAAGATCATGCTTTCTC
Chicken_TCONS_00016133      GTCTCCATCAGGGCATTTCCTAGCAGGAGGCAAGAAGATCATGCTTTCTC
Chicken_TCONS_00016135      GTCTCCATCAGGGCATTTCCTAGCAGGAGGCAAGAAGATCATGCTTTCTC
Chicken_TCONS_00016130      GTCTCCATCAGGGCATTTCCTAGCAGGAGGCAAGAAGATCATGCTTTCTC
Chicken_TCONS_00016138      GTCTCCATCAGGGCATTTCCTAGCAGGAGGCAAGAAGATCATGCTTTCTC
Chicken_TCONS_00016139      GTCTCCATCAGGGCATTTCCTAGCAGGAGGCAAGAAGATCATGCTTTCTC
Chicken_TCONS_00016122      GTCTCCATCAGGGCATTTCCTAGCAGGAGGCAAGAAGATCATGCTTTCTC
Chicken_TCONS_00016140      GTCTCCATCAGGGCATTTCCTAGCAGGAGGCAAGAAGATCATGCTTTCTC
Chicken_TCONS_00016137      GTCTCCATCAGGGCATTTCCTAGCAGGAGGCAAGAAGATCATGCTTTCTC
Chicken_TCONS_00016123      GTCTCCATCAGGGCATTTCCTAGCAGGAGGCAAGAAGATCATGCTTTCTC
Chicken_TCONS_00016136      GTCTCCATCAGGGCATTTCCTAGCAGGAGGCAAGAAGATCATGCTTTCTC
Chicken_TCONS_00007928      AAGACCTCAGCACTATCTGCAAATCCAGCGCCCTTATAGAGTGTTGAGTT
Chicken_TCONS_00007929      --------------------------------------------------
Pig_TCONS_00086821          CGCCACAACTCGGTATGATTCCCCACTTTACAGCCTAAGAAACGAAGGCT
Pig_TCONS_00086818          CGCCACAACTCGGTATGATTCCCCACTTTACAGCCTAAGAAACGAAGGCT
Pig_TCONS_00086820          --------------------------------------------------
Pig_TCONS_00086819          --------CCTGTAGTTACTTTCCACTCGGCGGTGTTTGCCATCCACTCC
Pig_TCONS_00086817          --------CCTGTAGTTACTTTCCACTCGGCGGTGTTTGCCATCCACTCC
Cattle_TCONS_00069187       --------------------------------------------------
Cattle_TCONS_00069188       GACCTGGACATGGTCCCACATGCCACCTCTCGCCTCCCATCTCAGGAAAC
Pig_TCONS_00088446          AAGAGCCGGAGTCCCAGCGCCTGTTCAAGATCTTCCTGGAAGGGCGGTCC
Mouse_XR_377236.1           --------------------------------------------------
Cattle_TCONS_00069190       CACGGCCCACATGGCCCTCAGCTTCCGTCATTATTCGCATCACAGGGTGG
Cattle_TCONS_00069191       CAGCTCTCTCCAACATGCCTTTATTTTGGCATTTCCCATTTCTTCTAGCT
Pig_TCONS_00088420          TCGGGGCCCACCCTAATGACCTCATGTTAACTTACCACTTGAAATACCCC
Pig_TCONS_00086823          TCTAAAATGAGGAGGCGTGGAGTTCCCACTAGGGCACAGTGGGTTGAGAA
                                                                              

Chicken_TCONS_00016134      TCCTGTCATTTATTCCCTGATGACTATTTTCTTTGCTTCCTCCAGGCCCA
Chicken_TCONS_00016129      TCCTGTCATTTATTCCCTGATGACTATTTTCTTTGCTTCCTCCAGGCCCA
Chicken_TCONS_00016131      TCCTGTCATTTATTCCCTGATGACTATTTTCTTTGCTTCCTCCAGGCCCA
Chicken_TCONS_00016128      TCCTGTCATTTATTCCCTGATGACTATTTTCTTTGCTTCCTCCAGGCCCA
Chicken_TCONS_00016125      TCCTGTCATTTATTCCCTGATGACTATTTTCTTTGCTTCCTCCAGGCCCA
Chicken_TCONS_00016124      TCCTGTCATTTATTCCCTGATGACTATTTTCTTTGCTTCCTCCAGGCCCA
Chicken_TCONS_00016132      TCCTGTCATTTATTCCCTGATGACTATTTTCTTTGCTTCCTCCAGGCCCA
Chicken_TCONS_00016126      TCCTGTCATTTATTCCCTGATGACTATTTTCTTTGCTTCCTCCAGGCCCA
Chicken_TCONS_00016127      TCCTGTCATTTATTCCCTGATGACTATTTTCTTTGCTTCCTCCAGGCCCA
Chicken_TCONS_00016141      TCCTGTCATTTATTCCCTGATGACTATTTTCTTTGCTTCCTCCAGGCCCA
Chicken_TCONS_00016133      TCCTGTCATTTATTCCCTGATGACTATTTTCTTTGCTTCCTCCAGGCCCA
Chicken_TCONS_00016135      TCCTGTCATTTATTCCCTGATGACTATTTTCTTTGCTTCCTCCAGGCCCA
Chicken_TCONS_00016130      TCCTGTCATTTATTCCCTGATGACTATTTTCTTTGCTTCCTCCAGGCCCA
Chicken_TCONS_00016138      TCCTGTCATTTATTCCCTGATGACTATTTTCTTTGCTTCCTCCAGGCCCA
Chicken_TCONS_00016139      TCCTGTCATTTATTCCCTGATGACTATTTTCTTTGCTTCCTCCAGGCCCA
Chicken_TCONS_00016122      TCCTGTCATTTATTCCCTGATGACTATTTTCTTTGCTTCCTCCAGGCCCA
Chicken_TCONS_00016140      TCCTGTCATTTATTCCCTGATGACTATTTTCTTTGCTTCCTCCAGGCCCA
Chicken_TCONS_00016137      TCCTGTCATTTATTCCCTGATGACTATTTTCTTTGCTTCCTCCAGGCCCA
Chicken_TCONS_00016123      TCCTGTCATTTATTCCCTGATGACTATTTTCTTTGCTTCCTCCAGGCCCA
Chicken_TCONS_00016136      TCCTGTCATTTATTCCCTGATGACTATTTTCTTTGCTTCCTCCAGGCCCA
Chicken_TCONS_00007928      GACTAAAGACACACAGGACCTCATCCCGTATAAATTTACAGTGTAAATCG
Chicken_TCONS_00007929      --------------------------------------------------
Pig_TCONS_00086821          TTACGAGGTTAAATACCTTCCCAAGATGTGCACGGCTGGCACGTTGCAGA
Pig_TCONS_00086818          TTACGAGGTTAAATACCTTCCCAAGATGTGCACGGCTGGCACGTTGCAGA
Pig_TCONS_00086820          --------------------------------------------------
Pig_TCONS_00086819          TGAAGCTGATGGG--------CATGGTATGTGTGACTGTCCC-CAGTCCA
Pig_TCONS_00086817          TGAAGCTGATGGG--------CATGGTATGTGTGACTGTCCC-CAGTCCA
Cattle_TCONS_00069187       --------------------------------------------------
Cattle_TCONS_00069188       CCAGCTGCCTGATTCGTCACTCTCAGATGAGACAGCCGGTCTTCGGGGAA
Pig_TCONS_00088446          TGACGATGTCATTAAGGGGCTCGAAAAAAGATGCGGCTCCAGAGCAGCCT
Mouse_XR_377236.1           --------------------------------------------------
Cattle_TCONS_00069190       GGGTGGCGGTGATGGGGGGACTTGTTTTCAAACAGCTCCCCTACTAAGAA
Cattle_TCONS_00069191       CCAGGGAGATGTGTATGTGTGCTAAGTCCCTTCAGTCGTGTGTGACTCTG
Pig_TCONS_00088420          ATATCCAAACGCAGTCACATGCCGAGGAGCTGGGGTTAGATTTCAACCTG
Pig_TCONS_00086823          CCCCACTGCAGCGGCTCAGGTTGCTGGTGAAGCG--TGGGTTCCATTCCA
                                                                              

Chicken_TCONS_00016134      GGGCCAGGAGGGCCAGCACTGGGAACACGTCCTGGTGCATAGC--CAGGG
Chicken_TCONS_00016129      GGGCCAGGAGGGCCAGCACTGGGAACACGTCCTGGTGCATAGC--CAGGG
Chicken_TCONS_00016131      GGGCCAGGAGGGCCAGCACTGGGAACACGTCCTGGTGCATAGC--CAGGG
Chicken_TCONS_00016128      GGGCCAGGAGGGCCAGCACTGGGAACACGTCCTGGTGCATAGC--CAGGG
Chicken_TCONS_00016125      GGGCCAGGAGGGCCAGCACTGGGAACACGTCCTGGTGCATAGC--CAGGG
Chicken_TCONS_00016124      GGGCCAGGAGGGCCAGCACTGGGAACACGTCCTGGTGCATAGC--CAGGG
Chicken_TCONS_00016132      GGGCCAGGAGGGCCAGCACTGGGAACACGTCCTGGTGCATAGC--CAGGG
Chicken_TCONS_00016126      GGGCCAGGAGGGCCAGCACTGGGAACACGTCCTGGTGCATAGC--CAGGG
Chicken_TCONS_00016127      GGGCCAGGAGGGCCAGCACTGGGAACACGTCCTGGTGCATAGC--CAGGG
Chicken_TCONS_00016141      GGGCCAGGAGGGCCAGCACTGGGAACACGTCCTGGTGCATAGC--CAGGG
Chicken_TCONS_00016133      GGGCCAGGAGGGCCAGCACTGGGAACACGTCCTGGTGCATAGC--CAGGG
Chicken_TCONS_00016135      GGGCCAGGAGGGCCAGCACTGGGAACACGTCCTGGTGCATAGC--CAGGG
Chicken_TCONS_00016130      GGGCCAGGAGGGCCAGCACTGGGAACACGTCCTGGTGCATAGC--CAGGG
Chicken_TCONS_00016138      GGGCCAGGAGGGCCAGCACTGGGAACACGTCCTGGTGCATAGC--CAGGG
Chicken_TCONS_00016139      GGGCCAGGAGGGCCAGCACTGGGAACACGTCCTGGTGCATAGC--CAGGG
Chicken_TCONS_00016122      GGGCCAGGAGGGCCAGCACTGGGAACACGTCCTGGTGCATAGC--CAGGG
Chicken_TCONS_00016140      GGGCCAGGAGGGCCAGCACTGGGAACACGTCCTGGTGCATAGC--CAGGG
Chicken_TCONS_00016137      GGGCCAGGAGGGCCAGCACTGGGAACACGTCCTGGTGCATAGC--CAGGG
Chicken_TCONS_00016123      GGGCCAGGAGGGCCAGCACTGGGAACACGTCCTGGTGCATAGC--CAGGG
Chicken_TCONS_00016136      GGGCCAGGAGGGCCAGCACTGGGAACACGTCCTGGTGCATAGC--CAGGG
Chicken_TCONS_00007928      GGCATGAGGTGAAACCCTCCCAAAGATCTTAGACCAGGAAAGG--TAGAG
Chicken_TCONS_00007929      --------------------------------------------------
Pig_TCONS_00086821          AGCTGCATTTAAACCCGGATTTAAGTGTCTTCCCGCCGTGGTC--TGAAC
Pig_TCONS_00086818          AGCTGCATTTAAACCCGGATTTAAGTGTCTTCCCGCCGTGGTC--TGAAC
Pig_TCONS_00086820          --------------------------------------------------
Pig_TCONS_00086819          GGCCACAGCCCAGCCAGAG----GGGGCTCTCTGGTTGGTGTG--GGGGG
Pig_TCONS_00086817          GGCCACAGCCCAGCCAGAG----GGGGCTCTCTGGTTGGTGTG--GGGGG
Cattle_TCONS_00069187       --------------------------------------------------
Cattle_TCONS_00069188       AGGGGAAAC--GGCAGGGCACACGACACATGTTTCACATACTG--GTGCT
Pig_TCONS_00088446          CGCCCAACCTAGAGGTGGAGAGGCTACCTTGGTTGCCGGTGAA--ATTCG
Mouse_XR_377236.1           --------------------------------------------------
Cattle_TCONS_00069190       AACTTCACACACAGAGAAACACAGAACTACAGAAATCCTGAAA--TGGCA
Cattle_TCONS_00069191       CGACCCTATGGACTGTAGCCCACCAGGCTCCTCTGTCCATGGGATTCTCC
Pig_TCONS_00088420          TGAACTTGGGGGGCATGCAGTTCCGCCCGTAACACCAATTTTCAATGGTT
Pig_TCONS_00086823          GGCCTGGTGCAGCAGGTTAAAGGATCCAACGTTGCCGCCCCGCTTGGATT
                                                                              

Chicken_TCONS_00016134      ACGCAGCAGTGTCCTGCTGAGAGCAGTGGCCCGGGGCCGGGCACACAGCA
Chicken_TCONS_00016129      ACGCAGCAGTGTCCTGCTGAGAGCAGTGGCCCGGGGCCGGGCACACAGCA
Chicken_TCONS_00016131      ACGCAGCAGTGTCCTGCTGAGAGCAGTGGCCCGGGGCCGGGCACACAGCA
Chicken_TCONS_00016128      ACGCAGCAGTGTCCTGCTGAGAGCAGTGGCCCGGGGCCGGGCACACAGCA
Chicken_TCONS_00016125      ACGCAGCAGTGTCCTGCTGAGAGCAGTGGCCCGGGGCCGGGCACACAGCA
Chicken_TCONS_00016124      ACGCAGCAGTGTCCTGCTGAGAGCAGTGGCCCGGGGCCGGGCACACAGCA
Chicken_TCONS_00016132      ACGCAGCAGTGTCCTGCTGAGAGCAGTGGCCCGGGGCCGGGCACACAGCA
Chicken_TCONS_00016126      ACGCAGCAGTGTCCTGCTGAGAGCAGTGGCCCGGGGCCGGGCACACAGCA
Chicken_TCONS_00016127      ACGCAGCAGTGTCCTGCTGAGAGCAGTGGCCCGGGGCCGGGCACACAGCA
Chicken_TCONS_00016141      ACGCAGCAGTGTCCTGCTGAGAGCAGTGGCCCGGGGCCGGGCACACAGCA
Chicken_TCONS_00016133      ACGCAGCAGTGTCCTGCTGAGAGCAGTGGCCCGGGGCCGGGCACACAGCA
Chicken_TCONS_00016135      ACGCAGCAGTGTCCTGCTGAGAGCAGTGGCCCGGGGCCGGGCACACAGCA
Chicken_TCONS_00016130      ACGCAGCAGTGTCCTGCTGAGAGCAGTGGCCCGGGGCCGGGCACACAGCA
Chicken_TCONS_00016138      ACGCAGCAGTGTCCTGCTGAGAGCAGTGGCCCGGGGCCGGGCACACAGCA
Chicken_TCONS_00016139      ACGCAGCAGTGTCCTGCTGAGAGCAGTGGCCCGGGGCCGGGCACACAGCA
Chicken_TCONS_00016122      ACGCAGCAGTGTCCTGCTGAGAGCAGTGGCCCGGGGCCGGGCACACAGCA
Chicken_TCONS_00016140      ACGCAGCAGTGTCCTGCTGAGAGCAGTGGCCCGGGGCCGGGCACACAGCA
Chicken_TCONS_00016137      ACGCAGCAGTGTCCTGCTGAGAGCAGTGGCCCGGGGCCGGGCACACAGCA
Chicken_TCONS_00016123      ACGCAGCAGTGTCCTGCTGAGAGCAGTGGCCCGGGGCCGGGCACACAGCA
Chicken_TCONS_00016136      ACGCAGCAGTGTCCTGCTGAGAGCAGTGGCCCGGGGCCGGGCACACAGCA
Chicken_TCONS_00007928      AAGCAGAAGCAGGGACTGGACTGAGTCTGGAAGAGTACCCTCTAAGTTTA
Chicken_TCONS_00007929      --------------------------------------------------
Pig_TCONS_00086821          CGCTAGGCTTGACCGCTTCAGCTGGGAAGCCACGGTTCAGTGAAAACGAA
Pig_TCONS_00086818          CGCTAGGCTTGACCGCTTCAGCTGGGAAGCCACGGTTCAGTGAAAACGAA
Pig_TCONS_00086820          --------------------------------------------------
Pig_TCONS_00086819          GGGCGGCGGCGTCTGTGTC--CTGAATGTCCCGGGATCCCTGGGACTT--
Pig_TCONS_00086817          GGGCGGCGGCGTCTGTGTC--CTGAATGTCCCGGGATCCCTGGGACTT--
Cattle_TCONS_00069187       --------------------------------------------------
Cattle_TCONS_00069188       CCCCAGAGCCCTGGAGAATGAGAAAGGAAGCCGGCGGTTTGGCAGGTGCG
Pig_TCONS_00088446          CATTGGGTTTGTTCCCTTCACCGGTGTCATCTGAGCCCCTTGTACCTT--
Mouse_XR_377236.1           --------------------------------------------------
Cattle_TCONS_00069190       TCCCAGCCATTTCTTCACCTGGATCTCAGACCTATTTGTCTGCCTGTTTT
Cattle_TCONS_00069191       AGGCAAGAATACTGCGGTGGGCTGCCATTTCCTCCTCCAGGGGATATTCC
Pig_TCONS_00088420          TTTCAGATTCCTTTTTAATGTGCCCCACAAGAGGGGGAAAACCCCATTTT
Pig_TCONS_00086823          CAGTCCCTGGCCCCCCAGGAACTTCCATATGCCAGGGTGCCACCCTAAAA
                                                                              

Chicken_TCONS_00016134      TCCAGCCCTCCCCTGGAGACTGGTGTTTGCTGAGGGATGCAAGGTAACCT
Chicken_TCONS_00016129      TCCAGCCCTCCCCTGGAGACTGGTGTTTGCTGAGGGATGCAAGGTAACCT
Chicken_TCONS_00016131      TCCAGCCCTCCCCTGGAGACTGGTGTTTGCTGAGGGATGCAAGGTAACCT
Chicken_TCONS_00016128      TCCAGCCCTCCCCTGGAGACTGGTGTTTGCTGAGGGATGCAAGGTAACCT
Chicken_TCONS_00016125      TCCAGCCCTCCCCTGGAGACTGGTGTTTGCTGAGGGATGCAAGGTAACCT
Chicken_TCONS_00016124      TCCAGCCCTCCCCTGGAGACTGGTGTTTGCTGAGGGATGCAAGGTAACCT
Chicken_TCONS_00016132      TCCAGCCCTCCCCTGGAGACTGGTGTTTGCTGAGGGATGCAAGGTAACCT
Chicken_TCONS_00016126      TCCAGCCCTCCCCTGGAGACTGGTGTTTGCTGAGGGATGCAAGGTAACCT
Chicken_TCONS_00016127      TCCAGCCCTCCCCTGGAGACTGGTGTTTGCTGAGGGATGCAAGGTAACCT
Chicken_TCONS_00016141      TCCAGCCCTCCCCTGGAGACTGGTGTTTGCTGAGGGATGCAAGGTAACCT
Chicken_TCONS_00016133      TCCAGCCCTCCCCTGGAGACTGGTGTTTGCTGAGGGATGCAAGGTAACCT
Chicken_TCONS_00016135      TCCAGCCCTCCCCTGGAGACTGGTGTTTGCTGAGGGATGCAAGGTAACCT
Chicken_TCONS_00016130      TCCAGCCCTCCCCTGGAGACTGGTGTTTGCTGAGGGATGCAAGGTAACCT
Chicken_TCONS_00016138      TCCAGCCCTCCCCTGGAGACTGGTGTTTGCTGAGGGATGCAAGGTAACCT
Chicken_TCONS_00016139      TCCAGCCCTCCCCTGGAGACTGGTGTTTGCTGAGGGATGCAAGGTAACCT
Chicken_TCONS_00016122      TCCAGCCCTCCCCTGGAGACTGGTGTTTGCTGAGGGATGCAAGGTAACCT
Chicken_TCONS_00016140      TCCAGCCCTCCCCTGGAGACTGGTGTTTGCTGAGGGATGCAAGGTAACCT
Chicken_TCONS_00016137      TCCAGCCCTCCCCTGGAGACTGGTGTTTGCTGAGGGATGCAAGGTAACCT
Chicken_TCONS_00016123      TCCAGCCCTCCCCTGGAGACTGGTGTTTGCTGAGGGATGCAAGGTAACCT
Chicken_TCONS_00016136      TCCAGCCCTCCCCTGGAGACTGGTGTTTGCTGAGGGATGCAAGGTAACCT
Chicken_TCONS_00007928      GAT-GCTGTGGACAAGACATAGGTCTTATCTGTTAAAAACAAG-------
Chicken_TCONS_00007929      --------------------------------------------------
Pig_TCONS_00086821          TGC-GCGCCCGGCCAAGCAGAAACAGTGGCCTCATCCGCAGGGTCCTCAA
Pig_TCONS_00086818          TGC-GCGCCCGGCCAAGCAGAAACAGTGGCCTCATCCGCAGGGTCCTCAA
Pig_TCONS_00086820          --------------------------------------------------
Pig_TCONS_00086819          -----CTGGAAACCAAAGAGGTCCATTAACTTCCTCAGCAG---------
Pig_TCONS_00086817          -----CTGGAAACCAAAGAGGTCCATTAACTTCCTCAGCAG---------
Cattle_TCONS_00069187       --------------------------------------------------
Cattle_TCONS_00069188       GAG-GCCCCTTCCTGCAGACATCTGTCAGTGGTTCTGGATGCCCAGGCCC
Pig_TCONS_00088446          ----ACCTTCTGCTGTCTGCACCTGTAACC---CAAAGACATCCCAGGGA
Mouse_XR_377236.1           --------------------------------------------------
Cattle_TCONS_00069190       GAAAACTGGAAAGGCTGCATATAAAATTATAGAGATAATCTGAGCTTTTA
Cattle_TCONS_00069191       TGACCCAGGGATCAAACTCACGTCTCTTTTGTCCCCTGCATTGAGTTCTT
Pig_TCONS_00088420          GAGCGCAAACACCCAATGAATCTACTTATTTATAAATCATATTCTCCTGG
Pig_TCONS_00086823          ATTAACAATAAATGAAAAAATAAACTGAGGAGGTGTGAGGGGCACCCATA
                                                                              

Chicken_TCONS_00016134      CAGCATTGAAAATAGCTGGGACGTTGGCCAGCGAAGATTAATGGCATCAT
Chicken_TCONS_00016129      CAGCATTGAAAATAGCTGGGACGTTGGCCAGCGAAGATTAATGGCATCAT
Chicken_TCONS_00016131      CAGCATTGAAAATAGCTGGGACGTTGGCCAGCGAAGATTAATGGCATCAT
Chicken_TCONS_00016128      CAGCATTGAAAATAGCTGGGACGTTGGCCAGCGAAGATTAATGGCATCAT
Chicken_TCONS_00016125      CAGCATTGAAAATAGCTGGGACGTTGGCCAGCGAAGATTAATGGCATCAT
Chicken_TCONS_00016124      CAGCATTGAAAATAGCTGGGACGTTGGCCAGCGAAGATTAATGGCATCAT
Chicken_TCONS_00016132      CAGCATTGAAAATAGCTGGGACGTTGGCCAGCGAAGATTAATGGCATCAT
Chicken_TCONS_00016126      CAGCATTGAAAATAGCTGGGACGTTGGCCAGCGAAGATTAATGGCATCAT
Chicken_TCONS_00016127      CAGCATTGAAAATAGCTGGGACGTTGGCCAGCGAAGATTAATGGCATCAT
Chicken_TCONS_00016141      CAGCATTGAAAATAGCTGGGACGTTGGCCAGCGAAGATTAATGGCATCAT
Chicken_TCONS_00016133      CAGCATTGAAAATAGCTGGGACGTTGGCCAGCGAAGATTAATGGCATCAT
Chicken_TCONS_00016135      CAGCATTGAAAATAGCTGGGACGTTGGCCAGCGAAGATTAATGGCATCAT
Chicken_TCONS_00016130      CAGCATTGAAAATAGCTGGGACGTTGGCCAGCGAAGATTAATGGCATCAT
Chicken_TCONS_00016138      CAGCATTGAAAATAGCTGGGACGTTGGCCAGCGAAGATTAATGGCATCAT
Chicken_TCONS_00016139      CAGCATTGAAAATAGCTGGGACGTTGGCCAGCGAAGATTAATGGCATCAT
Chicken_TCONS_00016122      CAGCATTGAAAATAGCTGGGACGTTGGCCAGCGAAGATTAATGGCATCAT
Chicken_TCONS_00016140      CAGCATTGAAAATAGCTGGGACGTTGGCCAGCGAAGATTAATGGCATCAT
Chicken_TCONS_00016137      CAGCATTGAAAATAGCTGGGACGTTGGCCAGCGAAGATTAATGGCATCAT
Chicken_TCONS_00016123      CAGCATTGAAAATAGCTGGGACGTTGGCCAGCGAAGATTAATGGCATCAT
Chicken_TCONS_00016136      CAGCATTGAAAATAGCTGGGACGTTGGCCAGCGAAGATTAATGGCATCAT
Chicken_TCONS_00007928      --TAAATGAACAAAACAAAACCCACAGCCACTGATTCTTTCTAACCTTCC
Chicken_TCONS_00007929      --------------------------------------------------
Pig_TCONS_00086821          GCCTGAAAGTGGCTCCTGGACGAAGACACCCGCCATCCCTGAGA---CAC
Pig_TCONS_00086818          GCCTGAAAGTGGCTCCTGGACGAAGACACCCGCCATCCCTGAGA---CAC
Pig_TCONS_00086820          --CTGAAAGTGGCTCCTGGACGAAGACACCCGCCATCCCTGAGA---CAC
Pig_TCONS_00086819          ---CAAGGGATGCAGCTGGACTCAGACCTTTTCTCAGCTTCAGATCTCAC
Pig_TCONS_00086817          ---CAAGGGATGCAGCTGGACTCAGACCTTTTCTCAGCTTCAGATCTCAC
Cattle_TCONS_00069187       --------------------------------------------------
Cattle_TCONS_00069188       CTCCCTTCACAGAGGAAGAACCCTGGATTCCTGATGAGATGAGG---CGC
Pig_TCONS_00088446          CAGTGACGGTGTGCACTCCATTCTAGAAGATGGATCTGCTGGCCCCGGAC
Mouse_XR_377236.1           --------------------------------------------------
Cattle_TCONS_00069190       AATGACGTTATCTGCCTGACTCTAGAGATTTACTTTTGCTTTGAGTAGGC
Cattle_TCONS_00069191       TATCACAAGAACCATCTGGGAAACTCAGGGAGAAGGCTTTGGGGATGTAC
Pig_TCONS_00088420          ACTAATATATTTTGCACACTGGAAAGCATACCCGTACATAGACAATTTAA
Pig_TCONS_00086823          CATTCTTGTGTTTCTACAACAGCCGAGCAGCAAAGGGGAGACTTGCTGGG
                                                                              

Chicken_TCONS_00016134      TAACATCTCCAGTTTA-TTTATAGGTTTTAAAAAGTCTCCAACCTGTAAA
Chicken_TCONS_00016129      TAACATCTCCAGTTTA-TTTATAGGTTTTAAAAAGTCTCCAACCTGTAAA
Chicken_TCONS_00016131      TAACATCTCCAGTTTA-TTTATAGGTTTTAAAAAGTCTCCAACCTGTAAA
Chicken_TCONS_00016128      TAACATCTCCAGTTTA-TTTATAGGTTTTAAAAAGTCTCCAACCTGTAAA
Chicken_TCONS_00016125      TAACATCTCCAGTTTA-TTTATAGGTTTTAAAAAGTCTCCAACCTGTAAA
Chicken_TCONS_00016124      TAACATCTCCAGTTTA-TTTATAGGTTTTAAAAAGTCTCCAACCTGTAAA
Chicken_TCONS_00016132      TAACATCTCCAGTTTA-TTTATAGGTTTTAAAAAGTCTCCAACCTGTAAA
Chicken_TCONS_00016126      TAACATCTCCAGTTTA-TTTATAGGTTTTAAAAAGTCTCCAACCTGTAAA
Chicken_TCONS_00016127      TAACATCTCCAGTTTA-TTTATAGGTTTTAAAAAGTCTCCAACCTGTAAA
Chicken_TCONS_00016141      TAACATCTCCAGTTTA-TTTATAGGTTTTAAAAAGTCTCCAACCTGTAAA
Chicken_TCONS_00016133      TAACATCTCCAGTTTA-TTTATAGGTTTTAAAAAGTCTCCAACCTGTAAA
Chicken_TCONS_00016135      TAACATCTCCAGTTTA-TTTATAGGTTTTAAAAAGTCTCCAACCTGTAAA
Chicken_TCONS_00016130      TAACATCTCCAGTTTA-TTTATAGGTTTTAAAAAGTCTCCAACCTGTAAA
Chicken_TCONS_00016138      TAACATCTCCAGTTTA-TTTATAGGTTTTAAAAAGTCTCCAACCTGTAAA
Chicken_TCONS_00016139      TAACATCTCCAGTTTA-TTTATAGGTTTTAAAAAGTCTCCAACCTGTAAA
Chicken_TCONS_00016122      TAACATCTCCAGTTTA-TTTATAGGTTTTAAAAAGTCTCCAACCTGTAAA
Chicken_TCONS_00016140      TAACATCTCCAGTTTA-TTTATAGGTTTTAAAAAGTCTCCAACCTGTAAA
Chicken_TCONS_00016137      TAACATCTCCAGTTTA-TTTATAGGTTTTAAAAAGTCTCCAACCTGTAAA
Chicken_TCONS_00016123      TAACATCTCCAGTTTA-TTTATAGGTTTTAAAAAGTCTCCAACCTGTAAA
Chicken_TCONS_00016136      TAACATCTCCAGTTTA-TTTATAGGTTTTAAAAAGTCTCCAACCTGTAAA
Chicken_TCONS_00007928      TCTTCTGTCCTCTCAGGAACCTATTTCTGGGACAATTCTCCC--TAACAA
Chicken_TCONS_00007929      --------------------------------------------------
Pig_TCONS_00086821          GGTTTGGCTCCCTGGA-GAAGAAGGCCCTGGACAGCGTGTT---------
Pig_TCONS_00086818          GGTTTGGCTCCCTGGA-GAAGAAGGCCCTGGACAGCGTGTT---------
Pig_TCONS_00086820          GGTTTGGCTCCCTGGA-GAAGAAGGCCCTGGACAGCGTGTT---------
Pig_TCONS_00086819          CACCCGATTCCATCGCTGGTGGATGACTTATATAGTGTCTTA--GGTTGA
Pig_TCONS_00086817          CACCCGATTCCATCGCTGGTGGATGACTTATATAGTGTCTTA--GGTTGA
Cattle_TCONS_00069187       --------------------------------------------------
Cattle_TCONS_00069188       CAGCTTGCACCAGCTGCACGCCAGGCTGGAAGCAGAGGGTGA--GAAAAC
Pig_TCONS_00088446          CCAAGAAGACAGTGCGCCACGGGTCTTTTCCACAGCAGCTCCGTCTCACG
Mouse_XR_377236.1           --------------------------------------------------
Cattle_TCONS_00069190       ACTTCGGCCAGGGGTAGATTATCTTAATCCGTCCTGGATGAGCTGATTCA
Cattle_TCONS_00069191       TACGAAACAAAAATGTTCATTACTCCTTAATAAGATGAATTTAAGTCACC
Pig_TCONS_00088420          CGGGCAGACAAGATGGAAATAGATGTTCTGTTTTGGGTCCCCTGGGACGG
Pig_TCONS_00086823          GCCCCTCAGTTCATTGTTGTAGCATCATAATCCCTCTTCCCCGCATTTGA
                                                                              

Chicken_TCONS_00016134      CAAAGCAGAGTTATGCTGCGTAATGCAGAGAATCACAGGTTTACCTCCTT
Chicken_TCONS_00016129      CAAAGCAGAGTTATGCTGCGTAATGCAGAGAATCACAGGTTTACCTCCTT
Chicken_TCONS_00016131      CAAAGCAGAGTTATGCTGCGTAATGCAGAGAATCACAGGTTTACCTCCTT
Chicken_TCONS_00016128      CAAAGCAGAGTTATGCTGCGTAATGCAGAGAATCACAGGTTTACCTCCTT
Chicken_TCONS_00016125      CAAAGCAGAGTTATGCTGCGTAATGCAGAGAATCACAGGTTTACCTCCTT
Chicken_TCONS_00016124      CAAAGCAGAGTTATGCTGCGTAATGCAGAGAATCACAGGTTTACCTCCTT
Chicken_TCONS_00016132      CAAAGCAGAGTTATGCTGCGTAATGCAGAGAATCACAGGTTTACCTCCTT
Chicken_TCONS_00016126      CAAAGCAGAGTTATGCTGCGTAATGCAGAGAATCACAGGTTTACCTCCTT
Chicken_TCONS_00016127      CAAAGCAGAGTTATGCTGCGTAATGCAGAGAATCACAGGTTTACCTCCTT
Chicken_TCONS_00016141      CAAAGCAGAGTTATGCTGCGTAATGCAGAGAATCACAGGTTTACCTCCTT
Chicken_TCONS_00016133      CAAAGCAGAGTTATGCTGCGTAATGCAGAGAATCACAGGTTTACCTCCTT
Chicken_TCONS_00016135      CAAAGCAGAGTTATGCTGCGTAATGCAGAGAATCACAGGTTTACCTCCTT
Chicken_TCONS_00016130      CAAAGCAGAGTTATGCTGCGTAATGCAGAGAATCACAGGTTTACCTCCTT
Chicken_TCONS_00016138      CAAAGCAGAGTTATGCTGCGTAATGCAGAGAATCACAGGTTTACCTCCTT
Chicken_TCONS_00016139      CAAAGCAGAGTTATGCTGCGTAATGCAGAGAATCACAGGTTTACCTCCTT
Chicken_TCONS_00016122      CAAAGCAGAGTTATGCTGCGTAATGCAGAGAATCACAGGTTTACCTCCTT
Chicken_TCONS_00016140      CAAAGCAGAGTTATGCTGCGTAATGCAGAGAATCACAGGTTTACCTCCTT
Chicken_TCONS_00016137      CAAAGCAGAGTTATGCTGCGTAATGCAGAGAATCACAGGTTTACCTCCTT
Chicken_TCONS_00016123      CAAAGCAGAGTTATGCTGCGTAATGCAGAGAATCACAGGTTTACCTCCTT
Chicken_TCONS_00016136      CAAAGCAGAGTTATGCTGCGTAATGCAGAGAATCACAGGTTTACCTCCTT
Chicken_TCONS_00007928      TCACACTTTCCATCTCCAGACGATGTTTTTCCGTTCAACCCAAGACACTT
Chicken_TCONS_00007929      --------------------------------------------------
Pig_TCONS_00086821          CCCGCAGAGGCAGAACTGAGCATCCATTCCACGC-TGGGAGCAGCAGCGC
Pig_TCONS_00086818          CCCGCAGAGGCAGAACTGAGCATCCATTCCACGC-TGGGAGCAGCAGCGC
Pig_TCONS_00086820          CCCGCAGAGGCAGAACTGAGCATCCATTCCACGC-TGGGAGCAGCAGCGC
Pig_TCONS_00086819          CTTGTCCTTTTGTAACTAAACCACCAAAGGAAGAGTGGGGGCAAAAGAGG
Pig_TCONS_00086817          CTTGTCCTTTTGTAACTAAACCACCAAAGGAAGAGTGGGGGCAAAAGAGG
Cattle_TCONS_00069187       --------------------------------------------------
Cattle_TCONS_00069188       CAGAGAAACAGCCCGCCTGGAAAAGCAGGAGCTGCCGGGTCCTCAGATGT
Pig_TCONS_00088446          AAACACA-------------------------------------------
Mouse_XR_377236.1           --------------------------------------------------
Cattle_TCONS_00069190       AAGCCAGTTTCAGTCTGTGAAGGCTATTCCATTCCTGGTTCACCCTTATG
Cattle_TCONS_00069191       CACAATCTGTCCTCCTGTCTCTGCCCTGACTCCTCCCTTGATGGGTGTCC
Pig_TCONS_00088420          AGACCCCCTGGTCCTCAAAGGGGGACCATTGCCTTTGGGGGGACCGAGTC
Pig_TCONS_00086823          GAGGCTTAAGGGCTGTCACCCGCAAGAGACCAGAGGAGGCAAATCCAGCG
                                                                              

Chicken_TCONS_00016134      CCCACTCCTCTTATTTCATCCTTGTTGTTGAGACTGTAAAACCCCTGGGG
Chicken_TCONS_00016129      CCCACTCCTCTTATTTCATCCTTGTTGTTGAGACTGTAAAACCCCTGGGG
Chicken_TCONS_00016131      CCCACTCCTCTTATTTCATCCTTGTTGTTGAGACTGTAAAACCCCTGGGG
Chicken_TCONS_00016128      CCCACTCCTCTTATTTCATCCTTGTTGTTGAGACTGTAAAACCCCTGGGG
Chicken_TCONS_00016125      CCCACTCCTCTTATTTCATCCTTGTTGTTGAGACTGTAAAACCCCTGGGG
Chicken_TCONS_00016124      CCCACTCCTCTTATTTCATCCTTGTTGTTGAGACTGTAAAACCCCTGGGG
Chicken_TCONS_00016132      CCCACTCCTCTTATTTCATCCTTGTTGTTGAGACTGTAAAACCCCTGGGG
Chicken_TCONS_00016126      CCCACTCCTCTTATTTCATCCTTGTTGTTGAGACTGTAAAACCCCTGGGG
Chicken_TCONS_00016127      CCCACTCCTCTTATTTCATCCTTGTTGTTGAGACTGTAAAACCCCTGGGG
Chicken_TCONS_00016141      CCCACTCCTCTTATTTCATCCTTGTTGTTGAGACTGTAAAACCCCTGGGG
Chicken_TCONS_00016133      CCCACTCCTCTTATTTCATCCTTGTTGTTGAGACTGTAAAACCCCTGGGG
Chicken_TCONS_00016135      CCCACTCCTCTTATTTCATCCTTGTTGTTGAGACTGTAAAACCCCTGGGG
Chicken_TCONS_00016130      CCCACTCCTCTTATTTCATCCTTGTTGTTGAGACTGTAAAACCCCTGGGG
Chicken_TCONS_00016138      CCCACTCCTCTTATTTCATCCTTGTTGTTGAGACTGTAAAACCCCTGGGG
Chicken_TCONS_00016139      CCCACTCCTCTTATTTCATCCTTGTTGTTGAGACTGTAAAACCCCTGGGG
Chicken_TCONS_00016122      CCCACTCCTCTTATTTCATCCTTGTTGTTGAGACTGTAAAACCCCTGGGG
Chicken_TCONS_00016140      CCCACTCCTCTTATTTCATCCTTGTTGTTGAGACTGTAAAACCCCTGGGG
Chicken_TCONS_00016137      CCCACTCCTCTTATTTCATCCTTGTTGTTGAGACTGTAAAACCCCTGGGG
Chicken_TCONS_00016123      CCCACTCCTCTTATTTCATCCTTGTTGTTGAGACTGTAAAACCCCTGGGG
Chicken_TCONS_00016136      CCCACTCCTCTTATTTCATCCTTGTTGTTGAGACTGTAAAACCCCTGGGG
Chicken_TCONS_00007928      TTCACCTGCAATCACGTATTTTTCTCCTAGTAATCAAAAGAAATCCCTGA
Chicken_TCONS_00007929      --------------------------------------------------
Pig_TCONS_00086821          GCTAGCCAAGCCCTTCCTCTGATGAACTCCTGTTCTAGAAGCACGGCAGT
Pig_TCONS_00086818          GCTAGCCAAGCCCTTCCTCTGATGAACTCCTGTTCTAGAAGCACGGCAGT
Pig_TCONS_00086820          GCTAGCCAAGCCCTTCCTCTGATGAACTCCTGTTCTAGAAGCACGGCAGT
Pig_TCONS_00086819          A--AGTGGTACCAGGGTTATTATGAAGCCAGGACTCTAAAAC-TAGCTTC
Pig_TCONS_00086817          A--AGTGGTACCAGGGTTATTATGAAGCCAGGACTCTAAAAC-TAGCTTC
Cattle_TCONS_00069187       --------------------------------------------------
Cattle_TCONS_00069188       CAGACCTGGAGGCCCCCCTGGCTGTTCCCAGGACATCCGGCGCTTCTGCC
Pig_TCONS_00088446          --------------------------------------------------
Mouse_XR_377236.1           --------------------------------------------------
Cattle_TCONS_00069190       GCAGGCAGTAACCCCTCTGTTGTCCCACCAAAGCCCTGGAGTGTTTCCTA
Cattle_TCONS_00069191       ATGCGCCATCCCTTTCTGTTTTCAAACTGATGTCTGATAAGTCACCATAT
Pig_TCONS_00088420          TGGATCTCCAGATTGACACACTTATTCCTTAGCTTTGAACACCTTCTGTA
Pig_TCONS_00086823          GTAATGGCCTCACACACTGTCATCAGAGAGACTCAGTAAAAAGCCTTTCA
                                                                              

Chicken_TCONS_00016134      CAGGACTGGC---TCACTGCAAACTTACATTATAAACCTTCTCAA-----
Chicken_TCONS_00016129      CAGGACTGGC---TCACTGCAAACTTACATTATAAACCTTCTCAA-----
Chicken_TCONS_00016131      CAGGACTGGC---TCACTGCAAACTTACATTATAAACCTTCTCAA-----
Chicken_TCONS_00016128      CAGGACTGGC---TCACTGCAAACTTACATTATAAACCTTCTCAA-----
Chicken_TCONS_00016125      CAGGACTGGC---TCACTGCAAACTTACATTATAAACCTTCTCAA-----
Chicken_TCONS_00016124      CAGGACTGGC---TCACTGCAAACTTACATTATAAACCTTCTCAA-----
Chicken_TCONS_00016132      CAGGACTGGC---TCACTGCAAACTTACATTATAAACCTTCTCAA-----
Chicken_TCONS_00016126      CAGGACTGGC---TCACTGCAAACTTACATTATAAACCTTCTCAA-----
Chicken_TCONS_00016127      CAGGACTGGC---TCACTGCAAACTTACATTATAAACCTTCTCAA-----
Chicken_TCONS_00016141      CAGGACTGGC---TCACTGCAAACTTACATTATAAACCTTCTCAA-----
Chicken_TCONS_00016133      CAGGACTGGC---TCACTGCAAACTTACATTATAAACCTTCTCAA-----
Chicken_TCONS_00016135      CAGGACTGGC---TCACTGCAAACTTACATTATAAACCTTCTCAA-----
Chicken_TCONS_00016130      CAGGACTGGC---TCACTGCAAACTTACATTATAAACCTTCTCAA-----
Chicken_TCONS_00016138      CAGGACTGGC---TCACTGCAAACTTACATTATAAACCTTCTCAA-----
Chicken_TCONS_00016139      CAGGACTGGC---TCACTGCAAACTTACATTATAAACCTTCTCAA-----
Chicken_TCONS_00016122      CAGGACTGGC---TCACTGCAAACTTACATTATAAACCTTCTCAA-----
Chicken_TCONS_00016140      CAGGACTGGC---TCACTGCAAACTTACATTATAAACCTTCTCAA-----
Chicken_TCONS_00016137      CAGGACTGGC---TCACTGCAAACTTACATTATAAACCTTCTCAA-----
Chicken_TCONS_00016123      CAGGACTGGC---TCACTGCAAACTTACATTATAAACCTTCTCAA-----
Chicken_TCONS_00016136      CAGGACTGGC---TCACTGCAAACTTACATTATAAACCTTCTCAA-----
Chicken_TCONS_00007928      AGTACAAAAA---GGAGGTTATTTTTACTCTTCAGTAGATAGTGTTGGTG
Chicken_TCONS_00007929      --------------------------------------------------
Pig_TCONS_00086821          AATGAATGTT---GGCAGGCTGCCTGGCAGTGC--TTAGCAAGAAAACCT
Pig_TCONS_00086818          AATGAATGTT---GGCAGGCTGCCTGGCAGTGC--TTAGCAAGAAAACCT
Pig_TCONS_00086820          AATGAATGTT---GGCAGGCTGCCTGGCAGTGC--TTAGCAAGAAAACCT
Pig_TCONS_00086819          TGTAAAGAGC---AGCAGACTCGATTGTGGTTT--CTGTTTA------TC
Pig_TCONS_00086817          TGTAAAGAGC---AGCAGACTCGATTGTGGTTT--CTGTTTA------TC
Cattle_TCONS_00069187       --------------------------------------------------
Cattle_TCONS_00069188       AGGGAACTGG---GTGAGGTCACTCTTGCTGGTAGTGATCTGGAATAAGC
Pig_TCONS_00088446          --------------------------------------------------
Mouse_XR_377236.1           --------------------------------------------------
Cattle_TCONS_00069190       AGCCCCCTCTCCTTCTTGGCAGAACCTGAACTCAAATGTTTGTTTCTCCA
Cattle_TCONS_00069191       TTTGAAAGACACCCTGGTAAACGAACAGGGTTGTTTTGGGGGTTTTTTTT
Pig_TCONS_00088420          AGATCCCAGCCACGGCTCCCGTCACCCTCTCTCTCTCGAAGGAAA-----
Pig_TCONS_00086823          GTTTCGTTAATCAGAAAAAGCCTTACGGTTAATGAGACTGTGCAAAGCCT
                                                                              

Chicken_TCONS_00016134      TGAGGGGGATACGCACTGTTGTTTTTTTTTCCCATGAATGCCATGTTTGT
Chicken_TCONS_00016129      TGAGGGGGATACGCACTGTTGTTTTTTTTTCCCATGAATGCCATGTTTGT
Chicken_TCONS_00016131      TGAGGGGGATACGCACTGTTGTTTTTTTTTCCCATGAATGCCATGTTTGT
Chicken_TCONS_00016128      TGAGGGGGATACGCACTGTTGTTTTTTTTTCCCATGAATGCCATGTTTGT
Chicken_TCONS_00016125      TGAGGGGGATACGCACTGTTGTTTTTTTTTCCCATGAATGCCATGTTTGT
Chicken_TCONS_00016124      TGAGGGGGATACGCACTGTTGTTTTTTTTTCCCATGAATGCCATGTTTGT
Chicken_TCONS_00016132      TGAGGGGGATACGCACTGTTGTTTTTTTTTCCCATGAATGCCATGTTTGT
Chicken_TCONS_00016126      TGAGGGGGATACGCACTGTTGTTTTTTTTTCCCATGAATGCCATGTTTGT
Chicken_TCONS_00016127      TGAGGGGGATACGCACTGTTGTTTTTTTTTCCCATGAATGCCATGTTTGT
Chicken_TCONS_00016141      TGAGGGGGATACGCACTGTTGTTTTTTTTTCCCATGAATGCCATGTTTGT
Chicken_TCONS_00016133      TGAGGGGGATACGCACTGTTGTTTTTTTTTCCCATGAATGCCATGTTTGT
Chicken_TCONS_00016135      TGAGGGGGATACGCACTGTTGTTTTTTTTTCCCATGAATGCCATGTTTGT
Chicken_TCONS_00016130      TGAGGGGGATACGCACTGTTGTTTTTTTTTCCCATGAATGCCATGTTTGT
Chicken_TCONS_00016138      TGAGGGGGATACGCACTGTTGTTTTTTTTTCCCATGAATGCCATGTTTGT
Chicken_TCONS_00016139      TGAGGGGGATACGCACTGTTGTTTTTTTTTCCCATGAATGCCATGTTTGT
Chicken_TCONS_00016122      TGAGGGGGATACGCACTGTTGTTTTTTTTTCCCATGAATGCCATGTTTGT
Chicken_TCONS_00016140      TGAGGGGGATACGCACTGTTGTTTTTTTTTCCCATGAATGCCATGTTTGT
Chicken_TCONS_00016137      TGAGGGGGATACGCACTGTTGTTTTTTTTTCCCATGAATGCCATGTTTGT
Chicken_TCONS_00016123      TGAGGGGGATACGCACTGTTGTTTTTTTTTCCCATGAATGCCATGTTTGT
Chicken_TCONS_00016136      TGAGGGGGATACGCACTGTTGTTTTTTTTTCCCATGAATGCCATGTTTGT
Chicken_TCONS_00007928      AAGTGGGTTTCGTTAAGAGGTGCTCTCCTTCACACCATGCCCTGTGCCAA
Chicken_TCONS_00007929      --------------------------------------------------
Pig_TCONS_00086821          TCACACGAGCAGGGCCTGGTATCTCTGGGACAGCTGAGATCCTGCC---T
Pig_TCONS_00086818          TCACACGAGCAGGGCCTGGTATCTCTGGGACAGCTGAGATCCTGCC---T
Pig_TCONS_00086820          TCACACGAGCAGGGCCTGGTATCTCTGGGACAGCTGAGATCCTGCC---T
Pig_TCONS_00086819          TTGCAGAAGCCGCAGCGAATGACCCTGGG--GGTAGGGCTTCTGCAGCAC
Pig_TCONS_00086817          TTGCAGAAGCCGCAGCGAATGACCCTGGG--GGTAGGGCTTCTGCAGCAC
Cattle_TCONS_00069187       --------------------------------------------------
Cattle_TCONS_00069188       ACCCCAGGGAGCTCAA----------------------------------
Pig_TCONS_00088446          --------------------------------------------------
Mouse_XR_377236.1           --------------------------------------------------
Cattle_TCONS_00069190       GTCTCTTTTCAGTAGACTGAAAGTTCTAACCAATTCCTCAGCCCCTCATC
Cattle_TCONS_00069191       TGGTAGGAGGAGGATGTTGTTCCACCCACCCAGCTATAAGTCAAAGTTAT
Pig_TCONS_00088420          -CGTGCCCTCCCTCCGGACCCGTCTCGTGTCAGTGTGTAGTTACCTCAGC
Pig_TCONS_00086823          GGACGTGGAGGTAAAAGTCCAGCCTTGAAATGACCCCTCGGGTATGTGCC
                                                                              

Chicken_TCONS_00016134      CTGGTCTCCTTTCTCCACTCAGCTCTTTCTGTGCTTTGTCCCGTGGCCCC
Chicken_TCONS_00016129      CTGGTCTCCTTTCTCCACTCAGCTCTTTCTGTGCTTTGTCCCGTGGCCCC
Chicken_TCONS_00016131      CTGGTCTCCTTTCTCCACTCAGCTCTTTCTGTGCTTTGTCCCGTGGCCCC
Chicken_TCONS_00016128      CTGGTCTCCTTTCTCCACTCAGCTCTTTCTGTGCTTTGTCCCGTGGCCCC
Chicken_TCONS_00016125      CTGGTCTCCTTTCTCCACTCAGCTCTTTCTGTGCTTTGTCCCGTGGCCCC
Chicken_TCONS_00016124      CTGGTCTCCTTTCTCCACTCAGCTCTTTCTGTGCTTTGTCCCGTGGCCCC
Chicken_TCONS_00016132      CTGGTCTCCTTTCTCCACTCAGCTCTTTCTGTGCTTTGTCCCGTGGCCCC
Chicken_TCONS_00016126      CTGGTCTCCTTTCTCCACTCAGCTCTTTCTGTGCTTTGTCCCGTGGCCCC
Chicken_TCONS_00016127      CTGGTCTCCTTTCTCCACTCAGCTCTTTCTGTGCTTTGTCCCGTGGCCCC
Chicken_TCONS_00016141      CTGGTCTCCTTTCTCCACTCAGCTCTTTCTGTGCTTTGTCCCGTGGCCCC
Chicken_TCONS_00016133      CTGGTCTCCTTTCTCCACTCAGCTCTTTCTGTGCTTTGTCCCGTGGCCCC
Chicken_TCONS_00016135      CTGGTCTCCTTTCTCCACTCAGCTCTTTCTGTGCTTTGTCCCGTGGCCCC
Chicken_TCONS_00016130      CTGGTCTCCTTTCTCCACTCAGCTCTTTCTGTGCTTTGTCCCGTGGCCCC
Chicken_TCONS_00016138      CTGGTCTCCTTTCTCCACTCAGCTCTTTCTGTGCTTTGTCCCGTGGCCCC
Chicken_TCONS_00016139      CTGGTCTCCTTTCTCCACTCAGCTCTTTCTGTGCTTTGTCCCGTGGCCCC
Chicken_TCONS_00016122      CTGGTCTCCTTTCTCCACTCAGCTCTTTCTGTGCTTTGTCCCGTGGCCCC
Chicken_TCONS_00016140      CTGGTCTCCTTTCTCCACTCAGCTCTTTCTGTGCTTTGTCCCGTGGCCCC
Chicken_TCONS_00016137      CTGGTCTCCTTTCTCCACTCAGCTCTTTCTGTGCTTTGTCCCGTGGCCCC
Chicken_TCONS_00016123      CTGGTCTCCTTTCTCCACTCAGCTCTTTCTGTGCTTTGTCCCGTGGCCCC
Chicken_TCONS_00016136      CTGGTCTCCTTTCTCCACTCAGCTCTTTCTGTGCTTTGTCCCGTGGCCCC
Chicken_TCONS_00007928      CAACTGCTTCTCTATGTCCCTTAGCTTCAGTGACCTCGTTCCTCAGCCCA
Chicken_TCONS_00007929      --------------------------------------------------
Pig_TCONS_00086821          CTCTGCTGCCGACGGGGAAGG--GGTGTCGGGAAGGGGTGCCAACGACCG
Pig_TCONS_00086818          CTCTGCTGCCGACGGGGAAGG--GGTGTCGGGAAGGGGTGCCAACGACCG
Pig_TCONS_00086820          CTCTGCTGCCGACGGGGAAGG--GGTGTCGGGAAGGGGTGCCAACGACCG
Pig_TCONS_00086819          CTCAGGTTCCCCCGGGGAACCTCAGCAGCAGCAGAGAGGGCTAAAGGTCA
Pig_TCONS_00086817          CTCAGGTTCCCCCGGGGAACCTCAGCAGCAGCAGAGAGGGCTAAAGGTCA
Cattle_TCONS_00069187       --------------------------------------------------
Cattle_TCONS_00069188       --------------------------------------------------
Pig_TCONS_00088446          --------------------------------------------------
Mouse_XR_377236.1           --------------------------------------------------
Cattle_TCONS_00069190       TGGCACATAGAAATTGGCAAATGCCTTGTGGGGTAGGGGACGGGAAGGCT
Cattle_TCONS_00069191       TTCCATGGCGTTACTGTTACCGAGGTCAGGGGCAGCGGCCGAGAGGAGCA
Pig_TCONS_00088420          AATGGAATTGCCTCCAGTTCCAAGTCCCAAGGGCACGCATCCATCCCCCC
Pig_TCONS_00086823          ACGTGGTCTGCCATTGGCATTGGGTCTTTGGGCCCCAGGGTCCTCACTTG
                                                                              

Chicken_TCONS_00016134      TGTTACGGAAAATTCTCTTTTTGAAGAATTCCTGAGGCCCAGGTTGGGAA
Chicken_TCONS_00016129      TGTTACGGAAAATTCTCTTTTTGAAGAATTCCTGAGGCCCAGGTTGGGAA
Chicken_TCONS_00016131      TGTTACGGAAAATTCTCTTTTTGAAGAATTCCTGAGGCCCAGGTTGGGAA
Chicken_TCONS_00016128      TGTTACGGAAAATTCTCTTTTTGAAGAATTCCTGAGGCCCAGGTTGGGAA
Chicken_TCONS_00016125      TGTTACGGAAAATTCTCTTTTTGAAGAATTCCTGAGGCCCAGGTTGGGAA
Chicken_TCONS_00016124      TGTTACGGAAAATTCTCTTTTTGAAGAATTCCTGAGGCCCAGGTTGGGAA
Chicken_TCONS_00016132      TGTTACGGAAAATTCTCTTTTTGAAGAATTCCTGAGGCCCAGGTTGGGAA
Chicken_TCONS_00016126      TGTTACGGAAAATTCTCTTTTTGAAGAATTCCTGAGGCCCAGGTTGGGAA
Chicken_TCONS_00016127      TGTTACGGAAAATTCTCTTTTTGAAGAATTCCTGAGGCCCAGGTTGGGAA
Chicken_TCONS_00016141      TGTTACGGAAAATTCTCTTTTTGAAGAATTCCTGAGGCCCAGGTTGGGAA
Chicken_TCONS_00016133      TGTTACGGAAAATTCTCTTTTTGAAGAATTCCTGAGGCCCAGGTTGGGAA
Chicken_TCONS_00016135      TGTTACGGAAAATTCTCTTTTTGAAGAATTCCTGAGGCCCAGGTTGGGAA
Chicken_TCONS_00016130      TGTTACGGAAAATTCTCTTTTTGAAGAATTCCTGAGGCCCAGGTTGGGAA
Chicken_TCONS_00016138      TGTTACGGAAAATTCTCTTTTTGAAGAATTCCTGAGGCCCAGGTTGGGAA
Chicken_TCONS_00016139      TGTTACGGAAAATTCTCTTTTTGAAGAATTCCTGAGGCCCAGGTTGGGAA
Chicken_TCONS_00016122      TGTTACGGAAAATTCTCTTTTTGAAGAATTCCTGAGGCCCAGGTTGGGAA
Chicken_TCONS_00016140      TGTTACGGAAAATTCTCTTTTTGAAGAATTCCTGAGGCCCAGGTTGGGAA
Chicken_TCONS_00016137      TGTTACGGAAAATTCTCTTTTTGAAGAATTCCTGAGGCCCAGGTTGGGAA
Chicken_TCONS_00016123      TGTTACGGAAAATTCTCTTTTTGAAGAATTCCTGAGGCCCAGGTTGGGAA
Chicken_TCONS_00016136      TGTTACGGAAAATTCTCTTTTTGAAGAATTCCTGAGGCCCAGGTTGGGAA
Chicken_TCONS_00007928      AGGCTCACCTGGTCCTCTGTGTACGTCAACCTGAGAGGTTCACCAGAAAC
Chicken_TCONS_00007929      --------------------------------------------------
Pig_TCONS_00086821          AGCAGCCCAGGGTCCTGGTAACGCAGCAGGTGAGTTCCCTGGCCCGTGAC
Pig_TCONS_00086818          AGCAGCCCAGGGTCCTGGTAACGCAGCAG---------------------
Pig_TCONS_00086820          AGCAGCCCAGGGTCCTGGTAACGCAGCAG---------------------
Pig_TCONS_00086819          AAGGTCACACGGTAAGGCTATTTTAAAATAGTGATCACAGATACTTCAGT
Pig_TCONS_00086817          AAGGTCACACGGTAAGGCTATTTTAAAAT---------------------
Cattle_TCONS_00069187       --------------------------------------------------
Cattle_TCONS_00069188       --------------------------------------------------
Pig_TCONS_00088446          --------------------------------------------------
Mouse_XR_377236.1           --------------------------------------------------
Cattle_TCONS_00069190       ACCCTCTCTATAATACCCTCTTCTTGATTTTGGCCCCTCAAGTCACAGCA
Cattle_TCONS_00069191       ACCCAACATCCAAGGAGCGGTGGCTGCACCAGCACAGGAGGGCTGAGAGG
Pig_TCONS_00088420          GCAGGCTCACCACCCCTGTGTTCCATTCGCCCCCCCCCCCAACCGTTTTC
Pig_TCONS_00086823          TAAAATAAGGCCGTGCTGGACTACACCTGGCAGCCCTCCTCGTCGTAACC
                                                                              

Chicken_TCONS_00016134      GTCATCACAGGAATTAGTGATTTTCTGCCTTAGGCCTTAAGCTGCAAGCT
Chicken_TCONS_00016129      GTCATCACAGGAATTAGTGATTTTCTGCCTTAGGCCTTAAGCTGCAAGCT
Chicken_TCONS_00016131      GTCATCACAGGAATTAGTGATTTTCTGCCTTAGGCCTTAAGCTGCAAGCT
Chicken_TCONS_00016128      GTCATCACAGGAATTAGTGATTTTCTGCCTTAGGCCTTAAGCTGCAAGCT
Chicken_TCONS_00016125      GTCATCACAGGAATTAGTGATTTTCTGCCTTAGGCCTTAAGCTGCAAGCT
Chicken_TCONS_00016124      GTCATCACAGGAATTAGTGATTTTCTGCCTTAGGCCTTAAGCTGCAAGCT
Chicken_TCONS_00016132      GTCATCACAGGAATTAGTGATTTTCTGCCTTAGGCCTTAAGCTGCAAGCT
Chicken_TCONS_00016126      GTCATCACAGGAATTAGTGATTTTCTGCCTTAGGCCTTAAGCTGCAAGCT
Chicken_TCONS_00016127      GTCATCACAGGAATTAGTGATTTTCTGCCTTAGGCCTTAAGCTGCAAGCT
Chicken_TCONS_00016141      GTCATCACAGGAATTAGTGATTTTCTGCCTTAGGCCTTAAGCTGCAAGCT
Chicken_TCONS_00016133      GTCATCACAGGAATTAGTGATTTTCTGCCTTAGGCCTTAAGCTGCAAGCT
Chicken_TCONS_00016135      GTCATCACAGGAATTAGTGATTTTCTGCCTTAGGCCTTAAGCTGCAAGCT
Chicken_TCONS_00016130      GTCATCACAGGAATTAGTGATTTTCTGCCTTAGGCCTTAAGCTGCAAGCT
Chicken_TCONS_00016138      GTCATCACAGGAATTAGTGATTTTCTGCCTTAGGCCTTAAGCTGCAAGCT
Chicken_TCONS_00016139      GTCATCACAGGAATTAGTGATTTTCTGCCTTAGGCCTTAAGCTGCAAGCT
Chicken_TCONS_00016122      GTCATCACAGGAATTAGTGATTTTCTGCCTTAGGCCTTAAGCTGCAAGCT
Chicken_TCONS_00016140      GTCATCACAGGAATTAGTGATTTTCTGCCTTAGGCCTTAAGCTGCAAGCT
Chicken_TCONS_00016137      GTCATCACAGGAATTAGTGATTTTCTGCCTTAGGCCTTAAGCTGCAAGCT
Chicken_TCONS_00016123      GTCATCACAGGAATTAGTGATTTTCTGCCTTAGGCCTTAAGCTGCAAGCT
Chicken_TCONS_00016136      GTCATCACAGGAATTAGTGATTTTCTGCCTTAGGCCTTAAGCTGCAAGCT
Chicken_TCONS_00007928      CTAAGTTGTGCCTCAACACTTTCTCCAAATGAAAAATGGAGAAAATGACA
Chicken_TCONS_00007929      --------------------------------------------------
Pig_TCONS_00086821          AAGGATGATGAGGGGAGAGCCTGGAGCCTGCCCTGGGGAGACCAGCGGCC
Pig_TCONS_00086818          --------------------------------------------------
Pig_TCONS_00086820          --------------------------------------------------
Pig_TCONS_00086819          GACCGCCCCAGGAAACCAGTCACTGCCTCCCCC-----------------
Pig_TCONS_00086817          --------------------------------------------------
Cattle_TCONS_00069187       --------------------------------------------------
Cattle_TCONS_00069188       --------------------------------------------------
Pig_TCONS_00088446          --------------------------------------------------
Mouse_XR_377236.1           --------------------------------------------------
Cattle_TCONS_00069190       CCCTTGGGAGCTCTCTGATACCTTCAAAAGAGTTTGTAAAAAATATTTTA
Cattle_TCONS_00069191       AGCTACTCCATGATCAAGGTCCGGAGGGACAGCTGTGAGGAGATACCCCT
Pig_TCONS_00088420          TATTTGATTGAGTTTACATTCTTCCCGGCTCCTCACCGAGGCTGTGAACG
Pig_TCONS_00086823          TTCTCTAATCTGTGACGAAGGTGGCACTGTCCTTTTGTGATTTGAATTCA
                                                                              

Chicken_TCONS_00016134      TTGTGTGAGGAGGATTGAGCATCTTGTAGCTGTGGAGAGCACCTAGGCCG
Chicken_TCONS_00016129      TTGTGTGAGGAGGATTGAGCATCTTGTAGCTGTGGAGAGCACCTAGGCCG
Chicken_TCONS_00016131      TTGTGTGAGGAGGATTGAGCATCTTGTAGCTGTGGAGAGCACCTAGGCCG
Chicken_TCONS_00016128      TTGTGTGAGGAGGATTGAGCATCTTGTAGCTGTGGAGAGCACCTAGGCCG
Chicken_TCONS_00016125      TTGTGTGAGGAGGATTGAGCATCTTGTAGCTGTGGAGAGCACCTAGGCCG
Chicken_TCONS_00016124      TTGTGTGAGGAGGATTGAGCATCTTGTAGCTGTGGAGAGCACCTAGGCCG
Chicken_TCONS_00016132      TTGTGTGAGGAGGATTGAGCATCTTGTAGCTGTGGAGAGCACCTAGGCCG
Chicken_TCONS_00016126      TTGTGTGAGGAGGATTGAGCATCTTGTAGCTGTGGAGAGCACCTAGGCCG
Chicken_TCONS_00016127      TTGTGTGAGGAGGATTGAGCATCTTGTAGCTGTGGAGAGCACCTAGGCCG
Chicken_TCONS_00016141      TTGTGTGAGGAGGATTGAGCATCTTGTAGCTGTGGAGAGCACCTAGGCCG
Chicken_TCONS_00016133      TTGTGTGAGGAGGATTGAGCATCTTGTAGCTGTGGAGAGCACCTAGGCCG
Chicken_TCONS_00016135      TTGTGTGAGGAGGATTGAGCATCTTGTAGCTGTGGAGAGCACCTAGGCCG
Chicken_TCONS_00016130      TTGTGTGAGGAGGATTGAGCATCTTGTAGCTGTGGAGAGCACCTAGGCCG
Chicken_TCONS_00016138      TTGTGTGAGGAGGATTGAGCATCTTGTAGCTGTGGAGAGCACCTAGGCCG
Chicken_TCONS_00016139      TTGTGTGAGGAGGATTGAGCATCTTGTAGCTGTGGAGAGCACCTAGGCCG
Chicken_TCONS_00016122      TTGTGTGAGGAGGATTGAGCATCTTGTAGCTGTGGAGAGCACCTAGGCCG
Chicken_TCONS_00016140      TTGTGTGAGGAGGATTGAGCATCTTGTAGCTGTGGAGAGCACCTAGGCCG
Chicken_TCONS_00016137      TTGTGTGAGGAGGATTGAGCATCTTGTAGCTGTGGAGAGCACCTAGGCCG
Chicken_TCONS_00016123      TTGTGTGAGGAGGATTGAGCATCTTGTAGCTGTGGAGAGCACCTAGGCCG
Chicken_TCONS_00016136      TTGTGTGAGGAGGATTGAGCATCTTGTAGCTGTGGAGAGCACCTAGGCCG
Chicken_TCONS_00007928      CTACATCTGGAGAGAAGCATGTCCACAGTGTTTATTTATTCCAAAATAAA
Chicken_TCONS_00007929      --------------------------------------------------
Pig_TCONS_00086821          ACACCGATGCCACCCGGCTGTGCCCAGGCTGGCCCTTGGGCCTCCCCTGG
Pig_TCONS_00086818          --------------------------------------------------
Pig_TCONS_00086820          --------------------------------------------------
Pig_TCONS_00086819          --------------------------------------------------
Pig_TCONS_00086817          --------------------------------------------------
Cattle_TCONS_00069187       --------------------------------------------------
Cattle_TCONS_00069188       --------------------------------------------------
Pig_TCONS_00088446          --------------------------------------------------
Mouse_XR_377236.1           --------------------------------------------------
Cattle_TCONS_00069190       CCTGGTTTTTCTAGCCTCAAGAGAGGTGGGTTTGATCCTTAGTTATCTCA
Cattle_TCONS_00069191       CGTCCAAATTACCGACTGCGACCGGCAGAGGACGGCTTCCCCTTGTTTAA
Pig_TCONS_00088420          CCCAG------GGAGGGCACGGAGCCTGGGTGGGCACCGTGGACAAGAGG
Pig_TCONS_00086823          TCGATTAGGCATTTCATCAATGGCCAGTGTTGCTTCACTGCTGAGATTAC
                                                                              

Chicken_TCONS_00016134      TGCATGGCCCCAGTGAAGCGTGCAGATGTTATTAATGAC---CCTGGGGT
Chicken_TCONS_00016129      TGCATGGCCCCAGTGAAGCGTGCAGATGTTATTAATGAC---CCTGGGGT
Chicken_TCONS_00016131      TGCATGGCCCCAGTGAAGCGTGCAGATGTTATTAATGAC---CCTGGGGT
Chicken_TCONS_00016128      TGCATGGCCCCAGTGAAGCGTGCAGATGTTATTAATGAC---CCTGGGGT
Chicken_TCONS_00016125      TGCATGGCCCCAGTGAAGCGTGCAGATGTTATTAATGAC---CCTGGGGT
Chicken_TCONS_00016124      TGCATGGCCCCAGTGAAGCGTGCAGATGTTATTAATGAC---CCTGGGGT
Chicken_TCONS_00016132      TGCATGGCCCCAGTGAAGCGTGCAGATGTTATTAATGAC---CCTGGGGT
Chicken_TCONS_00016126      TGCATGGCCCCAGTGAAGCGTGCAGATGTTATTAATGAC---CCTGGGGT
Chicken_TCONS_00016127      TGCATGGCCCCAGTGAAGCGTGCAGATGTTATTAATGAC---CCTGGGGT
Chicken_TCONS_00016141      TGCATGGCCCCAGTGAAGCGTGCAGATGTTATTAATGAC---CCTGGGGT
Chicken_TCONS_00016133      TGCATGGCCCCAGTGAAGCGTGCAGATGTTATTAATGAC---CCTGGGGT
Chicken_TCONS_00016135      TGCATGGCCCCAGTGAAGCGTGCAGATGTTATTAATGAC---CCTGGGGT
Chicken_TCONS_00016130      TGCATGGCCCCAGTGAAGCGTGCAGATGTTATTAATGAC---CCTGGGGT
Chicken_TCONS_00016138      TGCATGGCCCCAGTGAAGCGTGCAGATGTTATTAATGAC---CCTGGGGT
Chicken_TCONS_00016139      TGCATGGCCCCAGTGAAGCGTGCAGATGTTATTAATGAC---CCTGGGGT
Chicken_TCONS_00016122      TGCATGGCCCCAGTGAAGCGTGCAGATGTTATTAATGAC---CCTGGGGT
Chicken_TCONS_00016140      TGCATGGCCCCAGTGAAGCGTGCAGATGTTATTAATGAC---CCTGGGGT
Chicken_TCONS_00016137      TGCATGGCCCCAGTGAAGCGTGCAGATGTTATTAATGAC---CCTGGGGT
Chicken_TCONS_00016123      TGCATGGCCCCAGTGAAGCGTGCAGATGTTATTAATGAC---CCTGGGGT
Chicken_TCONS_00016136      TGCATGGCCCCAGTGAAGCGTGCAGATGTTATTAATGAC---CCTGGGGT
Chicken_TCONS_00007928      CACTGAACAGAGGTGACGCTGGAGTAGATCTGGAATAACTTGCTGGGTGC
Chicken_TCONS_00007929      --------------------------------------------------
Pig_TCONS_00086821          ACCCCTCCCTCCCTGATCACAGCCCCTGCCAAGTCCAGGGGGACAAGGAC
Pig_TCONS_00086818          --------------------------------------------------
Pig_TCONS_00086820          --------------------------------------------------
Pig_TCONS_00086819          --------------------------------------------------
Pig_TCONS_00086817          --------------------------------------------------
Cattle_TCONS_00069187       --------------------------------------------------
Cattle_TCONS_00069188       --------------------------------------------------
Pig_TCONS_00088446          --------------------------------------------------
Mouse_XR_377236.1           --------------------------------------------------
Cattle_TCONS_00069190       AGGTGGGGGCTAATATGATATAAGCTAGTCCACCATATTGGAAGTGAACA
Cattle_TCONS_00069191       GGCAAATAACGGCACCCGGAGCTGCTATTCTCCCTGGGAATGCAGGTTTA
Pig_TCONS_00088420          ACCAAGAAATGGCCATTCATAGAGCCTAGTGGTGAAAGGGGTAGGGGAGA
Pig_TCONS_00086823          AATAATGATGGTGAGGCTTCAGGGTTAACAATTAACTAAAATAAATGAGC
                                                                              

Chicken_TCONS_00016134      CTTCCTACAGGCACTCAGGGCCACTCAGTTCCCAGGTTCTCGAGAAACTT
Chicken_TCONS_00016129      CTTCCTACAGGCACTCAGGGCCACTCAGTTCCCAGGTTCTCGAGAAACTT
Chicken_TCONS_00016131      CTTCCTACAGGCACTCAGGGCCACTCAGTTCCCAGGTTCTCGAGAAACTT
Chicken_TCONS_00016128      CTTCCTACAGGCACTCAGGGCCACTCAGTTCCCAGGTTCTCGAGAAACTT
Chicken_TCONS_00016125      CTTCCTACAGGCACTCAGGGCCACTCAGTTCCCAGGTTCTCGAGAAACTT
Chicken_TCONS_00016124      CTTCCTACAGGCACTCAGGGCCACTCAGTTCCCAGGTTCTCGAGAAACTT
Chicken_TCONS_00016132      CTTCCTACAGGCACTCAGGGCCACTCAGTTCCCAGGTTCTCGAGAAACTT
Chicken_TCONS_00016126      CTTCCTACAGGCACTCAGGGCCACTCAGTTCCCAGGTTCTCGAGAAACTT
Chicken_TCONS_00016127      CTTCCTACAGGCACTCAGGGCCACTCAGTTCCCAGGTTCTCGAGAAACTT
Chicken_TCONS_00016141      CTTCCTACAGGCACTCAGGGCCACTCAGTTCCCAGGTTCTCGAGAAACTT
Chicken_TCONS_00016133      CTTCCTACAGGCACTCAGGGCCACTCAGTTCCCAGGTTCTCGAGAAACTT
Chicken_TCONS_00016135      CTTCCTACAGGCACTCAGGGCCACTCAGTTCCCAGGTTCTCGAGAAACTT
Chicken_TCONS_00016130      CTTCCTACAGGCACTCAGGGCCACTCAGTTCCCAGGTTCTCGAGAAACTT
Chicken_TCONS_00016138      CTTCCTACAGGCACTCAGGGCCACTCAGTTCCCAGGTTCTCGAGAAACTT
Chicken_TCONS_00016139      CTTCCTACAGGCACTCAGGGCCACTCAGTTCCCAGGTTCTCGAGAAACTT
Chicken_TCONS_00016122      CTTCCTACAGGCACTCAGGGCCACTCAGTTCCCAGGTTCTCGAGAAACTT
Chicken_TCONS_00016140      CTTCCTACAGGCACTCAGGGCCACTCAGTTCCCAGGTTCTCGAGAAACTT
Chicken_TCONS_00016137      CTTCCTACAGGCACTCAGGGCCACTCAGTTCCCAGGTTCTCGAGAAACTT
Chicken_TCONS_00016123      CTTCCTACAGGCACTCAGGGCCACTCAGTTCCCAGGTTCTCGAGAAACTT
Chicken_TCONS_00016136      CTTCCTACAGGCACTCAGGGCCACTCAGTTCCCAGGTTCTCGAGAAACTT
Chicken_TCONS_00007928      ATTTCCATGAGGGGACAAACCAGGCCAGCAAAATCTATTTTCACGTATTT
Chicken_TCONS_00007929      --------------------------------------------------
Pig_TCONS_00086821          GAAGCAGTTGCAAGGCAGATGCTTCCTTTCTCAGTTTTGGTATTAAATCC
Pig_TCONS_00086818          --------------------------------------------------
Pig_TCONS_00086820          --------------------------------------------------
Pig_TCONS_00086819          ------------------------CCTCCCCTTCAGATCTTACTGAAATA
Pig_TCONS_00086817          --------------------------------------------------
Cattle_TCONS_00069187       --------------------------------------------------
Cattle_TCONS_00069188       --------------------------------------------------
Pig_TCONS_00088446          --------------------------------------------------
Mouse_XR_377236.1           --------------------------------------------------
Cattle_TCONS_00069190       TCTCTATTTGAGTTAATCCTCATTTAGGTTTTTTTTTTTTTCCTAATTGT
Cattle_TCONS_00069191       AAGGCGCTTGCCTAAGCAGAGATCTTCTCAGCACGAACTGTAAATACATC
Pig_TCONS_00088420          AAAATCTCAGGCGCAAATACTCAAAAAGCATATAGCCCTTTGTATCTCCC
Pig_TCONS_00086823          CATTTCACACCTCTGCCAGTGCTCTCCTTTCCAACTCTTGATAGAACAAA
                                                                              

Chicken_TCONS_00016134      GAAGGGCTGTCAAGAAAAGAAAAAGCATGTTGGCCCCAGAACAGGAGTTC
Chicken_TCONS_00016129      GAAGGGCTGTCAAGAAAAGAAAAAGCATGTTGGCCCCAGAACAGGAGTTC
Chicken_TCONS_00016131      GAAGGGCTGTCAAGAAAAGAAAAAGCATGTTGGCCCCAGAACAGGAGTTC
Chicken_TCONS_00016128      GAAGGGCTGTCAAGAAAAGAAAAAGCATGTTGGCCCCAGAACAGGAGTTC
Chicken_TCONS_00016125      GAAGGGCTGTCAAGAAAAGAAAAAGCATGTTGGCCCCAGAACAGGAGTTC
Chicken_TCONS_00016124      GAAGGGCTGTCAAGAAAAGAAAAAGCATGTTGGCCCCAGAACAGGAGTTC
Chicken_TCONS_00016132      GAAGGGCTGTCAAGAAAAGAAAAAGCATGTTGGCCCCAGAACAGGAGTTC
Chicken_TCONS_00016126      GAAGGGCTGTCAAGAAAAGAAAAAGCATGTTGGCCCCAGAACAGGAGTTC
Chicken_TCONS_00016127      GAAGGGCTGTCAAGAAAAGAAAAAGCATGTTGGCCCCAGAACAGGAGTTC
Chicken_TCONS_00016141      GAAGGGCTGTCAAGAAAAGAAAAAGCATGTTGGCCCCAGAACAGGAGTTC
Chicken_TCONS_00016133      GAAGGGCTGTCAAGAAAAGAAAAAGCATGTTGGCCCCAGAACAGGAGTTC
Chicken_TCONS_00016135      GAAGGGCTGTCAAGAAAAGAAAAAGCATGTTGGCCCCAGAACAGGAGTTC
Chicken_TCONS_00016130      GAAGGGCTGTCAAGAAAAGAAAAAGCATGTTGGCCCCAGAACAGGAGTTC
Chicken_TCONS_00016138      GAAGGGCTGTCAAGAAAAGAAAAAGCATGTTGGCCCCAGAACAGGAGTTC
Chicken_TCONS_00016139      GAAGGGCTGTCAAGAAAAGAAAAAGCATGTTGGCCCCAGAACAGGAGTTC
Chicken_TCONS_00016122      GAAGGGCTGTCAAGAAAAGAAAAAGCATGTTGGCCCCAGAACAGGAGTTC
Chicken_TCONS_00016140      GAAGGGCTGTCAAGAAAAGAAAAAGCATGTTGGCCCCAGAACAGGAGTTC
Chicken_TCONS_00016137      GAAGGGCTGTCAAGAAAAGAAAAAGCATGTTGGCCCCAGAACAGGAGTTC
Chicken_TCONS_00016123      GAAGGGCTGTCAAGAAAAGAAAAAGCATGTTGGCCCCAGAACAGGAGTTC
Chicken_TCONS_00016136      GAAGGGCTGTCAAGAAAAGAAAAAGCATGTTGGCCCCAGAACAGGAGTTC
Chicken_TCONS_00007928      TTAGAAGTGTAGAGAATTAATTTGGAAGTGGGGAAGGATCTATTTTCTTG
Chicken_TCONS_00007929      --------------------------------------------------
Pig_TCONS_00086821          AGGTGTTAGGATCGTGGATGATTTTGACTTTTCTGTATTTTTTTCAGTTT
Pig_TCONS_00086818          --------------------------------------------------
Pig_TCONS_00086820          --------------------------------------------------
Pig_TCONS_00086819          GGAAGAGTTTCCGCAGCATTTCTAGGTGCCACCTCCTGTGCTTTGTGCTT
Pig_TCONS_00086817          --------------------------------------------------
Cattle_TCONS_00069187       --------------------------------------------------
Cattle_TCONS_00069188       --------------------------------------------------
Pig_TCONS_00088446          --------------------------------------------------
Mouse_XR_377236.1           --------------------------------------------------
Cattle_TCONS_00069190       TCTGTTTTCCAATGCTTTTTTTTTTAATTTATATATTTTTAATCTCCAAA
Cattle_TCONS_00069191       TCGTCTTAGCCTTTACCTCTGTCGAAAGGGCAAAAAGGGGCTGGTGGAAA
Pig_TCONS_00088420          CAGCTTCATCTCACACATTGTCCACCTCTACAGAGGCACCCCTCCCTCTG
Pig_TCONS_00086823          CAAACAGCAAACAGCAATGAATGAATTCACAAGCAAAGATTATTTTTGGC
                                                                              

Chicken_TCONS_00016134      TCAGCACGTGAGCTGCAGCCACACCACCTGGCCCATCTCCAGGAGCTCAG
Chicken_TCONS_00016129      TCAGCACGTGAGCTGCAGCCACACCACCTGGCCCATCTCCAGGAGCTCAG
Chicken_TCONS_00016131      TCAGCACGTGAGCTGCAGCCACACCACCTGGCCCATCTCCAGGAGCTCAG
Chicken_TCONS_00016128      TCAGCACGTGAGCTGCAGCCACACCACCTGGCCCATCTCCAGGAGCTCAG
Chicken_TCONS_00016125      TCAGCACGTGAGCTGCAGCCACACCACCTGGCCCATCTCCAGGAGCTCAG
Chicken_TCONS_00016124      TCAGCACGTGAGCTGCAGCCACACCACCTGGCCCATCTCCAGGAGCTCAG
Chicken_TCONS_00016132      TCAGCACGTGAGCTGCAGCCACACCACCTGGCCCATCTCCAGGAGCTCAG
Chicken_TCONS_00016126      TCAGCACGTGAGCTGCAGCCACACCACCTGGCCCATCTCCAGGAGCTCAG
Chicken_TCONS_00016127      TCAGCACGTGAGCTGCAGCCACACCACCTGGCCCATCTCCAGGAGCTCAG
Chicken_TCONS_00016141      TCAGCACGTGAGCTGCAGCCACACCACCTGGCCCATCTCCAGGAGCTCAG
Chicken_TCONS_00016133      TCAGCACGTGAGCTGCAGCCACACCACCTGGCCCATCTCCAGGAGCTCAG
Chicken_TCONS_00016135      TCAGCACGTGAGCTGCAGCCACACCACCTGGCCCATCTCCAGGAGCTCAG
Chicken_TCONS_00016130      TCAGCACGTGAGCTGCAGCCACACCACCTGGCCCATCTCCAGGAGCTCAG
Chicken_TCONS_00016138      TCAGCACGTGAGCTGCAGCCACACCACCTGGCCCATCTCCAGGAGCTCAG
Chicken_TCONS_00016139      TCAGCACGTGAGCTGCAGCCACACCACCTGGCCCATCTCCAGGAGCTCAG
Chicken_TCONS_00016122      TCAGCACGTGAGCTGCAGCCACACCACCTGGCCCATCTCCAGGAGCTCAG
Chicken_TCONS_00016140      TCAGCACGTGAGCTGCAGCCACACCACCTGGCCCATCTCCAGGAGCTCAG
Chicken_TCONS_00016137      TCAGCACGTGAGCTGCAGCCACACCACCTGGCCCATCTCCAGGAGCTCAG
Chicken_TCONS_00016123      TCAGCACGTGAGCTGCAGCCACACCACCTGGCCCATCTCCAGGAGCTCAG
Chicken_TCONS_00016136      TCAGCACGTGAGCTGCAGCCACACCACCTGGCCCATCTCCAGGAGCTCAG
Chicken_TCONS_00007928      TCCTAGAGAGAGAAATATTTTAGGGTTAGTGGATCTGGTTGTCAGTATCT
Chicken_TCONS_00007929      --------------------------------------------------
Pig_TCONS_00086821          TACCGCAATGAACTTGTTTAATGGCGAGAAAAAAAAAATAGGGAAAAATA
Pig_TCONS_00086818          --------------------------------------------------
Pig_TCONS_00086820          --------------------------------------------------
Pig_TCONS_00086819          TACTGGTATCATTTTATTGAATCGCCACAACTCGGTATGATTCCCCACTT
Pig_TCONS_00086817          --------------------------------------------------
Cattle_TCONS_00069187       --------------------------------------------------
Cattle_TCONS_00069188       --------------------------------------------------
Pig_TCONS_00088446          --------------------------------------------------
Mouse_XR_377236.1           --------------------------------------------------
Cattle_TCONS_00069190       TAGGGCCTGGGGTCAGGCTCTTCTGCAGGACACGCTGAGATCTGCCTGCG
Cattle_TCONS_00069191       AACAAGCTGCTCGGCAAGGTCGTCAGGACGCTCGCACACATGTTCGTGCG
Pig_TCONS_00088420          CAGGAGTCACATTGATGACCTTGAATTATAAAAAGAAATAAAGTGATAGA
Pig_TCONS_00086823          AATTAGAAAAGTTAGACACTTCTCTGTACATAC-----------------
                                                                              

Chicken_TCONS_00016134      GAGAAGGTAAGGTAGAAAGAGGGCCTGTTGGCAGCAGGCAGCAGGGATCT
Chicken_TCONS_00016129      GAGAAGGTAAGGTAGAAAGAGGGCCTGTTGGCAGCAGGCAGCAGGGATCT
Chicken_TCONS_00016131      GAGAAGGTAAGGTAGAAAGAGGGCCTGTTGGCAGCAGGCAGCAGGGATCT
Chicken_TCONS_00016128      GAGAAGGTAAGGTAGAAAGAGGGCCTGTTGGCAGCAGGCAGCAGGGATCT
Chicken_TCONS_00016125      GAGAAGGTAAGGTAGAAAGAGGGCCTGTTGGCAGCAGGCAGCAGGGATCT
Chicken_TCONS_00016124      GAGAAGGTAAGGTAGAAAGAGGGCCTGTTGGCAGCAGGCAGCAGGGATCT
Chicken_TCONS_00016132      GAGAAGGTAAGGTAGAAAGAGGGCCTGTTGGCAGCAGGCAGCAGGGATCT
Chicken_TCONS_00016126      GAGAAGGTAAGGTAGAAAGAGGGCCTGTTGGCAGCAGGCAGCAGGGATCT
Chicken_TCONS_00016127      GAGAAGGTAAGGTAGAAAGAGGGCCTGTTGGCAGCAGGCAGCAGGGATCT
Chicken_TCONS_00016141      GAGAAGGTAAGGTAGAAAGAGGGCCTGTTGGCAGCAGGCAGCAGGGATCT
Chicken_TCONS_00016133      GAGAAGGTAAGGTAGAAAGAGGGCCTGTTGGCAGCAGGCAGCAGGGATCT
Chicken_TCONS_00016135      GAGAAGGTAAGGTAGAAAGAGGGCCTGTTGGCAGCAGGCAGCAGGGATCT
Chicken_TCONS_00016130      GAGAAGGTAAGGTAGAAAGAGGGCCTGTTGGCAGCAGGCAGCAGGGATCT
Chicken_TCONS_00016138      GAGAAGGTAAGGTAGAAAGAGGGCCTGTTGGCAGCAGGCAGCAGGGATCT
Chicken_TCONS_00016139      GAGAAGGTAAGGTAGAAAGAGGGCCTGTTGGCAGCAGGCAGCAGGGATCT
Chicken_TCONS_00016122      GAGAAGGTAAGGTAGAAAGAGGGCCTGTTGGCAGCAGGCAGCAGGGATCT
Chicken_TCONS_00016140      GAGAAGGTAAGGTAGAAAGAGGGCCTGTTGGCAGCAGGCAGCAGGGATCT
Chicken_TCONS_00016137      GAGAAGGTAAGGTAGAAAGAGGGCCTGTTGGCAGCAGGCAGCAGGGATCT
Chicken_TCONS_00016123      GAGAAGGTAAGGTAGAAAGAGGGCCTGTTGGCAGCAGGCAGCAGGGATCT
Chicken_TCONS_00016136      GAGAAGGTAAGGTAGAAAGAGGGCCTGTTGGCAGCAGGCAGCAGGGATCT
Chicken_TCONS_00007928      CACCTGAAAGACTACACAAGGATCCATTCACCAATAATGTTGATTGAGTT
Chicken_TCONS_00007929      --------------------------------------------------
Pig_TCONS_00086821          GAAACTTTACTCAGTTTGTGATTTTTCACCTTGACTGGTCTAAATAAAGC
Pig_TCONS_00086818          --------------------------------------------------
Pig_TCONS_00086820          --------------------------------------------------
Pig_TCONS_00086819          TACAGCCTAAGAAACGAAGGCTTTACGAGGTTAAATACCTTCCCAAGATG
Pig_TCONS_00086817          --------------------------------------------------
Cattle_TCONS_00069187       --------------------------------------------------
Cattle_TCONS_00069188       --------------------------------------------------
Pig_TCONS_00088446          --------------------------------------------------
Mouse_XR_377236.1           --------------------------------------------------
Cattle_TCONS_00069190       AAGGGGGAGTCCCTTCCCGTCAGTGAGAGGTCTGTGAAATGGACTGTTGA
Cattle_TCONS_00069191       TCATCCA-------------------------------------------
Pig_TCONS_00088420          GCAAGAAGCATGGGACACTGTCTAGTGCCCTTCTAAGCCGGCTCTGTGCC
Pig_TCONS_00086823          --------------------------------------------------
                                                                              

Chicken_TCONS_00016134      GCTGCAGAGGTGTATGGGTGGAGGGGGAAAGAAAAATGTGAGAACAGGCC
Chicken_TCONS_00016129      GCTGCAGAGGTGTATGGGTGGAGGGGGAAAGAAAAATGTGAGAACAGGCC
Chicken_TCONS_00016131      GCTGCAGAGGTGTATGGGTGGAGGGGGAAAGAAAAATGTGAGAACAGGCC
Chicken_TCONS_00016128      GCTGCAGAGGTGTATGGGTGGAGGGGGAAAGAAAAATGTGAGAACAGGCC
Chicken_TCONS_00016125      GCTGCAGAGGTGTATGGGTGGAGGGGGAAAGAAAAATGTGAGAACAGGCC
Chicken_TCONS_00016124      GCTGCAGAGGTGTATGGGTGGAGGGGGAAAGAAAAATGTGAGAACAGGCC
Chicken_TCONS_00016132      GCTGCAGAGGTGTATGGGTGGAGGGGGAAAGAAAAATGTGAGAACAGGCC
Chicken_TCONS_00016126      GCTGCAGAGGTGTATGGGTGGAGGGGGAAAGAAAAATGTGAGAACAGGCC
Chicken_TCONS_00016127      GCTGCAGAGGTGTATGGGTGGAGGGGGAAAGAAAAATGTGAGAACAGGCC
Chicken_TCONS_00016141      GCTGCAGAGGTGTATGGGTGGAGGGGGAAAGAAAAATGTGAGAACAGGCC
Chicken_TCONS_00016133      GCTGCAGAGGTGTATGGGTGGAGGGGGAAAGAAAAATGTGAGAACAGGCC
Chicken_TCONS_00016135      GCTGCAGAGGTGTATGGGTGGAGGGGGAAAGAAAAATGTGAGAACAGGCC
Chicken_TCONS_00016130      GCTGCAGAGGTGTATGGGTGGAGGGGGAAAGAAAAATGTGAGAACAGGCC
Chicken_TCONS_00016138      GCTGCAGAGGTGTATGGGTGGAGGGGGAAAGAAAAATGTGAGAACAGGCC
Chicken_TCONS_00016139      GCTGCAGAGGTGTATGGGTGGAGGGGGAAAGAAAAATGTGAGAACAGGCC
Chicken_TCONS_00016122      GCTGCAGAGGTGTATGGGTGGAGGGGGAAAGAAAAATGTGAGAACAGGCC
Chicken_TCONS_00016140      GCTGCAGAGGTGTATGGGTGGAGGGGGAAAGAAAAATGTGAGAACAGGCC
Chicken_TCONS_00016137      GCTGCAGAGGTGTATGGGTGGAGGGGGAAAGAAAAATGTGAGAACAGGCC
Chicken_TCONS_00016123      GCTGCAGAGGTGTATGGGTGGAGGGGGAAAGAAAAATGTGAGAACAGGCC
Chicken_TCONS_00016136      GCTGCAGAGGTGTATGGGTGGAGGGGGAAAGAAAAATGTGAGAACAGGCC
Chicken_TCONS_00007928      ATGGGATTATGAGTCCCTGTCCATTAGAAAACCAAGCAAGTAGGACTAAT
Chicken_TCONS_00007929      --------------------------------------------------
Pig_TCONS_00086821          TGCAGGGCCTGGCTCTCCCGTGGGACACTTTGAGACCTGTGGCAAATGGA
Pig_TCONS_00086818          --------------------------------------------------
Pig_TCONS_00086820          --------------------------------------------------
Pig_TCONS_00086819          TGCACGGCTGGCACGTTGCAGAAGCTGCATTTAAACCCG-----------
Pig_TCONS_00086817          --------------------------------------------------
Cattle_TCONS_00069187       --------------------------------------------------
Cattle_TCONS_00069188       --------------------------------------------------
Pig_TCONS_00088446          --------------------------------------------------
Mouse_XR_377236.1           --------------------------------------------------
Cattle_TCONS_00069190       CTTCTTGTTTTGAAGATTGTTTGTAAGAATCAGTGGACATCCTGGATACA
Cattle_TCONS_00069191       --------------------------------------------------
Pig_TCONS_00088420          CTGTACCGACTTATAGGCCGGCTCACCAAACGGGTACCTGCCGAGAGGGC
Pig_TCONS_00086823          --------------------------------------------------
                                                                              

Chicken_TCONS_00016134      CCTCTAGGCACACAGTGATCACATTATGAAGATGTGTTTTGGAGGGCAAC
Chicken_TCONS_00016129      CCTCTAGGCACACAGTGATCACATTATGAAGATGTGTTTTGGAGGGCAAC
Chicken_TCONS_00016131      CCTCTAGGCACACAGTGATCACATTATGAAGATGTGTTTTGGAGGGCAAC
Chicken_TCONS_00016128      CCTCTAGGCACACAGTGATCACATTATGAAGATGTGTTTTGGAGGGCAAC
Chicken_TCONS_00016125      CCTCTAGGCACACAGTGATCACATTATGAAGATGTGTTTTGGAGGGCAAC
Chicken_TCONS_00016124      CCTCTAGGCACACAGTGATCACATTATGAAGATGTGTTTTGGAGGGCAAC
Chicken_TCONS_00016132      CCTCTAGGCACACAGTGATCACATTATGAAGATGTGTTTTGGAGGGCAAC
Chicken_TCONS_00016126      CCTCTAGGCACACAGTGATCACATTATGAAGATGTGTTTTGGAGGGCAAC
Chicken_TCONS_00016127      CCTCTAGGCACACAGTGATCACATTATGAAGATGTGTTTTGGAGGGCAAC
Chicken_TCONS_00016141      CCTCTAGGCACACAGTGATCACATTATGAAGATGTGTTTTGGAGGGCAAC
Chicken_TCONS_00016133      CCTCTAGGCACACAGTGATCACATTATGAAGATGTGTTTTGGAGGGCAAC
Chicken_TCONS_00016135      CCTCTAGGCACACAGTGATCACATTATGAAGATGTGTTTTGGAGGGCAAC
Chicken_TCONS_00016130      CCTCTAGGCACACAGTGATCACATTATGAAGATGTGTTTTGGAGGGCAAC
Chicken_TCONS_00016138      CCTCTAGGCACACAGTGATCACATTATGAAGATGTGTTTTGGAGGGCAAC
Chicken_TCONS_00016139      CCTCTAGGCACACAGTGATCACATTATGAAGATGTGTTTTGGAGGGCAAC
Chicken_TCONS_00016122      CCTCTAGGCACACAGTGATCACATTATGAAGATGTGTTTTGGAGGGCAAC
Chicken_TCONS_00016140      CCTCTAGGCACACAGTGATCACATTATGAAGATGTGTTTTGGAGGGCAAC
Chicken_TCONS_00016137      CCTCTAGGCACACAGTGATCACATTATGAAGATGTGTTTTGGAGGGCAAC
Chicken_TCONS_00016123      CCTCTAGGCACACAGTGATCACATTATGAAGATGTGTTTTGGAGGGCAAC
Chicken_TCONS_00016136      CCTCTAGGCACACAGTGATCACATTATGAAGATGTGTTTTGGAGGGCAAC
Chicken_TCONS_00007928      GGGGAGTTCAGGGGGGAGGTTCATGGAGGAAGGAGTTTCAGGGGAGGTTT
Chicken_TCONS_00007929      --------------------------------------------------
Pig_TCONS_00086821          AGTTTCCTCTGATTCAACAGGACACCCCCCGCCCCCCATGGGGAAGAATT
Pig_TCONS_00086818          --------------------------------------------------
Pig_TCONS_00086820          --------------------------------------------------
Pig_TCONS_00086819          ---------------------------------------------GATTT
Pig_TCONS_00086817          --------------------------------------------------
Cattle_TCONS_00069187       --------------------------------------------------
Cattle_TCONS_00069188       --------------------------------------------------
Pig_TCONS_00088446          --------------------------------------------------
Mouse_XR_377236.1           --------------------------------------------------
Cattle_TCONS_00069190       AATGAAGGCCAGTGGCAGATCTTCACCACCAGCACCACCTGGGAAGCCCC
Cattle_TCONS_00069191       --------------------------------------------------
Pig_TCONS_00088420          AGGGAAGCCTGGCATTAATTCTGAAAAGACTTCTACACAAATATGTTCAA
Pig_TCONS_00086823          --------------------------------------------------
                                                                              

Chicken_TCONS_00016134      CACCGTTCGTTTTGCTGTTTGTGATGTGTTAATCTGAGTTGTACTCCCAT
Chicken_TCONS_00016129      CACCGTTCGTTTTGCTGTTTGTGATGTGTTAATCTGAGTTGTACTCCCAT
Chicken_TCONS_00016131      CACCGTTCGTTTTGCTGTTTGTGATGTGTTAATCTGAGTTGTACTCCCAT
Chicken_TCONS_00016128      CACCGTTCGTTTTGCTGTTTGTGATGTGTTAATCTGAGTTGTACTCCCAT
Chicken_TCONS_00016125      CACCGTTCGTTTTGCTGTTTGTGATGTGTTAATCTGAGTTGTACTCCCAT
Chicken_TCONS_00016124      CACCGTTCGTTTTGCTGTTTGTGATGTGTTAATCTGAGTTGTACTCCCAT
Chicken_TCONS_00016132      CACCGTTCGTTTTGCTGTTTGTGATGTGTTAATCTGAGTTGTACTCCCAT
Chicken_TCONS_00016126      CACCGTTCGTTTTGCTGTTTGTGATGTGTTAATCTGAGTTGTACTCCCAT
Chicken_TCONS_00016127      CACCGTTCGTTTTGCTGTTTGTGATGTGTTAATCTGAGTTGTACTCCCAT
Chicken_TCONS_00016141      CACCGTTCGTTTTGCTGTTTGTGATGTGTTAATCTGAGTTGTACTCCCAT
Chicken_TCONS_00016133      CACCGTTCGTTTTGCTGTTTGTGATGTGTTAATCTGAGTTGTACTCCCAT
Chicken_TCONS_00016135      CACCGTTCGTTTTGCTGTTTGTGATGTGTTAATCTGAGTTGTACTCCCAT
Chicken_TCONS_00016130      CACCGTTCGTTTTGCTGTTTGTGATGTGTTAATCTGAGTTGTACTCCCAT
Chicken_TCONS_00016138      CACCGTTCGTTTTGCTGTTTGTGATGTGTTAATCTGAGTTGTACTCCCAT
Chicken_TCONS_00016139      CACCGTTCGTTTTGCTGTTTGTGATGTGTTAATCTGAGTTGTACTCCCAT
Chicken_TCONS_00016122      CACCGTTCGTTTTGCTGTTTGTGATGTGTTAATCTGAGTTGTACTCCCAT
Chicken_TCONS_00016140      CACCGTTCGTTTTGCTGTTTGTGATGTGTTAATCTGAGTTGTACTCCCAT
Chicken_TCONS_00016137      CACCGTTCGTTTTGCTGTTTGTGATGTGTTAATCTGAGTTGTACTCCCAT
Chicken_TCONS_00016123      CACCGTTCGTTTTGCTGTTTGTGATGTGTTAATCTGAGTTGTACTCCCAT
Chicken_TCONS_00016136      CACCGTTCGTTTTGCTGTTTGTGATGTGTTAATCTGAGTTGTACTCCCAT
Chicken_TCONS_00007928      AGGTTAGATATTAGGAGGAGGTTTTTCACCCAGAGGGTGGTGACGCACT-
Chicken_TCONS_00007929      --------------------------------------------------
Pig_TCONS_00086821          CAATACCTGGCCCCAAATGTCCGGAGGGCCAAGGCTGAGATACCCTGGCC
Pig_TCONS_00086818          --------------------------------------------------
Pig_TCONS_00086820          --------------------------------------------------
Pig_TCONS_00086819          AAGTGTCTTCCCGCCGTGGTCTGAACCGCTAGGCTTGACCGCTTCAGCTG
Pig_TCONS_00086817          --------------------------------------------------
Cattle_TCONS_00069187       --------------------------------------------------
Cattle_TCONS_00069188       --------------------------------------------------
Pig_TCONS_00088446          --------------------------------------------------
Mouse_XR_377236.1           --------------------------------------------------
Cattle_TCONS_00069190       AGGGAGACTTGGCCACAGTGATTTTCTACAGAGTTAGGAAGATGTCCTCA
Cattle_TCONS_00069191       --------------------------------------------------
Pig_TCONS_00088420          CTTGACATAAATCAGCATTTGAAATTTGAACAGAGGGAAAGCCTCTTTTT
Pig_TCONS_00086823          --------------------------------------------------
                                                                              

Chicken_TCONS_00016134      GGCTCTCTCTCCTGGGCCTTTTGTCTTCTAGGGGGTAAAATAAAGAATTG
Chicken_TCONS_00016129      GGCTCTCTCTCCTGGGCCTTTTGTCTTCTAGGGGGTAAAATAAAGAATTG
Chicken_TCONS_00016131      GGCTCTCTCTCCTGGGCCTTTTGTCTTCTAGGGGGTAAAATAAAGAATTG
Chicken_TCONS_00016128      GGCTCTCTCTCCTGGGCCTTTTGTCTTCTAGGGGGTAAAATAAAGAATTG
Chicken_TCONS_00016125      GGCTCTCTCTCCTGGGCCTTTTGTCTTCTAGGGGGTAAAATAAAGAATTG
Chicken_TCONS_00016124      GGCTCTCTCTCCTGGGCCTTTTGTCTTCTAGGGGGTAAAATAAAGAATTG
Chicken_TCONS_00016132      GGCTCTCTCTCCTGGGCCTTTTGTCTTCTAGGGGGTAAAATAAAGAATTG
Chicken_TCONS_00016126      GGCTCTCTCTCCTGGGCCTTTTGTCTTCTAGGGGGTAAAATAAAGAATTG
Chicken_TCONS_00016127      GGCTCTCTCTCCTGGGCCTTTTGTCTTCTAGGGGGTAAAATAAAGAATTG
Chicken_TCONS_00016141      GGCTCTCTCTCCTGGGCCTTTTGTCTTCTAGGGGGTAAAATAAAGAATTG
Chicken_TCONS_00016133      GGCTCTCTCTCCTGGGCCTTTTGTCTTCTAGGGGGTAAAATAAAGAATTG
Chicken_TCONS_00016135      GGCTCTCTCTCCTGGGCCTTTTGTCTTCTAGGGGGTAAAATAAAGAATTG
Chicken_TCONS_00016130      GGCTCTCTCTCCTGGGCCTTTTGTCTTCTAGGGGGTAAAATAAAGAATTG
Chicken_TCONS_00016138      GGCTCTCTCTCCTGGGCCTTTTGTCTTCTAGGGGGTAAAATAAAGAATTG
Chicken_TCONS_00016139      GGCTCTCTCTCCTGGGCCTTTTGTCTTCTAGGGGGTAAAATAAAGAATTG
Chicken_TCONS_00016122      GGCTCTCTCTCCTGGGCCTTTTGTCTTCTAGGGGGTAAAATAAAGAATTG
Chicken_TCONS_00016140      GGCTCTCTCTCCTGGGCCTTTTGTCTTCTAGGGGGTAAAATAAAGAATTG
Chicken_TCONS_00016137      GGCTCTCTCTCCTGGGCCTTTTGTCTTCTAGGGGGTAAAATAAAGAATTG
Chicken_TCONS_00016123      GGCTCTCTCTCCTGGGCCTTTTGTCTTCTAGGGGGTAAAATAAAGAATTG
Chicken_TCONS_00016136      GGCTCTCTCTCCTGGGCCTTTTGTCTTCTAGGGGGTAAAATAAAGAATTG
Chicken_TCONS_00007928      --------------------------------------------------
Chicken_TCONS_00007929      --------------------------------------------------
Pig_TCONS_00086821          TAGATTCTTGGTCCTGAATCCTAGTCGAATCAGAGCTGCAGCTGCCAACG
Pig_TCONS_00086818          --------------------------------------------------
Pig_TCONS_00086820          --------------------------------------------------
Pig_TCONS_00086819          GGAAGCCACGGTTCAGTGAAAACGAATGCGCGCCCGGCCAAGCAGAAACA
Pig_TCONS_00086817          --------------------------------------------------
Cattle_TCONS_00069187       --------------------------------------------------
Cattle_TCONS_00069188       --------------------------------------------------
Pig_TCONS_00088446          --------------------------------------------------
Mouse_XR_377236.1           --------------------------------------------------
Cattle_TCONS_00069190       CTTCTCAAAGCCCCAGGGTAACAAAAGGCAAACAATATACTCTCTCTCAA
Cattle_TCONS_00069191       --------------------------------------------------
Pig_TCONS_00088420          GGTGAAATGCATTCAGGTGGACTCGCTCTTTGCCCAGGGATGTTGGGACA
Pig_TCONS_00086823          --------------------------------------------------
                                                                              

Chicken_TCONS_00016134      GCAGAGAATTTCTCAAC---------------------------------
Chicken_TCONS_00016129      GCAGAGAATTTCTCAAC---------------------------------
Chicken_TCONS_00016131      GCAGAGAATTTCTCAA----------------------------------
Chicken_TCONS_00016128      GCAGAGAATTTCTCAAC---------------------------------
Chicken_TCONS_00016125      GCAGAGAATTTCTCAAAATGA------------------------CAGAA
Chicken_TCONS_00016124      GCAGAGAATTTCTCAAAATGA------------------------CAGAA
Chicken_TCONS_00016132      GCAGAGAATTTCTCAAAATCAGATCCATAGGTGCTG---------TAGGA
Chicken_TCONS_00016126      GCAGAGAATTTCTCAAAATCAGATCCATAGGTGCTG---------TAGGA
Chicken_TCONS_00016127      GCAGAGAATTTCTCAACTATTT-----------------------TTAAC
Chicken_TCONS_00016141      GCAGAGAATTTCTCAACTATTTTTAACCTGGATGTGGTCTGTGATTTGTT
Chicken_TCONS_00016133      GCAGAGAATTTCTCAAAATGACAGAAGCATAGATCATTGTAGTTGGAGAA
Chicken_TCONS_00016135      GCAGAGAATTTCTCAAAATGACAGAAGCATAGATCATTGTAGTTGGAGAA
Chicken_TCONS_00016130      GCAGAGAATTTCTCAAAATGACAGAAGCATAGATCATTGTAGTTGGAGAA
Chicken_TCONS_00016138      GCAGAGAATTTCTCAA----------------------------------
Chicken_TCONS_00016139      GCAGAGAATTTCTCAA----------------------------------
Chicken_TCONS_00016122      GCAGAGAATTTCTCAA----------------------------------
Chicken_TCONS_00016140      GCAGAGAATTTCTCAA----------------------------------
Chicken_TCONS_00016137      GCAGAGAATTTCTCAA----------------------------------
Chicken_TCONS_00016123      GCAGAGAATTTCTCAA----------------------------------
Chicken_TCONS_00016136      GCAGAGAATTTCTCAA----------------------------------
Chicken_TCONS_00007928      --------------------------------------------------
Chicken_TCONS_00007929      --------------------------------------------------
Pig_TCONS_00086821          TATGCCACAGCCACAAAAACACCAGATCCAAGACGCATCTGTGACCTGTG
Pig_TCONS_00086818          --------------------------------------------------
Pig_TCONS_00086820          --------------------------------------------------
Pig_TCONS_00086819          GTGGCCTCATCCGCAGGGTCCTCAAGCCTGAAAGTGGCTCCTGGACGAAG
Pig_TCONS_00086817          --------------------------------------------------
Cattle_TCONS_00069187       --------------------------------------------------
Cattle_TCONS_00069188       --------------------------------------------------
Pig_TCONS_00088446          --------------------------------------------------
Mouse_XR_377236.1           --------------------------------------------------
Cattle_TCONS_00069190       AGAGCTGGACACCAAAGCCAGAGCCCGACAGCCATCTCACCACTTCCTGC
Cattle_TCONS_00069191       --------------------------------------------------
Pig_TCONS_00088420          GATGAGACTTCACTGTGAAAGGCAAGTTGGGAAGAGTCGGGAAGCAGCGG
Pig_TCONS_00086823          --------------------------------------------------
                                                                              

Chicken_TCONS_00016134      --------------------------------------------------
Chicken_TCONS_00016129      --------------------------------------------------
Chicken_TCONS_00016131      --------------------------------------------------
Chicken_TCONS_00016128      --------------------------------------------------
Chicken_TCONS_00016125      GCATA-------GATCA-TTGT-----------------------AGTTG
Chicken_TCONS_00016124      GCATA-------GATCA-TTGT-----------------------AGTTG
Chicken_TCONS_00016132      GCCTG-------CGCAACTTGTCGGAGCAATTCTCTCCCCTGGCAAGTCA
Chicken_TCONS_00016126      GCCTG-------CGCAACTTGTCGGAGCAATTCTCTCCCCTGGCAAGTCA
Chicken_TCONS_00016127      CTGGA-------TGTGGTCTGTGATTTGTTTCACACGCAGCTCTGAAATG
Chicken_TCONS_00016141      TCACA-------CGCAGCTCTGAAATGGCACAGCTGAGGTTGCTGCATCT
Chicken_TCONS_00016133      GACCTTCAAGATCATCACGTCCAAGTGCCGACCCATCCCCACCATGCTCA
Chicken_TCONS_00016135      GACCTTCAAGATCATCACGTCCAAGTGCCGACCCATCCCCACCATGCTCA
Chicken_TCONS_00016130      GACCTTCAAGATCATCACGTCCAAGTGCCGACCCATCCCCACCATGCTCA
Chicken_TCONS_00016138      --------------------------------------------------
Chicken_TCONS_00016139      --------------------------------------------------
Chicken_TCONS_00016122      --------------------------------------------------
Chicken_TCONS_00016140      --------------------------------------------------
Chicken_TCONS_00016137      --------------------------------------------------
Chicken_TCONS_00016123      --------------------------------------------------
Chicken_TCONS_00016136      --------------------------------------------------
Chicken_TCONS_00007928      --------------------------------------------------
Chicken_TCONS_00007929      --------------------------------------------------
Pig_TCONS_00086821          CCACAGCTTGTGGCACTGCCGGACTCTTAACCCACGGAGCAGGGCCAGGG
Pig_TCONS_00086818          --------------------------------------------------
Pig_TCONS_00086820          --------------------------------------------------
Pig_TCONS_00086819          ACACCCGCCATCCCTGAGACACGGTTTGGCTCCCTGGAGAAGAAGGCCCT
Pig_TCONS_00086817          --------------------------------------------------
Cattle_TCONS_00069187       --------------------------------------------------
Cattle_TCONS_00069188       --------------------------------------------------
Pig_TCONS_00088446          --------------------------------------------------
Mouse_XR_377236.1           --------------------------------------------------
Cattle_TCONS_00069190       TGAATGAGGCAGGCCTGTCGCAAAGGCAGATTTGGCTCCTGCTCCTGCCT
Cattle_TCONS_00069191       --------------------------------------------------
Pig_TCONS_00088420          AAGGCACTGGGACAGACCTCATTCACATCCTCCTCCTCCAA---------
Pig_TCONS_00086823          --------------------------------------------------
                                                                              

Chicken_TCONS_00016134      --------------------------------------------------
Chicken_TCONS_00016129      --------------------------------------------------
Chicken_TCONS_00016131      --------------------------------------------------
Chicken_TCONS_00016128      --------------------------------------------------
Chicken_TCONS_00016125      GAGAAGA---------------------------CCTTCAAGATCATCAC
Chicken_TCONS_00016124      GAGAAGA---------------------------CCTTCAAGATCATCAC
Chicken_TCONS_00016132      CACAAGAGGCAGAGCTTCTCCCTGCTCCACGCTGCCCTGCGGATCTCTGC
Chicken_TCONS_00016126      CACAAGAGGCAGAGCTTCTCCCTGCTCCACGCTGCCCTGCGGATCTCTGC
Chicken_TCONS_00016127      GCACAGCTGAGGATTTCCCATCA------------TTTAACGGAGGGGAG
Chicken_TCONS_00016141      CCTGTGCAGCTGCAATGTGGCTGGCACCATGTACTCTCCATGATGATGGA
Chicken_TCONS_00016133      CTGACCATGTCCTGTGCCATGTTCACACGGTTCTTGTACACCTCCAGGGA
Chicken_TCONS_00016135      CTGACCATGTCCTGTGCCATGTTCACACGGTTCTTGTACACCTCCAGGGA
Chicken_TCONS_00016130      CTGACCATGTCCTGTGCCATGTTCACACGGTTCTTGTACACCTCCAGGGA
Chicken_TCONS_00016138      --------------------------------------------------
Chicken_TCONS_00016139      --------------------------------------------------
Chicken_TCONS_00016122      --------------------------------------------------
Chicken_TCONS_00016140      --------------------------------------------------
Chicken_TCONS_00016137      --------------------------------------------------
Chicken_TCONS_00016123      --------------------------------------------------
Chicken_TCONS_00016136      --------------------------------------------------
Chicken_TCONS_00007928      --------------------------------------------------
Chicken_TCONS_00007929      --------------------------------------------------
Pig_TCONS_00086821          ATCAAACCCGCATCCTCACAGATACAACACTGGGTTCTTAACCTGCTGAG
Pig_TCONS_00086818          --------------------------------------------------
Pig_TCONS_00086820          --------------------------------------------------
Pig_TCONS_00086819          GGACAGCGTGTTCCCGCAGAGGCAGAACTGAGCATCCATTCCACGCTGGG
Pig_TCONS_00086817          --------------------------------------------------
Cattle_TCONS_00069187       --------------------------------------------------
Cattle_TCONS_00069188       --------------------------------------------------
Pig_TCONS_00088446          --------------------------------------------------
Mouse_XR_377236.1           --------------------------------------------------
Cattle_TCONS_00069190       GAGGCTGCAGCAAAGCCACCTGTTCCTGGAAGATGACTCGGAGGTGACCT
Cattle_TCONS_00069191       --------------------------------------------------
Pig_TCONS_00088420          --------------------------------------------------
Pig_TCONS_00086823          --------------------------------------------------
                                                                              

Chicken_TCONS_00016134      --------------------------------------------------
Chicken_TCONS_00016129      --------------------------------------------------
Chicken_TCONS_00016131      --------------------------------------------------
Chicken_TCONS_00016128      --------------------------------------------------
Chicken_TCONS_00016125      GTCCAAGTGC------------------CGACCCATCCCCACCATGCTC-
Chicken_TCONS_00016124      GTCCAAGTGC------------------CGACCCATCCCCACCATGCTC-
Chicken_TCONS_00016132      CTCCCCCTGCAAG-------------GATGACTCCTCCTCACCATCCTCT
Chicken_TCONS_00016126      CTCCCCCTGCAAG-------------GATGACTCCTCCTCACCATCCTCT
Chicken_TCONS_00016127      GAGAGAGAGGAGA-------------GAGGAGGCACACTTGGCTGCATTC
Chicken_TCONS_00016141      ATGGGGCAAGAAAAGGTACCACGGATGATGACAGCTCCTGTGCATCATTG
Chicken_TCONS_00016133      TGGTGAGTCCACCACCGCCACGGGCAGCTGTGCCACTGCCTCATCACTCT
Chicken_TCONS_00016135      TGGTGAGTCCACCACCGCCACGGGCAGCTGTGCCACTGCCTCATCACTCT
Chicken_TCONS_00016130      TGGTGAGTCCACCACCGCCACGGGCAGCTGTGCCACTGCCTCATCACTCT
Chicken_TCONS_00016138      --------------------------------------------------
Chicken_TCONS_00016139      --------------------------------------------------
Chicken_TCONS_00016122      --------------------------------------------------
Chicken_TCONS_00016140      --------------------------------------------------
Chicken_TCONS_00016137      --------------------------------------------------
Chicken_TCONS_00016123      --------------------------------------------------
Chicken_TCONS_00016136      --------------------------------------------------
Chicken_TCONS_00007928      --------------------------------------------------
Chicken_TCONS_00007929      --------------------------------------------------
Pig_TCONS_00086821          CCACAATGGGAACTCCTGGACTGCTGACTCCTCCTTTTACATAAATTGTT
Pig_TCONS_00086818          --------------------------------------------------
Pig_TCONS_00086820          --------------------------------------------------
Pig_TCONS_00086819          AGCAGCAGCGCGCTAGCCAAGCCCTTCCTCT-------------------
Pig_TCONS_00086817          --------------------------------------------------
Cattle_TCONS_00069187       --------------------------------------------------
Cattle_TCONS_00069188       --------------------------------------------------
Pig_TCONS_00088446          --------------------------------------------------
Mouse_XR_377236.1           --------------------------------------------------
Cattle_TCONS_00069190       CTCAGGGAGGACAGGAAGATGGTCTGACAGTGACGGGGCAGAGGCCGGGC
Cattle_TCONS_00069191       --------------------------------------------------
Pig_TCONS_00088420          --------------------------------------------------
Pig_TCONS_00086823          --------------------------------------------------
                                                                              

Chicken_TCONS_00016134      --------------------------------------------------
Chicken_TCONS_00016129      --------------------------------------------------
Chicken_TCONS_00016131      --------------------------------------------------
Chicken_TCONS_00016128      --------------------------------------------------
Chicken_TCONS_00016125      -ACTGACCATGTCCTGTGC-------------------------------
Chicken_TCONS_00016124      -ACTGACCATGTCCTGTGC-------------------------------
Chicken_TCONS_00016132      TGCAAAGCACCAGCTGTACTCATTTTTAGGAAAG---CGGGCGGAATTCC
Chicken_TCONS_00016126      TGCAAAGCACCAGCTGTACTCATTTTTAGGAAAG---CGGGCGGAATTCC
Chicken_TCONS_00016127      CTCTGCTGGTCTTCTGTGTCAGTCCTGCAGCA------------------
Chicken_TCONS_00016141      CAGTGAGGCAACACAGTGCTGCAGGCTTCAGCAG---CACTGCCAATTTC
Chicken_TCONS_00016133      TTCTGAGAAGAAGTTGTTTCTAACGTGTAAAGGTTTTCTCCACAAGTAGT
Chicken_TCONS_00016135      TTCTGAGAAGAAGTTGTTTCTAACGTGTAAAGGTTTTCTCCACAAGTAGT
Chicken_TCONS_00016130      TTCTGAGAAGAAGTTGTTTCTAACGTGTAAAGGTTTTCTCCACAAGTAGT
Chicken_TCONS_00016138      --------------------------------------------------
Chicken_TCONS_00016139      --------------------------------------------------
Chicken_TCONS_00016122      --------------------------------------------------
Chicken_TCONS_00016140      --------------------------------------------------
Chicken_TCONS_00016137      --------------------------------------------------
Chicken_TCONS_00016123      --------------------------------------------------
Chicken_TCONS_00016136      --------------------------------------------------
Chicken_TCONS_00007928      --------------------------------------------------
Chicken_TCONS_00007929      --------------------------------------------------
Pig_TCONS_00086821          TGCAAGGATTAGTGGCACATTCTGGACACATGGTTGAGACTGAGGCCAGA
Pig_TCONS_00086818          --------------------------------------------------
Pig_TCONS_00086820          --------------------------------------------------
Pig_TCONS_00086819          -------GATGAACTCCTGTTCTAGAAGCACGGCAGTAATGAATGTTGGC
Pig_TCONS_00086817          --------------------------------------------------
Cattle_TCONS_00069187       --------------------------------------------------
Cattle_TCONS_00069188       --------------------------------------------------
Pig_TCONS_00088446          --------------------------------------------------
Mouse_XR_377236.1           --------------------------------------------------
Cattle_TCONS_00069190       AACAGGGCCCAGCGTCCAGCTGAGAAGGCCTTGCTGGCCTCTCAGGGCTG
Cattle_TCONS_00069191       --------------------------------------------------
Pig_TCONS_00088420          --------------------------------------------------
Pig_TCONS_00086823          --------------------------------------------------
                                                                              

Chicken_TCONS_00016134      --------------------------------------------------
Chicken_TCONS_00016129      --------------------------------------------------
Chicken_TCONS_00016131      --------------------------------------------------
Chicken_TCONS_00016128      --------------------------------------------------
Chicken_TCONS_00016125      -CATGTTCACACGGT----TCTTGT---ACAC------------CTCCA-
Chicken_TCONS_00016124      -CATGTTCACACGGT----TCTTGT---ACAC------------CTCCA-
Chicken_TCONS_00016132      TCATAGCTGCACTGTGGAATGCTGTGCGACAC------------CTCAAT
Chicken_TCONS_00016126      TCATAGCTGCACTGTGGAATGCTGTGCGACAC------------CTCAAT
Chicken_TCONS_00016127      -CGTGACTCCTGCAACACTTAGTATTTTGCTC------------ATCTCA
Chicken_TCONS_00016141      CCATCATTTAACGGAGGGGAGGAGAGAGAGGAGAGAGGAGGCA-CACTTG
Chicken_TCONS_00016133      GCTCTGGTGTAAGTCAGAGAGGAGGAAGGCTCTCTGGTGGTAGTCTGGTT
Chicken_TCONS_00016135      GCTCTGGTGTAAGTCAGAGAGGAGGAAGGCTCTCTGGTGGTAGTCTGGTT
Chicken_TCONS_00016130      GCTCTGGTGTAAGTCAGAGAGGAGGAAGGCTCTCTGGTGGTAGTCTGGTT
Chicken_TCONS_00016138      --------------------------------------------------
Chicken_TCONS_00016139      --------------------------------------------------
Chicken_TCONS_00016122      --------------------------------------------------
Chicken_TCONS_00016140      --------------------------------------------------
Chicken_TCONS_00016137      --------------------------------------------------
Chicken_TCONS_00016123      --------------------------------------------------
Chicken_TCONS_00016136      --------------------------------------------------
Chicken_TCONS_00007928      --------------------------------------------------
Chicken_TCONS_00007929      --------------------------------------------------
Pig_TCONS_00086821          CGGCCACTGACAAGAGGCACAGGGAACGGGCTTGTTGTCGGGATAACGCT
Pig_TCONS_00086818          --------------------------------------------------
Pig_TCONS_00086820          --------------------------------------------------
Pig_TCONS_00086819          AGGCTGCCTGGCAGTGCTTAGCAAGAAAACCTTCACACGAGCAGGGCCTG
Pig_TCONS_00086817          --------------------------------------------------
Cattle_TCONS_00069187       --------------------------------------------------
Cattle_TCONS_00069188       --------------------------------------------------
Pig_TCONS_00088446          --------------------------------------------------
Mouse_XR_377236.1           --------------------------------------------------
Cattle_TCONS_00069190       GCGTGTCCCATCCCTGTGCTGAAGCGGTGATGGGAGTGGGGGGTACTTCT
Cattle_TCONS_00069191       --------------------------------------------------
Pig_TCONS_00088420          --------------------------------------------------
Pig_TCONS_00086823          --------------------------------------------------
                                                                              

Chicken_TCONS_00016134      ---------TATTTTTAACC----TGGATGT----------GGTCTGTGA
Chicken_TCONS_00016129      ---------TATTTTTAACC----TGGATGT----------GGTCTGTGA
Chicken_TCONS_00016131      ----------ATTTCCCATC-------ATTT----------AACGGAGGG
Chicken_TCONS_00016128      ---------TATTTTTAACC----TGGATGT----------GGTCTGTGA
Chicken_TCONS_00016125      ---GGGATCTATTTTTAACC----TGGATGT----------GGTCTGTGA
Chicken_TCONS_00016124      ---GGGATCTATTTTTAACC----TGGATGT----------GGTCTGTGA
Chicken_TCONS_00016132      GATGAGACCTATTTTTAACC----TGGATGT----------GGTCTGTGA
Chicken_TCONS_00016126      GATGAGACCTATTTTTAACC----TGGATGT----------GGTCTGTGA
Chicken_TCONS_00016127      GCAGAACCTCAGGACACACCG---CTGATGT----------GTTCTGTTC
Chicken_TCONS_00016141      GCTGCATTCCTCTGCTGGTCT---TCTGTGTCA-GTCCTGCAGCACGTGA
Chicken_TCONS_00016133      CTAGGAATTTGCCTCAGACAGCTGTGAGTGGCTTAGCAAAAGGTAGGGGA
Chicken_TCONS_00016135      CTAGGAATTTGCCTCAGACAGCTGTGAGTGGCTTAGCAAAAGGTAGGGGA
Chicken_TCONS_00016130      CTAGGAATTTGCCTCAGACAGCTGTGAGTGGCTTAGCAAAAGGTAGGGGA
Chicken_TCONS_00016138      --------------------------------------------------
Chicken_TCONS_00016139      --------------------------------------------------
Chicken_TCONS_00016122      --------------------------------------------------
Chicken_TCONS_00016140      --------------------------------------------------
Chicken_TCONS_00016137      --------------------------------------------------
Chicken_TCONS_00016123      --------------------------------------------------
Chicken_TCONS_00016136      --------------------------------------------------
Chicken_TCONS_00007928      --------------------------------------------------
Chicken_TCONS_00007929      --------------------------------------------------
Pig_TCONS_00086821          GACCACCCCCCAAAAGTGAGCCGTGGCCTGTTTGACCTGAACAACTCCAC
Pig_TCONS_00086818          --------------------------------------------------
Pig_TCONS_00086820          --------------------------------------------------
Pig_TCONS_00086819          GTATCTCTGGGACAGCTGAGATCCTGCCTCTCTGCTGCCGACGG------
Pig_TCONS_00086817          --------------------------------------------------
Cattle_TCONS_00069187       --------------------------------------------------
Cattle_TCONS_00069188       --------------------------------------------------
Pig_TCONS_00088446          --------------------------------------------------
Mouse_XR_377236.1           --------------------------------------------------
Cattle_TCONS_00069190       GGAAAAAGAAGAGGGACGAGGTCTTTATCTTGAGATGTGGTTAGAGGAAT
Cattle_TCONS_00069191       --------------------------------------------------
Pig_TCONS_00088420          --------------------------------------------------
Pig_TCONS_00086823          --------------------------------------------------
                                                                              

Chicken_TCONS_00016134      TTTGTTTCACACGCAG------------CTCTG---AA----ATGGCACA
Chicken_TCONS_00016129      TTTGTTTCACACGCAG------------CTCTG---AA----ATGGCACA
Chicken_TCONS_00016131      GAGG----AGAGAGAG------------GAGAG---AG----GAGGCACA
Chicken_TCONS_00016128      TTTGTTTCACACGCAG------------CTCTG---AA----ATGGCACA
Chicken_TCONS_00016125      TTTGTTTCACACGCAG------------CTCTG---AA----ATGGCACA
Chicken_TCONS_00016124      TTTGTTTCACACGCAG------------CTCTG---AA----ATGGCACA
Chicken_TCONS_00016132      TTTGTTTCACACGCAG------------CTCTG---AA----ATGGCACA
Chicken_TCONS_00016126      TTTGTTTCACACGCAG------------CTCTG---AA----ATGGCACA
Chicken_TCONS_00016127      ATCCCCTCGGCTGCAG------------CTGTATGCGG----ATGGCTTT
Chicken_TCONS_00016141      CTCCTGCAACACTTAGTATTTTGCTCATCTCAGCAGAACCTCAGGACACA
Chicken_TCONS_00016133      GGAGGGGGGGAAGCAGAAGCCC-CCAACCTCTG---AA--TAAGGGAAAA
Chicken_TCONS_00016135      GGAGGGGGGGAAGCAGAAGCCC-CCAACCTCTG---AA--TAAGGGAAAA
Chicken_TCONS_00016130      GGAGGGGGGGAAGCAGAAGCCC-CCAACCTCTG---AA--TAAGGGAAAA
Chicken_TCONS_00016138      --------------------------------------------------
Chicken_TCONS_00016139      --------------------------------------------------
Chicken_TCONS_00016122      --------------------------------------------------
Chicken_TCONS_00016140      --------------------------------------------------
Chicken_TCONS_00016137      --------------------------------------------------
Chicken_TCONS_00016123      --------------------------------------------------
Chicken_TCONS_00016136      --------------------------------------------------
Chicken_TCONS_00007928      --------------------------------------------------
Chicken_TCONS_00007929      --------------------------------------------------
Pig_TCONS_00086821          CATCTCTCGAAAGGATCGTGCCAGAGGGAACCTGACTGTGAGGCTCACAT
Pig_TCONS_00086818          --------------------------------------------------
Pig_TCONS_00086820          --------------------------------------------------
Pig_TCONS_00086819          --------------------------------------------------
Pig_TCONS_00086817          --------------------------------------------------
Cattle_TCONS_00069187       --------------------------------------------------
Cattle_TCONS_00069188       --------------------------------------------------
Pig_TCONS_00088446          --------------------------------------------------
Mouse_XR_377236.1           --------------------------------------------------
Cattle_TCONS_00069190       ATTCCTCCCCCCGGGGAATAGGAACGGAAGCAGAAGGCAAATGAAGTCTC
Cattle_TCONS_00069191       --------------------------------------------------
Pig_TCONS_00088420          --------------------------------------------------
Pig_TCONS_00086823          --------------------------------------------------
                                                                              

Chicken_TCONS_00016134      --GCTGAGGAT---------------------------------------
Chicken_TCONS_00016129      --GCTGAGG-----------------------------------------
Chicken_TCONS_00016131      --CTTGGCT-----------------------------------------
Chicken_TCONS_00016128      --GCTGAGGTTGCTGCATCTCCTGTGCAGCTGCAATG-------------
Chicken_TCONS_00016125      --GCTGAGG-----------------------------------------
Chicken_TCONS_00016124      --GCTGAGG-----------------------------------------
Chicken_TCONS_00016132      --GCTGAGGTTGCTGCATCTCCTGTGCAGCTGCAATG-------------
Chicken_TCONS_00016126      --GCTGAGG-----------------------------------------
Chicken_TCONS_00016127      --CCTGCAGCGG--------------------------------------
Chicken_TCONS_00016141      CCGCTGATGTGTTCTGTTCATCCCCTCGGCTGCAGCTGTATGCGGATGGC
Chicken_TCONS_00016133      ATGCTGCAAGAGAGAAGAGACCGAGTGAATGAAGCTTCACACCCAATCTC
Chicken_TCONS_00016135      ATGCTGCAAGAGAGAAGAGACCGAGTGAATGAAGCTTCACACCCAATCTC
Chicken_TCONS_00016130      ATGCTGCAAGAGAGAAGAGACCGAGTGAATGAAGCTTCACACCCAATCTC
Chicken_TCONS_00016138      --------------------------------------------------
Chicken_TCONS_00016139      --------------------------------------------------
Chicken_TCONS_00016122      --------------------------------------------------
Chicken_TCONS_00016140      --------------------------------------------------
Chicken_TCONS_00016137      --------------------------------------------------
Chicken_TCONS_00016123      --------------------------------------------------
Chicken_TCONS_00016136      --------------------------------------------------
Chicken_TCONS_00007928      --------------------------------------------------
Chicken_TCONS_00007929      --------------------------------------------------
Pig_TCONS_00086821          TCAATTACTCTCATCATGAAGACGGTAATTAGCCATGTCTGACTTGCTAC
Pig_TCONS_00086818          --------------------------------------------------
Pig_TCONS_00086820          --------------------------------------------------
Pig_TCONS_00086819          --------------------------------------------------
Pig_TCONS_00086817          --------------------------------------------------
Cattle_TCONS_00069187       --------------------------------------------------
Cattle_TCONS_00069188       --------------------------------------------------
Pig_TCONS_00088446          --------------------------------------------------
Mouse_XR_377236.1           --------------------------------------------------
Cattle_TCONS_00069190       AGGAGGGACTCAGAACCAAGCATCCAGCCGAGGGTGTCTCAGCTGTGGCT
Cattle_TCONS_00069191       --------------------------------------------------
Pig_TCONS_00088420          --------------------------------------------------
Pig_TCONS_00086823          --------------------------------------------------
                                                                              

Chicken_TCONS_00016134      --------------------------------------------------
Chicken_TCONS_00016129      --------------------------------------------------
Chicken_TCONS_00016131      --------------------------------------------------
Chicken_TCONS_00016128      -----TGGCTGGCACCATGTACTCTCCATGATGATGGAATGGGGCAAGAA
Chicken_TCONS_00016125      --------------------------------------------------
Chicken_TCONS_00016124      --------------------------------------------------
Chicken_TCONS_00016132      -----TGGCTGGCACCATGTACTCTCCATGATGATGGAATGGGGCAAGAA
Chicken_TCONS_00016126      --------------------------------------------------
Chicken_TCONS_00016127      -------------ACAGTGAGATGAGTTTGGGGACGTATTAATGAGTGTA
Chicken_TCONS_00016141      TTTCCTGCAGCGGACAGTGAGATGAGTTTGGGGACGTATTAATGAGTGTA
Chicken_TCONS_00016133      CCCCCGAGAGTGGAAAACTTTCTGAGGGAGTTGGCACCTATCTACCACCA
Chicken_TCONS_00016135      CCCCCGAGAGTGGAAAACTTTCTGAGGGAGTTGGCACCTATCTACCACCA
Chicken_TCONS_00016130      CCCCCGAGAGTGGAAAACTTTCTGAGGGAGTTGGCACCTATCTACCACCA
Chicken_TCONS_00016138      --------------------------------------------------
Chicken_TCONS_00016139      --------------------------------------------------
Chicken_TCONS_00016122      --------------------------------------------------
Chicken_TCONS_00016140      --------------------------------------------------
Chicken_TCONS_00016137      --------------------------------------------------
Chicken_TCONS_00016123      --------------------------------------------------
Chicken_TCONS_00016136      --------------------------------------------------
Chicken_TCONS_00007928      --------------------------------------------------
Chicken_TCONS_00007929      --------------------------------------------------
Pig_TCONS_00086821          AAGGGGACAGCCGAGGTCCCAGGTCCAGGCTGGGAGGGACAGACATCCGG
Pig_TCONS_00086818          --------------------------------------------------
Pig_TCONS_00086820          --------------------------------------------------
Pig_TCONS_00086819          --------------------------------------------------
Pig_TCONS_00086817          --------------------------------------------------
Cattle_TCONS_00069187       --------------------------------------------------
Cattle_TCONS_00069188       --------------------------------------------------
Pig_TCONS_00088446          --------------------------------------------------
Mouse_XR_377236.1           --------------------------------------------------
Cattle_TCONS_00069190       CTCTGGACATCTGGGGCCA-------------------------------
Cattle_TCONS_00069191       --------------------------------------------------
Pig_TCONS_00088420          --------------------------------------------------
Pig_TCONS_00086823          --------------------------------------------------
                                                                              

Chicken_TCONS_00016134      --------------------------------------------------
Chicken_TCONS_00016129      --------------------------------------------------
Chicken_TCONS_00016131      --------------------------------------------------
Chicken_TCONS_00016128      AAGGTACCACGGATGATGACAGCTCCTGTGCATCATTGCAGTGAGGCAAC
Chicken_TCONS_00016125      --------------------------------------------------
Chicken_TCONS_00016124      --------------------------------------------------
Chicken_TCONS_00016132      AAGGTACCACGGATGATGACAGCTCCTGTGCATCATTGCAGTGAGGCAAC
Chicken_TCONS_00016126      --------------------------------------------------
Chicken_TCONS_00016127      TTAATGACGGATTAACCGCAGTCCCTCACCTTGAAATGACTTCGTCTTGA
Chicken_TCONS_00016141      TTAATGACGGATTAACCGCAGTCCCTCACCTTGAAATGACTTCGTCTTGA
Chicken_TCONS_00016133      ATGTGCTTAAGAGAAGCCAAGTTGCACGAGGAAGTCTCACCTGCAGTGCT
Chicken_TCONS_00016135      ATGTGCTTAAGAGAAGCCAAGTTGCACGAGGAAGTCTCACCTGCAGTGCT
Chicken_TCONS_00016130      ATGTGCTTAAGAGAAGCCAAGTTGCACGAGGAAGTCTCACCTGCAGTGCT
Chicken_TCONS_00016138      --------------------------------------------------
Chicken_TCONS_00016139      --------------------------------------------------
Chicken_TCONS_00016122      --------------------------------------------------
Chicken_TCONS_00016140      --------------------------------------------------
Chicken_TCONS_00016137      --------------------------------------------------
Chicken_TCONS_00016123      --------------------------------------------------
Chicken_TCONS_00016136      --------------------------------------------------
Chicken_TCONS_00007928      --------------------------------------------------
Chicken_TCONS_00007929      --------------------------------------------------
Pig_TCONS_00086821          GTTTCTCATGAGAGACACCTGCGACACGTACTCACGCCGAGGCCACCCTG
Pig_TCONS_00086818          --------------------------------------------------
Pig_TCONS_00086820          --------------------------------------------------
Pig_TCONS_00086819          -------GGAAGGGGTGTCGGGAAGGGGTGCCAACGACCGAGCAGCCCAG
Pig_TCONS_00086817          --------------------------------------------------
Cattle_TCONS_00069187       --------------------------------------------------
Cattle_TCONS_00069188       --------------------------------------------------
Pig_TCONS_00088446          --------------------------------------------------
Mouse_XR_377236.1           --------------------------------------------------
Cattle_TCONS_00069190       --------------------------------------------------
Cattle_TCONS_00069191       --------------------------------------------------
Pig_TCONS_00088420          --------------------------------------------------
Pig_TCONS_00086823          --------------------------------------------------
                                                                              

Chicken_TCONS_00016134      --------------------------------TTCCCATCATTTAACGGA
Chicken_TCONS_00016129      --------------------------------------------------
Chicken_TCONS_00016131      --------------------------------------------------
Chicken_TCONS_00016128      ACAGTGCTGCAGGCTTCAGCAGCACTGCCAATTTCCCATCATTTAACGGA
Chicken_TCONS_00016125      ------------------------------ATTTCCCATCATTTAACGGA
Chicken_TCONS_00016124      ------------------------------ATTTCCCATCATTTAACGGA
Chicken_TCONS_00016132      ACAGTGCTGCAGGCTTCAGCAGCACTGCCAATTTCCCATCATTTAACGGA
Chicken_TCONS_00016126      ------------------------------ATTTCCCATCATTTAACGGA
Chicken_TCONS_00016127      TTTCTTATGGAAATGAGGCTTCTGCGATTCGCATGGCAGCTGTATACATG
Chicken_TCONS_00016141      TTTCTTATGGAAATGAGGCTTCTGCGATTCGCATGGCAGCTGTATACATG
Chicken_TCONS_00016133      GGTGTGTGAGACTTGGCTGCAAGGCCTGCAAGTTTTGCTCATTTCTGTCC
Chicken_TCONS_00016135      GGTGTGTGAGACTTGGCTGCAAGGCCTGCAAGTTTTGCTCATTTCTGTCC
Chicken_TCONS_00016130      GGTGTGTGAGACTTGGCTGCAAGGCCTGCAAGTTTTGCTCATTTCTGTCC
Chicken_TCONS_00016138      --------------------------------------------------
Chicken_TCONS_00016139      --------------------------------------------------
Chicken_TCONS_00016122      --------------------------------------------------
Chicken_TCONS_00016140      --------------------------------------------------
Chicken_TCONS_00016137      --------------------------------------------------
Chicken_TCONS_00016123      --------------------------------------------------
Chicken_TCONS_00016136      --------------------------------------------------
Chicken_TCONS_00007928      --------------------------------------------------
Chicken_TCONS_00007929      --------------------------------------------------
Pig_TCONS_00086821          AGACCCGCCAGGCCTGGCTTCCACAAGCGCTTTCCTGTTTCTTCTCTGCT
Pig_TCONS_00086818          --------------------------------------------------
Pig_TCONS_00086820          --------------------------------------------------
Pig_TCONS_00086819          GGTCCTGGTAACGCAGC---------------------------------
Pig_TCONS_00086817          --------------------------------------------------
Cattle_TCONS_00069187       --------------------------------------------------
Cattle_TCONS_00069188       --------------------------------------------------
Pig_TCONS_00088446          --------------------------------------------------
Mouse_XR_377236.1           --------------------------------------------------
Cattle_TCONS_00069190       --------------------------------------------------
Cattle_TCONS_00069191       --------------------------------------------------
Pig_TCONS_00088420          --------------------------------------------------
Pig_TCONS_00086823          --------------------------------------------------
                                                                              

Chicken_TCONS_00016134      GGGGAGGAGAGAGAGGAGAGAGGAGGCACACTTGGCTGCATTCCTCTGCT
Chicken_TCONS_00016129      --------------------------------------------------
Chicken_TCONS_00016131      -------------------------------------GCATTCCTCTGCT
Chicken_TCONS_00016128      GGGGAGGAGAGAGAGGAGAGAGGAGGCACACTTGGCTGCATTCCTCTGCT
Chicken_TCONS_00016125      GGGGAGGAGAGAGAGGAGAGAGGAGGCACACTTGGCTGCATTCCTCTGCT
Chicken_TCONS_00016124      GGGGAGGAGAGAGAGGAGAGAGGAGGCACACTTGGCTGCATTCCTCTGCT
Chicken_TCONS_00016132      GGGGAGGAGAGAGAGGAGAGAGGAGGCACACTTGGCTGCATTCCTCTGCT
Chicken_TCONS_00016126      GGGGAGGAGAGAGAGGAGAGAGGAGGCACACTTGGCTGCATTCCTCTGCT
Chicken_TCONS_00016127      TGTTTCAGTGTGTGTCTTCCTTCACATCTGCCCTTCCGCGGTCACTTTGG
Chicken_TCONS_00016141      TGTTTCAGTGTGTGTCTTCCTTCACATCTGCCCTTCCGCGGTCACTTTGG
Chicken_TCONS_00016133      CATAAGTGGTCACCCAATACGTACGGTATCTTTTCTTTCCTCTCAGTGCG
Chicken_TCONS_00016135      CATAAGTGGTCACCCAATACGTACGGTATCTTTTCTTTCCTCTCAGTGCG
Chicken_TCONS_00016130      CATAAGTGGTCACCCAATACGTACGGTATCTTTTCTTTCCTCTCAGTGCG
Chicken_TCONS_00016138      --------------------------------------------------
Chicken_TCONS_00016139      --------------------------------------------------
Chicken_TCONS_00016122      --------------------------------------------------
Chicken_TCONS_00016140      --------------------------------------------------
Chicken_TCONS_00016137      --------------------------------------------------
Chicken_TCONS_00016123      --------------------------------------------------
Chicken_TCONS_00016136      --------------------------------------------------
[truncated: 133,900 more chars]
