# Supplementary material for: Genome-wide identification of tissue-specific long non-coding RNA in three farm animal species
Source: BMC Genomics. 2018 Sep 18;19:684. doi: 10.1186/s12864-018-5037-7 (PMC6145346; doi:10.1186/s12864-018-5037-7)
Supplement: Supplementary file 21 — Multiple Sequence Alignments for Conserved LncRNAs. A multiple sequence alignment file generated by ClustalW is included for each of the 39 groups of lncRNAs associated with orthologous genes across all five species. (ZIP 445 kb) [file 12864_2018_5037_MOESM21_ESM.zip › Group_10_Seqs.fa.align.out]

CLUSTAL 2.1 multiple sequence alignment


Human_NR_046288.1           --------------------------------------------------
Human_NR_046287.1           --------------------------------------------------
Human_NR_046290.1           --------------------------------------------------
Human_NR_046289.1           --------------------------------------------------
Cattle_TCONS_00101342       --------------------------------------------------
Cattle_TCONS_00101343       --------------------------------------------------
Cattle_TCONS_00101346       --------------------------------------------------
Cattle_TCONS_00101345       --------------------------------------------------
Pig_TCONS_00111077          --------------------------------------------------
Pig_TCONS_00111078          --------------------------------------------------
Cattle_TCONS_00092073       --------------------------------------------------
Mouse_XR_872237.1           --------------------------------------------------
Cattle_TCONS_00092072       --------------------------------------------------
Mouse_XR_381043.2           --------------------------------------------------
Mouse_XR_879865.2           --------------------------------------------------
Mouse_XR_879914.2           --------------------------------------------------
Mouse_XR_001780177.1        --------------------------------------------------
Cattle_TCONS_00101347       --------------------------------------------------
Mouse_XR_872283.1           --------------------------------------------------
Chicken_TCONS_00086148      --------------------------------------------------
Mouse_XR_872226.1           --------------------------------------------------
Mouse_XR_879943.2           TATCAATGGCATTGCAGCATCTGTAATAAATGTGGCATCTTGTGGGAGAT
Mouse_XR_001780180.1        --------------------------------------------------
                                                                              

Human_NR_046288.1           --------------------------------------------------
Human_NR_046287.1           --------------------------------------------------
Human_NR_046290.1           --------------------------------------------------
Human_NR_046289.1           --------------------------------------------------
Cattle_TCONS_00101342       --------------------------------------------------
Cattle_TCONS_00101343       --------------------------------------------------
Cattle_TCONS_00101346       --------------------------------------------------
Cattle_TCONS_00101345       --------------------------------------------------
Pig_TCONS_00111077          --------------------------------------------------
Pig_TCONS_00111078          --------------------------------------------------
Cattle_TCONS_00092073       --------------------------------------------------
Mouse_XR_872237.1           --------------------------------------------------
Cattle_TCONS_00092072       --------------------------------------------------
Mouse_XR_381043.2           --------------------------------------------------
Mouse_XR_879865.2           --------------------------------------------------
Mouse_XR_879914.2           --------------------------------------------------
Mouse_XR_001780177.1        --------------------------------------------------
Cattle_TCONS_00101347       --------------------------------------------------
Mouse_XR_872283.1           --------------------------------------------------
Chicken_TCONS_00086148      --------------------------------------------------
Mouse_XR_872226.1           --------------------------------------------------
Mouse_XR_879943.2           GCTGATAGAGGAAGTCATGCATGTGAGTCGGGAAGAAGTATATGGGTAAT
Mouse_XR_001780180.1        --------------------------------------------------
                                                                              

Human_NR_046288.1           --------------------------------------------------
Human_NR_046287.1           --------------------------------------------------
Human_NR_046290.1           --------------------------------------------------
Human_NR_046289.1           --------------------------------------------------
Cattle_TCONS_00101342       --------------------------------------------------
Cattle_TCONS_00101343       --------------------------------------------------
Cattle_TCONS_00101346       --------------------------------------------------
Cattle_TCONS_00101345       --------------------------------------------------
Pig_TCONS_00111077          --------------------------------------------------
Pig_TCONS_00111078          --------------------------------------------------
Cattle_TCONS_00092073       --------------------------------------------------
Mouse_XR_872237.1           --------------------------------------------------
Cattle_TCONS_00092072       --------------------------------------------------
Mouse_XR_381043.2           --------------------------------------------------
Mouse_XR_879865.2           --------------------------------------------------
Mouse_XR_879914.2           --------------------------------------------------
Mouse_XR_001780177.1        --------------------------------------------------
Cattle_TCONS_00101347       --------------------------------------------------
Mouse_XR_872283.1           --------------------------------------------------
Chicken_TCONS_00086148      --------------------------------------------------
Mouse_XR_872226.1           --------------------------------------------------
Mouse_XR_879943.2           CTCTCTACGTTCCTATTGTACAGAGTGTGGTCCAGGCACAATGCTAGTTA
Mouse_XR_001780180.1        --------------------------------------------------
                                                                              

Human_NR_046288.1           --------------------------------------------------
Human_NR_046287.1           --------------------------------------------------
Human_NR_046290.1           --------------------------------------------------
Human_NR_046289.1           --------------------------------------------------
Cattle_TCONS_00101342       --------------------------------------------------
Cattle_TCONS_00101343       --------------------------------------------------
Cattle_TCONS_00101346       --------------------------------------------------
Cattle_TCONS_00101345       --------------------------------------------------
Pig_TCONS_00111077          --------------------------------------------------
Pig_TCONS_00111078          --------------------------------------------------
Cattle_TCONS_00092073       --------------------------------------------------
Mouse_XR_872237.1           --------------------------------------------------
Cattle_TCONS_00092072       --------------------------------------------------
Mouse_XR_381043.2           --------------------------------------------------
Mouse_XR_879865.2           --------------------------------------------------
Mouse_XR_879914.2           --------------------------------------------------
Mouse_XR_001780177.1        --------------------------------------------------
Cattle_TCONS_00101347       --------------------------------------------------
Mouse_XR_872283.1           --------------------------------------------------
Chicken_TCONS_00086148      --------------------------------------------------
Mouse_XR_872226.1           --------------------------------------------------
Mouse_XR_879943.2           CACCATATCCCTGTATTCTGCTTTCTCCTTCAGTAGCTCTAAGGGACCAT
Mouse_XR_001780180.1        --------------------------------------------------
                                                                              

Human_NR_046288.1           --------------------------------------------------
Human_NR_046287.1           --------------------------------------------------
Human_NR_046290.1           --------------------------------------------------
Human_NR_046289.1           --------------------------------------------------
Cattle_TCONS_00101342       --------------------------------------------------
Cattle_TCONS_00101343       --------------------------------------------------
Cattle_TCONS_00101346       --------------------------------------------------
Cattle_TCONS_00101345       --------------------------------------------------
Pig_TCONS_00111077          --------------------------------------------------
Pig_TCONS_00111078          --------------------------------------------------
Cattle_TCONS_00092073       --------------------------------------------------
Mouse_XR_872237.1           --------------------------------------------------
Cattle_TCONS_00092072       --------------------------------------------------
Mouse_XR_381043.2           --------------------------------------------------
Mouse_XR_879865.2           --------------------------------------------------
Mouse_XR_879914.2           --------------------------------------------------
Mouse_XR_001780177.1        --------------------------------------------------
Cattle_TCONS_00101347       --------------------------------------------------
Mouse_XR_872283.1           --------------------------------------------------
Chicken_TCONS_00086148      --------------------------------------------------
Mouse_XR_872226.1           --------------------------------------------------
Mouse_XR_879943.2           CTTTGAATTATAGACTATACACTATGCTGAATCCTTCAGAAGACAACCAA
Mouse_XR_001780180.1        --------------------------------------------------
                                                                              

Human_NR_046288.1           --------------------------------------------------
Human_NR_046287.1           --------------------------------------------------
Human_NR_046290.1           --------------------------------------------------
Human_NR_046289.1           --------------------------------------------------
Cattle_TCONS_00101342       --------------------------------------------------
Cattle_TCONS_00101343       --------------------------------------------------
Cattle_TCONS_00101346       --------------------------------------------------
Cattle_TCONS_00101345       --------------------------------------------------
Pig_TCONS_00111077          --------------------------------------------------
Pig_TCONS_00111078          --------------------------------------------------
Cattle_TCONS_00092073       --------------------------------------------------
Mouse_XR_872237.1           --------------------------------------------------
Cattle_TCONS_00092072       --------------------------------------------------
Mouse_XR_381043.2           --------------------------------------------------
Mouse_XR_879865.2           --------------------------------------------------
Mouse_XR_879914.2           --------------------------------------------------
Mouse_XR_001780177.1        --------------------------------------------------
Cattle_TCONS_00101347       --------------------------------------------------
Mouse_XR_872283.1           --------------------------------------------------
Chicken_TCONS_00086148      --------------------------------------------------
Mouse_XR_872226.1           --------------------------------------------------
Mouse_XR_879943.2           AAGGGCAAGTACCATTACTTTGGAGAGGACAGAGAGGCTTCCTCTCTGCG
Mouse_XR_001780180.1        --------------------------------------------------
                                                                              

Human_NR_046288.1           --------------------------------------------------
Human_NR_046287.1           --------------------------------------------------
Human_NR_046290.1           --------------------------------------------------
Human_NR_046289.1           --------------------------------------------------
Cattle_TCONS_00101342       --------------------------------------------------
Cattle_TCONS_00101343       --------------------------------------------------
Cattle_TCONS_00101346       --------------------------------------------------
Cattle_TCONS_00101345       --------------------------------------------------
Pig_TCONS_00111077          --------------------------------------------------
Pig_TCONS_00111078          --------------------------------------------------
Cattle_TCONS_00092073       --------------------------------------------------
Mouse_XR_872237.1           --------------------------------------------------
Cattle_TCONS_00092072       --------------------------------------------------
Mouse_XR_381043.2           --------------------------------------------------
Mouse_XR_879865.2           --------------------------------------------------
Mouse_XR_879914.2           --------------------------------------------------
Mouse_XR_001780177.1        --------------------------------------------------
Cattle_TCONS_00101347       --------------------------------------------------
Mouse_XR_872283.1           --------------------------------------------------
Chicken_TCONS_00086148      --------------------------------------------------
Mouse_XR_872226.1           --------------------------------------------------
Mouse_XR_879943.2           GGTGGCATTTGATTTCCTCTCAGCAGGTGATGGACAGGAAGGAGCCTGGG
Mouse_XR_001780180.1        --------------------------------------------------
                                                                              

Human_NR_046288.1           --------------------------------------------------
Human_NR_046287.1           --------------------------------------------------
Human_NR_046290.1           --------------------------------------------------
Human_NR_046289.1           --------------------------------------------------
Cattle_TCONS_00101342       --------------------------------------------------
Cattle_TCONS_00101343       --------------------------------------------------
Cattle_TCONS_00101346       --------------------------------------------------
Cattle_TCONS_00101345       --------------------------------------------------
Pig_TCONS_00111077          --------------------------------------------------
Pig_TCONS_00111078          --------------------------------------------------
Cattle_TCONS_00092073       --------------------------------------------------
Mouse_XR_872237.1           --------------------------------------------------
Cattle_TCONS_00092072       --------------------------------------------------
Mouse_XR_381043.2           --------------------------------------------------
Mouse_XR_879865.2           --------------------------------------------------
Mouse_XR_879914.2           --------------------------------------------------
Mouse_XR_001780177.1        --------------------------------------------------
Cattle_TCONS_00101347       --------------------------------------------------
Mouse_XR_872283.1           --------------------------------------------------
Chicken_TCONS_00086148      --------------------------------------------------
Mouse_XR_872226.1           --------------------------------------------------
Mouse_XR_879943.2           GCATCAGAAAATGAAAAGGGAAGCCAGCATATTTACCTTCCACTGGCTCT
Mouse_XR_001780180.1        --------------------------------------------------
                                                                              

Human_NR_046288.1           --------------------------------------------------
Human_NR_046287.1           --------------------------------------------------
Human_NR_046290.1           --------------------------------------------------
Human_NR_046289.1           --------------------------------------------------
Cattle_TCONS_00101342       --------------------------------------------------
Cattle_TCONS_00101343       --------------------------------------------------
Cattle_TCONS_00101346       --------------------------------------------------
Cattle_TCONS_00101345       --------------------------------------------------
Pig_TCONS_00111077          --------------------------------------------------
Pig_TCONS_00111078          --------------------------------------------------
Cattle_TCONS_00092073       --------------------------------------------------
Mouse_XR_872237.1           --------------------------------------------------
Cattle_TCONS_00092072       --------------------------------------------------
Mouse_XR_381043.2           --------------------------------------------------
Mouse_XR_879865.2           --------------------------------------------------
Mouse_XR_879914.2           --------------------------------------------------
Mouse_XR_001780177.1        --------------------------------------------------
Cattle_TCONS_00101347       --------------------------------------------------
Mouse_XR_872283.1           --------------------------------------------------
Chicken_TCONS_00086148      --------------------------------------------------
Mouse_XR_872226.1           --------------------------------------------------
Mouse_XR_879943.2           CCAGGCAGATACCCACCATCTCCACTCTACCTCCTTGACATTTCATCGCC
Mouse_XR_001780180.1        --------------------------------------------------
                                                                              

Human_NR_046288.1           --------------------------------------------------
Human_NR_046287.1           --------------------------------------------------
Human_NR_046290.1           --------------------------------------------------
Human_NR_046289.1           --------------------------------------------------
Cattle_TCONS_00101342       --------------------------------------------------
Cattle_TCONS_00101343       --------------------------------------------------
Cattle_TCONS_00101346       --------------------------------------------------
Cattle_TCONS_00101345       --------------------------------------------------
Pig_TCONS_00111077          --------------------------------------------------
Pig_TCONS_00111078          --------------------------------------------------
Cattle_TCONS_00092073       --------------------------------------------------
Mouse_XR_872237.1           --------------------------------------------------
Cattle_TCONS_00092072       --------------------------------------------------
Mouse_XR_381043.2           --------------------------------------------------
Mouse_XR_879865.2           --------------------------------------------------
Mouse_XR_879914.2           --------------------------------------------------
Mouse_XR_001780177.1        --------------------------------------------------
Cattle_TCONS_00101347       --------------------------------------------------
Mouse_XR_872283.1           --------------------------------------------------
Chicken_TCONS_00086148      --------------------------------------------------
Mouse_XR_872226.1           --------------------------------------------------
Mouse_XR_879943.2           AAATGAGCTGGCTCACTAGAGAGAACAAGTAAGAGTCTGAAGGATGGACA
Mouse_XR_001780180.1        --------------------------------------------------
                                                                              

Human_NR_046288.1           --------------------------------------------------
Human_NR_046287.1           --------------------------------------------------
Human_NR_046290.1           --------------------------------------------------
Human_NR_046289.1           --------------------------------------------------
Cattle_TCONS_00101342       --------------------------------------------------
Cattle_TCONS_00101343       --------------------------------------------------
Cattle_TCONS_00101346       --------------------------------------------------
Cattle_TCONS_00101345       --------------------------------------------------
Pig_TCONS_00111077          --------------------------------------------------
Pig_TCONS_00111078          --------------------------------------------------
Cattle_TCONS_00092073       --------------------------------------------------
Mouse_XR_872237.1           --------------------------------------------------
Cattle_TCONS_00092072       --------------------------------------------------
Mouse_XR_381043.2           --------------------------------------------------
Mouse_XR_879865.2           --------------------------------------------------
Mouse_XR_879914.2           --------------------------------------------------
Mouse_XR_001780177.1        --------------------------------------------------
Cattle_TCONS_00101347       --------------------------------------------------
Mouse_XR_872283.1           --------------------------------------------------
Chicken_TCONS_00086148      --------------------------------------------------
Mouse_XR_872226.1           --------------------------------------------------
Mouse_XR_879943.2           GAGGTCAATTGGGCTATGTACCTCCAACTGCTATCCTTAGGCACACTCTT
Mouse_XR_001780180.1        --------------------------------------------------
                                                                              

Human_NR_046288.1           --------------------------------------------------
Human_NR_046287.1           --------------------------------------------------
Human_NR_046290.1           --------------------------------------------------
Human_NR_046289.1           --------------------------------------------------
Cattle_TCONS_00101342       --------------------------------------------------
Cattle_TCONS_00101343       --------------------------------------------------
Cattle_TCONS_00101346       --------------------------------------------------
Cattle_TCONS_00101345       --------------------------------------------------
Pig_TCONS_00111077          --------------------------------------------------
Pig_TCONS_00111078          --------------------------------------------------
Cattle_TCONS_00092073       --------------------------------------------------
Mouse_XR_872237.1           --------------------------------------------------
Cattle_TCONS_00092072       --------------------------------------------------
Mouse_XR_381043.2           --------------------------------------------------
Mouse_XR_879865.2           --------------------------------------------------
Mouse_XR_879914.2           --------------------------------------------------
Mouse_XR_001780177.1        --------------------------------------------------
Cattle_TCONS_00101347       --------------------------------------------------
Mouse_XR_872283.1           --------------------------------------------------
Chicken_TCONS_00086148      --------------------------------------------------
Mouse_XR_872226.1           --------------------------------------------------
Mouse_XR_879943.2           TGTGGTCCCTTCTCACCTTGCCTGGGTTCCAGTACTTAGCCCACCCCTGA
Mouse_XR_001780180.1        --------------------------------------------------
                                                                              

Human_NR_046288.1           --------------------------------------------------
Human_NR_046287.1           --------------------------------------------------
Human_NR_046290.1           --------------------------------------------------
Human_NR_046289.1           --------------------------------------------------
Cattle_TCONS_00101342       --------------------------------------------------
Cattle_TCONS_00101343       --------------------------------------------------
Cattle_TCONS_00101346       --------------------------------------------------
Cattle_TCONS_00101345       --------------------------------------------------
Pig_TCONS_00111077          --------------------------------------------------
Pig_TCONS_00111078          --------------------------------------------------
Cattle_TCONS_00092073       --------------------------------------------------
Mouse_XR_872237.1           --------------------------------------------------
Cattle_TCONS_00092072       --------------------------------------------------
Mouse_XR_381043.2           --------------------------------------------------
Mouse_XR_879865.2           --------------------------------------------------
Mouse_XR_879914.2           --------------------------------------------------
Mouse_XR_001780177.1        --------------------------------------------------
Cattle_TCONS_00101347       --------------------------------------------------
Mouse_XR_872283.1           --------------------------------------------------
Chicken_TCONS_00086148      --------------------------------------------------
Mouse_XR_872226.1           --------------------------------------------------
Mouse_XR_879943.2           CCTCTTACAGTGCATACAACAACATTGTTGGCTCTTAGGAATTGCACCAT
Mouse_XR_001780180.1        --------------------------------------------------
                                                                              

Human_NR_046288.1           --------------------------------------------------
Human_NR_046287.1           --------------------------------------------------
Human_NR_046290.1           --------------------------------------------------
Human_NR_046289.1           --------------------------------------------------
Cattle_TCONS_00101342       --------------------------------------------------
Cattle_TCONS_00101343       --------------------------------------------------
Cattle_TCONS_00101346       --------------------------------------------------
Cattle_TCONS_00101345       --------------------------------------------------
Pig_TCONS_00111077          --------------------------------------------------
Pig_TCONS_00111078          --------------------------------------------------
Cattle_TCONS_00092073       --------------------------------------------------
Mouse_XR_872237.1           --------------------------------------------------
Cattle_TCONS_00092072       --------------------------------------------------
Mouse_XR_381043.2           --------------------------------------------------
Mouse_XR_879865.2           --------------------------------------------------
Mouse_XR_879914.2           --------------------------------------------------
Mouse_XR_001780177.1        --------------------------------------------------
Cattle_TCONS_00101347       --------------------------------------------------
Mouse_XR_872283.1           --------------------------------------------------
Chicken_TCONS_00086148      --------------------------------------------------
Mouse_XR_872226.1           --------------------------------------------------
Mouse_XR_879943.2           CCTTTGTAAAGTCCCTGAAATTAGACTCACTGTTTTATCAAATGCCATTG
Mouse_XR_001780180.1        --------------------------------------------------
                                                                              

Human_NR_046288.1           --------------------------------------------------
Human_NR_046287.1           --------------------------------------------------
Human_NR_046290.1           --------------------------------------------------
Human_NR_046289.1           --------------------------------------------------
Cattle_TCONS_00101342       --------------------------------------------------
Cattle_TCONS_00101343       --------------------------------------------------
Cattle_TCONS_00101346       --------------------------------------------------
Cattle_TCONS_00101345       --------------------------------------------------
Pig_TCONS_00111077          --------------------------------------------------
Pig_TCONS_00111078          --------------------------------------------------
Cattle_TCONS_00092073       --------------------------------------------------
Mouse_XR_872237.1           --------------------------------------------------
Cattle_TCONS_00092072       --------------------------------------------------
Mouse_XR_381043.2           --------------------------------------------------
Mouse_XR_879865.2           --------------------------------------------------
Mouse_XR_879914.2           --------------------------------------------------
Mouse_XR_001780177.1        --------------------------------------------------
Cattle_TCONS_00101347       --------------------------------------------------
Mouse_XR_872283.1           --------------------------------------------------
Chicken_TCONS_00086148      --------------------------------------------------
Mouse_XR_872226.1           --------------------------------------------------
Mouse_XR_879943.2           CTTCCTGCCACAAGGGAGTAAAGCGATAAGGCCTCACACATTTGTTTAGA
Mouse_XR_001780180.1        --------------------------------------------------
                                                                              

Human_NR_046288.1           --------------------------------------------------
Human_NR_046287.1           --------------------------------------------------
Human_NR_046290.1           --------------------------------------------------
Human_NR_046289.1           --------------------------------------------------
Cattle_TCONS_00101342       --------------------------------------------------
Cattle_TCONS_00101343       --------------------------------------------------
Cattle_TCONS_00101346       --------------------------------------------------
Cattle_TCONS_00101345       --------------------------------------------------
Pig_TCONS_00111077          --------------------------------------------------
Pig_TCONS_00111078          --------------------------------------------------
Cattle_TCONS_00092073       --------------------------------------------------
Mouse_XR_872237.1           --------------------------------------------------
Cattle_TCONS_00092072       --------------------------------------------------
Mouse_XR_381043.2           --------------------------------------------------
Mouse_XR_879865.2           --------------------------------------------------
Mouse_XR_879914.2           --------------------------------------------------
Mouse_XR_001780177.1        --------------------------------------------------
Cattle_TCONS_00101347       --------------------------------------------------
Mouse_XR_872283.1           --------------------------------------------------
Chicken_TCONS_00086148      --------------------------------------------------
Mouse_XR_872226.1           --------------------------------------------------
Mouse_XR_879943.2           AGTGGGATGTTCTCTCTGCCCTGAGTTACAATGACCCCAGTGCTTAACAC
Mouse_XR_001780180.1        --------------------------------------------------
                                                                              

Human_NR_046288.1           --------------------------------------------------
Human_NR_046287.1           --------------------------------------------------
Human_NR_046290.1           --------------------------------------------------
Human_NR_046289.1           --------------------------------------------------
Cattle_TCONS_00101342       --------------------------------------------------
Cattle_TCONS_00101343       --------------------------------------------------
Cattle_TCONS_00101346       --------------------------------------------------
Cattle_TCONS_00101345       --------------------------------------------------
Pig_TCONS_00111077          --------------------------------------------------
Pig_TCONS_00111078          --------------------------------------------------
Cattle_TCONS_00092073       --------------------------------------------------
Mouse_XR_872237.1           --------------------------------------------------
Cattle_TCONS_00092072       --------------------------------------------------
Mouse_XR_381043.2           --------------------------------------------------
Mouse_XR_879865.2           --------------------------------------------------
Mouse_XR_879914.2           --------------------------------------------------
Mouse_XR_001780177.1        --------------------------------------------------
Cattle_TCONS_00101347       --------------------------------------------------
Mouse_XR_872283.1           --------------------------------------------------
Chicken_TCONS_00086148      --------------------------------------------------
Mouse_XR_872226.1           --------------------------------------------------
Mouse_XR_879943.2           ACCGAATTACTATCTCCTGCGCATCTTCCTGTCCTTGTTCTTTTATTCTT
Mouse_XR_001780180.1        --------------------------------------------------
                                                                              

Human_NR_046288.1           --------------------------------------------------
Human_NR_046287.1           --------------------------------------------------
Human_NR_046290.1           --------------------------------------------------
Human_NR_046289.1           --------------------------------------------------
Cattle_TCONS_00101342       --------------------------------------------------
Cattle_TCONS_00101343       --------------------------------------------------
Cattle_TCONS_00101346       --------------------------------------------------
Cattle_TCONS_00101345       --------------------------------------------------
Pig_TCONS_00111077          --------------------------------------------------
Pig_TCONS_00111078          --------------------------------------------------
Cattle_TCONS_00092073       --------------------------------------------------
Mouse_XR_872237.1           --------------------------------------------------
Cattle_TCONS_00092072       --------------------------------------------------
Mouse_XR_381043.2           --------------------------------------------------
Mouse_XR_879865.2           --------------------------------------------------
Mouse_XR_879914.2           --------------------------------------------------
Mouse_XR_001780177.1        --------------------------------------------------
Cattle_TCONS_00101347       --------------------------------------------------
Mouse_XR_872283.1           --------------------------------------------------
Chicken_TCONS_00086148      --------------------------------------------------
Mouse_XR_872226.1           --------------------------------------------------
Mouse_XR_879943.2           GCTGCTGGTGGGGATGTGATGCCCACTGTCTGGAAGCCTGGCTCCTGGCT
Mouse_XR_001780180.1        --------------------------------------------------
                                                                              

Human_NR_046288.1           --------------------------------------------------
Human_NR_046287.1           --------------------------------------------------
Human_NR_046290.1           --------------------------------------------------
Human_NR_046289.1           --------------------------------------------------
Cattle_TCONS_00101342       --------------------------------------------------
Cattle_TCONS_00101343       --------------------------------------------------
Cattle_TCONS_00101346       --------------------------------------------------
Cattle_TCONS_00101345       --------------------------------------------------
Pig_TCONS_00111077          --------------------------------------------------
Pig_TCONS_00111078          --------------------------------------------------
Cattle_TCONS_00092073       --------------------------------------------------
Mouse_XR_872237.1           --------------------------------------------------
Cattle_TCONS_00092072       --------------------------------------------------
Mouse_XR_381043.2           --------------------------------------------------
Mouse_XR_879865.2           --------------------------------------------------
Mouse_XR_879914.2           --------------------------------------------------
Mouse_XR_001780177.1        --------------------------------------------------
Cattle_TCONS_00101347       --------------------------------------------------
Mouse_XR_872283.1           --------------------------------------------------
Chicken_TCONS_00086148      --------------------------------------------------
Mouse_XR_872226.1           --------------------------------------------------
Mouse_XR_879943.2           GCTGCTCAGGAGTGTGTCACCATCCTTATGGGGAGAGAATTAAGACTGAT
Mouse_XR_001780180.1        --------------------------------------------------
                                                                              

Human_NR_046288.1           --------------------------------------------------
Human_NR_046287.1           --------------------------------------------------
Human_NR_046290.1           --------------------------------------------------
Human_NR_046289.1           --------------------------------------------------
Cattle_TCONS_00101342       --------------------------------------------------
Cattle_TCONS_00101343       --------------------------------------------------
Cattle_TCONS_00101346       --------------------------------------------------
Cattle_TCONS_00101345       --------------------------------------------------
Pig_TCONS_00111077          --------------------------------------------------
Pig_TCONS_00111078          --------------------------------------------------
Cattle_TCONS_00092073       --------------------------------------------------
Mouse_XR_872237.1           --------------------------------------------------
Cattle_TCONS_00092072       --------------------------------------------------
Mouse_XR_381043.2           --------------------------------------------------
Mouse_XR_879865.2           --------------------------------------------------
Mouse_XR_879914.2           --------------------------------------------------
Mouse_XR_001780177.1        --------------------------------------------------
Cattle_TCONS_00101347       --------------------------------------------------
Mouse_XR_872283.1           --------------------------------------------------
Chicken_TCONS_00086148      --------------------------------------------------
Mouse_XR_872226.1           --------------------------------------------------
Mouse_XR_879943.2           AGGCCCTGTATGACCTTGGTGTCCCCTTCGGAGGGATGCTCATCCTCCGC
Mouse_XR_001780180.1        --------------------------------------------------
                                                                              

Human_NR_046288.1           --------------------------------------------------
Human_NR_046287.1           --------------------------------------------------
Human_NR_046290.1           --------------------------------------------------
Human_NR_046289.1           --------------------------------------------------
Cattle_TCONS_00101342       --------------------------------------------------
Cattle_TCONS_00101343       --------------------------------------------------
Cattle_TCONS_00101346       --------------------------------------------------
Cattle_TCONS_00101345       --------------------------------------------------
Pig_TCONS_00111077          --------------------------------------------------
Pig_TCONS_00111078          --------------------------------------------------
Cattle_TCONS_00092073       --------------------------------------------------
Mouse_XR_872237.1           --------------------------------------------------
Cattle_TCONS_00092072       --------------------------------------------------
Mouse_XR_381043.2           --------------------------------------------------
Mouse_XR_879865.2           --------------------------------------------------
Mouse_XR_879914.2           --------------------------------------------------
Mouse_XR_001780177.1        --------------------------------------------------
Cattle_TCONS_00101347       --------------------------------------------------
Mouse_XR_872283.1           --------------------------------------------------
Chicken_TCONS_00086148      --------------------------------------------------
Mouse_XR_872226.1           --------------------------------------------------
Mouse_XR_879943.2           CAGAACAAGCTGAAGAGCATCAGCAGTCTTCCAAATGTGTCTCCGGGGAC
Mouse_XR_001780180.1        --------------------------------------------------
                                                                              

Human_NR_046288.1           --------------------------------------------------
Human_NR_046287.1           --------------------------------------------------
Human_NR_046290.1           --------------------------------------------------
Human_NR_046289.1           --------------------------------------------------
Cattle_TCONS_00101342       --------------------------------------------------
Cattle_TCONS_00101343       --------------------------------------------------
Cattle_TCONS_00101346       --------------------------------------------------
Cattle_TCONS_00101345       --------------------------------------------------
Pig_TCONS_00111077          --------------------------------------------------
Pig_TCONS_00111078          --------------------------------------------------
Cattle_TCONS_00092073       --------------------------------------------------
Mouse_XR_872237.1           --------------------------------------------------
Cattle_TCONS_00092072       --------------------------------------------------
Mouse_XR_381043.2           --------------------------------------------------
Mouse_XR_879865.2           --------------------------------------------------
Mouse_XR_879914.2           --------------------------------------------------
Mouse_XR_001780177.1        --------------------------------------------------
Cattle_TCONS_00101347       --------------------------------------------------
Mouse_XR_872283.1           --------------------------------------------------
Chicken_TCONS_00086148      --------------------------------------------------
Mouse_XR_872226.1           --------------------------------------------------
Mouse_XR_879943.2           TGGTACTATAAGGAACGTTCCCTGGAGAAGCTCCTGACCTCCTTCTCACT
Mouse_XR_001780180.1        --------------------------------------------------
                                                                              

Human_NR_046288.1           --------------------------------------------------
Human_NR_046287.1           --------------------------------------------------
Human_NR_046290.1           --------------------------------------------------
Human_NR_046289.1           --------------------------------------------------
Cattle_TCONS_00101342       --------------------------------------------------
Cattle_TCONS_00101343       --------------------------------------------------
Cattle_TCONS_00101346       --------------------------------------------------
Cattle_TCONS_00101345       --------------------------------------------------
Pig_TCONS_00111077          --------------------------------------------------
Pig_TCONS_00111078          --------------------------------------------------
Cattle_TCONS_00092073       --------------------------------------------------
Mouse_XR_872237.1           --------------------------------------------------
Cattle_TCONS_00092072       --------------------------------------------------
Mouse_XR_381043.2           --------------------------------------------------
Mouse_XR_879865.2           --------------------------------------------------
Mouse_XR_879914.2           --------------------------------------------------
Mouse_XR_001780177.1        --------------------------------------------------
Cattle_TCONS_00101347       --------------------------------------------------
Mouse_XR_872283.1           --------------------------------------------------
Chicken_TCONS_00086148      --------------------------------------------------
Mouse_XR_872226.1           --------------------------------------------------
Mouse_XR_879943.2           GTGTGTACATAATCGGTCATTTGAAATGGGGATGCTAAGAGTGGAAAAAT
Mouse_XR_001780180.1        --------------------------------------------------
                                                                              

Human_NR_046288.1           --------------------------------------------------
Human_NR_046287.1           --------------------------------------------------
Human_NR_046290.1           --------------------------------------------------
Human_NR_046289.1           --------------------------------------------------
Cattle_TCONS_00101342       --------------------------------------------------
Cattle_TCONS_00101343       --------------------------------------------------
Cattle_TCONS_00101346       --------------------------------------------------
Cattle_TCONS_00101345       --------------------------------------------------
Pig_TCONS_00111077          --------------------------------------------------
Pig_TCONS_00111078          --------------------------------------------------
Cattle_TCONS_00092073       --------------------------------------------------
Mouse_XR_872237.1           --------------------------------------------------
Cattle_TCONS_00092072       --------------------------------------------------
Mouse_XR_381043.2           --------------------------------------------------
Mouse_XR_879865.2           --------------------------------------------------
Mouse_XR_879914.2           --------------------------------------------------
Mouse_XR_001780177.1        --------------------------------------------------
Cattle_TCONS_00101347       --------------------------------------------------
Mouse_XR_872283.1           --------------------------------------------------
Chicken_TCONS_00086148      --------------------------------------------------
Mouse_XR_872226.1           --------------------------------------------------
Mouse_XR_879943.2           GGCAGCAGTGCTCCAAATTGGCCCAACTGTGTGAACAGAGCCAAGGGTAG
Mouse_XR_001780180.1        --------------------------------------------------
                                                                              

Human_NR_046288.1           --------------------------------------------------
Human_NR_046287.1           --------------------------------------------------
Human_NR_046290.1           --------------------------------------------------
Human_NR_046289.1           --------------------------------------------------
Cattle_TCONS_00101342       --------------------------------------------------
Cattle_TCONS_00101343       --------------------------------------------------
Cattle_TCONS_00101346       --------------------------------------------------
Cattle_TCONS_00101345       --------------------------------------------------
Pig_TCONS_00111077          --------------------------------------------------
Pig_TCONS_00111078          --------------------------------------------------
Cattle_TCONS_00092073       --------------------------------------------------
Mouse_XR_872237.1           --------------------------------------------------
Cattle_TCONS_00092072       --------------------------------------------------
Mouse_XR_381043.2           --------------------------------------------------
Mouse_XR_879865.2           --------------------------------------------------
Mouse_XR_879914.2           --------------------------------------------------
Mouse_XR_001780177.1        --------------------------------------------------
Cattle_TCONS_00101347       --------------------------------------------------
Mouse_XR_872283.1           --------------------------------------------------
Chicken_TCONS_00086148      --------------------------------------------------
Mouse_XR_872226.1           --------------------------------------------------
Mouse_XR_879943.2           TGGAGGCTTCACTCTGAGTCAGAATCAGGATGAGTGCATTTACCTGCTCA
Mouse_XR_001780180.1        --------------------------------------------------
                                                                              

Human_NR_046288.1           --------------------------------------------------
Human_NR_046287.1           --------------------------------------------------
Human_NR_046290.1           --------------------------------------------------
Human_NR_046289.1           --------------------------------------------------
Cattle_TCONS_00101342       --------------------------------------------------
Cattle_TCONS_00101343       --------------------------------------------------
Cattle_TCONS_00101346       --------------------------------------------------
Cattle_TCONS_00101345       --------------------------------------------------
Pig_TCONS_00111077          --------------------------------------------------
Pig_TCONS_00111078          --------------------------------------------------
Cattle_TCONS_00092073       --------------------------------------------------
Mouse_XR_872237.1           --------------------------------------------------
Cattle_TCONS_00092072       --------------------------------------------------
Mouse_XR_381043.2           --------------------------------------------------
Mouse_XR_879865.2           --------------------------------------------------
Mouse_XR_879914.2           --------------------------------------------------
Mouse_XR_001780177.1        --------------------------------------------------
Cattle_TCONS_00101347       --------------------------------------------------
Mouse_XR_872283.1           --------------------------------------------------
Chicken_TCONS_00086148      --------------------------------------------------
Mouse_XR_872226.1           --------------------------------------------------
Mouse_XR_879943.2           GCCTCACTGTCCGAGCAAAGAGACTGTCGCAGACAGTGTGTCCTAAACAA
Mouse_XR_001780180.1        --------------------------------------------------
                                                                              

Human_NR_046288.1           --------------------------------------------------
Human_NR_046287.1           --------------------------------------------------
Human_NR_046290.1           --------------------------------------------------
Human_NR_046289.1           --------------------------------------------------
Cattle_TCONS_00101342       --------------------------------------------------
Cattle_TCONS_00101343       --------------------------------------------------
Cattle_TCONS_00101346       --------------------------------------------------
Cattle_TCONS_00101345       --------------------------------------------------
Pig_TCONS_00111077          --------------------------------------------------
Pig_TCONS_00111078          --------------------------------------------------
Cattle_TCONS_00092073       --------------------------------------------------
Mouse_XR_872237.1           --------------------------------------------------
Cattle_TCONS_00092072       --------------------------------------------------
Mouse_XR_381043.2           --------------------------------------------------
Mouse_XR_879865.2           --------------------------------------------------
Mouse_XR_879914.2           --------------------------------------------------
Mouse_XR_001780177.1        --------------------------------------------------
Cattle_TCONS_00101347       --------------------------------------------------
Mouse_XR_872283.1           --------------------------------------------------
Chicken_TCONS_00086148      --------------------------------------------------
Mouse_XR_872226.1           --------------------------------------------------
Mouse_XR_879943.2           TGGTGAGGAACACAGGTCCTCCCATTCTAGATGCTTGAGGTCCAGGATCC
Mouse_XR_001780180.1        --------------------------------------------------
                                                                              

Human_NR_046288.1           --------------------------------------------------
Human_NR_046287.1           --------------------------------------------------
Human_NR_046290.1           --------------------------------------------------
Human_NR_046289.1           --------------------------------------------------
Cattle_TCONS_00101342       --------------------------------------------------
Cattle_TCONS_00101343       --------------------------------------------------
Cattle_TCONS_00101346       --------------------------------------------------
Cattle_TCONS_00101345       --------------------------------------------------
Pig_TCONS_00111077          --------------------------------------------------
Pig_TCONS_00111078          --------------------------------------------------
Cattle_TCONS_00092073       --------------------------------------------------
Mouse_XR_872237.1           --------------------------------------------------
Cattle_TCONS_00092072       --------------------------------------------------
Mouse_XR_381043.2           --------------------------------------------------
Mouse_XR_879865.2           --------------------------------------------------
Mouse_XR_879914.2           --------------------------------------------------
Mouse_XR_001780177.1        --------------------------------------------------
Cattle_TCONS_00101347       --------------------------------------------------
Mouse_XR_872283.1           --------------------------------------------------
Chicken_TCONS_00086148      --------------------------------------------------
Mouse_XR_872226.1           --------------------------------------------------
Mouse_XR_879943.2           AGGTGCCATTAGGCTTGCTTTCTCCGAGATATTTCCCTGTGGCTTGCAGG
Mouse_XR_001780180.1        --------------------------------------------------
                                                                              

Human_NR_046288.1           --------------------------------------------------
Human_NR_046287.1           --------------------------------------------------
Human_NR_046290.1           --------------------------------------------------
Human_NR_046289.1           --------------------------------------------------
Cattle_TCONS_00101342       --------------------------------------------------
Cattle_TCONS_00101343       --------------------------------------------------
Cattle_TCONS_00101346       --------------------------------------------------
Cattle_TCONS_00101345       --------------------------------------------------
Pig_TCONS_00111077          --------------------------------------------------
Pig_TCONS_00111078          --------------------------------------------------
Cattle_TCONS_00092073       --------------------------------------------------
Mouse_XR_872237.1           --------------------------------------------------
Cattle_TCONS_00092072       --------------------------------------------------
Mouse_XR_381043.2           --------------------------------------------------
Mouse_XR_879865.2           --------------------------------------------------
Mouse_XR_879914.2           --------------------------------------------------
Mouse_XR_001780177.1        --------------------------------------------------
Cattle_TCONS_00101347       --------------------------------------------------
Mouse_XR_872283.1           --------------------------------------------------
Chicken_TCONS_00086148      --------------------------------------------------
Mouse_XR_872226.1           --------------------------------------------------
Mouse_XR_879943.2           TAGCTCTTGTTCTCTCTTTGTGGACTCTGTGCTCACAGAGACCACTGTGG
Mouse_XR_001780180.1        --------------------------------------------------
                                                                              

Human_NR_046288.1           --------------------------------------------------
Human_NR_046287.1           --------------------------------------------------
Human_NR_046290.1           --------------------------------------------------
Human_NR_046289.1           --------------------------------------------------
Cattle_TCONS_00101342       --------------------------------------------------
Cattle_TCONS_00101343       --------------------------------------------------
Cattle_TCONS_00101346       --------------------------------------------------
Cattle_TCONS_00101345       --------------------------------------------------
Pig_TCONS_00111077          --------------------------------------------------
Pig_TCONS_00111078          --------------------------------------------------
Cattle_TCONS_00092073       --------------------------------------------------
Mouse_XR_872237.1           --------------------------------------------------
Cattle_TCONS_00092072       --------------------------------------------------
Mouse_XR_381043.2           --------------------------------------------------
Mouse_XR_879865.2           --------------------------------------------------
Mouse_XR_879914.2           --------------------------------------------------
Mouse_XR_001780177.1        --------------------------------------------------
Cattle_TCONS_00101347       --------------------------------------------------
Mouse_XR_872283.1           --------------------------------------------------
Chicken_TCONS_00086148      --------------------------------------------------
Mouse_XR_872226.1           --------------------------------------------------
Mouse_XR_879943.2           TTCCTTCTGTCCCTAGCTCTCCAGGCTGAGAGCCCCATCATAATGGCCTT
Mouse_XR_001780180.1        --------------------------------------------------
                                                                              

Human_NR_046288.1           --------------------------------------------------
Human_NR_046287.1           --------------------------------------------------
Human_NR_046290.1           --------------------------------------------------
Human_NR_046289.1           --------------------------------------------------
Cattle_TCONS_00101342       --------------------------------------------------
Cattle_TCONS_00101343       --------------------------------------------------
Cattle_TCONS_00101346       --------------------------------------------------
Cattle_TCONS_00101345       --------------------------------------------------
Pig_TCONS_00111077          --------------------------------------------------
Pig_TCONS_00111078          --------------------------------------------------
Cattle_TCONS_00092073       --------------------------------------------------
Mouse_XR_872237.1           --------------------------------------------------
Cattle_TCONS_00092072       --------------------------------------------------
Mouse_XR_381043.2           --------------------------------------------------
Mouse_XR_879865.2           --------------------------------------------------
Mouse_XR_879914.2           --------------------------------------------------
Mouse_XR_001780177.1        --------------------------------------------------
Cattle_TCONS_00101347       --------------------------------------------------
Mouse_XR_872283.1           --------------------------------------------------
Chicken_TCONS_00086148      --------------------------------------------------
Mouse_XR_872226.1           --------------------------------------------------
Mouse_XR_879943.2           ACTTAACACCAGTTACCTTCTGAGCAGCTTTGCTTTTGAATATAGACATA
Mouse_XR_001780180.1        --------------------------------------------------
                                                                              

Human_NR_046288.1           --------------------------------------------------
Human_NR_046287.1           --------------------------------------------------
Human_NR_046290.1           --------------------------------------------------
Human_NR_046289.1           --------------------------------------------------
Cattle_TCONS_00101342       --------------------------------------------------
Cattle_TCONS_00101343       --------------------------------------------------
Cattle_TCONS_00101346       --------------------------------------------------
Cattle_TCONS_00101345       --------------------------------------------------
Pig_TCONS_00111077          --------------------------------------------------
Pig_TCONS_00111078          --------------------------------------------------
Cattle_TCONS_00092073       --------------------------------------------------
Mouse_XR_872237.1           --------------------------------------------------
Cattle_TCONS_00092072       --------------------------------------------------
Mouse_XR_381043.2           --------------------------------------------------
Mouse_XR_879865.2           --------------------------------------------------
Mouse_XR_879914.2           --------------------------------------------------
Mouse_XR_001780177.1        --------------------------------------------------
Cattle_TCONS_00101347       --------------------------------------------------
Mouse_XR_872283.1           --------------------------------------------------
Chicken_TCONS_00086148      --------------------------------------------------
Mouse_XR_872226.1           --------------------------------------------------
Mouse_XR_879943.2           AGGGAAGGAAATGGTTCAGCGTACGGAGTTTGCAGGGTGATGACCGATTC
Mouse_XR_001780180.1        --------------------------------------------------
                                                                              

Human_NR_046288.1           --------------------------------------------------
Human_NR_046287.1           --------------------------------------------------
Human_NR_046290.1           --------------------------------------------------
Human_NR_046289.1           --------------------------------------------------
Cattle_TCONS_00101342       --------------------------------------------------
Cattle_TCONS_00101343       --------------------------------------------------
Cattle_TCONS_00101346       --------------------------------------------------
Cattle_TCONS_00101345       --------------------------------------------------
Pig_TCONS_00111077          --------------------------------------------------
Pig_TCONS_00111078          --------------------------------------------------
Cattle_TCONS_00092073       --------------------------------------------------
Mouse_XR_872237.1           --------------------------------------------------
Cattle_TCONS_00092072       --------------------------------------------------
Mouse_XR_381043.2           --------------------------------------------------
Mouse_XR_879865.2           --------------------------------------------------
Mouse_XR_879914.2           --------------------------------------------------
Mouse_XR_001780177.1        --------------------------------------------------
Cattle_TCONS_00101347       --------------------------------------------------
Mouse_XR_872283.1           --------------------------------------------------
Chicken_TCONS_00086148      --------------------------------------------------
Mouse_XR_872226.1           --------------------------------------------------
Mouse_XR_879943.2           CATCACTAATGGTGGAGAGATGCAAAGTTGAAAGGCAGTGGCTGAGGACA
Mouse_XR_001780180.1        --------------------------------------------------
                                                                              

Human_NR_046288.1           --------------------------------------------------
Human_NR_046287.1           --------------------------------------------------
Human_NR_046290.1           --------------------------------------------------
Human_NR_046289.1           --------------------------------------------------
Cattle_TCONS_00101342       --------------------------------------------------
Cattle_TCONS_00101343       --------------------------------------------------
Cattle_TCONS_00101346       --------------------------------------------------
Cattle_TCONS_00101345       --------------------------------------------------
Pig_TCONS_00111077          --------------------------------------------------
Pig_TCONS_00111078          --------------------------------------------------
Cattle_TCONS_00092073       --------------------------------------------------
Mouse_XR_872237.1           --------------------------------------------------
Cattle_TCONS_00092072       --------------------------------------------------
Mouse_XR_381043.2           --------------------------------------------------
Mouse_XR_879865.2           --------------------------------------------------
Mouse_XR_879914.2           --------------------------------------------------
Mouse_XR_001780177.1        --------------------------------------------------
Cattle_TCONS_00101347       --------------------------------------------------
Mouse_XR_872283.1           --------------------------------------------------
Chicken_TCONS_00086148      --------------------------------------------------
Mouse_XR_872226.1           --------------------------------------------------
Mouse_XR_879943.2           GGCAGGAGACAGAATAGAGAAATTTGCTTCCTCCTGTCACTATAGTGTAA
Mouse_XR_001780180.1        --------------------------------------------------
                                                                              

Human_NR_046288.1           --------------------------------------------------
Human_NR_046287.1           --------------------------------------------------
Human_NR_046290.1           --------------------------------------------------
Human_NR_046289.1           --------------------------------------------------
Cattle_TCONS_00101342       --------------------------------------------------
Cattle_TCONS_00101343       --------------------------------------------------
Cattle_TCONS_00101346       --------------------------------------------------
Cattle_TCONS_00101345       --------------------------------------------------
Pig_TCONS_00111077          --------------------------------------------------
Pig_TCONS_00111078          --------------------------------------------------
Cattle_TCONS_00092073       --------------------------------------------------
Mouse_XR_872237.1           --------------------------------------------------
Cattle_TCONS_00092072       --------------------------------------------------
Mouse_XR_381043.2           --------------------------------------------------
Mouse_XR_879865.2           --------------------------------------------------
Mouse_XR_879914.2           --------------------------------------------------
Mouse_XR_001780177.1        --------------------------------------------------
Cattle_TCONS_00101347       --------------------------------------------------
Mouse_XR_872283.1           --------------------------------------------------
Chicken_TCONS_00086148      --------------------------------------------------
Mouse_XR_872226.1           --------------------------------------------------
Mouse_XR_879943.2           GATCAAAGCATGCTGGGGAAGGGGAGAATGAGGAGGGAAGAGAAGAGCCT
Mouse_XR_001780180.1        --------------------------------------------------
                                                                              

Human_NR_046288.1           --------------------------------------------------
Human_NR_046287.1           --------------------------------------------------
Human_NR_046290.1           --------------------------------------------------
Human_NR_046289.1           --------------------------------------------------
Cattle_TCONS_00101342       --------------------------------------------------
Cattle_TCONS_00101343       --------------------------------------------------
Cattle_TCONS_00101346       --------------------------------------------------
Cattle_TCONS_00101345       --------------------------------------------------
Pig_TCONS_00111077          --------------------------------------------------
Pig_TCONS_00111078          --------------------------------------------------
Cattle_TCONS_00092073       --------------------------------------------------
Mouse_XR_872237.1           --------------------------------------------------
Cattle_TCONS_00092072       --------------------------------------------------
Mouse_XR_381043.2           --------------------------------------------------
Mouse_XR_879865.2           --------------------------------------------------
Mouse_XR_879914.2           --------------------------------------------------
Mouse_XR_001780177.1        --------------------------------------------------
Cattle_TCONS_00101347       --------------------------------------------------
Mouse_XR_872283.1           --------------------------------------------------
Chicken_TCONS_00086148      --------------------------------------------------
Mouse_XR_872226.1           --------------------------------------------------
Mouse_XR_879943.2           GTGCTTAGAAGATGAGGCCAAGAAAGAAGCTCTGAGGTTGCCCTTTGTGT
Mouse_XR_001780180.1        --------------------------------------------------
                                                                              

Human_NR_046288.1           --------------------------------------------------
Human_NR_046287.1           --------------------------------------------------
Human_NR_046290.1           --------------------------------------------------
Human_NR_046289.1           --------------------------------------------------
Cattle_TCONS_00101342       --------------------------------------------------
Cattle_TCONS_00101343       --------------------------------------------------
Cattle_TCONS_00101346       --------------------------------------------------
Cattle_TCONS_00101345       --------------------------------------------------
Pig_TCONS_00111077          --------------------------------------------------
Pig_TCONS_00111078          --------------------------------------------------
Cattle_TCONS_00092073       --------------------------------------------------
Mouse_XR_872237.1           --------------------------------------------------
Cattle_TCONS_00092072       --------------------------------------------------
Mouse_XR_381043.2           --------------------------------------------------
Mouse_XR_879865.2           --------------------------------------------------
Mouse_XR_879914.2           --------------------------------------------------
Mouse_XR_001780177.1        --------------------------------------------------
Cattle_TCONS_00101347       --------------------------------------------------
Mouse_XR_872283.1           --------------------------------------------------
Chicken_TCONS_00086148      --------------------------------------------------
Mouse_XR_872226.1           --------------------------------------------------
Mouse_XR_879943.2           GGTCCACATAGGCCAGGTAATGGCAGGGACCCCCAACTCCTAGTCGGCCT
Mouse_XR_001780180.1        --------------------------------------------------
                                                                              

Human_NR_046288.1           --------------------------------------------------
Human_NR_046287.1           --------------------------------------------------
Human_NR_046290.1           --------------------------------------------------
Human_NR_046289.1           --------------------------------------------------
Cattle_TCONS_00101342       --------------------------------------------------
Cattle_TCONS_00101343       --------------------------------------------------
Cattle_TCONS_00101346       --------------------------------------------------
Cattle_TCONS_00101345       --------------------------------------------------
Pig_TCONS_00111077          --------------------------------------------------
Pig_TCONS_00111078          --------------------------------------------------
Cattle_TCONS_00092073       --------------------------------------------------
Mouse_XR_872237.1           --------------------------------------------------
Cattle_TCONS_00092072       --------------------------------------------------
Mouse_XR_381043.2           --------------------------------------------------
Mouse_XR_879865.2           --------------------------------------------------
Mouse_XR_879914.2           --------------------------------------------------
Mouse_XR_001780177.1        --------------------------------------------------
Cattle_TCONS_00101347       --------------------------------------------------
Mouse_XR_872283.1           --------------------------------------------------
Chicken_TCONS_00086148      --------------------------------------------------
Mouse_XR_872226.1           --------------------------------------------------
Mouse_XR_879943.2           CCATCTCCTTGGTGAAGGGTGCAGTAACCTGTTTCCTACTGCTGCTATGG
Mouse_XR_001780180.1        --------------------------------------------------
                                                                              

Human_NR_046288.1           --------------------------------------------------
Human_NR_046287.1           --------------------------------------------------
Human_NR_046290.1           --------------------------------------------------
Human_NR_046289.1           --------------------------------------------------
Cattle_TCONS_00101342       --------------------------------------------------
Cattle_TCONS_00101343       --------------------------------------------------
Cattle_TCONS_00101346       --------------------------------------------------
Cattle_TCONS_00101345       --------------------------------------------------
Pig_TCONS_00111077          --------------------------------------------------
Pig_TCONS_00111078          --------------------------------------------------
Cattle_TCONS_00092073       --------------------------------------------------
Mouse_XR_872237.1           --------------------------------------------------
Cattle_TCONS_00092072       --------------------------------------------------
Mouse_XR_381043.2           --------------------------------------------------
Mouse_XR_879865.2           --------------------------------------------------
Mouse_XR_879914.2           --------------------------------------------------
Mouse_XR_001780177.1        --------------------------------------------------
Cattle_TCONS_00101347       --------------------------------------------------
Mouse_XR_872283.1           --------------------------------------------------
Chicken_TCONS_00086148      --------------------------------------------------
Mouse_XR_872226.1           --------------------------------------------------
Mouse_XR_879943.2           CAAAGTAGCATAAATCCAATGTCTTAATACAACACAAGCTTTTACCTGGC
Mouse_XR_001780180.1        --------------------------------------------------
                                                                              

Human_NR_046288.1           --------------------------------------------------
Human_NR_046287.1           --------------------------------------------------
Human_NR_046290.1           --------------------------------------------------
Human_NR_046289.1           --------------------------------------------------
Cattle_TCONS_00101342       --------------------------------------------------
Cattle_TCONS_00101343       --------------------------------------------------
Cattle_TCONS_00101346       --------------------------------------------------
Cattle_TCONS_00101345       --------------------------------------------------
Pig_TCONS_00111077          --------------------------------------------------
Pig_TCONS_00111078          --------------------------------------------------
Cattle_TCONS_00092073       --------------------------------------------------
Mouse_XR_872237.1           --------------------------------------------------
Cattle_TCONS_00092072       --------------------------------------------------
Mouse_XR_381043.2           --------------------------------------------------
Mouse_XR_879865.2           --------------------------------------------------
Mouse_XR_879914.2           --------------------------------------------------
Mouse_XR_001780177.1        --------------------------------------------------
Cattle_TCONS_00101347       --------------------------------------------------
Mouse_XR_872283.1           --------------------------------------------------
Chicken_TCONS_00086148      --------------------------------------------------
Mouse_XR_872226.1           --------------------------------------------------
Mouse_XR_879943.2           AATACTGGAAGGCAGAAGCCCACAGGGGACTCATTGACCTGAAACCAAGG
Mouse_XR_001780180.1        --------------------------------------------------
                                                                              

Human_NR_046288.1           --------------------------------------------------
Human_NR_046287.1           --------------------------------------------------
Human_NR_046290.1           --------------------------------------------------
Human_NR_046289.1           --------------------------------------------------
Cattle_TCONS_00101342       --------------------------------------------------
Cattle_TCONS_00101343       --------------------------------------------------
Cattle_TCONS_00101346       --------------------------------------------------
Cattle_TCONS_00101345       --------------------------------------------------
Pig_TCONS_00111077          --------------------------------------------------
Pig_TCONS_00111078          --------------------------------------------------
Cattle_TCONS_00092073       --------------------------------------------------
Mouse_XR_872237.1           --------------------------------------------------
Cattle_TCONS_00092072       --------------------------------------------------
Mouse_XR_381043.2           --------------------------------------------------
Mouse_XR_879865.2           --------------------------------------------------
Mouse_XR_879914.2           --------------------------------------------------
Mouse_XR_001780177.1        --------------------------------------------------
Cattle_TCONS_00101347       --------------------------------------------------
Mouse_XR_872283.1           --------------------------------------------------
Chicken_TCONS_00086148      --------------------------------------------------
Mouse_XR_872226.1           --------------------------------------------------
Mouse_XR_879943.2           TATCACAAGGCTGGGTTCTCCCTGAAGGCTCTAGGGGCAATTCCCCCTTA
Mouse_XR_001780180.1        --------------------------------------------------
                                                                              

Human_NR_046288.1           --------------------------------------------------
Human_NR_046287.1           --------------------------------------------------
Human_NR_046290.1           --------------------------------------------------
Human_NR_046289.1           --------------------------------------------------
Cattle_TCONS_00101342       --------------------------------------------------
Cattle_TCONS_00101343       --------------------------------------------------
Cattle_TCONS_00101346       --------------------------------------------------
Cattle_TCONS_00101345       --------------------------------------------------
Pig_TCONS_00111077          --------------------------------------------------
Pig_TCONS_00111078          --------------------------------------------------
Cattle_TCONS_00092073       --------------------------------------------------
Mouse_XR_872237.1           --------------------------------------------------
Cattle_TCONS_00092072       --------------------------------------------------
Mouse_XR_381043.2           --------------------------------------------------
Mouse_XR_879865.2           --------------------------------------------------
Mouse_XR_879914.2           --------------------------------------------------
Mouse_XR_001780177.1        --------------------------------------------------
Cattle_TCONS_00101347       --------------------------------------------------
Mouse_XR_872283.1           --------------------------------------------------
Chicken_TCONS_00086148      --------------------------------------------------
Mouse_XR_872226.1           --------------------------------------------------
Mouse_XR_879943.2           CCTAGAGCCTTCCTGCATTTTTGGCTCTTGGCCTCTTTCTTCTTTATCAC
Mouse_XR_001780180.1        --------------------------------------------------
                                                                              

Human_NR_046288.1           --------------------------------------------------
Human_NR_046287.1           --------------------------------------------------
Human_NR_046290.1           --------------------------------------------------
Human_NR_046289.1           --------------------------------------------------
Cattle_TCONS_00101342       --------------------------------------------------
Cattle_TCONS_00101343       --------------------------------------------------
Cattle_TCONS_00101346       --------------------------------------------------
Cattle_TCONS_00101345       --------------------------------------------------
Pig_TCONS_00111077          --------------------------------------------------
Pig_TCONS_00111078          --------------------------------------------------
Cattle_TCONS_00092073       --------------------------------------------------
Mouse_XR_872237.1           --------------------------------------------------
Cattle_TCONS_00092072       --------------------------------------------------
Mouse_XR_381043.2           --------------------------------------------------
Mouse_XR_879865.2           --------------------------------------------------
Mouse_XR_879914.2           --------------------------------------------------
Mouse_XR_001780177.1        --------------------------------------------------
Cattle_TCONS_00101347       --------------------------------------------------
Mouse_XR_872283.1           --------------------------------------------------
Chicken_TCONS_00086148      --------------------------------------------------
Mouse_XR_872226.1           --------------------------------------------------
Mouse_XR_879943.2           AGCCAGCAGTACAGCATCTCCCACATTCTCTCCCTAACTCATGCTCACTT
Mouse_XR_001780180.1        --------------------------------------------------
                                                                              

Human_NR_046288.1           --------------------------------------------------
Human_NR_046287.1           --------------------------------------------------
Human_NR_046290.1           --------------------------------------------------
Human_NR_046289.1           --------------------------------------------------
Cattle_TCONS_00101342       --------------------------------------------------
Cattle_TCONS_00101343       --------------------------------------------------
Cattle_TCONS_00101346       --------------------------------------------------
Cattle_TCONS_00101345       --------------------------------------------------
Pig_TCONS_00111077          --------------------------------------------------
Pig_TCONS_00111078          --------------------------------------------------
Cattle_TCONS_00092073       --------------------------------------------------
Mouse_XR_872237.1           --------------------------------------------------
Cattle_TCONS_00092072       --------------------------------------------------
Mouse_XR_381043.2           --------------------------------------------------
Mouse_XR_879865.2           --------------------------------------------------
Mouse_XR_879914.2           --------------------------------------------------
Mouse_XR_001780177.1        --------------------------------------------------
Cattle_TCONS_00101347       --------------------------------------------------
Mouse_XR_872283.1           --------------------------------------------------
Chicken_TCONS_00086148      --------------------------------------------------
Mouse_XR_872226.1           --------------------------------------------------
Mouse_XR_879943.2           CCCAATGGATGTGGGCTTAGACAAGCAACCCATGATCACCTTCCAGTGTT
Mouse_XR_001780180.1        --------------------------------------------------
                                                                              

Human_NR_046288.1           --------------------------------------------------
Human_NR_046287.1           --------------------------------------------------
Human_NR_046290.1           --------------------------------------------------
Human_NR_046289.1           --------------------------------------------------
Cattle_TCONS_00101342       --------------------------------------------------
Cattle_TCONS_00101343       --------------------------------------------------
Cattle_TCONS_00101346       --------------------------------------------------
Cattle_TCONS_00101345       --------------------------------------------------
Pig_TCONS_00111077          --------------------------------------------------
Pig_TCONS_00111078          --------------------------------------------------
Cattle_TCONS_00092073       --------------------------------------------------
Mouse_XR_872237.1           --------------------------------------------------
Cattle_TCONS_00092072       --------------------------------------------------
Mouse_XR_381043.2           --------------------------------------------------
Mouse_XR_879865.2           --------------------------------------------------
Mouse_XR_879914.2           --------------------------------------------------
Mouse_XR_001780177.1        --------------------------------------------------
Cattle_TCONS_00101347       --------------------------------------------------
Mouse_XR_872283.1           --------------------------------------------------
Chicken_TCONS_00086148      --------------------------------------------------
Mouse_XR_872226.1           --------------------------------------------------
Mouse_XR_879943.2           ATAATTCCTTTGACTTGAGAAAGACCATGTTAGTAAGTCTGGGAAATAGA
Mouse_XR_001780180.1        --------------------------------------------------
                                                                              

Human_NR_046288.1           --------------------------------------------------
Human_NR_046287.1           --------------------------------------------------
Human_NR_046290.1           --------------------------------------------------
Human_NR_046289.1           --------------------------------------------------
Cattle_TCONS_00101342       --------------------------------------------------
Cattle_TCONS_00101343       --------------------------------------------------
Cattle_TCONS_00101346       --------------------------------------------------
Cattle_TCONS_00101345       --------------------------------------------------
Pig_TCONS_00111077          --------------------------------------------------
Pig_TCONS_00111078          --------------------------------------------------
Cattle_TCONS_00092073       --------------------------------------------------
Mouse_XR_872237.1           --------------------------------------------------
Cattle_TCONS_00092072       --------------------------------------------------
Mouse_XR_381043.2           --------------------------------------------------
Mouse_XR_879865.2           --------------------------------------------------
Mouse_XR_879914.2           --------------------------------------------------
Mouse_XR_001780177.1        --------------------------------------------------
Cattle_TCONS_00101347       --------------------------------------------------
Mouse_XR_872283.1           --------------------------------------------------
Chicken_TCONS_00086148      --------------------------------------------------
Mouse_XR_872226.1           --------------------------------------------------
Mouse_XR_879943.2           ATGTGAGCAACTTCTGAAGCCATTCCTTTGCTGTTACGATGAGCTAATTC
Mouse_XR_001780180.1        --------------------------------------------------
                                                                              

Human_NR_046288.1           --------------------------------------------------
Human_NR_046287.1           --------------------------------------------------
Human_NR_046290.1           --------------------------------------------------
Human_NR_046289.1           --------------------------------------------------
Cattle_TCONS_00101342       --------------------------------------------------
Cattle_TCONS_00101343       --------------------------------------------------
Cattle_TCONS_00101346       --------------------------------------------------
Cattle_TCONS_00101345       --------------------------------------------------
Pig_TCONS_00111077          --------------------------------------------------
Pig_TCONS_00111078          --------------------------------------------------
Cattle_TCONS_00092073       --------------------------------------------------
Mouse_XR_872237.1           --------------------------------------------------
Cattle_TCONS_00092072       --------------------------------------------------
Mouse_XR_381043.2           --------------------------------------------------
Mouse_XR_879865.2           --------------------------------------------------
Mouse_XR_879914.2           --------------------------------------------------
Mouse_XR_001780177.1        --------------------------------------------------
Cattle_TCONS_00101347       --------------------------------------------------
Mouse_XR_872283.1           --------------------------------------------------
Chicken_TCONS_00086148      --------------------------------------------------
Mouse_XR_872226.1           --------------------------------------------------
Mouse_XR_879943.2           TGCTGTTTACCATAGGCTACCTCCTCTGCTTAGAAAGGCACTGGGTCCCA
Mouse_XR_001780180.1        --------------------------------------------------
                                                                              

Human_NR_046288.1           --------------------------------------------------
Human_NR_046287.1           --------------------------------------------------
Human_NR_046290.1           --------------------------------------------------
Human_NR_046289.1           --------------------------------------------------
Cattle_TCONS_00101342       --------------------------------------------------
Cattle_TCONS_00101343       --------------------------------------------------
Cattle_TCONS_00101346       --------------------------------------------------
Cattle_TCONS_00101345       --------------------------------------------------
Pig_TCONS_00111077          --------------------------------------------------
Pig_TCONS_00111078          --------------------------------------------------
Cattle_TCONS_00092073       --------------------------------------------------
Mouse_XR_872237.1           --------------------------------------------------
Cattle_TCONS_00092072       --------------------------------------------------
Mouse_XR_381043.2           --------------------------------------------------
Mouse_XR_879865.2           --------------------------------------------------
Mouse_XR_879914.2           --------------------------------------------------
Mouse_XR_001780177.1        --------------------------------------------------
Cattle_TCONS_00101347       --------------------------------------------------
Mouse_XR_872283.1           --------------------------------------------------
Chicken_TCONS_00086148      --------------------------------------------------
Mouse_XR_872226.1           --------------------------------------------------
Mouse_XR_879943.2           AAGAAATGGTGGCAACCACATCTCCCAGATCAGGGTGAAGTAGTGATTGA
Mouse_XR_001780180.1        --------------------------------------------------
                                                                              

Human_NR_046288.1           --------------------------------------------------
Human_NR_046287.1           --------------------------------------------------
Human_NR_046290.1           --------------------------------------------------
Human_NR_046289.1           --------------------------------------------------
Cattle_TCONS_00101342       --------------------------------------------------
Cattle_TCONS_00101343       --------------------------------------------------
Cattle_TCONS_00101346       --------------------------------------------------
Cattle_TCONS_00101345       --------------------------------------------------
Pig_TCONS_00111077          --------------------------------------------------
Pig_TCONS_00111078          --------------------------------------------------
Cattle_TCONS_00092073       --------------------------------------------------
Mouse_XR_872237.1           --------------------------------------------------
Cattle_TCONS_00092072       --------------------------------------------------
Mouse_XR_381043.2           --------------------------------------------------
Mouse_XR_879865.2           --------------------------------------------------
Mouse_XR_879914.2           --------------------------------------------------
Mouse_XR_001780177.1        --------------------------------------------------
Cattle_TCONS_00101347       --------------------------------------------------
Mouse_XR_872283.1           --------------------------------------------------
Chicken_TCONS_00086148      --------------------------------------------------
Mouse_XR_872226.1           --------------------------------------------------
Mouse_XR_879943.2           GGATTCTTTCATAACCGTCTCCCCTGCTCAAATATGACTGAAAAGCTAGA
Mouse_XR_001780180.1        --------------------------------------------------
                                                                              

Human_NR_046288.1           --------------------------------------------------
Human_NR_046287.1           --------------------------------------------------
Human_NR_046290.1           --------------------------------------------------
Human_NR_046289.1           --------------------------------------------------
Cattle_TCONS_00101342       --------------------------------------------------
Cattle_TCONS_00101343       --------------------------------------------------
Cattle_TCONS_00101346       --------------------------------------------------
Cattle_TCONS_00101345       --------------------------------------------------
Pig_TCONS_00111077          --------------------------------------------------
Pig_TCONS_00111078          --------------------------------------------------
Cattle_TCONS_00092073       --------------------------------------------------
Mouse_XR_872237.1           --------------------------------------------------
Cattle_TCONS_00092072       --------------------------------------------------
Mouse_XR_381043.2           --------------------------------------------------
Mouse_XR_879865.2           --------------------------------------------------
Mouse_XR_879914.2           --------------------------------------------------
Mouse_XR_001780177.1        --------------------------------------------------
Cattle_TCONS_00101347       --------------------------------------------------
Mouse_XR_872283.1           --------------------------------------------------
Chicken_TCONS_00086148      --------------------------------------------------
Mouse_XR_872226.1           --------------------------------------------------
Mouse_XR_879943.2           TAGACAGGAAGAAGTTGGGACAGATGAGCAAGTCCGGCTTCAGCACCTGA
Mouse_XR_001780180.1        --------------------------------------------------
                                                                              

Human_NR_046288.1           --------------------------------------------------
Human_NR_046287.1           --------------------------------------------------
Human_NR_046290.1           --------------------------------------------------
Human_NR_046289.1           --------------------------------------------------
Cattle_TCONS_00101342       --------------------------------------------------
Cattle_TCONS_00101343       --------------------------------------------------
Cattle_TCONS_00101346       --------------------------------------------------
Cattle_TCONS_00101345       --------------------------------------------------
Pig_TCONS_00111077          --------------------------------------------------
Pig_TCONS_00111078          --------------------------------------------------
Cattle_TCONS_00092073       --------------------------------------------------
Mouse_XR_872237.1           --------------------------------------------------
Cattle_TCONS_00092072       --------------------------------------------------
Mouse_XR_381043.2           --------------------------------------------------
Mouse_XR_879865.2           --------------------------------------------------
Mouse_XR_879914.2           --------------------------------------------------
Mouse_XR_001780177.1        --------------------------------------------------
Cattle_TCONS_00101347       --------------------------------------------------
Mouse_XR_872283.1           --------------------------------------------------
Chicken_TCONS_00086148      --------------------------------------------------
Mouse_XR_872226.1           --------------------------------------------------
Mouse_XR_879943.2           CTGGGAGAATGTTTGACTCCTCACAGCAAATGCTTTCTGAGCTTGAAAAT
Mouse_XR_001780180.1        --------------------------------------------------
                                                                              

Human_NR_046288.1           --------------------------------------------------
Human_NR_046287.1           --------------------------------------------------
Human_NR_046290.1           --------------------------------------------------
Human_NR_046289.1           --------------------------------------------------
Cattle_TCONS_00101342       --------------------------------------------------
Cattle_TCONS_00101343       --------------------------------------------------
Cattle_TCONS_00101346       --------------------------------------------------
Cattle_TCONS_00101345       --------------------------------------------------
Pig_TCONS_00111077          --------------------------------------------------
Pig_TCONS_00111078          --------------------------------------------------
Cattle_TCONS_00092073       --------------------------------------------------
Mouse_XR_872237.1           --------------------------------------------------
Cattle_TCONS_00092072       --------------------------------------------------
Mouse_XR_381043.2           --------------------------------------------------
Mouse_XR_879865.2           --------------------------------------------------
Mouse_XR_879914.2           --------------------------------------------------
Mouse_XR_001780177.1        --------------------------------------------------
Cattle_TCONS_00101347       --------------------------------------------------
Mouse_XR_872283.1           --------------------------------------------------
Chicken_TCONS_00086148      --------------------------------------------------
Mouse_XR_872226.1           --------------------------------------------------
Mouse_XR_879943.2           CCCAAATGGCTCAGAGCTGGGTAGCATGGCTGCCTAAGGACAAGGGTTCT
Mouse_XR_001780180.1        --------------------------------------------------
                                                                              

Human_NR_046288.1           --------------------------------------------------
Human_NR_046287.1           --------------------------------------------------
Human_NR_046290.1           --------------------------------------------------
Human_NR_046289.1           --------------------------------------------------
Cattle_TCONS_00101342       --------------------------------------------------
Cattle_TCONS_00101343       --------------------------------------------------
Cattle_TCONS_00101346       --------------------------------------------------
Cattle_TCONS_00101345       --------------------------------------------------
Pig_TCONS_00111077          --------------------------------------------------
Pig_TCONS_00111078          --------------------------------------------------
Cattle_TCONS_00092073       --------------------------------------------------
Mouse_XR_872237.1           --------------------------------------------------
Cattle_TCONS_00092072       --------------------------------------------------
Mouse_XR_381043.2           --------------------------------------------------
Mouse_XR_879865.2           --------------------------------------------------
Mouse_XR_879914.2           --------------------------------------------------
Mouse_XR_001780177.1        --------------------------------------------------
Cattle_TCONS_00101347       --------------------------------------------------
Mouse_XR_872283.1           --------------------------------------------------
Chicken_TCONS_00086148      --------------------------------------------------
Mouse_XR_872226.1           --------------------------------------------------
Mouse_XR_879943.2           GACTTCAGGGAGATTTTACAGGAAAGTTAGGTCTCTCACAGTTGGCACCA
Mouse_XR_001780180.1        --------------------------------------------------
                                                                              

Human_NR_046288.1           --------------------------------------------------
Human_NR_046287.1           --------------------------------------------------
Human_NR_046290.1           --------------------------------------------------
Human_NR_046289.1           --------------------------------------------------
Cattle_TCONS_00101342       --------------------------------------------------
Cattle_TCONS_00101343       --------------------------------------------------
Cattle_TCONS_00101346       --------------------------------------------------
Cattle_TCONS_00101345       --------------------------------------------------
Pig_TCONS_00111077          --------------------------------------------------
Pig_TCONS_00111078          --------------------------------------------------
Cattle_TCONS_00092073       --------------------------------------------------
Mouse_XR_872237.1           --------------------------------------------------
Cattle_TCONS_00092072       --------------------------------------------------
Mouse_XR_381043.2           --------------------------------------------------
Mouse_XR_879865.2           --------------------------------------------------
Mouse_XR_879914.2           --------------------------------------------------
Mouse_XR_001780177.1        --------------------------------------------------
Cattle_TCONS_00101347       --------------------------------------------------
Mouse_XR_872283.1           --------------------------------------------------
Chicken_TCONS_00086148      --------------------------------------------------
Mouse_XR_872226.1           --------------------------------------------------
Mouse_XR_879943.2           GATATCCCTCATCCAGTCTTTGGCATGTGTCTGGGTAGCACTTTCATGGT
Mouse_XR_001780180.1        --------------------------------------------------
                                                                              

Human_NR_046288.1           --------------------------------------------------
Human_NR_046287.1           --------------------------------------------------
Human_NR_046290.1           --------------------------------------------------
Human_NR_046289.1           --------------------------------------------------
Cattle_TCONS_00101342       --------------------------------------------------
Cattle_TCONS_00101343       --------------------------------------------------
Cattle_TCONS_00101346       --------------------------------------------------
Cattle_TCONS_00101345       --------------------------------------------------
Pig_TCONS_00111077          --------------------------------------------------
Pig_TCONS_00111078          --------------------------------------------------
Cattle_TCONS_00092073       --------------------------------------------------
Mouse_XR_872237.1           --------------------------------------------------
Cattle_TCONS_00092072       --------------------------------------------------
Mouse_XR_381043.2           --------------------------------------------------
Mouse_XR_879865.2           --------------------------------------------------
Mouse_XR_879914.2           --------------------------------------------------
Mouse_XR_001780177.1        --------------------------------------------------
Cattle_TCONS_00101347       --------------------------------------------------
Mouse_XR_872283.1           --------------------------------------------------
Chicken_TCONS_00086148      --------------------------------------------------
Mouse_XR_872226.1           --------------------------------------------------
Mouse_XR_879943.2           GCTCAGCTGGGAGTATTACATTACCCTTTCTCCACAATGTAACAATGCAC
Mouse_XR_001780180.1        --------------------------------------------------
                                                                              

Human_NR_046288.1           --------------------------------------------------
Human_NR_046287.1           --------------------------------------------------
Human_NR_046290.1           --------------------------------------------------
Human_NR_046289.1           --------------------------------------------------
Cattle_TCONS_00101342       --------------------------------------------------
Cattle_TCONS_00101343       --------------------------------------------------
Cattle_TCONS_00101346       --------------------------------------------------
Cattle_TCONS_00101345       --------------------------------------------------
Pig_TCONS_00111077          --------------------------------------------------
Pig_TCONS_00111078          --------------------------------------------------
Cattle_TCONS_00092073       --------------------------------------------------
Mouse_XR_872237.1           --------------------------------------------------
Cattle_TCONS_00092072       --------------------------------------------------
Mouse_XR_381043.2           --------------------------------------------------
Mouse_XR_879865.2           --------------------------------------------------
Mouse_XR_879914.2           --------------------------------------------------
Mouse_XR_001780177.1        --------------------------------------------------
Cattle_TCONS_00101347       --------------------------------------------------
Mouse_XR_872283.1           --------------------------------------------------
Chicken_TCONS_00086148      --------------------------------------------------
Mouse_XR_872226.1           --------------------------------------------------
Mouse_XR_879943.2           TTCTGGCTTCTCTCTCATGAGAATCAGGCTCAGTCTAGCCTGCTCAATCC
Mouse_XR_001780180.1        --------------------------------------------------
                                                                              

Human_NR_046288.1           --------------------------------------------------
Human_NR_046287.1           --------------------------------------------------
Human_NR_046290.1           --------------------------------------------------
Human_NR_046289.1           --------------------------------------------------
Cattle_TCONS_00101342       --------------------------------------------------
Cattle_TCONS_00101343       --------------------------------------------------
Cattle_TCONS_00101346       --------------------------------------------------
Cattle_TCONS_00101345       --------------------------------------------------
Pig_TCONS_00111077          --------------------------------------------------
Pig_TCONS_00111078          --------------------------------------------------
Cattle_TCONS_00092073       --------------------------------------------------
Mouse_XR_872237.1           --------------------------------------------------
Cattle_TCONS_00092072       --------------------------------------------------
Mouse_XR_381043.2           --------------------------------------------------
Mouse_XR_879865.2           --------------------------------------------------
Mouse_XR_879914.2           --------------------------------------------------
Mouse_XR_001780177.1        --------------------------------------------------
Cattle_TCONS_00101347       --------------------------------------------------
Mouse_XR_872283.1           --------------------------------------------------
Chicken_TCONS_00086148      --------------------------------------------------
Mouse_XR_872226.1           --------------------------------------------------
Mouse_XR_879943.2           AGGCCCTGTCCTGTGAGAACCCAGAAATAACCCCAGAGAAGCTAGGCCCT
Mouse_XR_001780180.1        --------------------------------------------------
                                                                              

Human_NR_046288.1           --------------------------------------------------
Human_NR_046287.1           --------------------------------------------------
Human_NR_046290.1           --------------------------------------------------
Human_NR_046289.1           --------------------------------------------------
Cattle_TCONS_00101342       --------------------------------------------------
Cattle_TCONS_00101343       --------------------------------------------------
Cattle_TCONS_00101346       --------------------------------------------------
Cattle_TCONS_00101345       --------------------------------------------------
Pig_TCONS_00111077          --------------------------------------------------
Pig_TCONS_00111078          --------------------------------------------------
Cattle_TCONS_00092073       --------------------------------------------------
Mouse_XR_872237.1           --------------------------------------------------
Cattle_TCONS_00092072       --------------------------------------------------
Mouse_XR_381043.2           --------------------------------------------------
Mouse_XR_879865.2           --------------------------------------------------
Mouse_XR_879914.2           --------------------------------------------------
Mouse_XR_001780177.1        --------------------------------------------------
Cattle_TCONS_00101347       --------------------------------------------------
Mouse_XR_872283.1           --------------------------------------------------
Chicken_TCONS_00086148      --------------------------------------------------
Mouse_XR_872226.1           --------------------------------------------------
Mouse_XR_879943.2           CTTTCTCCTAAGATCAAAATTCAGATGAACAGTAGCCTCTAGGCTTCTTC
Mouse_XR_001780180.1        --------------------------------------------------
                                                                              

Human_NR_046288.1           --------------------------------------------------
Human_NR_046287.1           --------------------------------------------------
Human_NR_046290.1           --------------------------------------------------
Human_NR_046289.1           --------------------------------------------------
Cattle_TCONS_00101342       --------------------------------------------------
Cattle_TCONS_00101343       --------------------------------------------------
Cattle_TCONS_00101346       --------------------------------------------------
Cattle_TCONS_00101345       --------------------------------------------------
Pig_TCONS_00111077          --------------------------------------------------
Pig_TCONS_00111078          --------------------------------------------------
Cattle_TCONS_00092073       --------------------------------------------------
Mouse_XR_872237.1           --------------------------------------------------
Cattle_TCONS_00092072       --------------------------------------------------
Mouse_XR_381043.2           --------------------------------------------------
Mouse_XR_879865.2           --------------------------------------------------
Mouse_XR_879914.2           --------------------------------------------------
Mouse_XR_001780177.1        --------------------------------------------------
Cattle_TCONS_00101347       --------------------------------------------------
Mouse_XR_872283.1           --------------------------------------------------
Chicken_TCONS_00086148      --------------------------------------------------
Mouse_XR_872226.1           --------------------------------------------------
Mouse_XR_879943.2           CATTCTCTCTGTCCAATAGGATCAGGCACAGTAACCCACTTTTACAGAGC
Mouse_XR_001780180.1        --------------------------------------------------
                                                                              

Human_NR_046288.1           --------------------------------------------------
Human_NR_046287.1           --------------------------------------------------
Human_NR_046290.1           --------------------------------------------------
Human_NR_046289.1           --------------------------------------------------
Cattle_TCONS_00101342       --------------------------------------------------
Cattle_TCONS_00101343       --------------------------------------------------
Cattle_TCONS_00101346       --------------------------------------------------
Cattle_TCONS_00101345       --------------------------------------------------
Pig_TCONS_00111077          --------------------------------------------------
Pig_TCONS_00111078          --------------------------------------------------
Cattle_TCONS_00092073       --------------------------------------------------
Mouse_XR_872237.1           --------------------------------------------------
Cattle_TCONS_00092072       --------------------------------------------------
Mouse_XR_381043.2           --------------------------------------------------
Mouse_XR_879865.2           --------------------------------------------------
Mouse_XR_879914.2           --------------------------------------------------
Mouse_XR_001780177.1        --------------------------------------------------
Cattle_TCONS_00101347       --------------------------------------------------
Mouse_XR_872283.1           --------------------------------------------------
Chicken_TCONS_00086148      --------------------------------------------------
Mouse_XR_872226.1           --------------------------------------------------
Mouse_XR_879943.2           CCTAGCACGTGGGCTGCGCTTGGAGGTTGCCCTCAGCAGATTCTGTCCTA
Mouse_XR_001780180.1        --------------------------------------------------
                                                                              

Human_NR_046288.1           --------------------------------------------------
Human_NR_046287.1           --------------------------------------------------
Human_NR_046290.1           --------------------------------------------------
Human_NR_046289.1           --------------------------------------------------
Cattle_TCONS_00101342       --------------------------------------------------
Cattle_TCONS_00101343       --------------------------------------------------
Cattle_TCONS_00101346       --------------------------------------------------
Cattle_TCONS_00101345       --------------------------------------------------
Pig_TCONS_00111077          --------------------------------------------------
Pig_TCONS_00111078          --------------------------------------------------
Cattle_TCONS_00092073       --------------------------------------------------
Mouse_XR_872237.1           --------------------------------------------------
Cattle_TCONS_00092072       --------------------------------------------------
Mouse_XR_381043.2           --------------------------------------------------
Mouse_XR_879865.2           --------------------------------------------------
Mouse_XR_879914.2           --------------------------------------------------
Mouse_XR_001780177.1        --------------------------------------------------
Cattle_TCONS_00101347       --------------------------------------------------
Mouse_XR_872283.1           --------------------------------------------------
Chicken_TCONS_00086148      --------------------------------------------------
Mouse_XR_872226.1           --------------------------------------------------
Mouse_XR_879943.2           ACTTAAAAATCTGGACTTTGTCATGCACAGCCTGTCTCCTGTGACCCAGC
Mouse_XR_001780180.1        --------------------------------------------------
                                                                              

Human_NR_046288.1           --------------------------------------------------
Human_NR_046287.1           --------------------------------------------------
Human_NR_046290.1           --------------------------------------------------
Human_NR_046289.1           --------------------------------------------------
Cattle_TCONS_00101342       --------------------------------------------------
Cattle_TCONS_00101343       --------------------------------------------------
Cattle_TCONS_00101346       --------------------------------------------------
Cattle_TCONS_00101345       --------------------------------------------------
Pig_TCONS_00111077          --------------------------------------------------
Pig_TCONS_00111078          --------------------------------------------------
Cattle_TCONS_00092073       --------------------------------------------------
Mouse_XR_872237.1           --------------------------------------------------
Cattle_TCONS_00092072       --------------------------------------------------
Mouse_XR_381043.2           --------------------------------------------------
Mouse_XR_879865.2           --------------------------------------------------
Mouse_XR_879914.2           --------------------------------------------------
Mouse_XR_001780177.1        --------------------------------------------------
Cattle_TCONS_00101347       --------------------------------------------------
Mouse_XR_872283.1           --------------------------------------------------
Chicken_TCONS_00086148      --------------------------------------------------
Mouse_XR_872226.1           --------------------------------------------------
Mouse_XR_879943.2           TAAGAATCCTCAAACAGGCAGAAACTCTGGCTGTACCCTAGCTTAAGGTC
Mouse_XR_001780180.1        --------------------------------------------------
                                                                              

Human_NR_046288.1           --------------------------------------------------
Human_NR_046287.1           --------------------------------------------------
Human_NR_046290.1           --------------------------------------------------
Human_NR_046289.1           --------------------------------------------------
Cattle_TCONS_00101342       --------------------------------------------------
Cattle_TCONS_00101343       --------------------------------------------------
Cattle_TCONS_00101346       --------------------------------------------------
Cattle_TCONS_00101345       --------------------------------------------------
Pig_TCONS_00111077          --------------------------------------------------
Pig_TCONS_00111078          --------------------------------------------------
Cattle_TCONS_00092073       --------------------------------------------------
Mouse_XR_872237.1           --------------------------------------------------
Cattle_TCONS_00092072       --------------------------------------------------
Mouse_XR_381043.2           --------------------------------------------------
Mouse_XR_879865.2           --------------------------------------------------
Mouse_XR_879914.2           --------------------------------------------------
Mouse_XR_001780177.1        --------------------------------------------------
Cattle_TCONS_00101347       --------------------------------------------------
Mouse_XR_872283.1           --------------------------------------------------
Chicken_TCONS_00086148      --------------------------------------------------
Mouse_XR_872226.1           --------------------------------------------------
Mouse_XR_879943.2           AGGTCGGTGAACCTATAGGTGGAAAGGCTTCAGAATAGCTAGGGAGACCC
Mouse_XR_001780180.1        --------------------------------------------------
                                                                              

Human_NR_046288.1           --------------------------------------------------
Human_NR_046287.1           --------------------------------------------------
Human_NR_046290.1           --------------------------------------------------
Human_NR_046289.1           --------------------------------------------------
Cattle_TCONS_00101342       --------------------------------------------------
Cattle_TCONS_00101343       --------------------------------------------------
Cattle_TCONS_00101346       --------------------------------------------------
Cattle_TCONS_00101345       --------------------------------------------------
Pig_TCONS_00111077          --------------------------------------------------
Pig_TCONS_00111078          --------------------------------------------------
Cattle_TCONS_00092073       --------------------------------------------------
Mouse_XR_872237.1           --------------------------------------------------
Cattle_TCONS_00092072       --------------------------------------------------
Mouse_XR_381043.2           --------------------------------------------------
Mouse_XR_879865.2           --------------------------------------------------
Mouse_XR_879914.2           --------------------------------------------------
Mouse_XR_001780177.1        --------------------------------------------------
Cattle_TCONS_00101347       --------------------------------------------------
Mouse_XR_872283.1           --------------------------------------------------
Chicken_TCONS_00086148      --------------------------------------------------
Mouse_XR_872226.1           --------------------------------------------------
Mouse_XR_879943.2           AGTGGGAAGCTAGCCTGGGGAGTAGAGGACAGGAAGAAGAGGCGACAGGA
Mouse_XR_001780180.1        --------------------------------------------------
                                                                              

Human_NR_046288.1           --------------------------------------------------
Human_NR_046287.1           --------------------------------------------------
Human_NR_046290.1           --------------------------------------------------
Human_NR_046289.1           --------------------------------------------------
Cattle_TCONS_00101342       --------------------------------------------------
Cattle_TCONS_00101343       --------------------------------------------------
Cattle_TCONS_00101346       --------------------------------------------------
Cattle_TCONS_00101345       --------------------------------------------------
Pig_TCONS_00111077          --------------------------------------------------
Pig_TCONS_00111078          --------------------------------------------------
Cattle_TCONS_00092073       --------------------------------------------------
Mouse_XR_872237.1           --------------------------------------------------
Cattle_TCONS_00092072       --------------------------------------------------
Mouse_XR_381043.2           --------------------------------------------------
Mouse_XR_879865.2           --------------------------------------------------
Mouse_XR_879914.2           --------------------------------------------------
Mouse_XR_001780177.1        --------------------------------------------------
Cattle_TCONS_00101347       --------------------------------------------------
Mouse_XR_872283.1           --------------------------------------------------
Chicken_TCONS_00086148      --------------------------------------------------
Mouse_XR_872226.1           --------------------------------------------------
Mouse_XR_879943.2           AGAAGGCAAGGCAAAGGGGCAATGGATAGAACCAATCAGGGAGCAGGGGG
Mouse_XR_001780180.1        --------------------------------------------------
                                                                              

Human_NR_046288.1           --------------------------------------------------
Human_NR_046287.1           --------------------------------------------------
Human_NR_046290.1           --------------------------------------------------
Human_NR_046289.1           --------------------------------------------------
Cattle_TCONS_00101342       --------------------------------------------------
Cattle_TCONS_00101343       --------------------------------------------------
Cattle_TCONS_00101346       --------------------------------------------------
Cattle_TCONS_00101345       --------------------------------------------------
Pig_TCONS_00111077          --------------------------------------------------
Pig_TCONS_00111078          --------------------------------------------------
Cattle_TCONS_00092073       --------------------------------------------------
Mouse_XR_872237.1           --------------------------------------------------
Cattle_TCONS_00092072       --------------------------------------------------
Mouse_XR_381043.2           --------------------------------------------------
Mouse_XR_879865.2           --------------------------------------------------
Mouse_XR_879914.2           --GGGTAGGGGGTGCACAATGTCTGCAATTCCTTAACTACATGCAACGGG
Mouse_XR_001780177.1        --------------------------------------------------
Cattle_TCONS_00101347       --------------------------------------------------
Mouse_XR_872283.1           --------------------------------------------------
Chicken_TCONS_00086148      --------------------------------------------------
Mouse_XR_872226.1           --------------------------------------------------
Mouse_XR_879943.2           AAGCAGAGCGAATAAACTCGTCTCCCTGAAGTTGTTGAATTAGGAAAATT
Mouse_XR_001780180.1        --------------------------------------------------
                                                                              

Human_NR_046288.1           --------------------------------------------------
Human_NR_046287.1           --------------------------------------------------
Human_NR_046290.1           --------------------------------------------------
Human_NR_046289.1           --------------------------------------------------
Cattle_TCONS_00101342       --------------------------------------------------
Cattle_TCONS_00101343       --------------------------------------------------
Cattle_TCONS_00101346       --------------------------------------------------
Cattle_TCONS_00101345       --------------------------------------------------
Pig_TCONS_00111077          --------------------------------------------------
Pig_TCONS_00111078          --------------------------------------------------
Cattle_TCONS_00092073       --------------------------------------------------
Mouse_XR_872237.1           --------------------------------------------------
Cattle_TCONS_00092072       ----------------------------------CAACAGAAAGAAGAGA
Mouse_XR_381043.2           --------------------------------------------------
Mouse_XR_879865.2           --------------------------------------------------
Mouse_XR_879914.2           ACCCAGAAATTTCACTCCTGGAGATCTTTTTCCACAGAAATTCTCTTGCA
Mouse_XR_001780177.1        --------------------------------------------------
Cattle_TCONS_00101347       --------------------------------------------------
Mouse_XR_872283.1           --------------------------------------------------
Chicken_TCONS_00086148      --------------------------------------------------
Mouse_XR_872226.1           --------------------------------------------------
Mouse_XR_879943.2           AAGAATATAAATTAAATACTGCATCTGTTCTCGGAGGTCCCTTCTTGCAT
Mouse_XR_001780180.1        --------------------------------------------------
                                                                              

Human_NR_046288.1           --------------------------------------------------
Human_NR_046287.1           --------------------------------------------------
Human_NR_046290.1           --------------------------------------------------
Human_NR_046289.1           --------------------------------------------------
Cattle_TCONS_00101342       --------------------------------------------------
Cattle_TCONS_00101343       --------------------------------------------------
Cattle_TCONS_00101346       --------------------------------------------------
Cattle_TCONS_00101345       --------------------------------------------------
Pig_TCONS_00111077          --------------------------------------------------
Pig_TCONS_00111078          --------------------------------------------------
Cattle_TCONS_00092073       --------------------------------------------------
Mouse_XR_872237.1           --------------------------------------------------
Cattle_TCONS_00092072       CAAGTCTATTCATACTGCACATTAAGTGGAGAAAACACAAGTGCACAGCA
Mouse_XR_381043.2           --------------------------------------------------
Mouse_XR_879865.2           --------------------------------------------------
Mouse_XR_879914.2           AAATGTTCACCCAAGGGCTGGGAATTGAATTCAGTGGCAAAACACTTGCT
Mouse_XR_001780177.1        --------------------------------------------------
Cattle_TCONS_00101347       --------------------------------------------------
Mouse_XR_872283.1           --------------------------------------------------
Chicken_TCONS_00086148      --------------------------------------------------
Mouse_XR_872226.1           --------------------------------------------------
Mouse_XR_879943.2           TAACATTTTTATGCTTTTATAAGTTTCCAGGGGAAAAGAATAAACCAACC
Mouse_XR_001780180.1        --------------------------------------------------
                                                                              

Human_NR_046288.1           --------------------------------------------------
Human_NR_046287.1           --------------------------------------------------
Human_NR_046290.1           --------------------------------------------------
Human_NR_046289.1           --------------------------------------------------
Cattle_TCONS_00101342       --------------------------------------------------
Cattle_TCONS_00101343       --------------------------------------------------
Cattle_TCONS_00101346       --------------------------------------------------
Cattle_TCONS_00101345       --------------------------------------------------
Pig_TCONS_00111077          --------------------------------------------------
Pig_TCONS_00111078          --------------------------------------------------
Cattle_TCONS_00092073       --------------------------------------------------
Mouse_XR_872237.1           --------------------------------------------------
Cattle_TCONS_00092072       CTGTGCACACGGAGCTCCGCATGAGAAAATGCCTCTGGCGGGGATAACAG
Mouse_XR_381043.2           --------------------------------------------------
Mouse_XR_879865.2           --------------------------------------------------
Mouse_XR_879914.2           GAGCGTGCACAGGGCTCTGTATTGGGTCTCTAGCACCAATGAGACTTCCC
Mouse_XR_001780177.1        --------------------------------------------------
Cattle_TCONS_00101347       --------------------------------------------------
Mouse_XR_872283.1           --------------------------------------------------
Chicken_TCONS_00086148      --------------------------------------------------
Mouse_XR_872226.1           --------------------------------------------------
Mouse_XR_879943.2           ACTAATATCAAGGAGATTTTGAGGGCTTTAATAGGTTTTAGGAGCTGTAT
Mouse_XR_001780180.1        --------------------------------------------------
                                                                              

Human_NR_046288.1           --------------------------------------------------
Human_NR_046287.1           --------------------------------------------------
Human_NR_046290.1           --------------------------------------------------
Human_NR_046289.1           --------------------------------------------------
Cattle_TCONS_00101342       --------------------------------------------------
Cattle_TCONS_00101343       --------------------------------------------------
Cattle_TCONS_00101346       --------------------------------------------------
Cattle_TCONS_00101345       --------------------------------------------------
Pig_TCONS_00111077          --------------------------------------------------
Pig_TCONS_00111078          --------------------------------------------------
Cattle_TCONS_00092073       --------------------------------------------------
Mouse_XR_872237.1           --------------------------------------------------
Cattle_TCONS_00092072       ACTCAGAACACCAGACAGCAGGCCATGAGTGGAAGGAGACTTTTCACCTT
Mouse_XR_381043.2           --------------------------------------------------
Mouse_XR_879865.2           --------------------------------------------------
Mouse_XR_879914.2           CCCCACCCCCACAAAAACCTATACACAAGCTTAATTCATCACAGCAAAAG
Mouse_XR_001780177.1        --------------------------------------------------
Cattle_TCONS_00101347       --------------------------------------------------
Mouse_XR_872283.1           --------------------------------------------------
Chicken_TCONS_00086148      --------------------------------------------------
Mouse_XR_872226.1           --------------------------------------------------
Mouse_XR_879943.2           CTAACAGGAACAAGGATGTTTGCCGCATATCCCCGAAGGCCCACAGGGAA
Mouse_XR_001780180.1        --------------------------------------------------
                                                                              

Human_NR_046288.1           --------------------------------------------------
Human_NR_046287.1           --------------------------------------------------
Human_NR_046290.1           --------------------------------------------------
Human_NR_046289.1           --------------------------------------------------
Cattle_TCONS_00101342       --------------------------------------------------
Cattle_TCONS_00101343       --------------------------------------------------
Cattle_TCONS_00101346       --------------------------------------------------
Cattle_TCONS_00101345       --------------------------------------------------
Pig_TCONS_00111077          --------------------------------------------------
Pig_TCONS_00111078          --------------------------------------------------
Cattle_TCONS_00092073       --------------------------------------------------
Mouse_XR_872237.1           --------------------------------------------------
Cattle_TCONS_00092072       ATATGTATGTACCCTTTGGTACCTTCCGAAATTTGCATTATCAGATAAAT
Mouse_XR_381043.2           --------------------------------------------------
Mouse_XR_879865.2           --------------------------------------------------
Mouse_XR_879914.2           CCTAGAAACAACCCAGCGGACGATCAAAGAAACCGTGGCATTCACACTAC
Mouse_XR_001780177.1        --------------------------------------------------
Cattle_TCONS_00101347       --------------------------------------------------
Mouse_XR_872283.1           --------------------------------------------------
Chicken_TCONS_00086148      --------------------------------------------------
Mouse_XR_872226.1           --------------------------------------------------
Mouse_XR_879943.2           AAGCATACACTTGATTCTCCGCAGCCTGAGTGGAGGCTTAGCGTGAGCAA
Mouse_XR_001780180.1        --------------------------------------------------
                                                                              

Human_NR_046288.1           --------------------------------------------------
Human_NR_046287.1           --------------------------------------------------
Human_NR_046290.1           --------------------------------------------------
Human_NR_046289.1           --------------------------------------------------
Cattle_TCONS_00101342       --------------------------------------------------
Cattle_TCONS_00101343       --------------------------------------------------
Cattle_TCONS_00101346       --------------------------------------------------
Cattle_TCONS_00101345       --------------------------------------------------
Pig_TCONS_00111077          --------------------------------------------------
Pig_TCONS_00111078          --------------------------------------------------
Cattle_TCONS_00092073       --------------------------------------------------
Mouse_XR_872237.1           --------------------------------------------------
Cattle_TCONS_00092072       GAAAAACCTCTTGTGTAACCTCTGGGAGATCTTTAATTCAAGTGAGTCTT
Mouse_XR_381043.2           --------------------------------------------------
Mouse_XR_879865.2           --------------------------------------------------
Mouse_XR_879914.2           AAAAAAACTATGAAGTAACCAATGAACAATGTTTAATACACTGAACAGCC
Mouse_XR_001780177.1        --------------------------------------------------
Cattle_TCONS_00101347       --------------------------------------------------
Mouse_XR_872283.1           --------------------------------------------------
Chicken_TCONS_00086148      --------------------------------------------------
Mouse_XR_872226.1           --------------------------------------------------
Mouse_XR_879943.2           ACCTGCGTCCAGACACTTATGTTAGATCCGCTCGACAGCACTAAGCCCAG
Mouse_XR_001780180.1        --------------------------------------------------
                                                                              

Human_NR_046288.1           --------------------------------------------------
Human_NR_046287.1           --------------------------------------------------
Human_NR_046290.1           --------------------------------------------------
Human_NR_046289.1           --------------------------------------------------
Cattle_TCONS_00101342       --------------------------------------------------
Cattle_TCONS_00101343       --------------------------------------------------
Cattle_TCONS_00101346       --------------------------------------------------
Cattle_TCONS_00101345       --------------------------------------------------
Pig_TCONS_00111077          --------------------------------------------------
Pig_TCONS_00111078          --------------------------------------------------
Cattle_TCONS_00092073       --------------------------------------------------
Mouse_XR_872237.1           --------------------------------------------------
Cattle_TCONS_00092072       CTTTTCTGGGCCAGAGCTCCTTTAACAGCTCTTAAATGGACCATGTCTTA
Mouse_XR_381043.2           --------------------------------------------------
Mouse_XR_879865.2           --------------------------------------------------
Mouse_XR_879914.2           TGGATGCGTGTCCAGGGGATTATGCAAAGTGGGAAAGGCCAGTTCCAAAG
Mouse_XR_001780177.1        --------------------------------------------------
Cattle_TCONS_00101347       --------------------------------------------------
Mouse_XR_872283.1           --------------------------------------------------
Chicken_TCONS_00086148      --------------------------------------------------
Mouse_XR_872226.1           --------------------------------------------------
Mouse_XR_879943.2           CAGCGGGAAGATGGCTTTCTCCTTATATCACATGAAGAGAGTCCTTAATC
Mouse_XR_001780180.1        --------------------------------------------------
                                                                              

Human_NR_046288.1           --------------------------------------------------
Human_NR_046287.1           --------------------------------------------------
Human_NR_046290.1           --------------------------------------------------
Human_NR_046289.1           --------------------------------------------------
Cattle_TCONS_00101342       --------------------------------------------------
Cattle_TCONS_00101343       --------------------------------------------------
Cattle_TCONS_00101346       --------------------------------------------------
Cattle_TCONS_00101345       --------------------------------------------------
Pig_TCONS_00111077          --------------------------------------------------
Pig_TCONS_00111078          --------------------------------------------------
Cattle_TCONS_00092073       --------------------------------------------------
Mouse_XR_872237.1           --------------------------------------------------
Cattle_TCONS_00092072       GCCCCTTTCCT-TGACAGTATTTGAAATAAATGCCACAACACAGACCAAG
Mouse_XR_381043.2           --------------------------------------------------
Mouse_XR_879865.2           --------------------------------------------------
Mouse_XR_879914.2           GCTTACGTGCTGTGTGACTCCATTCACAAAACATCTCTGAAACAACATAA
Mouse_XR_001780177.1        --------------------------------------------------
Cattle_TCONS_00101347       --------------------------------------------------
Mouse_XR_872283.1           --------------------------------------------------
Chicken_TCONS_00086148      --------------------------------------------------
Mouse_XR_872226.1           --------------------------------------------------
Mouse_XR_879943.2           CACCACATATCCTCACCTGGGGAGGGGCAAAGTAGTTTTGAGGGACTGGG
Mouse_XR_001780180.1        --------------------------------------------------
                                                                              

Human_NR_046288.1           --------------------------------------------------
Human_NR_046287.1           --------------------------------------------------
Human_NR_046290.1           --------------------------------------------------
Human_NR_046289.1           --------------------------------------------------
Cattle_TCONS_00101342       --------------------------------------------------
Cattle_TCONS_00101343       --------------------------------------------------
Cattle_TCONS_00101346       --------------------------------------------------
Cattle_TCONS_00101345       --------------------------------------------------
Pig_TCONS_00111077          --------------------------------------------------
Pig_TCONS_00111078          --------------------------------------------------
Cattle_TCONS_00092073       --------------------------------------------------
Mouse_XR_872237.1           --------------------------------------------------
Cattle_TCONS_00092072       GAACAGGTAAAGCCTGTATTTCACCTGTACCCTGAGAACAATGCCCAGAA
Mouse_XR_381043.2           --------------------------------------------------
Mouse_XR_879865.2           --------------------------------------------------
Mouse_XR_879914.2           TTACAGAAACAGAGAACAAAAACGGTGATTGACGGCAGAGCGGAAGGTGT
Mouse_XR_001780177.1        --------------------------------------------------
Cattle_TCONS_00101347       --------------------------------------------------
Mouse_XR_872283.1           --------------------------------------------------
Chicken_TCONS_00086148      --------------------------------------------------
Mouse_XR_872226.1           --------------------------------------------------
Mouse_XR_879943.2           AAACCTCCCTCTGAACTCTTGATGAGATCTAGTCCAATTGGAAGCTCAGA
Mouse_XR_001780180.1        --------------------------------------------------
                                                                              

Human_NR_046288.1           --------------------------------------------------
Human_NR_046287.1           --------------------------------------------------
Human_NR_046290.1           --------------------------------------------------
Human_NR_046289.1           --------------------------------------------------
Cattle_TCONS_00101342       --------------------------------------------------
Cattle_TCONS_00101343       --------------------------------------------------
Cattle_TCONS_00101346       --------------------------------------------------
Cattle_TCONS_00101345       --------------------------------------------------
Pig_TCONS_00111077          --------------------------------------------------
Pig_TCONS_00111078          --------------------------------------------------
Cattle_TCONS_00092073       --------------------------------------------------
Mouse_XR_872237.1           --------------------------------------------------
Cattle_TCONS_00092072       TACTGTAGGCGTTCAAATATTGTTAGATGAGTATGTTTTAGTATCAAAGC
Mouse_XR_381043.2           --------------------------------------------------
Mouse_XR_879865.2           --------------------------------------------------
Mouse_XR_879914.2           GGCTGTCGAGGGTCATATGAGGAATCCTTGTGTTGTTAGAAATGTCCTGT
Mouse_XR_001780177.1        --------------------------------------------------
Cattle_TCONS_00101347       --------------------------------------------------
Mouse_XR_872283.1           --------------------------------------------------
Chicken_TCONS_00086148      --------------------------------------------------
Mouse_XR_872226.1           --------------------------------------------------
Mouse_XR_879943.2           GGTCCAGAAATGAACCATATTTGGATGTCACAGTGTGTGGGAGTAGGGAG
Mouse_XR_001780180.1        --------------------------------------------------
                                                                              

Human_NR_046288.1           --------------------------------------------------
Human_NR_046287.1           --------------------------------------------------
Human_NR_046290.1           --------------------------------------------------
Human_NR_046289.1           --------------------------------------------------
Cattle_TCONS_00101342       --------------------------------------------------
Cattle_TCONS_00101343       --------------------------------------------------
Cattle_TCONS_00101346       --------------------------------------------------
Cattle_TCONS_00101345       --------------------------------------------------
Pig_TCONS_00111077          --------------------------------------------------
Pig_TCONS_00111078          --------------------------------------------------
Cattle_TCONS_00092073       --------------------------------------------------
Mouse_XR_872237.1           --------------------------------------------------
Cattle_TCONS_00092072       AACTGAACAGTAAACATAAGTACAAAACAGCTTTCCCTGACTCTCTGAAA
Mouse_XR_381043.2           --------------------------------------------------
Mouse_XR_879865.2           --------------------------------------------------
Mouse_XR_879914.2           GACCTCATTATATCCGGGTCAAGGTTGATGTGGTCTAACATTTTGCAAAA
Mouse_XR_001780177.1        --------------------------------------------------
Cattle_TCONS_00101347       --------------------------------------------------
Mouse_XR_872283.1           --------------------------------------------------
Chicken_TCONS_00086148      --------------------------------------------------
Mouse_XR_872226.1           --------------------------------------------------
Mouse_XR_879943.2           CTCATTTGTCTCACCATCTTCTAACCATCCTTCTTGGATGCAGGAGCTGA
Mouse_XR_001780180.1        --------------------------------------------------
                                                                              

Human_NR_046288.1           --------------------------------------------------
Human_NR_046287.1           --------------------------------------------------
Human_NR_046290.1           --------------------------------------------------
Human_NR_046289.1           --------------------------------------------------
Cattle_TCONS_00101342       --------------------------------------------------
Cattle_TCONS_00101343       --------------------------------------------------
Cattle_TCONS_00101346       --------------------------------------------------
Cattle_TCONS_00101345       --------------------------------------------------
Pig_TCONS_00111077          --------------------------------------------------
Pig_TCONS_00111078          --------------------------------------------------
Cattle_TCONS_00092073       ------------------GTTGTTTCCAGTGCTTTTAGAAACATCTTAGT
Mouse_XR_872237.1           --------------------------------------------------
Cattle_TCONS_00092072       GGTACTAAGGTGTTTTTAGGAGTCTTAAGCAAGGACGGCTAACAGAACAA
Mouse_XR_381043.2           --------------------------------------------------
Mouse_XR_879865.2           --------------------------------------------------
Mouse_XR_879914.2           TGTTAACATCAGGGGAAAATGGTAAAGGACACAGGGATCTACACAAATGA
Mouse_XR_001780177.1        --------------------------------------------------
Cattle_TCONS_00101347       --------------------------------------------------
Mouse_XR_872283.1           --------------------------------------------------
Chicken_TCONS_00086148      --------------------------------------------------
Mouse_XR_872226.1           --------------------------------------------------
Mouse_XR_879943.2           CTTACCCTACATGGCTTTCTTTTCCATGTAAGAAACAACTGAAGGAACTG
Mouse_XR_001780180.1        --------------------------------------------------
                                                                              

Human_NR_046288.1           --------------------------------------------------
Human_NR_046287.1           --------------------------------------------------
Human_NR_046290.1           --------------------------------------------------
Human_NR_046289.1           --------------------------------------------------
Cattle_TCONS_00101342       --------------------------------------------------
Cattle_TCONS_00101343       --------------------------------------------------
Cattle_TCONS_00101346       --------------------------------------------------
Cattle_TCONS_00101345       --------------------------------------------------
Pig_TCONS_00111077          ------------------GTGTAACAGAAGCTGAGCAGGAAGAGTTTTGG
Pig_TCONS_00111078          --------------------------------------------------
Cattle_TCONS_00092073       ATGGCTCTTCCAGCACTTGTGAGGAATTCTCTAAGGTAAGGACCTGTGAG
Mouse_XR_872237.1           --------------------------------------------------
Cattle_TCONS_00092072       ATAAGCACCATTTCCCCTACAAATGCATGTATTAAGTTAAATCTTAATTT
Mouse_XR_381043.2           --------------------------------------------------
Mouse_XR_879865.2           --------------------------------------------------
Mouse_XR_879914.2           CCAGTTATAACTGCCTATGGACCTATAATCGCAGAAGACAAAGCACAAAA
Mouse_XR_001780177.1        --------------------------------------------------
Cattle_TCONS_00101347       --------------------------------------------------
Mouse_XR_872283.1           --------------------------------------------------
Chicken_TCONS_00086148      --------------------------------------------------
Mouse_XR_872226.1           --------------------------------------------------
Mouse_XR_879943.2           GTAAGTGTGCAACATACAATATGTCATACTGATGTGATATGCCCACAGAC
Mouse_XR_001780180.1        --------------------------------------------------
                                                                              

Human_NR_046288.1           --------------------------------------------------
Human_NR_046287.1           --------------------------------------------------
Human_NR_046290.1           --------------------------------------------------
Human_NR_046289.1           --------------------------------------------------
Cattle_TCONS_00101342       --------------------------------------------------
Cattle_TCONS_00101343       --------------------------------------------------
Cattle_TCONS_00101346       --------------------------------------------------
Cattle_TCONS_00101345       --------------------------------------------------
Pig_TCONS_00111077          GTGAGCAGTGCAGAGGATAAGGAAGGCAAAGCAGTGAGCAGCGTAGTAAT
Pig_TCONS_00111078          --------------------------------------------------
Cattle_TCONS_00092073       GTTATATGTTAACAGCATCTGTAAATTTACCAGATGACATCCCCAGTCTC
Mouse_XR_872237.1           --------------------------------------------------
Cattle_TCONS_00092072       TCCAGACTTACGCTACCATACAGAACTGTTAACTCTGTCACTGGTTATAC
Mouse_XR_381043.2           --------------------------------------------------
Mouse_XR_879865.2           -----ACTCTTAGGAACATGCATAATAAAGACAGCTGTTTACACAGAACT
Mouse_XR_879914.2           CACATTTAACTAGGTAACACACGGATTAAATGTTTCCTAAATTTAAAAAC
Mouse_XR_001780177.1        --------------------------------------------------
Cattle_TCONS_00101347       --------------------------------------------------
Mouse_XR_872283.1           --------------------------------------------------
Chicken_TCONS_00086148      --------------------------------------------------
Mouse_XR_872226.1           --------------------------------------------------
Mouse_XR_879943.2           ATTGCCTTCCCATAGACAAGGTAACACATTACAGGTGGTTTTAGAATGTA
Mouse_XR_001780180.1        --------------------------------------------------
                                                                              

Human_NR_046288.1           --------------------------------------------------
Human_NR_046287.1           --------------------------------------------------
Human_NR_046290.1           --------------------------------------------------
Human_NR_046289.1           --------------------------------------------------
Cattle_TCONS_00101342       --------------------------------------------------
Cattle_TCONS_00101343       --------------------------------------------------
Cattle_TCONS_00101346       --------------------------------------------------
Cattle_TCONS_00101345       --------------------------------------------------
Pig_TCONS_00111077          CAGCGCCAAGCCTCCAGCGCCCTCCCGTTCCTTCCCTGG--GGCCCAGCC
Pig_TCONS_00111078          --------------------------------------------------
Cattle_TCONS_00092073       CCCGTCCTTGGTATTAGAAGACCCATTTTTTTTTTTTGGTCAGTCGATGG
Mouse_XR_872237.1           --------------------------------------------------
Cattle_TCONS_00092072       ATAAACTGTCTTAAGAGGTAGATGCAATGGATTCAGTCTACTTCTTAGAC
Mouse_XR_381043.2           --------------------------------------------------
Mouse_XR_879865.2           ATGAGCTATTACTGGTCAAAGATGGAATATTCTATATATACGGCAGTATA
Mouse_XR_879914.2           ATATGAAATACATTTCAATGTTCTTAATGATTTTACATTTTGACTTAAAA
Mouse_XR_001780177.1        --------------------------------------------------
Cattle_TCONS_00101347       --------------------------------------------------
Mouse_XR_872283.1           --------------------------------------------------
Chicken_TCONS_00086148      --------------------------------------------------
Mouse_XR_872226.1           --------------------------------------------------
Mouse_XR_879943.2           TAAGCTGAAGGTGATTTATCCTTAATATTAAACATGAACTGCCTTTTATC
Mouse_XR_001780180.1        --------------------------------------------------
                                                                              

Human_NR_046288.1           --------------------------------------------------
Human_NR_046287.1           --------------------------------------------------
Human_NR_046290.1           --------------------------------------------------
Human_NR_046289.1           --------------------------------------------------
Cattle_TCONS_00101342       --------------------------------------------------
Cattle_TCONS_00101343       --------------------------------------------------
Cattle_TCONS_00101346       --------------------------------------------------
Cattle_TCONS_00101345       --------------------------------------------------
Pig_TCONS_00111077          CTGCTCAATCCTAGAAGAGGAGCTGTTTGTCACCATTCTCTTTCAGGAAA
Pig_TCONS_00111078          --------------------------------------------------
Cattle_TCONS_00092073       GTATGAAATGGTATCTGATTGTGAATTTATGTAAGTTCTTTTGTTTATAT
Mouse_XR_872237.1           --------------------------------------------------
Cattle_TCONS_00092072       AGAATCCACTTCTAAGTAGTAGATTGATTTCATTTGTTAAACCTTCTATT
Mouse_XR_381043.2           --------------------------------------------------
Mouse_XR_879865.2           CGTATGGTATGTATGTATGTGCATATAAGTTGCCATAGCTTTATAATAGG
Mouse_XR_879914.2           AGTATATTTTGGAAACCATTTTCAGAACCAGAAAAGGGTCACACATTGCA
Mouse_XR_001780177.1        --------------------------------------------------
Cattle_TCONS_00101347       --------------------------------------------------
Mouse_XR_872283.1           --------------------------------------------------
Chicken_TCONS_00086148      --------------------------------------------------
Mouse_XR_872226.1           --------------------------------------------------
Mouse_XR_879943.2           TGAGAGTCCATGTGAGCATGCTCAGCCTTTATTATAGTTTAATTCTGAAA
Mouse_XR_001780180.1        --------------------------------------------------
                                                                              

Human_NR_046288.1           --------------------------------------------------
Human_NR_046287.1           --------------------------------------------------
Human_NR_046290.1           --------------------------------------------------
Human_NR_046289.1           --------------------------------------------------
Cattle_TCONS_00101342       --------------------------------------------------
Cattle_TCONS_00101343       --------------------------------------------------
Cattle_TCONS_00101346       --------------------------------------------------
Cattle_TCONS_00101345       --------------------------------------------------
Pig_TCONS_00111077          GAAGGCTGCAGATTACCCTCACTGTTCACCGCAGGCTGGTGGTTCTGACT
Pig_TCONS_00111078          --------------------------------------------------
Cattle_TCONS_00092073       GACTTGCCCATTTTTCTTTAGCAGTGTAACTTAATTTTTCAAATCTTTTG
Mouse_XR_872237.1           --------------------------------------------------
Cattle_TCONS_00092072       TAGTTCTAATATTTCTGTAACTCACAGCGTTTAAACTCAGGCAGAGTATA
Mouse_XR_381043.2           --------------------------------------------------
Mouse_XR_879865.2           TTGCTTCTGGTTTTGTTTGAAGCTGGCTCTCATGTAGTCAGATGAGTTTC
Mouse_XR_879914.2           GAGTGACAGAAATGAAAAAATACTAAAGTACAATTCAGAGGAAAAGCTGA
Mouse_XR_001780177.1        --------------------------------------------------
Cattle_TCONS_00101347       --------------------------------------------------
Mouse_XR_872283.1           --------------------------------------------------
Chicken_TCONS_00086148      --------------------------------------------------
Mouse_XR_872226.1           --------------------------------------------------
Mouse_XR_879943.2           TCCTCTTAAAGGTCTATGTATTAAATAAAGGCTGGGTCCAACTTGGTGTC
Mouse_XR_001780180.1        --------------------------------------------------
                                                                              

Human_NR_046288.1           --------------------------------------------------
Human_NR_046287.1           --------------------------------------------------
Human_NR_046290.1           --------------------------------------------------
Human_NR_046289.1           --------------------------------------------------
Cattle_TCONS_00101342       --------------------------------------------------
Cattle_TCONS_00101343       --------------------------------------------------
Cattle_TCONS_00101346       --------------------------------------------------
Cattle_TCONS_00101345       --------------------------------------------------
Pig_TCONS_00111077          GAATGTGGTGCGGACACAGTGGGCTCGGCAGACACTGAGCTAATGCTCGT
Pig_TCONS_00111078          --------------------------------------------------
Cattle_TCONS_00092073       ATCCATTTGATTGAGTCTAAGGGAGACATGGTCTTTTTCCCCCCCAGAAT
Mouse_XR_872237.1           --------------------------------------------------
Cattle_TCONS_00092072       GTTCATGACACAAACCCTACAACCTATATAAGAAATGCGGTCACACGGCG
Mouse_XR_381043.2           --------------------------------------------------
Mouse_XR_879865.2           AAACTCATTATGCAGCTGAAGATGATTTTAAACTCTTGATCTCCCTACCT
Mouse_XR_879914.2           GAAGCAAAGATTTGGCACATAAAATTCGCCCTCCAGATGAATCTCCATGA
Mouse_XR_001780177.1        --------------------------------------------------
Cattle_TCONS_00101347       --------------------------------------------------
Mouse_XR_872283.1           --------------------------------------------------
Chicken_TCONS_00086148      --------------------------------------------------
Mouse_XR_872226.1           --------------------------------------------------
Mouse_XR_879943.2           TTTGGAAGAAGGCAGAATCTTTAAGAGGTCTGCCTTGGTGGGAGGTATTT
Mouse_XR_001780180.1        --------------------------------------------------
                                                                              

Human_NR_046288.1           --------------------------------------------------
Human_NR_046287.1           --------------------------------------------------
Human_NR_046290.1           --------------------------------------------------
Human_NR_046289.1           --------------------------------------------------
Cattle_TCONS_00101342       --------------------------------------------------
Cattle_TCONS_00101343       --------------------------------------------------
Cattle_TCONS_00101346       --------------------------------------------------
Cattle_TCONS_00101345       --------------------------------------------------
Pig_TCONS_00111077          GGTCTCGGCTATCCCTGAGGTCTGCCCCGGTAGGT-CTGAGCATGGCACC
Pig_TCONS_00111078          --------------------------------------------------
Cattle_TCONS_00092073       AAACACTGACAAAATGGATAGCCCAGCTTTCATGTACTAAGCTAGACAAT
Mouse_XR_872237.1           --------------------------------------------------
Cattle_TCONS_00092072       GCACAGAACAAGACTGCCAAGATCTACCCCCAGGAGGCAAAGATCACCCT
Mouse_XR_381043.2           --------------------------------------------------
Mouse_XR_879865.2           CCACCTTCCAAGTGCCAGGATTAAAGGCATGAGATATCACATCCAGTGAA
Mouse_XR_879914.2           GTTAGAGGTCAGCCGATTCTATAAGGAAAATTCTAGACAGGCAAGGCTAT
Mouse_XR_001780177.1        --------------------------------------------------
Cattle_TCONS_00101347       --------------------------------------------------
Mouse_XR_872283.1           --------------------------------------------------
Chicken_TCONS_00086148      --------------------------------------------------
Mouse_XR_872226.1           --------------------------------------------------
Mouse_XR_879943.2           GCATCACTTGAGCTATGCTATTGGAGACAAGCAAGCAAGTGTGAAGGCGC
Mouse_XR_001780180.1        --------------------------------------------------
                                                                              

Human_NR_046288.1           --------------------------------------------------
Human_NR_046287.1           --------------------------------------------------
Human_NR_046290.1           --------------------------------------------------
Human_NR_046289.1           --------------------------------------------------
Cattle_TCONS_00101342       --------------------------------------------------
Cattle_TCONS_00101343       --------------------------------------------------
Cattle_TCONS_00101346       --------------------------------------------------
Cattle_TCONS_00101345       --------------------------------------------------
Pig_TCONS_00111077          ACTCCATCCAGTTACTGATGGA--GACAAAAGTCGAGAGGCTGACAGTGC
Pig_TCONS_00111078          --------------------------------------------------
Cattle_TCONS_00092073       GCATTTAATGATTATAGCTTTATTGCTGGGGTTTGGTACTGCTTCCTTGC
Mouse_XR_872237.1           --------------------------------------------------
Cattle_TCONS_00092072       CGCACTCGACTGCAGGGACACAAAGTTAAGGGGAAATTCCTGCTGGAAAT
Mouse_XR_381043.2           --------------------------------------------------
Mouse_XR_879865.2           TAGATCTTGAACTGTGAATAGTAACTTATATTCTTCAAAATTGCCTCAGC
Mouse_XR_879914.2           GGTGGCAAGTTCCAGCCAGTGCCACGTAGTGGGTTCCGGGTCAGCCAAGG
Mouse_XR_001780177.1        --------------------------------------------------
Cattle_TCONS_00101347       --------------------------------------------------
Mouse_XR_872283.1           --------------------------------------------------
Chicken_TCONS_00086148      --------------------------------------------------
Mouse_XR_872226.1           --------------------------------------------------
Mouse_XR_879943.2           TGCTCTGCTTCCTAGTCATGAAGGAAGTAGCTTTGTTCTGTATGAACTCC
Mouse_XR_001780180.1        --------------------------------------------------
                                                                              

Human_NR_046288.1           --------------------------------------------------
Human_NR_046287.1           --------------------------------------------------
Human_NR_046290.1           --------------------------------------------------
Human_NR_046289.1           --------------------------------------------------
Cattle_TCONS_00101342       --------------------------------------------------
Cattle_TCONS_00101343       --------------------------------------------------
Cattle_TCONS_00101346       --------------------------------------------------
Cattle_TCONS_00101345       --------------------------------------------------
Pig_TCONS_00111077          CTTCCTGCAGGCACCCGCCACTCCCGATAAGACAGAGCAGCATAACTGCT
Pig_TCONS_00111078          --------------------------------------------------
Cattle_TCONS_00092073       TATTCTTACATTTGCTAATCATTTTCATTAGAATCAGTCTAGCATCAAAA
Mouse_XR_872237.1           --------------------------------------------------
Cattle_TCONS_00092072       GCTTATGCAGCAACCGCAATACTCAGATGGAAGACACTAGAAACTTTCAT
Mouse_XR_381043.2           --------------------------------------------------
Mouse_XR_879865.2           TACTCTTA---TAGCCCATCTCCCCATACTCATCTTTTTCACCTTCGTGA
Mouse_XR_879914.2           CTACATGCTAAGACCCTGTCCAAAAAAAGTGTTTTTTTAAAATAAATAAA
Mouse_XR_001780177.1        --------------------------------------------------
Cattle_TCONS_00101347       --------------------------------------------------
Mouse_XR_872283.1           --------------------------------------------------
Chicken_TCONS_00086148      --------------------------------------------------
Mouse_XR_872226.1           --------------------------------------------------
Mouse_XR_879943.2           TGCCAAGATCCTCCACCACAGGCCCAAAGCAATGGGAACCACCAACCATG
Mouse_XR_001780180.1        --------------------------------------------------
                                                                              

Human_NR_046288.1           --------------------------------------------------
Human_NR_046287.1           --------------------------------------------------
Human_NR_046290.1           --------------------------------------------------
Human_NR_046289.1           --------------------------------------------------
Cattle_TCONS_00101342       --------------------------------------------------
Cattle_TCONS_00101343       --------------------------------------------------
Cattle_TCONS_00101346       --------------------------------------------------
Cattle_TCONS_00101345       --------------------------------------------------
Pig_TCONS_00111077          AAGGAGATGCCAGTGCAGACATGTTTTTCTGTG-GCAAAGCCTGGAGCAG
Pig_TCONS_00111078          --------------------------------------------------
Cattle_TCONS_00092073       CGCATGACTTGCGTACATTCCTACATTCCTACAAGTGAGGGTTCTCATTG
Mouse_XR_872237.1           --------------------------------------------------
Cattle_TCONS_00092072       TTTATTCATAATACAATTCTGCTCATACAACAACAGTAAGTAACTGAATC
Mouse_XR_381043.2           --------------------------------------------------
Mouse_XR_879865.2           TTAGTTATTAAAAAAATAGCGGGTGTTGTTATGACATTTCATCCATGCAC
Mouse_XR_879914.2           ATAAAAATAAAACGTGTTCTCTACTGATTAAAAACAATGAAAATGAGCTA
Mouse_XR_001780177.1        --------------------------------------------------
Cattle_TCONS_00101347       --------------------------------------------------
Mouse_XR_872283.1           --------------------------------------------------
Chicken_TCONS_00086148      --------------------------------------------------
Mouse_XR_872226.1           --------------------------------------------------
Mouse_XR_879943.2           AACTCAAACCTCTGTGGACCCAAGTGAACCTTTCACCCTGTATGTTGACT
Mouse_XR_001780180.1        --------------------------------------------------
                                                                              

Human_NR_046288.1           --------------------------------------------------
Human_NR_046287.1           --------------------------------------------------
Human_NR_046290.1           --------------------------------------------------
Human_NR_046289.1           --------------------------------------------------
Cattle_TCONS_00101342       --------------------------------------------------
Cattle_TCONS_00101343       --------------------------------------------------
Cattle_TCONS_00101346       --------------------------------------------------
Cattle_TCONS_00101345       --------------------------------------------------
Pig_TCONS_00111077          AACAAAGGGATCCTGC--TCAGGGCGGCACTGCGTCTTCCCCACTCCCAG
Pig_TCONS_00111078          --------------------------------------------------
Cattle_TCONS_00092073       ATCCCGGAGGACCACT--GCTCCCTTTTGTTTGCCCCCAGGCGTTTTCCC
Mouse_XR_872237.1           --------------------------------------------------
Cattle_TCONS_00092072       TTAAAATTTAGTGGCC--TTCACAACCTAAAATACCCCATCAAGATAAAA
Mouse_XR_381043.2           --------------------------------------------------
Mouse_XR_879865.2           ATACATTTTGATCACC--TTGAATCCCCTATTGTCATGTCCCTCCTTCTC
Mouse_XR_879914.2           GAAAATTATTTCCATCAGGTCTACAACCTACTAAGCCATCTGAAATCCCT
Mouse_XR_001780177.1        --------------------------------------------------
Cattle_TCONS_00101347       --------------------------------------------------
Mouse_XR_872283.1           --------------------------------------------------
Chicken_TCONS_00086148      --------------------------------------------------
Mouse_XR_872226.1           --------------------------------------------------
Mouse_XR_879943.2           ATATGATGTGTTTGTTGTAATAATTACAAACTAAATAACTCACTATTATA
Mouse_XR_001780180.1        --------------------------------------------------
                                                                              

Human_NR_046288.1           --------------------------------------------------
Human_NR_046287.1           --------------------------------------------------
Human_NR_046290.1           --------------------------------------------------
Human_NR_046289.1           --------------------------------------------------
Cattle_TCONS_00101342       -TGAGACACACGGGCCAGAGAACCTCCCCTCTGGCTGGCAGGGAGCCCTG
Cattle_TCONS_00101343       --------------------------------------------------
Cattle_TCONS_00101346       --------------------------------------------------
Cattle_TCONS_00101345       --------------------------------------------------
Pig_TCONS_00111077          CTGTCTGGGTTGAGGGAAGTGGGCATCCAAACTGCCTCTGTGGGCTGGAC
Pig_TCONS_00111078          --------------------------------------------------
Cattle_TCONS_00092073       TTCTCTTGTCTGACTGTAGTGACTCTCCAGGACAGCACTAAGCTGTGGGC
Mouse_XR_872237.1           --------------------------------------------------
Cattle_TCONS_00092072       CTTTAAAATAGCTTAGGGAATTCTCTGGTGGTCCAGTGCTTAGGACTGCG
Mouse_XR_381043.2           --------------------------------------------------
Mouse_XR_879865.2           TTCCCTTCTAAGCCTTCCTTCTGATTTCATGTGTTATCACTATTATTTTG
Mouse_XR_879914.2           TAACCATGGTCCATTTCACTAGAACATTTAATTACTGATCAGAACATTAT
Mouse_XR_001780177.1        --------------------------------------------------
Cattle_TCONS_00101347       -----------------------------GGCAGGAGGCTTCATTCCAGT
Mouse_XR_872283.1           --------------------------------------------------
Chicken_TCONS_00086148      --------------------------------------------------
Mouse_XR_872226.1           --------------------------------------------------
Mouse_XR_879943.2           AAACCCTGAAGCTAAGGGCACTACTTGGACATAGTAGATACTAATTATAT
Mouse_XR_001780180.1        --------------------------------------------------
                                                                              

Human_NR_046288.1           --------------------------------------------------
Human_NR_046287.1           --------------------------------------------------
Human_NR_046290.1           --------------------------------------------------
Human_NR_046289.1           --------------------------------------------------
Cattle_TCONS_00101342       CCAGGGCCACGTCTGGACAGTACAGGCACTGGCCAGTGCCTCTGGGCCGG
Cattle_TCONS_00101343       --------------------------------------------------
Cattle_TCONS_00101346       --------------------------------------------------
Cattle_TCONS_00101345       --------------------------------------------------
Pig_TCONS_00111077          AGGCTGAAAAACCACAAGGCAACAACCTCCCGGGGCCACCTGGGGCTGTG
Pig_TCONS_00111078          --------------------------------------------------
Cattle_TCONS_00092073       AGTAGTAGATAGTGAGTGTGTTCTGGAAGTCAGTACTTCTGGGACATCAA
Mouse_XR_872237.1           --------------------------------------------------
Cattle_TCONS_00092072       CATTTTCACTGCCGAGGGCATTCGATCCCTGGTGATGGAACTAAGATTCT
Mouse_XR_381043.2           --------------------------------------------------
Mouse_XR_879865.2           TTTATAAAGTTAATATTATTATGTGTGTTCATACATGTAAATGAAATTTG
Mouse_XR_879914.2           AAATAAAGTAAGCTGGCAAGAGCTAGAGTGTGCCACACCTCAGCCCTGTC
Mouse_XR_001780177.1        --------------------------------------------------
Cattle_TCONS_00101347       TTCCAGGCCATGCCTGACCAGGCTGCCTATGGAGCATCAGCTGGTAGTGC
Mouse_XR_872283.1           --------------------------------------------------
Chicken_TCONS_00086148      --------------------------------------------------
Mouse_XR_872226.1           --------------------------------------------------
Mouse_XR_879943.2           ATTAATTGAATTAATGAATATTCAGGACAACAATAAATCCTCAAATCCAT
Mouse_XR_001780180.1        --------------------------------------------------
                                                                              

Human_NR_046288.1           --------------------------------------------------
Human_NR_046287.1           --------------------------------------------------
Human_NR_046290.1           --------------------------------------------------
Human_NR_046289.1           --------------------------------------------------
Cattle_TCONS_00101342       GGGAGAATCCCACACGCCACTGAACAGGAGAAAGGATGACACCTTTCCCT
Cattle_TCONS_00101343       --------------------------------------------------
Cattle_TCONS_00101346       --------------------------------------------------
Cattle_TCONS_00101345       --------------------------------------------------
Pig_TCONS_00111077          CATGGCTCCTCGAGCAGCCCGTCCCACTCAACTTTGTAAAAGCCAATAAA
Pig_TCONS_00111078          --------------------------------------------------
Cattle_TCONS_00092073       AATAGATGTTAAGTCAAATATCCCCCCATCCCCCCAAAATCTTTTTTCCC
Mouse_XR_872237.1           --------------------------------------------------
Cattle_TCONS_00092072       TGCAAGCTGCTAGTGCAGCAAAAAATAAACGGACAAAAACCTCAAACAAC
Mouse_XR_381043.2           --------------------------------------------------
Mouse_XR_879865.2           CTAAGCCTCTTTAGTGTTGCTTGCATGTAGATGTTTTTAGGTCTGGCCAC
Mouse_XR_879914.2           CTGTTTCCCTGAGGGAGGGAGACTATTTTTAATGATGGAGATGATACTCT
Mouse_XR_001780177.1        --------------------------------------------------
Cattle_TCONS_00101347       GTTGTAAGACGATAAAACACAAAATTCCTATTTGCCTTGTAAATAGTTAC
Mouse_XR_872283.1           --------------------------------------------------
Chicken_TCONS_00086148      --------------------------------------------------
Mouse_XR_872226.1           --------------------------------------------------
Mouse_XR_879943.2           AGGAGCCAACTCTGTACAGATTATGAATAAATAAATGTTTCTAGCATCCT
Mouse_XR_001780180.1        --------------------------------------------------
                                                                              

Human_NR_046288.1           --------------------------------------------------
Human_NR_046287.1           --------------------------------------------------
Human_NR_046290.1           --------------------------------------------------
Human_NR_046289.1           --------------------------------------------------
Cattle_TCONS_00101342       CCCAAACAGCAACAGCGCCCAAG--GCTGCCTCCGAGACCAGAGATGGGG
Cattle_TCONS_00101343       --------------------------------------------------
Cattle_TCONS_00101346       --------------------------------------------------
Cattle_TCONS_00101345       --------------------------------------------------
Pig_TCONS_00111077          TCAAAGAACTGAGTCAGGAAAAA--GTCGAACATTTGGTTAGTCTGGGAT
Pig_TCONS_00111078          --------------------------------------------------
Cattle_TCONS_00092073       CATGTATGTGGAGTTGATTTCAGTTATTTAAAAACTGAGTACAGCTGAGT
Mouse_XR_872237.1           --------------------------------------------------
Cattle_TCONS_00092072       CTAAAAAACTTTTACTGTGTTAGTTCTGGCTGTCATAATTTGACCCTACA
Mouse_XR_381043.2           --------------------------------------------------
Mouse_XR_879865.2           CTGGATCACCCGTTAGGAACTCATCCCTGAGAAAGACTGGTTCTCCCTCT
Mouse_XR_879914.2           AGTTGCTCTACATAGAGACACAGGAGCAGCTTTGCAGAACACGATTACCC
Mouse_XR_001780177.1        --------------------------------------------------
Cattle_TCONS_00101347       ACCTGACTAGGCTTCTAAGACAGAGGCACAGCTTGGAAAGGAATTTGAGA
Mouse_XR_872283.1           --------------------------------------------------
Chicken_TCONS_00086148      --------------------------------------------------
Mouse_XR_872226.1           --------------------------------------------------
Mouse_XR_879943.2           CCTAAGCCATTGGCTGTAAATAGTGAGTGTAAAGTTCTATTTTCATGGTT
Mouse_XR_001780180.1        --------------------------------------------------
                                                                              

Human_NR_046288.1           --------------------------------------------------
Human_NR_046287.1           --------------------------------------------------
Human_NR_046290.1           --------------------------------------------------
Human_NR_046289.1           --------------------------------------------------
Cattle_TCONS_00101342       CAGGCGTGGCTCCAGGTCACCCAGGAAGGAAAGGCCTCCCCAGGCAACTC
Cattle_TCONS_00101343       --------------------------------------------------
Cattle_TCONS_00101346       --------------------------------------------------
Cattle_TCONS_00101345       --------------------------------------------------
Pig_TCONS_00111077          TGAACTGCACTCCACCCAACAAGCTCAGACGTCCTGTTTTGGTTTGCAGC
Pig_TCONS_00111078          --------------------------------------------------
Cattle_TCONS_00092073       TACTTAGTTCTTTTCTCTATCTAGTGGGTATGTACGAAATTTTAATTTTG
Mouse_XR_872237.1           --------------------------------------------------
Cattle_TCONS_00092072       TAACCTTGAACATGAAAAGGATCCAAGTTCAATGTTGAGTGCGTGACCCT
Mouse_XR_381043.2           --------------------------------------------------
Mouse_XR_879865.2           TGCAGCAGCCATTAGCAATCTCTCAGACTATAGCTTGAGGGGCGGGCCTT
Mouse_XR_879914.2           TGAATCACCTCAAAATGGAACATGGAACTATCCTCCCCTCAAAGGAAGTT
Mouse_XR_001780177.1        --------------------------------------------------
Cattle_TCONS_00101347       CCTGGGACTTGCTCCCTGGTATGAAGAAGGGCCTTTGGCCTGGGGGTATC
Mouse_XR_872283.1           --------------------------------------------------
Chicken_TCONS_00086148      --------------------------------------------------
Mouse_XR_872226.1           --------------------------------------------------
Mouse_XR_879943.2           CCTTATATTCCTTTTTGGATTCTGAGATGGAGCCCCAGAGAGATGACATT
Mouse_XR_001780180.1        --------------------------------------------------
                                                                              

Human_NR_046288.1           --------------------------------------------------
Human_NR_046287.1           --------------------------------------------------
Human_NR_046290.1           --------------------------------------------------
Human_NR_046289.1           --------------------------------------------------
Cattle_TCONS_00101342       CCAGTCCGAGGCCTTGAACCTGTCACCCTGCAGGGAGTAAGTTCACTTCA
Cattle_TCONS_00101343       --------------------------------------------------
Cattle_TCONS_00101346       --------------------------------------------------
Cattle_TCONS_00101345       --------------------------------------------------
Pig_TCONS_00111077          CCAGACACTCCTTGCATTTGATCTACCCAACCTGTTTCTGTCTATACCTC
Pig_TCONS_00111078          ----------------------------------------GCACTTTCCC
Cattle_TCONS_00092073       ATATGAGTAGTATTACAAGCATCTCTCCATCATTATAGTTCCCAAGCTGC
Mouse_XR_872237.1           --------------------------------------------------
Cattle_TCONS_00092072       AAATGGAAAAATTACCTGACAATGTTCCTTTAACGTCTGAAGCAATTTAT
Mouse_XR_381043.2           --------------------------------------------------
Mouse_XR_879865.2           GTGAGATTGCTCTCATCTGTGATGGCATGTCAATCTGCGTTTTCCTTGTT
Mouse_XR_879914.2           ACCCACCTGTTCTTGGTAGTTCAGAATGCCCTCCTGCAGCACTGCTTAGC
Mouse_XR_001780177.1        --------------------------------------------------
Cattle_TCONS_00101347       TGAGGGCAAGGCTTGTCTTGGTCAACCCCTCAACCTGGAGAACCACCCTC
Mouse_XR_872283.1           --------------------------------------------------
Chicken_TCONS_00086148      --------------------------------------------------
Mouse_XR_872226.1           --------------------------------------------------
Mouse_XR_879943.2           ACTAAATGACATTCAGGACATGGAAATTACTGTTTCCTCCATGGAGAGGT
Mouse_XR_001780180.1        --------------------------------------------------
                                                                              

Human_NR_046288.1           --------------------------------------------------
Human_NR_046287.1           --------------------------------------------------
Human_NR_046290.1           --------------------------------------------------
Human_NR_046289.1           --------------------------------------------------
Cattle_TCONS_00101342       CTCGCT--CAGTGTGCCTGACTCTTTGCGACCCCATGGA--CTGCAGCAC
Cattle_TCONS_00101343       --------------------------------------------------
Cattle_TCONS_00101346       --------------------------------------------------
Cattle_TCONS_00101345       --------------------------------------------------
Pig_TCONS_00111077          ATAATG--CTAACTAACACTGGCAAAACCTACCCCTACA--TTTTTCTGC
Pig_TCONS_00111078          GTC-TC--CTGTCTGATG-TGGTGACTCTTGTGTTAAT---TATCTCTGA
Cattle_TCONS_00092073       TGACAG--CTTTTAAATCATGATCATTCTC-TCTGAAAA--CCCCACTGA
Mouse_XR_872237.1           --------------------------------------------------
Cattle_TCONS_00092072       GCCATGACCCTACAGGAGCAGAAAACTTCTAACATGGCA--TAGCAGTCA
Mouse_XR_381043.2           --------------------------------------------------
Mouse_XR_879865.2           CAGGTCCTGTTTAGCTGACCAACTGTTGACATTTCATGC--GGGTAGCTT
Mouse_XR_879914.2           GCGGCTTGCTGGCTGGTGCTGTCAGTCTCATGTGCAGCAGTTTCTTCTGA
Mouse_XR_001780177.1        --------------------------------------------------
Cattle_TCONS_00101347       CCTGCCTCCTGTGTGCTGAGAGCAGGGGCTACTGGTTCAGTCTTGCCCAG
Mouse_XR_872283.1           --------------------------------------------------
Chicken_TCONS_00086148      --------------------------------------------------
Mouse_XR_872226.1           --------------------------------------------------
Mouse_XR_879943.2           GGCAGTGGATATAGAATCTGATCTGCATAAAAGGTCACAGTAAGCAGAAG
Mouse_XR_001780180.1        --------------------------------------------------
                                                                              

Human_NR_046288.1           --------------------------------------------------
Human_NR_046287.1           --------------------------------------------------
Human_NR_046290.1           --------------------------------------------------
Human_NR_046289.1           --------------------------------------------------
Cattle_TCONS_00101342       GCCCGGCTT--CCCTGCCCATCACCAACTCCCAGAGCTTACTCAGACTTG
Cattle_TCONS_00101343       --------------------------------------------------
Cattle_TCONS_00101346       --------------------------------------------------
Cattle_TCONS_00101345       --------------------------------------------------
Pig_TCONS_00111077          CAAGCAAAA--CAGCCTCCCCCATCCTCTGAGAGGCCTCAGTG-AGCCAA
Pig_TCONS_00111078          TGACACACT--CAGCTTTTCTCATACTGGAGGAGAAGACAGTGGAACCAG
Cattle_TCONS_00092073       CGACACACA--TACTTCTCCTCATACTTGAGG------TAGTGGAGCCAG
Mouse_XR_872237.1           --------------------------------------------------
Cattle_TCONS_00092072       CCACCATCT--ATAGGCCCATCTGCACTGTAACAACTGAATGGAAACCGC
Mouse_XR_381043.2           --------------------------------------------------
Mouse_XR_879865.2           CCCTGAAAT--AGATTGAAGACACTATCACCCAGGATATGTCCTGGTTGT
Mouse_XR_879914.2           CAGAGTCTA--TACAGTGTGTAGGCATTCCCCTCCTTCTGAGGGAGCCAG
Mouse_XR_001780177.1        --------------------------------------------------
Cattle_TCONS_00101347       AGGCTACCC--ACAGGCCTGAGGCTGGACTAGTGGGGCTGGTCAAGTCCT
Mouse_XR_872283.1           --------------------------------------------------
Chicken_TCONS_00086148      --------------------------------------------------
Mouse_XR_872226.1           --------------------------------------------------
Mouse_XR_879943.2           AAAAGAAGCGCCAGCCCCTGCAGGGGCCACGGAGAGGACCAGCCTCTACA
Mouse_XR_001780180.1        --------------------------------------------------
                                                                              

Human_NR_046288.1           --------------------------------------------------
Human_NR_046287.1           --------------------------------------------------
Human_NR_046290.1           --------------------------------------------------
Human_NR_046289.1           --------------------------------------------------
Cattle_TCONS_00101342       ATGCTTATGCTTGCTTTATTGTTGTTCTAAAGTCCAGC----GATGAGGT
Cattle_TCONS_00101343       --------------------------------------------------
Cattle_TCONS_00101346       --------------------------------------------------
Cattle_TCONS_00101345       --------------------------------------------------
Pig_TCONS_00111077          GCCCGGACTCTGCATTAAGAATCCGTTTCCATGTGC----------CTCT
Pig_TCONS_00111078          GGCAGGAGTATTTTACAGATTTTACATCACACAAGCAA----CCTACTTC
Cattle_TCONS_00092073       GACAGGAATATTCTATAGCTCTCATGTCACACAAGCAGACCTTCTACCAC
Mouse_XR_872237.1           --------------------------------------------------
Cattle_TCONS_00092072       CAGTCTAAAATCAGAATGCCAGGAATTCTCTGTGGTCCAGGGGTGAGGAC
Mouse_XR_381043.2           --------------------------------------------------
Mouse_XR_879865.2           CTGGCTCTTATACCCACCCCCTTCCCCCACATCTTCCACAATGTTTCATG
Mouse_XR_879914.2           GGGCCTGCTGCTCATCCACAATGCTACTTCATTAGGATCTGGTTTCCTAT
Mouse_XR_001780177.1        --------------------------------------------------
Cattle_TCONS_00101347       CAAGCAAGGCTGGGTCCTTCCAGGCTCAACCCAGGCCATGGTGGTCTGAA
Mouse_XR_872283.1           --------------------------------------------------
Chicken_TCONS_00086148      --------------------------------------------------
Mouse_XR_872226.1           --------------------------------------------------
Mouse_XR_879943.2           GAGGCAATGGCCAACTCATTTCTAGAGCACACAGTGGCTGAAATAATTTT
Mouse_XR_001780180.1        --------------------------------------------------
                                                                              

Human_NR_046288.1           --------------------------------------------------
Human_NR_046287.1           --------------------------------------------------
Human_NR_046290.1           --------------------------------------------------
Human_NR_046289.1           --------------------------------------------------
Cattle_TCONS_00101342       TATTCCTCAGACAACCAG-AACCTCTAACAGTGACCCAGGATAGATAAAG
Cattle_TCONS_00101343       --------------------------------------------------
Cattle_TCONS_00101346       --------------------------------------------------
Cattle_TCONS_00101345       --------------------------------------------------
Pig_TCONS_00111077          TCTATCCTCTTAAACAGG-AACCTTGCCCCAGACTCCCAGCATTTCTGGC
Pig_TCONS_00111078          GCTGCTCTCCTACTCAGA-AAG-TCAACAGGAATTTCCTGTTTCTTTTAT
Cattle_TCONS_00092073       TCTGCTGTCCTACTGGCATAGAGTCAACAGGAACTTCCTGTCCCTTTTAT
Mouse_XR_872237.1           --------------------------------------------------
Cattle_TCONS_00092072       TCCGTGCTTCCACTGCAAGGGGCGTGGGTTCAAAGTCTGGGAAACTAAGA
Mouse_XR_381043.2           --------------------------------------------------
Mouse_XR_879865.2           AGCCCTGGGTAAAGGAGTTGTGTTGTAGATGTATCTAATGGGACTGGGCA
Mouse_XR_879914.2           TCTTTCTCTTCTATAGTTCAGGTAAGGCATTAATTTTTTTTTCAGCCACA
Mouse_XR_001780177.1        --------------------------------------------------
Cattle_TCONS_00101347       AAAGCACCCTGCCCTCTGGACCCAGGGTTTCTGTGCAATGGGGGTAGGAC
Mouse_XR_872283.1           --------------------------------------------------
Chicken_TCONS_00086148      --------------------------------------------------
Mouse_XR_872226.1           --------------------------------------------------
Mouse_XR_879943.2           TGAAGTGTTTTCTGGTTATTTGTTTATCACTCTATTCTTTTAATCCCAAA
Mouse_XR_001780180.1        -GATTGGCTGCATGCACCGAGGGGGCGGAGAATACCGAGCAGAACCGAGT
                                                                              

Human_NR_046288.1           --------------------------------------------------
Human_NR_046287.1           --------------------------------------------------
Human_NR_046290.1           --------------------------------------------------
Human_NR_046289.1           --------------------------------------------------
Cattle_TCONS_00101342       TAAACCAGTCTTGTTGACTCACACCCTCACCCCAGTAGGAAATGTAACTG
Cattle_TCONS_00101343       --------------------------------------------------
Cattle_TCONS_00101346       --------------------------------------------------
Cattle_TCONS_00101345       --------------------------------------------------
Pig_TCONS_00111077          TGGCCCGGTAACCCGAGAACCTTCATGTG-AACACTCGGGGCTTCATTCA
Pig_TCONS_00111078          CCACCAAA------GGGAAACCTCAGGTACAGGGCTGGCGGTCCTCAGTG
Cattle_TCONS_00092073       CTACCCAA--------GGGCACAGGGTGCCAGGGTTGGAGGCCCTTAGTG
Mouse_XR_872237.1           --------------------------------------------------
Cattle_TCONS_00092072       TCCCGCAAGCCACATGGTGCAGCCAAAAAGGAAAAAATAAAATAAAATAG
Mouse_XR_381043.2           ---------------------------------AATAGCTGTTCTTCATG
Mouse_XR_879865.2           CCTCATGGTCTGTTCTCTGCATTTTGACCAACTATAGATTTCTGTCATGG
Mouse_XR_879914.2           TTTATAGACTCATCAATTTCACTTCAGGACATTAAAGGATGCTTTTACAA
Mouse_XR_001780177.1        --------------------------------------------------
Cattle_TCONS_00101347       AGAACAGTGTCTGGAGTTCACAGGCTCTGTGACAGGAACTTGCTCATGTG
Mouse_XR_872283.1           --------------------------------------------------
Chicken_TCONS_00086148      --------------------------------------------------
Mouse_XR_872226.1           --------------------------------------------------
Mouse_XR_879943.2           TTTTCATAATACATGCTTATAACATCATATGTAAGTGCATCTTTGGAGGG
Mouse_XR_001780180.1        GGAGACGAGCGCCCGAGGCCGGGAGAGTAGGGGGCAAGCGGAGGCCACTG
                                                                              

Human_NR_046288.1           --------------------------------------------------
Human_NR_046287.1           --------------------------------------------------
Human_NR_046290.1           --------------------------------------------------
Human_NR_046289.1           --------------------------------------------------
Cattle_TCONS_00101342       CCAGAGGCCTCCCTC--CAGAAGTCTGACGGTGTATGGGGTGTAGGCCTC
Cattle_TCONS_00101343       --------------------------------------------------
Cattle_TCONS_00101346       --------------------------------------------------
Cattle_TCONS_00101345       --------------------------------------------------
Pig_TCONS_00111077          CGGAGGAGCTGCCAG--CCTGAATACAAGCAGCTGCCTGGGCCCTCTTGC
Pig_TCONS_00111078          CACATCACCTGCCC---CTTGCGCATGAG-AACAGTCAACACCACACTGT
Cattle_TCONS_00092073       CCCATCACCCACCCGCGCCTCCCACAGGAGAACAGTCAACAGCACACTGT
Mouse_XR_872237.1           --------------------------------------------------
Cattle_TCONS_00092072       CACAAGGTGTCATTTTATACTGGAGCTGAATCTCTTTTAAACAACTTCAT
Mouse_XR_381043.2           CACAGGCCTTTCACAAGTATCACTTCCTCAGAGAAGTGCCCTCTGACCGC
Mouse_XR_879865.2           TCTCCCTCTACAGCATAAAGACACTTCTTTGATGAAGGATGAGAGCTACT
Mouse_XR_879914.2           AATGTCCACCATGCAGAAAGAAACTGAGCTACAGGGTGAAGCCTCTATAT
Mouse_XR_001780177.1        --------------------------------------------------
Cattle_TCONS_00101347       GCCCAGCCAGGAGCAAAATCAGGACAAAGTGCAGGAGCCCCAGGTCTGCC
Mouse_XR_872283.1           --------------------------------------------------
Chicken_TCONS_00086148      --------------------------------------------------
Mouse_XR_872226.1           --------------------------------------------------
Mouse_XR_879943.2           TAGGTAGAAAGAAGGGATGACATCTGGACTGGAAGAGAGAGAGAGAGAGA
Mouse_XR_001780180.1        ATTCCCATTTGTGCTGTCTACATAATATCGGATGTGGGATCACCCACTGG
                                                                              

Human_NR_046288.1           --------------------------------------------------
Human_NR_046287.1           --------------------------------------------------
Human_NR_046290.1           --------------------------------------------------
Human_NR_046289.1           --------------------------------------------------
Cattle_TCONS_00101342       TGACCAAGACCCCTAGGGAGAGTGACTCTGGTCCAGGGCAGGGGAGGGTC
Cattle_TCONS_00101343       --------------------------------------------------
Cattle_TCONS_00101346       --------------------------------------------------
Cattle_TCONS_00101345       --------------------------------------------------
Pig_TCONS_00111077          TCCCTAACTACTAGGCTGGTTGTTTGCTGGCTGAGCAGAACAATGGCCCA
Pig_TCONS_00111078          GAACTTATCATAGAATAGATTTATT--TACCTGA----AACCATGTCTGT
Cattle_TCONS_00092073       GAACTTATCGTAGAATAGATTTATT--TACCTGA----AACCATGTCTGT
Mouse_XR_872237.1           --------------------------------------------------
Cattle_TCONS_00092072       ATATTAGCTCTAGCTTGTACTCTCATATACCTGGCCACAATTTTATTAAG
Mouse_XR_381043.2           ACCCCTTGGCTCCACTCATCTCCAG--TTTTCTGTCGTAATCAGTGGAAA
Mouse_XR_879865.2           CTTAGCAGTGGGTATGAGGGTCTATGTGGATTTTAAGATGATGGACAACT
Mouse_XR_879914.2           GAAGCACCTGCCGAGAGTCATGCAGGATTCCTTTGCTTTTGACTACACTT
Mouse_XR_001780177.1        --------------------------------------------------
Cattle_TCONS_00101347       CTTGACTCCCAGGCTGCAGGCAGAGGAAAAATTCAAGTCTCAGTCTGTGG
Mouse_XR_872283.1           --------------------------------------------------
Chicken_TCONS_00086148      --------------------------------------------------
Mouse_XR_872226.1           --------------------------------------------------
Mouse_XR_879943.2           GAGAGAGAGAGAGAGAGAGAGAGAGAGAGAGGGAGAGAGAGAGATCACCT
Mouse_XR_001780180.1        AGTGTGGTTGATCAACCAAAGAACATGCAAAAGGAGAACTCCATCCCTGA
                                                                              

Human_NR_046288.1           --------------------------------------------------
Human_NR_046287.1           --------------------------------------------------
Human_NR_046290.1           --------------------------------------------------
Human_NR_046289.1           --------------------------------------------------
Cattle_TCONS_00101342       TGGGGAAACCCCATTCCAGTGCTCCCTGAGCTCCAATCTGTCCAGGGGTA
Cattle_TCONS_00101343       --------------------------------------------------
Cattle_TCONS_00101346       --------------------------------------------------
Cattle_TCONS_00101345       --------------------------------------------------
Pig_TCONS_00111077          GTAACTGTGCTTTAAATGTACCCTGGAGAGAAAAAACAAGTCTCAGCCAC
Pig_TCONS_00111078          GCAA---TACTTTTTACCAGCACAGAAATAAACTGATCTCTATTTACAGT
Cattle_TCONS_00092073       GCAA---TGCTTGTTACCAGCACAGAAATAAACTGATCTCTATTTAC---
Mouse_XR_872237.1           --------------------------------------------------
Cattle_TCONS_00092072       GTCAGCAAATCTAATATTCGAACTGAGGACCCAGAAGTTGTATCTTGCCG
Mouse_XR_381043.2           AGAAAGTATCTGCAGCCAGGTTTTCTCTTTGCTGCCATTCTGTACCTGGC
Mouse_XR_879865.2           CCAAGGAAATGGTGTTTTTCAGACACAGCAGGATGATGGACAACAACAGT
Mouse_XR_879914.2           CATGGAGGACTATTGTGATGGTTTGAATATGCTTGGCCCAGAAAATGG--
Mouse_XR_001780177.1        --------------------------------------------------
Cattle_TCONS_00101347       GTCCCTTACCCTACAGTCACAGGCCCCAGGTCACCCCGGGCTGCTCTCTG
Mouse_XR_872283.1           -------GCTTGTAGATGGCCCTGCTGTTTGCAAAATGCCAGGTTAGACA
Chicken_TCONS_00086148      --------------------------------------------------
Mouse_XR_872226.1           --------------------------------------------------
Mouse_XR_879943.2           GACCAAAGATCAGTGATAGTAAGTCACACGGAGCAGCTTGCTTTGCTGTG
Mouse_XR_001780180.1        AATGACAATGCAACAGCATGTAGACTAAATCCTGCCTGCATGGTAGACCT
                                                                              

Human_NR_046288.1           --------------------------------------------------
Human_NR_046287.1           --------------------------------------------------
Human_NR_046290.1           --------------------------------------------------
Human_NR_046289.1           --------------------------------------------------
Cattle_TCONS_00101342       CCAGAAGGAGGGGCTGTAGGTCAGGGAAGCAAAAGGGGGAAGGCAGAAAT
Cattle_TCONS_00101343       --------------------------------------------------
Cattle_TCONS_00101346       -----------------------------------------TGTCTTTGC
Cattle_TCONS_00101345       -----------------------------------------TGTCTTTGC
Pig_TCONS_00111077          AAAGGATATGACCTAGAAGGTGAAAAGAGGCAGCCTA---TTTAAGAGGA
Pig_TCONS_00111078          CTAAAGTCAAACATGCGTTGTGATAAATTGACGTTTAGCATTTTATTAAT
Cattle_TCONS_00092073       --AGGCTGCCGTCTATGGGGTCACACAGAGTTGGACATGACTGAAGCGAC
Mouse_XR_872237.1           --------------------------------------------------
Cattle_TCONS_00092072       TTTATTTTGCTGTGTTTCAGTGGCAGCTCAGAGGATTAAAAATGAATGAA
Mouse_XR_381043.2           CACTCTCCTCTCCTTGAAAACTAAGAATCTCCATGAGAGCCTGGTCAATC
Mouse_XR_879865.2           CATGTAACCAGCACCTTGCGTTGGAGGTCAAGAGATATGCCTGCCAACCT
Mouse_XR_879914.2           --CACTATTAGGAGGGGGCCTTGTTGGAGGAAGTGTGTCACTGTAGGGGT
Mouse_XR_001780177.1        -------------------GTTGGGTTGGGTTGGGTTTTCTGCTTACGGA
Cattle_TCONS_00101347       CCCTCTCGGGCCCAGCTGTCCTGACCTGCCCTCCTCGGCGCTCTCTTGGG
Mouse_XR_872283.1           AGAGAATCAAACCCCTGAAGCACGGCCTGGATGGGCAGGACCTCCCGGGA
Chicken_TCONS_00086148      --------------------------------------------------
Mouse_XR_872226.1           --------------------------------------------------
Mouse_XR_879943.2           GCCTGAGAATGTGTCCACAGGGGCAGAAGACTGATTCATACACCACCCCT
Mouse_XR_001780180.1        GGAAGCAAATATTCCAGATACAGGCTGGAGAGATAGCTCAGCGGTTAAGA
                                                                              

Human_NR_046288.1           --------------------------------------------------
Human_NR_046287.1           --------------------------------------------------
Human_NR_046290.1           --------------------------------------------------
Human_NR_046289.1           --------------------------------------------------
Cattle_TCONS_00101342       CCCCTCACAGCGCCAAAAGGAGGAGCAGAAGAGAGCAGTCTGCC--CCTA
Cattle_TCONS_00101343       -CTGGGGGGTTGCAAGATGGGAGACGTCCATAGAGGAGTTTCCTAGCCCC
Cattle_TCONS_00101346       CCCCTTATCTCCCCAGCCAGG----CTGAGGAGAGGAAGTTGTCA-TCTC
Cattle_TCONS_00101345       CCCCTTATCTCCCCAGCCAGG----CTGAGGAGAGGAAGTTGTCA-TCTC
Pig_TCONS_00111077          ATGAATGGAGGCCTGAGTTTCCTGGTTCAGTTAATTGCTTTCACTTGCCT
Pig_TCONS_00111078          ATAAATGCA--TCACAATATTCGTATTGCACCAACATCTGTCTACTGCTT
Cattle_TCONS_00092073       TTAGCAGCAG-CAGCAGCAGCAGGGTACAATAGTTTAGGAGCTCAGAACA
Mouse_XR_872237.1           --------------------------------------------------
Cattle_TCONS_00092072       AAATGTGTTTTTGAGGCAAGAAATACTAAGATTAATTTTTTTCCTCAGTA
Mouse_XR_381043.2           TTTCCAACAACAGTCAAAGGGAGGCCTTCATGGGGTGTGGTCTGACACCT
Mouse_XR_879865.2           CTGCCCTTCATCAACCAGCTGCAGTGCCTTAGGAACATCATGGGAGCCCC
Mouse_XR_879914.2           GGGCTTTGAGAGACCATCTTCCTAGCTGCTTAGAAGCCAATCTTCTCCTG
Mouse_XR_001780177.1        TCCATCATTGGGGGAAGCAAAAGCAGGAGCTCGAGGGCGAATTCAGAAGA
Cattle_TCONS_00101347       CCTCTCCTTGGCGGTGCCAGGTCTCCACCCTGGTGTTCCCTGCGTGGCGG
Mouse_XR_872283.1           ACTGGCTTTACAGGAAGCCTTTTAAAAAATAGTTGGAAATTGAAATCACC
Chicken_TCONS_00086148      --------------------------------------------------
Mouse_XR_872226.1           ---------------------CTAGCAGGTTTGTTCCAGGGTCGAGCCCA
Mouse_XR_879943.2           TAAGGATGTCCTTGAAGTGTGTGCATTTGACAGCTTAGGCAATGGGGCTG
Mouse_XR_001780180.1        GCACTGACTGCTCTTCCTTAGTTCAATTCCCAGCAACCACATGGCGGCTC
                                                                              

Human_NR_046288.1           --------------------------------------------------
Human_NR_046287.1           --------------------------------------------------
Human_NR_046290.1           --------------------------------------------------
Human_NR_046289.1           --------------------------------------------------
Cattle_TCONS_00101342       CCGGTCTGACTTGAGAGACCCAGCCCCCAGCACCACCACAG--CC-CCCC
Cattle_TCONS_00101343       TTGCTCGAACTCTGCCAAGTGTGACCGTGGGTCCAGAGGGA--AC-CTAA
Cattle_TCONS_00101346       CCTCCCGATGGTGGACAGAGACACCCTCCGGACCTCAGGAG--GG-GGAG
Cattle_TCONS_00101345       CCTCCCGATGGTGGACAGAGACACCCTCCGGACCTCAGGAG--GG-GGAG
Pig_TCONS_00111077          TTTGCTT--TTTAATGAACCA-GCTAACAAGATTCTGGAATGAGT-CCTT
Pig_TCONS_00111078          TTGATTTCATTAAATAAGTTACATTTAATACAGTGCAAAAT-AGC-TGTT
Cattle_TCONS_00092073       TTTGGTTACTGCAATCTAAAGTGGGCAAAAAGTTACTGTTAGAGTATCAG
Mouse_XR_872237.1           --------------------------------------------------
Cattle_TCONS_00092072       ACACAGTCAACATGTAAGTTACTAGTTTAAGGCGGGATTGATACTATACA
Mouse_XR_381043.2           GCACAGTTCTTTTTCTGACACCGGGTCTCCCTTCTCCTTAC-ACAGCTAG
Mouse_XR_879865.2           GAGTCTTATCTTTGTGTCCACAACACTACAGGTCAGGTCGAAGCACCCCT
Mouse_XR_879914.2           TTTGCCTTCAGAACAAGGTGTTGAATTCTCACCTACTTCAGCGCCATGCC
Mouse_XR_001780177.1        AACCGAAGCAGGGGCGGCATGGGAGTACTAACTGCTTACTTCCCTAGGTT
Cattle_TCONS_00101347       CCAGCCCAGCTCCCTGGGGATATCCTGTCACCTTGGCTCAGAGCC-CAAG
Mouse_XR_872283.1           CCAAGGAACTACTAAACAGCCGAGCCTCGCAGCTTCTTCTGGATTGAGCC
Chicken_TCONS_00086148      --------------------------------------------------
Mouse_XR_872226.1           CAAGAAGCGCTCACTGCACTGAGAAGGCAGGGTTTGCCTGGCCTGACAGA
Mouse_XR_879943.2           TGAGGTTGTGGTTAAGAAACTTCAGATAGGAAAAATCACCCTGGGCCATC
Mouse_XR_001780180.1        ACAAGCATCTGTCATGGGATCCGACGCCCTTCTCTGGTGTGTCTGAAGAC
                                                                              

Human_NR_046288.1           --------------------------------------------------
Human_NR_046287.1           --------------------------------------------------
Human_NR_046290.1           --------------------------------------------------
Human_NR_046289.1           --------------------------------------------------
Cattle_TCONS_00101342       ACCATCACCACCACATACCCCCATCACGCTGGCCTGTGCTGCCCA-----
Cattle_TCONS_00101343       AA----GCCTATGAATAAGCAAGTCTCCCT--CCGGAGCTGACGA-----
Cattle_TCONS_00101346       GG---GACCGTATCACGTGAGGGTGTGCCTGCTTCGTCCCAGCCT-----
Cattle_TCONS_00101345       GG---GACCGTATCACGTGAGGGTGTGCCTGCTTCGTCCCAGCCT-----
Pig_TCONS_00111077          TAAGCTAACAAAGTGCACTTTCCCGTCTCCTGTCTGATGTGGTGA-----
Pig_TCONS_00111078          TGCACACTCAAAAAATAACTGAA-GT------TATGAGCTAGAAG-----
Cattle_TCONS_00092073       TATGAGAACAAAAGCTTGAGTAGCATC----ATTTGACAGAGCAG-----
Mouse_XR_872237.1           --------------------------------------------------
Cattle_TCONS_00092072       TGCAGCATTTAAAATTATGTTAAAGTTTAAACTTGCATTACAAAGAAATC
Mouse_XR_381043.2           CTTGCTGCATGACCTTTGTGGAACATAACCTTTCCTTATCGACTGAGATC
Mouse_XR_879865.2           TCATGTGCCACCAGTCATGCTGAGATTCCTTCACAGTGGTGACGGGGAGC
Mouse_XR_879914.2           TGCCATGATAAGAATGGATTGGACTTCTGAAACTCTAAGCCAGCGCCAAT
Mouse_XR_001780177.1        TGCTACCTTTTTAATACAGCCAGGACCACCCAGCTAGGGATAGTTCTAGC
Cattle_TCONS_00101347       CACTGCCTCTTGCCAGGTCAGCCCCCGCAGTCTGGGTCCCTTCCAGGTCC
Mouse_XR_872283.1           GTAGCTGATTCCTGTGAACTGGATTGCTAACATCCTGACAACACA--GAT
Chicken_TCONS_00086148      --------------------------------------------------
Mouse_XR_872226.1           CACATAGCCCACCAGAAGCCTAGGCTGCCTGGCTTCAAAACTTACCAAAG
Mouse_XR_879943.2           TGGGTGGGCTGACATAAACGTAAGGTCTTTATCTGAAGGACAGAAGCAGA
Mouse_XR_001780180.1        AACTACAGTATACTCACACATAATATAAATAAATTAATCTTTAAAAACAA
                                                                              

Human_NR_046288.1           --------------------------------------------------
Human_NR_046287.1           --------------------------------------------------
Human_NR_046290.1           --------------------------------------------------
Human_NR_046289.1           --------------------------------------------------
Cattle_TCONS_00101342       -------GATCTTTGGGATCCACCTTGGCCGTACAAGGTCAGAG-ATTTC
Cattle_TCONS_00101343       -------TGTTTTT-----CTTCTTTTGATGTTGCAGTTAAGTTCACTTC
Cattle_TCONS_00101346       -------GCCTCCT----CTTGCTGCTGCTACTGGATTCCTCTT-CCTGC
Cattle_TCONS_00101345       -------GCCTCCT----CTTGCTGCTGCTACTGGATTCCTCTT-CCTGC
Pig_TCONS_00111077          -------CTCTTGTGTTAATTATCTCTGATGACACACTCAGCTTTTCT-C
Pig_TCONS_00111078          -------CCTACATTTTAACCAACACCTGTAGTGTTTTCAATAAATTTAT
Cattle_TCONS_00092073       -------TTTTTAAAGAGTCCAGCAGGCA-GTTGGAGTCACACCAGGTGA
Mouse_XR_872237.1           ----------------------------------TTGTGAAGATGTGTGG
Cattle_TCONS_00092072       A----GCTTATTTTTACTCCTGCTGCTGCTACTGCTGCTAAATCACTTCA
Mouse_XR_381043.2           C----TTGAGTTTCTACCTTGGATCACTCCTGAGCTCTCACCCCAGGAAG
Mouse_XR_879865.2           CTGATGGGTCAACAGGTCATTAAGTAGAAGGAAAACTCGAACGGTCCTAT
Mouse_XR_879914.2           T--AAATGTTTGCCTTTATAAGAGTTGCCTTGTCATGGTGTCTCTTCAGA
Mouse_XR_001780177.1        CACATTTGAGGAGACACTCTCACATCAATCAGCAACCAAAAATATGCCCT
Cattle_TCONS_00101347       CCAGGTGGGGCCCAGGAGCCCAGAGAGTTCAGGGAAGTTGGCAAAGACAC
Mouse_XR_872283.1           TGGATTTGCTCCAAAGAACTATTTCTAAACAGAGGCACTGGCTTGCTTGC
Chicken_TCONS_00086148      -------------------------------CAGTCCTTCTGTCTGCCAC
Mouse_XR_872226.1           T---TCAGGCCACCTGATCTGAGATCTGTCAGAGATGCTCCGAGACTGCC
Mouse_XR_879943.2           C-AGTAGAGTGATGTGGTCATGAGCCGAACAGTGCAATAAACCTCCCTAC
Mouse_XR_001780180.1        A-AACAAGACTCCAGACACTGACAGGAAGAAGTAGACAATAACAAGTCTG
                                                                              

Human_NR_046288.1           -----------------GTGGCCCCCCGCGCC----GCAGCCG---GCAT
Human_NR_046287.1           -----------------GTGGCCCCCCGCGCC----GCAGCCG---GCAT
Human_NR_046290.1           -----------------GTGGCCCCCCGCGCC----GCAGCCG---GCAT
Human_NR_046289.1           -----------------GTGGCCCCCCGCGCC----GCAGCCG---GCAT
Cattle_TCONS_00101342       AGA---ACTGAGTCCACTTGACTGGTTGTTC-----AGACTGC---AGAC
Cattle_TCONS_00101343       ACTC--GCTCAGTGTGCCTGACTCTTTGCG------ACCCCAT---GGAC
Cattle_TCONS_00101346       ACA---GCCC--TGCAGCTGCCCTCCTGCTC-----AAG-TAC---CTTC
Cattle_TCONS_00101345       ACA---GCCC--TGCAGCTGCCCTCCTGCTC-----AAG-TAC---CTTC
Pig_TCONS_00111077          ATACTGGAGGAGAAGACAGTGGAACCAGGGCA----GGAGTAT---TTTA
Pig_TCONS_00111078          AAATAAGCAAACTGTACAGGGCCAATTAAAAA----GTAGCAT---GTTT
Cattle_TCONS_00092073       ATGT--GCGGCCCAGAAAAGAAACTGCAGGCT----CATGTCC---TTCC
Mouse_XR_872237.1           ACAGAGGGGTGCTCTGTGGGACACACTGTGCC----ACACTGTA--GCTT
Cattle_TCONS_00092072       GTCGTGTCCGACTCTGTGTGACCCCATAGATG----GCAGCCCACCAGGC
Mouse_XR_381043.2           GTACAGCCAAGGCTGCTTTGCTTCCTTAACCT----GATGTGTGCTGGAT
Mouse_XR_879865.2           ACAGTCTCGAGCTCTGCTAGAATCAGCCCACT----GAGTTAA---AAGG
Mouse_XR_879914.2           GCAATGGTTACCCTAACTAAGACAACCATGCA----TGGGAAA---TGGC
Mouse_XR_001780177.1        ACA---GACGTGTCTGCAATACAGCCTCTGTC----CAGGTATGGCTGGG
Cattle_TCONS_00101347       CCAGATCCTCAGTGCGGCAGACCGGGAACGCTGCCCAAGACACCTGACGC
Mouse_XR_872283.1           TGTCAGAGAGAATTAAATTCTACTACTGAGCT----ACTTCGGAGAGTGT
Chicken_TCONS_00086148      TCGTCAGAGGACCGTTTGTGCATCACTGCACAAACTTCACCATC--ACAC
Mouse_XR_872226.1           ATAGAACCGGAAGAGTCAAGCCAGGAAGCACCA--CACACCCTTGAAGTT
Mouse_XR_879943.2           AGAAAATAAGGAATGAATTTGTTCAAAGAGCACATAGCCGTTGTGACACC
Mouse_XR_001780180.1        ACAAGTCTTCGCCATCACCATCAAACTCTGCAG-CAAAGGTCCTGGGATC
                                                                              

Human_NR_046288.1           CGCGGCGGGACCCGGAG-------CCCGGAGTTCGGGTGGG------TAA
Human_NR_046287.1           CGCGGCGGGACCCGGAG-------CCCGGAGTTCGGGTGGG------TAA
Human_NR_046290.1           CGCGGCGGGACCCGGAG-------CCCGGAGTTCGGGTGGG------TAA
Human_NR_046289.1           CGCGGCGGGACCCGGAG-------CCCGGAGTTCGGGTGGG------TAA
Cattle_TCONS_00101342       TCTATGTGTCTCTGCAG-------CCAGAAACCCTTCTGGG------CTG
Cattle_TCONS_00101343       TGCA-GCACGCCCGGCT-------TCCCTGCCCATCACCAA------CTC
Cattle_TCONS_00101346       CATGGCTCCCCATGGTC-------TCCCCAGTTAACATCGA------CTC
Cattle_TCONS_00101345       CATGGCTCCCCATGGTC-------TCCCCAGTTAACATCGA------CTC
Pig_TCONS_00111077          CAGATTTTACATCACAC-------AAGCAACCTACTTCGCT------GCT
Pig_TCONS_00111078          CAA---TGACATCATAG-------AGAAATCTGGCTACTTA------CAA
Cattle_TCONS_00092073       TCAGCTTACCATGAGCA-------GCCATGATCAGTCAGTG------CTT
Mouse_XR_872237.1           CCAAGTTCCACCCGCTC-------TGCGTTGTTAGTGTCAGA-TATTTTA
Cattle_TCONS_00092072       TCCCCCGTCCCTGGGAT-------TCTCCTAAAAGTCTGTTT-TAAATAT
Mouse_XR_381043.2           CATCCTGGGCCCTTGAC-------TGGGCCCTTACTCTCATC-CCTTTCT
Mouse_XR_879865.2           CATGATGTTTTCAAGTT-------CAAGAACACACAATGGAAGCAACTTG
Mouse_XR_879914.2           CAAAGCTGGCTAAGAAC-------AATACAAGTAAGGGCCTA-TGGATGT
Mouse_XR_001780177.1        AAATCACCCTCCCGGTA-------CCCAAATCGACTGCTTCTGGAGATCT
Cattle_TCONS_00101347       CTGGGCTGTGGCCAGAC-------TCGGGACAGACGCACAGGCGGGGCTC
Mouse_XR_872283.1           GTTCGGAAAGGCTGGGC-------TGTAGCTCAGTGGCAGCC---TGCTT
Chicken_TCONS_00086148      CATCAGTTACAGCTGCC-------CCAAAGACTTCTATGATGACAGATTA
Mouse_XR_872226.1           TTCATCTCATTTCGATG-------CCTGGAATCAGTCCCGAGGCCCTTCC
Mouse_XR_879943.2           CTGACTGGAGCCCAGTGAGGCCTGTCTTGAGAGGTTTCTGACATCTAGCA
Mouse_XR_001780180.1        CGGTCCCACCAGCGTGGCTTGAGTTCTGTAGAGCGGGATACACTTATTGG
                                                                              

Human_NR_046288.1           CCCGAGCT-CTCCAAG--CTCTTG-AAGC-CGCGAGGGTG-GCTTAGCTT
Human_NR_046287.1           CCCGAGCT-CTCCAAG--CTCTTG-AAGC-CGCGAGGGTG-GCTTAGCTT
Human_NR_046290.1           CCCGAGCT-CTCCAAG--CTCTTG-AAGC-CGCGAGGGTG-GCTTAGCTT
Human_NR_046289.1           CCCGAGCT-CTCCAAG--CTCTTG-AAGC-CGCGAGGGTG-GCTTAGCTT
Cattle_TCONS_00101342       CTGCAGCT-GTCCACG--CTTTCC-C--C-AACACACAGT-CCCCAGCTT
Cattle_TCONS_00101343       CCAGAGCTTACTCAGA--CTTGATGC--T-TATGCTTGCT-TTATTGTTG
Cattle_TCONS_00101346       CT-CAGCG-CCTTAGA--CTTCAGTCAGC-TTGACCTGTC-TTCTCCCTG
Cattle_TCONS_00101345       CT-CAGCG-CCTTAGA--CTTCAGTCAGC-TTGACCTGTC-TTCTCCCTG
Pig_TCONS_00111077          CTCCTACTCAGAAAGT--CAACAGGA-AT-TTCCTGTTTC-TTTTATCCA
Pig_TCONS_00111078          CTTGAAGGCATGCATTA-CAATTGAATAT-TGTACATTTA-TTTAAGCTA
Cattle_TCONS_00092073       TGAGAGAAAAGGTGAAACCTCTTCTGGGG-AGGAAGCCCAGCCCTACCTT
Mouse_XR_872237.1           CCTCAGTCTTCCTTCATCATGATGTGAGT-TGCGGTGGTCAGCCTCGGCT
Cattle_TCONS_00092072       ATGAAGGCTATCTCTGTTGTACAGAAATTATACTGATATACGTTTAATTA
Mouse_XR_381043.2           CCATGACCATGGCTTTTGCTAGAGGGATTCTGTCAGTCCCCTGTGAGTTA
Mouse_XR_879865.2           CATGAAGAACTTGTGGGGCTGGTGAGATGGCTCAGGACTAAAGCTTTCCA
Mouse_XR_879914.2           CCCCTCCCTCTTTAAGATTAAGAAAGGATATCCTGACATAGGTTACAGGT
Mouse_XR_001780177.1        TGGCAAAGTCCACAGGCCTAAAAAGTAGCGGACACACCTCATTAAACCCT
Cattle_TCONS_00101347       CCTGCCCCACTGCCGGCCCTGTGGGTGACCTTGGCACGTCCTCTACTTCT
Mouse_XR_872283.1           GCCCAGCATGCACCAGGCTCCAGGTTCAAACCCATGCTCCATCCCAACAC
Chicken_TCONS_00086148      CA-ATGTGATGACCCATGAGGATGTGAGTGGGATGGAATA-TTGTGACTT
Mouse_XR_872226.1           CAACCGCAAGGCATGTTGGGAAGTAGAACCTAGATGTGTGTGAAGAATAC
Mouse_XR_879943.2           CTGTGGCATAGCTAATATGTGATCTAAGTTTCTAAGTGTACAGATTTTGT
Mouse_XR_001780180.1        CTAGATCTAGGCCACGTGCTCGTGCCCACCAATGAATGAAGCTGGTCCCA
                                                                              

Human_NR_046288.1           CGGTGT-----TTTGGCTGAGAACAC--CCTTAAA------GCTTAAAA-
Human_NR_046287.1           CGGTGT-----TTTGGCTGAGAACAC--CCTTAAA------GCTTAAAA-
Human_NR_046290.1           CGGTGT-----TTTGGCTGAGAACAC--CCTTAAA------GCTTAAAA-
Human_NR_046289.1           CGGTGT-----TTTGGCTGAGAACAC--CCTTAAA------GCTTAAAA-
Cattle_TCONS_00101342       CCAGCCTG---CCCAACCCCCGTGTT--GCTGCCC------CCGACTCA-
Cattle_TCONS_00101343       TTCTAAAG---TCCAGCGATGAGGTT--ATT--CC------TCAGACAA-
Cattle_TCONS_00101346       CCTGCC-----TCTGCTCATGCTGCT--ACCTATA------GTAGGAAA-
Cattle_TCONS_00101345       CCTGCC-----TCTGCTCATGCTGCT--ACCTATA------GTAGGAAA-
Pig_TCONS_00111077          C------------CAAAGGGAAACCTCAATTTCGG------CCTGGAAA-
Pig_TCONS_00111078          TGACATTT---TGCACAGAGAAACAT--ATTTCGG------CCTGGAAA-
Cattle_TCONS_00092073       CCTGATCT---TGTTTCTGCATGTCAGGCTCATCA------CCGTGAAC-
Mouse_XR_872237.1           TTAAACAG---TGCACGCATGGGAAG--TTCCAGG------AGAACAAG-
Cattle_TCONS_00092072       TTGGTTAAATATTCAAGAACGAGTCAGATGTAAAA------TGCTAGTG-
Mouse_XR_381043.2           TCCTCCAAAATCTCTGGGATAGACCT--GGTGCTG------ATATGGAT-
Mouse_XR_879865.2           CAAAGTCTGG--CCACTGGAGTTCAATCCCTGAGA------CTTACAGAC
Mouse_XR_879914.2           TGGATGGACCTCGAAGACACATGTCAAGAGATATA------TCACAGAAG
Mouse_XR_001780177.1        CTGGACAT---CTGAAAGACAGCACAGCTTCTGCA------TCAAGATG-
Cattle_TCONS_00101347       CTGGACTCC--CTCCCTGAGGCCATGACTTACAGA------AGAGCCAGC
Mouse_XR_872283.1           TGGGACG----TAAAGGGAGGAGGATCTCCCAGGA------GTTCAAGGC
Chicken_TCONS_00086148      TCAAATGCCTTTTTGAAAACCTGGGGAAATACATC------CCTGAAGT-
Mouse_XR_872226.1           TGATATTCAGTCCTAGGGACAATGTGGACTCCCCT------AGAAGGAA-
Mouse_XR_879943.2           TAGCCTCTCACTAGGAAATTGATACATCTTCCACAGAGAATCTGGAAAAC
Mouse_XR_001780180.1        TCCAAATTAC-TGAAGGGAAAGTGATTCCTCAAAGGCAAATGGGGGTGAT
                                                                              

Human_NR_046288.1           ------TA--AAACCTGCCTCTGGGGTGCAGGGGAGGAGAGAG-----GA
Human_NR_046287.1           ------TA--AAACCTGCCTCTGGGGTGCAGGGGAGGAGAGAG-----GA
Human_NR_046290.1           ------TA--AAACCTGCCTCTGGGGTGCAGGGGAGGAGAGAG-----GA
Human_NR_046289.1           ------TA--AAACCTGCCTCTGGGGTGCAGGGGAGGAGAGAG-----GA
Cattle_TCONS_00101342       ------GT--GTCCCCCCTGTTCCTGATCTCTTTCTCCCAGAAT----GG
Cattle_TCONS_00101343       ------CC--AGAACCTCTAACAGTGACCCAGGATAGATAAAAT----GG
Cattle_TCONS_00101346       ------CC--AGTTCTTCTTATCTTTACCTAAGTCCTCCTCACTCTTTAA
Cattle_TCONS_00101345       ------CC--AGTTCTTCTTATCTTTACCTAAGTCCTCCTCACTCTTTAA
Pig_TCONS_00111077          ------TTTGGGATTGTCTTGTAGTTCTTTGTGCTTCTACGAAGATTTTT
Pig_TCONS_00111078          ------TTTGGGATTGTCTTGTAGTTCTTTGTGCTTCTACGAAGATTTTT
Cattle_TCONS_00092073       ------CCTGAGATTCTCTCA-GGATCAGAATGTGCCTTGGAAC----CC
Mouse_XR_872237.1           ------TCATAGGTTCCCAAATGGGCACC---GCTCCAAGCAGT----GT
Cattle_TCONS_00092072       ------GAAACAAGTGACTGGGAAGTCCTTAAACACTGATGTCATGCCTT
Mouse_XR_381043.2           ------CCTGAGAGTCCAGAGGGGCAAAACCAGCAGCGTGTTTC----CA
Mouse_XR_879865.2           GG----TCGTGGTTGTTAATACGGAGACTCACAACTCGGCAAAGTGCAGA
Mouse_XR_879914.2           GACATACATAGCATGACCTCAGAAAAGCTATAACAGCTTACACATAGGGA
Mouse_XR_001780177.1        --------AACTGCAGGCCCACGGAACCCAAGGCCACACATGGGTGAGCA
Cattle_TCONS_00101347       CCAGGCCCCCACCTCCAACAACCGCACCCCATGGAAAATGCCCAATTTGC
Mouse_XR_872283.1           TC---ATCTTGAGCTACAAAGTGGCCAAGCAGTCTGCATAGGAAGGTAGA
Chicken_TCONS_00086148      -------CTTTATTTACAAGAGAAAATATTAAGACTACAAAACACTTCAA
Mouse_XR_872226.1           --------AAGGAAATCCTGGACAGGTCCTGAGCAGAAGGAGCTCCCAGG
Mouse_XR_879943.2           CTGCTGACTAGAGAAGGAAGGGCAAAGGCAAAGCACATAGGTGCGTCAGT
Mouse_XR_001780180.1        GCTACGTGAAGAAAGGAAAAAAAAATAGCCAACCTCAACAAATGTCCACT
                                                                              

Human_NR_046288.1           GGACGCGAA-----T-CACACCCGCTGCTGCG------CGCCAGCCCGCC
Human_NR_046287.1           GGACGCGAA-----T-CACACCCGCTGCTGCG------CGCCAGCCCGCC
Human_NR_046290.1           GGACGCGAA-----T-CACACCCGCTGCTGCG------CGCCAGCCCGCC
Human_NR_046289.1           GGACGCGAA-----T-CACACCCGCTGCTGCG------CGCCAGCCCGCC
Cattle_TCONS_00101342       GGCCACGGT-----C-CTCCTTCTCTGTCTCC------CCTTTGCCTCGC
Cattle_TCONS_00101343       GGCCACGGT-----C-CTCCTTCTCTGTCTCC------CCTTTGCCTCGC
Cattle_TCONS_00101346       AGCCAGG---------CTCAAACGCTGCCTTC------TCCGAGAAGT-C
Cattle_TCONS_00101345       AGCCAGG---------CTCAAACGCTGCCTTC------TCCGAGAAGT-C
Pig_TCONS_00111077          AAATATATT-----TGGAGAATGACTAAGATA------GTAGAATAGGAA
Pig_TCONS_00111078          AAATATATT-----TGGAGAATGACTAAGATA------GTAGAATAGGAA
Cattle_TCONS_00092073       AGGCCTGTA-----CATTGCCTTCAGTCAGCA------GCTTCACGAAGT
Mouse_XR_872237.1           GACGAAGTT-----CTGTGCTGCCCTGTCACGT-----CCTGCGTAGGAT
Cattle_TCONS_00092072       TTTAAACTT-----TTGTTCCCTCTTGTAACCACCAT-TCTAAATGGGAG
Mouse_XR_381043.2           AAGCATACT-----CACATCCCTTTTAGGAATCACA--GCTATATCAGGC
Mouse_XR_879865.2           GGAGAAGCAA-CTGTGAACGTTTAGCTGTACACGAAA-CATCTGTGTTTC
Mouse_XR_879914.2           CAGAAGATAG-ACGAGTGGGTTAGGGATTGTGGGAGG-AGACTGAGTTGC
Mouse_XR_001780177.1        GGCCAGTGTC-AGGCCTAGGTGAGTGGCACTG------GCTCTGGAGTTC
Cattle_TCONS_00101347       AAGTTGGGTT-CCATTTGCCTTTAATTCCCTGGA----GTCACACCCACC
Mouse_XR_872283.1           TGCCAGGAAA-CAGATGCTACCAAGCCTACAGTCAAG-ACCTTGTCTGTG
Chicken_TCONS_00086148      ACACTTGCTG-AAACTAGAAAATCTTGGGTTAGAAA--AGGAAGCCCAGA
Mouse_XR_872226.1           AGCCAAGCCTCAGGAACCACCTCCCCATGAACTGAAA-CATCTGGGCACT
Mouse_XR_879943.2           AGAGGGGTGCAGTGGATCTCACTCCCACCACACCTGGGTTCAGGAATGAC
Mouse_XR_001780180.1        CTATACAAAC----AACAGCTCACTCATTGTCTGTG--TGCACATGTGTA
                                                                              

Human_NR_046288.1           CCGTCTGTACAATGGGATGCTCGG-GACT-----CGGACGGGAGGATC--
Human_NR_046287.1           CCGTCTGTACAATGGGATGCTCGG-GACT-----CGGACGGGAGGATC--
Human_NR_046290.1           CCGTCTGTACAATGGGATGCTCGG-GACT-----CGGACGGGAGGATC--
Human_NR_046289.1           CCGTCTGTACAATGGGATGCTCGG-GACT-----CGGACGGGAGGATC--
Cattle_TCONS_00101342       CTCCTTGAATATAGAGACAATCAGTGAGGACTGACTGGCAGCAAGGTC--
Cattle_TCONS_00101343       CTCCTTGAATATAGAGACAATCAGTGAGGACTGACTGGCAGCAAGGTC--
Cattle_TCONS_00101346       CTCTCTGACCCCCCAGA-AACTAGTGACCTTGTGCTTCCTGAGTGGTC--
Cattle_TCONS_00101345       CTCTCTGACCCCCCAGA-AACTAGTGACCTTGTGCTTCCTGAGTGGTC--
Pig_TCONS_00111077          GACTCTGAGCTCATCTCCTCCCATGGGCAC---ACCAAAATTACCACT--
Pig_TCONS_00111078          GACTCTGAGCTCATCTCCTCCCATGGGCAC---ACCAAAATTACCACT--
Cattle_TCONS_00092073       TCCTCCCCTTTCATCTCTGCTGGAGGCCCCTGGACTAGCCTGGCCTGT--
Mouse_XR_872237.1           GACTATGTGTAGGGAAGAAGCCGTGACACACATGCTGGCACTGTTTCC--
Cattle_TCONS_00092072       GCAACTACATATGTAGGAACTCAAAGATGACCTGGGGATCTAATTCCC--
Mouse_XR_381043.2           TATTCAAGACACTGAGATGGGAAGGGAACTTTGGCAGGAGTTGCTGTAGG
Mouse_XR_879865.2           CTCTCTGAGCTCAAGGAACTTCATGGAAGAAGAGATGGAAAGAATACTG-
Mouse_XR_879914.2           AACGCGGTGTATAACAATGTCAGTGAAGCCATGGTAGCAGGAGCTGGAGA
Mouse_XR_001780177.1        AAAGCTATGGAACTGGCCAGACCTGGATAGATGGATGGATGGATGCCAG-
Cattle_TCONS_00101347       TTATTTGCATACTCAAATCAGCCCTGGCCCTC--CTGGGGGGGTCATTCA
Mouse_XR_872283.1           TCCCCCTCTCAGAGGGTTGCCTGCCACCCACAGAGAAGCAGCAACTTGGT
Chicken_TCONS_00086148      ATCACGTAATTAAGGATTACGTTGGGGCATATACATGGAAAGGCAGCCTT
Mouse_XR_872226.1           TTGAAGGAGCCGAGGAAAATTTCTCAGTGCCTAGAGATGGGGAAGGCT--
Mouse_XR_879943.2           TAGCAATAATGTTATGATTCCCATCAAACACCTTCTCGGGAACTCAGCTC
Mouse_XR_001780180.1        TAAGTGCAGGTGGAACTCTTTGATGATCCTCATGTGAAAGCTGAAGCCTG
                                                                              

Human_NR_046288.1           CAGTGACTGCGAGCCCCGCATTCGCC--CGATCCCAGC--CTCACACCCC
Human_NR_046287.1           CAGTGACTGCGAGCCCCGCATTCGCC--CGATCCCAGC--CTCACACCCC
Human_NR_046290.1           CAGTGACTGCGAGCCCCGCATTCGCC--CGATCCCAGC--CTCACACCCC
Human_NR_046289.1           CAGTGACTGCGAGCCCCGCATTCGCC--CGATCCCAGC--CTCACACCCC
Cattle_TCONS_00101342       CAGCCCTTGGCTGCTTTTGACGGGTC--A---CCCAGA--GG--CATCCG
Cattle_TCONS_00101343       CAGCCCTTGGCTGCTTTTGACGGGTC--A---CCCAGA--GG--CATCCG
Cattle_TCONS_00101346       CAGTATCTGGCTGCTCCGCCCTACTT--G---CCTGAA--TTTTCATCTG
Cattle_TCONS_00101345       CAGTATCTGGCTGCTCCGCCCTACTT--G---CCTGAA--TTTTCATCTG
Pig_TCONS_00111077          ATTTACTCGGCAGCTATTGATGAGGA--TGA-CCTGAA--GACCAGCAGG
Pig_TCONS_00111078          ATTTACTCGGCAGCTATTGATGAGGA--TGA-CCTGAA--GACCAGCAGG
Cattle_TCONS_00092073       CCACCCCAGGCCCCTCCACCCCAGCA--ATACCCTGCG--CTGGATCCCT
Mouse_XR_872237.1           AGTTTCTTG--TACCCTCCATGGATC--AGAGGAGGAA--GTCAATTGTA
Cattle_TCONS_00092072       TGACCAGGGATCGAACCTGGGTCCCC--TGTGTTGGTA--GCATAGCGTC
Mouse_XR_381043.2           TGTCCTTTGAGAGTAGGAGACTGGGA--GGGTACAGAAAAGTAGGATCAG
Mouse_XR_879865.2           AATCCTCCATATGCCTGGCACCAGAC--TAGGACTGCT--GGGACATCCA
Mouse_XR_879914.2           AGCCAGCTGATCTCATTGTATCTGCAG-AGAAGAAGCAAAGTACTGAACT
Mouse_XR_001780177.1        TCATGCCTGGAGACACGAGATTCCAAA-TGATCCTGGG---CATCTTTCT
Cattle_TCONS_00101347       CAACCAGCTGCTGGAGTGGAGGGAAGGATGGGACCCGGGTGTGGGATCTG
Mouse_XR_872283.1           TCCTTCTCACGGAGCTCTCCTGCACTTGCTCACCTGTT--CTCAAACTCT
Chicken_TCONS_00086148      TACTCTGGCATTTTCTAACTTCAGTGCGCTTGCAAATTATTCATATTTTG
Mouse_XR_872226.1           CAGTGTTCAGCTCACAGGCCCTGCTGAGCTGTCCTGTCTTAGGTTCTCTC
Mouse_XR_879943.2           TCACAAGTTGCCCCCGTGCATGTTGTC-AGGAGCTGACTGGATCATTCTG
Mouse_XR_001780180.1        AACCACTCTAAAGTCATAAACTTGTT--GAGCGTTGAATGATGCCACAAC
                                                                              

Human_NR_046288.1           CAGCCAGC----CCCCAGAGACCCTCCCACACTTACGAAGGAAATGCATG
Human_NR_046287.1           CAGCCAGC----CCCCAGAGACCCTCCCACACTTACGAAGGAAATGCATG
Human_NR_046290.1           CAGCCAGC----CCCCAGAGACCCTCCCACACTTACGAAGGAAATGCATG
Human_NR_046289.1           CAGCCAGC----CCCCAGAGACCCTCCCACACTTACGAAGGAAATGCATG
Cattle_TCONS_00101342       CTGGGGCT----CAGCC-TGC-TGCCGTTAAGGTAGGGCGATGCTGGTTT
Cattle_TCONS_00101343       CTGGGGCT----CAGCC-TGC-TGCCGTTAAGGTAGGGCGATGCTGGTTT
Cattle_TCONS_00101346       CAGCATCC----AGGTGGTGCATCCCTCCAGAACAGGAAGGAGCTGCATC
Cattle_TCONS_00101345       CAGCATCC----AGGTGGTGCATCCCTCCAGAACAGGAAGGAGCTGCATC
Pig_TCONS_00111077          AAAGATCTTCTACAACTAAAGATATAACCAAGCAGGAACCGTGATACATA
Pig_TCONS_00111078          AAAGATCTTCTACAACTAAAGATATAACCAAGCAGGAACCGTGATACATA
Cattle_TCONS_00092073       CAGGCCCTTC-GCGCCTGCAGCTCCAATATATCC---ATCACACAGTGTT
Mouse_XR_872237.1           CATCCATTCT--CTACAGGGATAACAGTGTG-------------------
Cattle_TCONS_00092072       TTAGCCACTGGACCACACAGGAAGTTGTTTAAAAATTGATCTTATGCTCT
Mouse_XR_381043.2           GATAATCCTGTACTGGATCCATAGACATCTGGCTAAGGGCACTCTATATT
Mouse_XR_879865.2           GCCCCAGTGA-ACTGAACAAACAACTGCTGGATTCCTGGGTATCAGCTAC
Mouse_XR_879914.2           GGAAAGACAGCTCAGCAGTTAGGAGTGCTTGCCCCAAGTCCTGAGGATTG
Mouse_XR_001780177.1        TGGCTGATAAAAAAAGGAATATTGATCCTTGCTCCAAGCTGCTCTGAAGA
Cattle_TCONS_00101347       CCTTGGGCACCTCACAGCACTGTCTGCTTGAGGGTATAAAGTAACGAAGC
Mouse_XR_872283.1           GATTCTGT----GGCTGTGTGGTACAGCTGAGGCAGGGGCAGTGCAGAGC
Chicken_TCONS_00086148      GCAAAGATGTTGGATACATAAAACGTACATATTATATATAGAACTGCATT
Mouse_XR_872226.1           CATTATCCCA-GATAGAATGAACGCTTTGGGGTACCCTTTGTTAAGTTTC
Mouse_XR_879943.2           ACTCTTACCT--TATCAAAGAATGGACTGAAAACATGGTGGCTCTGGAGG
Mouse_XR_001780180.1        TGAGAGATTCCACAGGATCGCAGCTGGGGGGATGGCTTAGTGGATAAGAG
                                                                              

Human_NR_046288.1           CGGCCAGGAGGAGAATCCGCA--CCAGGAGGTCTTCAAACTGCTCTATCA
Human_NR_046287.1           CGGCCAGGAGGAGAATCCGCA--CCAGGAGGTCTTCAAACTGCTCTATCA
Human_NR_046290.1           CGGCCAGGAGGAGAATCCGCA--CCAGGAGG-------------------
Human_NR_046289.1           CGGCCAGGAGGAGAATCCGCA--CCAGGAGC-------------------
Cattle_TCONS_00101342       T---CTGGCTGTGGCTCCTTG--CAGCCTGACATTTTATTTAT-------
Cattle_TCONS_00101343       T---CTGGCTGTGGCTCCTTG--CAGCCTGACATTTTATTTAT-------
Cattle_TCONS_00101346       TGAATCGTCACAAGGTTCCTG--CAGGGAGGTACAGTGCTTAAAG-----
Cattle_TCONS_00101345       TGAATCGTCACAAGGTTCCTG--CAGGGAGGTACAGTGCTTAAAG-----
Pig_TCONS_00111077          GAGCCACAATGGGAACTCCTC--CTTTGTATTTTTTAAACAATTTTTT--
Pig_TCONS_00111078          GAGCCACAATGGGAACTCCTC--CTTTGTATTTTTTAAACAATTTTTT--
Cattle_TCONS_00092073       GGGGTGACAGTACCGTACCTT--TAGAGCACCTGACGTAGGGTTGAAAAC
Mouse_XR_872237.1           --------------------------------------------------
Cattle_TCONS_00092072       TATTAACTTTTCTTCCATCCT--GTAACAGCCATTCTAACTGGAAGGCAA
Mouse_XR_381043.2           TCTGTTACATTACCAAGTCCC--CATTCCTCTTGAGATGTTCTGGTACAA
Mouse_XR_879865.2           TGTACACAGAAGAGACACATT--AGTCCTGTACCTCACAAGACACGGTCC
Mouse_XR_879914.2           AAGTTTGGATCCCAGCACCCA--TTAACAAGCCAGGCACCCCACCCAT--
Mouse_XR_001780177.1        TCACTGGAGATTCCCCCACCA--CTGTCTTCCAGGGTTGCAGCCC-ATGC
Cattle_TCONS_00101347       CAGCCACAGGGCTGAGTGTAT--TATTTAATCTTTAGCATCAGCTTCTTC
Mouse_XR_872283.1           GGCTAAGAGGAGGGGCGACTGATCTTAGAGTCAGTGGAGTTGGAATTCAC
Chicken_TCONS_00086148      TATCTGTTATATTTTTTTGCC--TTACGAATATACTTTCCCGGTTCCACG
Mouse_XR_872226.1           AAACCCCACCAAGAAGCTGTA--GTATCTATCTAACATATCAAATTGGAC
Mouse_XR_879943.2           AGGGACTTAATTACATTCTTTGCCTGTCTATCTTAGTCTGTCTGTCTTTC
Mouse_XR_001780180.1        CATCTGCTGGACAAGCATGAGA-CCCTGAGTTCAAGTTCCCAGCACCTGC
                                                                              

Human_NR_046288.1           CCAGCTCCCACAGGGTCTTCCCTGGGG-GAGGAG---GGAGCTCTACCCA
Human_NR_046287.1           CCAGCTCCCACAGGGTCTTCCCTGGGG-GAGGAGCAGGGAGCTCTACCCA
Human_NR_046290.1           --------------------------------------GAGCTCTACCCA
Human_NR_046289.1           -----------------------------------AGGGAGCTCTACCCA
Cattle_TCONS_00101342       ---TTATTTGTAATATTTTTATTT-----ACTCTTTTGGCTGTGCGGTGT
Cattle_TCONS_00101343       ---TTATTTGTAATATTTTTATTT-----ACTCTTTTGGCTGTGCGGTGT
Cattle_TCONS_00101346       --GTCATTATCAAGACCTCCAGGCTGG-GAATCTCCTGAGGCTGAAACTG
Cattle_TCONS_00101345       --GTCATTATCAAGACCTCCAGGCTGG-GAATCTCCTGAGGCTGAAACTG
Pig_TCONS_00111077          --AGGTTTCTCATTTTTTCCCCTTATG-TTGATTTGTTAGTCTTGCCTCT
Pig_TCONS_00111078          --AGGTTTCTCATTTTTTCCCCTTATG-TTGATTTGTTAGTCTTGCCTCT
Cattle_TCONS_00092073       ACCCTTGATCCACTTCAGAGAATGGGAAGAGTTTCACTTGGCATGAAGCG
Mouse_XR_872237.1           --------------------------------------------------
Cattle_TCONS_00092072       TTATGTATTTAGGAACTAAAAGATGACCTGGGGACCTTTTATAAACTACA
Mouse_XR_381043.2           CTGGACGGGTTACACTGTTGGCCTGTTATTCCGTGTTTAAGTACCACCCT
Mouse_XR_879865.2           TGCATTTATGAGGAGAAACAAGACACCATTCTTTAGTTGAAGGAAACCAC
Mouse_XR_879914.2           ---GCCTGTACTCCAGCTCCAAGTGGGGCAGATTCAGGAAGGTGCTGAGG
Mouse_XR_001780177.1        CTGGCCCATTACTTACTAAGAATTTCCTTTTTTTATGGACTGGTATTGTA
Cattle_TCONS_00101347       TACCCCTTCCTTACACTTTAGAGCAGGTTACCTCCTAGCGTCATAGAGCT
Mouse_XR_872283.1           ATTGTCTTTGTGGAGATGGAAGTGTCAGGAGTTGCACAGGGGCAACAAGT
Chicken_TCONS_00086148      TCAGAACCTACAACATGAACATATTCAGATGCCAGTTGCTGGAATCAATT
Mouse_XR_872226.1           TTGATTTTCCCAGCATCCCTCAGCCCCTACCCGTTATAAGGTATGGCTTG
Mouse_XR_879943.2           TATCTCTGTCTCTCCACTCCTGATCCCTTTGCCCCCTCCCCTTTCCCTGT
Mouse_XR_001780180.1        TTAAAAAACTGGATGTGAAGGGCAGGGCTGATGGTGGGGAAGTGTGATGA
                                                                              

Human_NR_046288.1           GGAAAAAGAAGA--AAAGGACAGATTCAT--------TTGGGG--TTCAG
Human_NR_046287.1           GGAAAAAGAAGA--AAAGGACAGATTCAT--------TTGGGG--TTCAG
Human_NR_046290.1           GGAAAAAGAAGA--AAAGGACAGATTCAT--------TTGGGG--TTCAG
Human_NR_046289.1           GGAAAAAGAAGA--AAAGGACAGATTCAT--------TTGGGG--TTCAG
Cattle_TCONS_00101342       CTTATTTGTGGC--TCATGGGATCTTTA--------GTTGCAACATTTGA
Cattle_TCONS_00101343       CTTATTTGTGGC--TCATGGGATCTTTA--------GTTGCAACATTTGA
Cattle_TCONS_00101346       TGTTTATACTCT--TCACTGTATACTCATC------ATTGAAATACTCAT
Cattle_TCONS_00101345       TGTTTATACTCT--TCACTGTATACTCATC------ATTGAAATACTCAT
Pig_TCONS_00111077          TTTTCTGTCATT--TCGTGGTTGTCCTAGGAAAC--AACAACATACTTAG
Pig_TCONS_00111078          TTTTCTGTCATT--TCGTGGTTGTCCTAGGAAAC--AACAACATACTTAG
Cattle_TCONS_00092073       CTCTCTGCCACTGTTACTTGTTCTCCTAA-------ACAAAAAACCTTAC
Mouse_XR_872237.1           --------------------------------------------------
Cattle_TCONS_00092072       GAATCTTGGGGCTTGCTCTTTAAGAGCCTGGTTC--AGTGCATTTGGGAT
Mouse_XR_381043.2           CCTTGCTCCTTC--CTCAAGCTGCCCCACATTTC--TTCTAACGTTATTT
Mouse_XR_879865.2           AGTGTGAAACAGAAAGACGTATGATGTGATGTGC--AGCCATATGGTTGG
Mouse_XR_879914.2           GTTGTTGGGTTCTAGGCTGTTATGTATAACACCC--CGAGGGACCCAGTG
Mouse_XR_001780177.1        GCATATTATTTTAAATTTTGCATGATCATGAAGA--TATAGCCATAATGG
Cattle_TCONS_00101347       GCACAATGAGGTAAGGGACACACACTTGGTA--C--CTAGGAGAGCAGAG
Mouse_XR_872283.1           GCAAATGGGCTCACTGATTGCCCCCTTGCC-CCA--TATCCTTTAGTGGT
Chicken_TCONS_00086148      GTTTCTTGATAATCCAAAGGCTGAGCCTGGACTT--GCTCAGCCTCTCCA
Mouse_XR_872226.1           CACACCACACCTCTACCCTGAATCCTC-----------CTGCCCAGGGGC
Mouse_XR_879943.2           CTCTTCAGCTTTTTCAGCAGTCAGATAAGC------AGCATCCTCTACTG
Mouse_XR_001780180.1        TCACTGGGGTCTTCCGGCTGTTGGCCTAGCTCCAGGTTCAGTGAGAAAAA
                                                                              

Human_NR_046288.1           CCTCATGCCCCCCACACCCAAGACTTTGTGGC--TAAGAGAATCAGGCCA
Human_NR_046287.1           CCTCATGCCCCCCACACCCAAGACTTTGTGGC--TAAGAGAATCAGGCCA
Human_NR_046290.1           CCTCATGCCCCCCACACCCAAGACTTTGTGGC--TAAGAGAATCAGGCCA
Human_NR_046289.1           CCTCATGCCCCCCACACCCAAGACTTTGTGGC--TAAGAGAATCAGGCCA
Cattle_TCONS_00101342       ATTTTTAGTTTTAGCATATGGGATCTAGTTCC--TCAACCA--GGGATCG
Cattle_TCONS_00101343       ATTTTTAGTTTTAGCATATGGGATCTAGTTCC--TCAACCA--GGGATCG
Cattle_TCONS_00101346       CATTGTA-TCTCAGTGCCTGGCACCTGGTCTG--GCACTTACTAGACTCT
Cattle_TCONS_00101345       CATTGTA-TCTCAGTGCCTGGCACCTGGTCTG--GCACTTACTAGACTCT
Pig_TCONS_00111077          CAGTGTATCTATACCTGGAGGGAGTCTGTGACATTATATTGCTCCTGAGC
Pig_TCONS_00111078          CAGTGTATCTATACCTGGAGGGAGTCTGTGACATTATATTGCTCCTGAGC
Cattle_TCONS_00092073       GAGAATGAGGAGCCCCAGGAAGCAGGGGCGGAATCAGGCCGCTCAGTTCT
Mouse_XR_872237.1           --------------------------------------------------
Cattle_TCONS_00092072       CCAGGAATCCTTTATTTTAAAGAAATTCTCCAAGCACACTAAAAAATTAA
Mouse_XR_381043.2           CTCATCCTCTTTCACACACTGAACACTGCTGT--GACCTCAGCCAGCTTC
Mouse_XR_879865.2           TTAAAAAGAGTGTCAAGCCAGTATCTTGAAACTTTATTCCATGAGGATCC
Mouse_XR_879914.2           ACAGCAGGGTGCATCATCACTAGCATCATGACTAACAGTCAAGATGTGAC
Mouse_XR_001780177.1        CATGAGCATATAACAACAGGTCACTGTGACAACCCACACAATGGAGTGGG
Cattle_TCONS_00101347       CTTTGAACCCAGGCCATCTGGTCTCAGAGCCCAGGCTTCTAACCACTGTG
Mouse_XR_872283.1           GCCTGGGCCACAGCCTGTGGCCATGCAGTTTGTAACAGTCATGAAAATCT
Chicken_TCONS_00086148      TACTTCAGTCTTATCTAGCACTTTTTCTAAGC--CACCCAGATAAATTAT
Mouse_XR_872226.1           TAGGCTGCCCTTCCCCCCAAAGCTCTTCCCTCCATAATCCAGACATTTTG
Mouse_XR_879943.2           CACACTCTCCATTGCTGCAGTGCTCTTCCCTCACCTCACTCCCACAGCCG
Mouse_XR_001780180.1        TCAGGGGACAGTTACATTTCAATTGTTGACTCAATACAATCTAGGGTCGT
                                                                              

Human_NR_046288.1           CCTTG---AGGTTCATCAAGTTCATCCCATTAAAACCTCCCAAAACTCTG
Human_NR_046287.1           CCTTG---AGGTTCATCAAGTTCATCCCATTAAAACCTCCCAAAACTCTG
Human_NR_046290.1           CCTTG---AGGTTCATCAAGTTCATCCCATTAAAACCTCCCAAAACTCTG
Human_NR_046289.1           CCTTG---AGGTTCATCAAGTTCATCCCATTAAAACCTCCCAAAACTCTG
Cattle_TCONS_00101342       AACTC---CTCTACATTGGGAGCGCACAATCTTAGCCACTGGACTGCCAG
Cattle_TCONS_00101343       AACTC---CTCTACATTGGGAGCGCACAATCTTAGCCACTGGACTGCCAG
Cattle_TCONS_00101346       CAAAG---ATACTCGTTGAATGAACAAGTTTTTAGCCAATGG--CGTAAG
Cattle_TCONS_00101345       CAAAG---ATACTCGTTGAATGAACAAGTTTTTAGCCAATGG--CGTAAG
Pig_TCONS_00111077          AACAG---AGGCCTGCAGGTCACTTAGACTGCTTACCCCTGCCCCCACCA
Pig_TCONS_00111078          AACAG---AGGCCTGCAGGTCACTTAGACTGCTTACCCCTGCCCCCACCA
Cattle_TCONS_00092073       GACC----ATCTCACTGAGCCACCTGCGGGAGACCAAGCAGCCTGCTAAG
Mouse_XR_872237.1           --------------------------------------------------
Cattle_TCONS_00092072       TACAA---GGGGAAAAAAGGCTTAGTAACTGGTATCCCAGATCCTGTGAA
Mouse_XR_381043.2           TATGA---CAAGCCACAAAGCTTCTGGTTGGCCAAGCTTTTCCACTGCCT
Mouse_XR_879865.2           TCCTGCC-ACGACAGATGAATAGTCCTGAGAAGCAGCATAAGCAGGATGA
Mouse_XR_879914.2           ACCTTCCTACGGTTGCTGCGAGCCTCACATCCTCCCCTGCAAATGAGCCA
Mouse_XR_001780177.1        AAGGGAGGCAGAAGAGAGGAAGTGCAGGAGGCCCCTCCCACCAAGCTGCC
Cattle_TCONS_00101347       CTATTCT-GCTTGTGCTGGGTCCCTAGGCAGTGCAGGGCTAGTTTCCTAA
Mouse_XR_872283.1           ATAGAT--AAATCCATTGTGTCACTTAGCCTGTGGCTGCAGATGCCCAGA
Chicken_TCONS_00086148      CTCAGTGTCCTGAGGTAAAGCGATTCTCATGTCCACGGGGTCTGGGTTGC
Mouse_XR_872226.1           GTTAGTCGCCCCTACTGGTACCTTTGGCTTCTTGGCTGTTTCATTCGGCT
Mouse_XR_879943.2           TGGAGCCAGCTTGCTGTGGACTGAAAACACTAAGCCATGCACCAAAATAA
Mouse_XR_001780180.1        CTGGGAGAATGATCTCTGAGAATGTCTGTGAGAGATTATCTTAATCACAT
                                                                              

Human_NR_046288.1           GAAAAAAAA-----------------------------------------
Human_NR_046287.1           GAAAAAAAA-----------------------------------------
Human_NR_046290.1           GAAAAAAAA-----------------------------------------
Human_NR_046289.1           GAAAAAAAA-----------------------------------------
Cattle_TCONS_00101342       GAAAGTCCCACAACTTGACA--------TTTTACATCCCAAG-TCTAA-T
Cattle_TCONS_00101343       GAAAGTCCCACAACTTGACA--------TTTTACATCCCAAG-TCTAA-T
Cattle_TCONS_00101346       AGAAGAAAAGGAAATGGGCA--------CAAATACTGGAAAG-TGAAA-G
Cattle_TCONS_00101345       AGAAGAAAAGGAAATGGGCA--------CAAATACTGGAAAG-TGAAA-G
Pig_TCONS_00111077          GAATTTCCCTCAGTGTGAGT--------CTGCTGATGAAGAGCTCTGT-T
Pig_TCONS_00111078          GAATTTCCCTCAGTGTGAGT--------CTGCTGATGAAGAGCTCTGT-T
Cattle_TCONS_00092073       GGATGGCCTTCCATGTGCCTGCAGTCTCCTGCTGCTGTCGGGATCTCC-A
Mouse_XR_872237.1           --------------------------------------------------
Cattle_TCONS_00092072       GAGCCTGTTTAGAACAGTCTTTCCTGTGTGCTGTTTCTCATGTGCCTT-G
Mouse_XR_381043.2           GGAATAACCTCACTTTCCTCTCTGGCAGGCACACCCGACCACAGGCAG-G
Mouse_XR_879865.2           TAACAATGATTCATGATGTGCTCCCAAGCAAACTATTGCAGGCTTAAC-G
Mouse_XR_879914.2           CATCCCCTTATAACAGGCCAGTGCTTCCTCCTCCTCTTCACTGTCTTC-T
Mouse_XR_001780177.1        TCAGGGAGCATCCTGCCCTCCTCACTCCTGTGTTCTGAGGGGAAATGC-T
Cattle_TCONS_00101347       CCTGGTTCTGACTCAAAGCCCCTGCTCATGACCGCTGAGTTACACAGCCT
Mouse_XR_872283.1           GGCCCTCTTCCCAAGCCTCACAAGGTGCCTATGGCTAGAAGTGGCTGCAA
Chicken_TCONS_00086148      TCCAATCTCTTTATTTATTTATTCCGCTTCATCTGCCAGACAGTTCTGAG
Mouse_XR_872226.1           CCCTCTCCCCTTCTCCCTTTCCCTTTCCTTCTCCCCACACACCCCAGTCA
Mouse_XR_879943.2           ACCTTCCCTGTCAGACTGTTTCCCTGGGGTGTTTGTTGTAGAGATGGACA
Mouse_XR_001780180.1        TAATTGATGTGGGAAGGTTCACCCCCTGTGGGCTATACTATACTGTGAGC
                                                                              

Human_NR_046288.1           --------------------------------------------------
Human_NR_046287.1           --------------------------------------------------
Human_NR_046290.1           --------------------------------------------------
Human_NR_046289.1           --------------------------------------------------
Cattle_TCONS_00101342       ATTCCCTGTGTTTCTCCCTTTCTTCCTCCACCTCTGTGGTCCACAGAGAC
Cattle_TCONS_00101343       ATTCCCTGTGTTTCTCCCTTTCTTCCTCCACCTCTGTGGTCCACAGAGAC
Cattle_TCONS_00101346       ATTGA------TGAGACTTGAAGCCCAGAGAGGCCAGGGA--------GT
Cattle_TCONS_00101345       ATTGAAAGCAGTGTGGTGTGGAGGTTA-AGAGCACAGACCTACTCTCTGT
Pig_TCONS_00111077          TTTGTTTGAAAATATCTTCATTTTACTTTGATTCTTTAATTACTGTATCT
Pig_TCONS_00111078          TTTGTTTGAAAATATCTTCATTTTACTTTGATTCTTTAATTACTGTATCT
Cattle_TCONS_00092073       CACAGCCGACATGGGGATGTTTTAACCTGATGCGTGGTGTTCCTCCTGAC
Mouse_XR_872237.1           --------------------------------------------------
Cattle_TCONS_00092072       TATGCGAAGCTCTAGGCCAAGAAGACCCTAAGTCCCTAACACTTGGGAAA
Mouse_XR_381043.2           TGGAAATGGAAGATGCCAGAGAAGCCCAGCAAAGCTGAATGCGGCTGCAC
Mouse_XR_879865.2           TTTGCTATCCACGCTATGCAGACATCGCCCTGCTGGGAATCTGCTCCTCT
Mouse_XR_879914.2           TCCCTCCACCCTTGCCCAGAGGAGCCTCTGTACAACCTCTCCCCAATAAA
Mouse_XR_001780177.1        GACTGCTGTCTCCTGCCCCACTCCGCAGGAAGCAACCTGGGGAAGAAGCT
Cattle_TCONS_00101347       GGTGATAGCTCTGGGAAGGGGCCAACATGGTGTCAGCATCCTCTTCAAGG
Mouse_XR_872283.1           GTGTAATCAAAGGGTCCTGCCACTGAGCCCTGTGCAGTGTGTGCTGGAAA
Chicken_TCONS_00086148      CTCAAGCATTAAGAGTGATGAACAGGAAAAGCTTTCTCTTTCACTGACTT
Mouse_XR_872226.1           GTCTAGCCACATCCACTCTGGGCTCTCCCAGATGTGCCTGCCTCTGGCTA
Mouse_XR_879943.2           CTTGACTGATAAGAATAGTTTGATCTTTTCCTTTACTTTTTCCTTTAGGA
Mouse_XR_001780180.1        TATACCATACTCTGGGCTTGGGTGTTCTTGTTACCTTTGTCAACTCCATA
                                                                              

Human_NR_046288.1           --------------------------------------------------
Human_NR_046287.1           --------------------------------------------------
Human_NR_046290.1           --------------------------------------------------
Human_NR_046289.1           --------------------------------------------------
Cattle_TCONS_00101342       AGCCCT----ACCTGTATCTCTAAGTTGTCGGGGAAAGTGTTAGCCAGGG
Cattle_TCONS_00101343       AGCCCT----ACCTGTATCTCTAAGTTGTCGGGGAAAGTGTTAGCCAGGG
Cattle_TCONS_00101346       GTCCCA----AGGAGAAAGAGCAAGGCCATG-TAGAG-------------
Cattle_TCONS_00101345       GTCACT----GTCTGAGAAATGGGAATAATGCTAGAACCCACGGCATCGG
Pig_TCONS_00111077          TTTCTCCA-GGTTTAGAATTCTAGGTTGCTG--GTAATTTTAGCCCATGA
Pig_TCONS_00111078          TTTCTCCA-GGTTTAGAATTCTAGGTTGCTG--GTAATTTTAGCCCATGA
Cattle_TCONS_00092073       TCCTTCCA-GATTGTTTGATGCATGTGTGTGGAGCAGGCTGGGC---TGG
Mouse_XR_872237.1           --------------------------------------------------
Cattle_TCONS_00092072       TGTACTAC-CTTAAAAGTTTCACATTTATTTCCATTACAAAATGATCTCT
Mouse_XR_381043.2           CTTGCAAA-GACCTTTTGTTCTGTATATCGACAGTACAAAGTATGGTTAG
Mouse_XR_879865.2           GTTACAATTGCTCTACAGGTCTATGTCCACACGGTGTCTGCTGCCACAGC
Mouse_XR_879914.2           CCTCCCACATAAGATCTGACACGTGGTGTGAC-TTTATGGTGTCCATTGC
Mouse_XR_001780177.1        TGCTCACCTCCTCTGAAGGCCAAAAGACTCCCCGGCACAATTCCCAGTAA
Cattle_TCONS_00101347       TCCCTGCGATGGCAATCACCCTTGACTGGGGAAAGAACCCCACCTAAGAA
Mouse_XR_872283.1           CCTGGTTGCTATGATGAGGTGGGGCTCTCGGGAAGGAATAAGTAATGGGG
Chicken_TCONS_00086148      AATTTTAAAAAGAAAAAAATGTATAATGCTGTAGTACCCATAAAATGGTG
Mouse_XR_872226.1           TGCTCTCACTTTTACCTGCAATAAACTTCCTCCTCCACCCTACCCAAGAG
Mouse_XR_879943.2           TATATAATGGAGACCTATCAAAAAGGCCGAGGCATTGTGATATCATAGCA
Mouse_XR_001780180.1        CAATCTAGAGTTTCTATGAAAGTCTCTGAGGAACTGCCAAGATCTGATTG
                                                                              

Human_NR_046288.1           --------------------------------------------------
Human_NR_046287.1           --------------------------------------------------
Human_NR_046290.1           --------------------------------------------------
Human_NR_046289.1           --------------------------------------------------
Cattle_TCONS_00101342       CTCCGTGGGGACAG-AAAGCCCTTCACTAGAGACC-TCTCTCCCAGGGAC
Cattle_TCONS_00101343       CTCCGTGGGGACAG-AAAGCCCTTCACTAGAGACC-TCTCTCCCAGGGAC
Cattle_TCONS_00101346       --------------------------------------------------
Cattle_TCONS_00101345       GGAGGCGGCAGCAC-TGAGTGTGGGACCTGCCCTG-AAGCACTGTCTGCA
Pig_TCONS_00111077          AGCTGTCATCTCAC-TATTTTCTGGCCTTTACTGA-CTGTTGTGAAGTCA
Pig_TCONS_00111078          AGCTGTCATCTCAC-TATTTTCTGGCCTTTACTGA-CTGTTGTGAAGTCA
Cattle_TCONS_00092073       GTTCTTAGTCTCACCTCATTTCAACTCACCTGTCA-GTGCTGTGGGTTAG
Mouse_XR_872237.1           --------------------------------------------------
Cattle_TCONS_00092072       CTGTGGAAAAGGTGCGCATGTGCTTAGTCGCTCAG-TCGTGTCTGACTCC
Mouse_XR_381043.2           AGATGGAATGCTGAGGCACATGGATAGAACTGTCA-GGACAAAGAGGCTG
Mouse_XR_879865.2           TCCAGCTGAGACAGCGTCATCTCCTGAGACCCACG-GAAAACAAAGCTGC
Mouse_XR_879914.2           TTAGATCATAACACAGGCTAGCTCAGGGAGAGACC-CTGCTTCAAAAGAA
Mouse_XR_001780177.1        ATGTGTGCTTCCTGCCCACTCTCCGCCAACTTCAA-GTAAATATGACATA
Cattle_TCONS_00101347       GCCCATAGGCTTTAGTTTTTAATCTTGGCTTTGCT-GCGTGACCTGAGAC
Mouse_XR_872283.1           TTGGGGAAGGCTCAACTATTATGAGCTGATGTTGA-TATTATAGAA----
Chicken_TCONS_00086148      GAAAATAAAGGGACTGAAAGCAGCAAGAAGGGATG-TAA-----------
Mouse_XR_872226.1           CAGCCATGTCCCTTTCTTTCCTTTATATTTCTTTT-TTTCAATCACCTTT
Mouse_XR_879943.2           GAGCATTGTGGTCTCATCACAGTGCTCCAAAGTAC-TACCACACAGCCTC
Mouse_XR_001780180.1        GCCTGTGGGGATTGTCTTGAGTATTAGTTGATACAAGTGGGCTCAGCCTA
                                                                              

Human_NR_046288.1           --------------------------------------------------
Human_NR_046287.1           --------------------------------------------------
Human_NR_046290.1           --------------------------------------------------
Human_NR_046289.1           --------------------------------------------------
Cattle_TCONS_00101342       ATGAAGCCCTGGTCACAAAAGCAG--------------------------
Cattle_TCONS_00101343       ATGAAGCCCTGGTCACAAAAGCAG--------------------------
Cattle_TCONS_00101346       --------------------------------------------------
Cattle_TCONS_00101345       GTGCAGCTCCACCAGCAGGCAGAGGAAGGTGTTCAGAGCACAGACTAAGA
Pig_TCONS_00111077          GCAGTGGGCTGTCACACCTAAAAA--------------------------
Pig_TCONS_00111078          GCAGTGGGCTGTCACACCTAAAAA--------------------------
Cattle_TCONS_00092073       GAGCCAGGTTGTTAGCCCACACACTCTGGGCTGCCTTATCTACCCCTGGA
Mouse_XR_872237.1           --------------------------------------------------
Cattle_TCONS_00092072       TTGTGACCCCATGGACTACAGCCCGCCAGACTCCCCTGTCCATGGGGATT
Mouse_XR_381043.2           GAGTCAAGAGAAGACATAGTGAGCTGGT----------------------
Mouse_XR_879865.2           CTTCTTCCAGACACCTCATCTGGCTGAAGACTCCCGAGATGAAATCCAGA
Mouse_XR_879914.2           TAAGGAGTGACAGAAAAGGACACCCGATGGCCTTCTTCTGACCACTACAC
Mouse_XR_001780177.1        TGGCACATGA----------------------------------------
Cattle_TCONS_00101347       AAGTGACTTCACCTCTCTGAGGCCCAGTTTTCGCAGCTGTTGAATGGGTA
Mouse_XR_872283.1           --------------------------------------------------
Chicken_TCONS_00086148      --------------------------------------------------
Mouse_XR_872226.1           GAATCCTTACC---------------------------------------
Mouse_XR_879943.2           ATTTTACATAATAATGCTCAATCTGCCAACACACCCAGGTTGTGCCATCA
Mouse_XR_001780180.1        CTGTGGGAGGCGCCATCCCTAGGCAGGTGATCATGGGTTGTATAACAAAG
                                                                              

Human_NR_046288.1           --------------------------------------------------
Human_NR_046287.1           --------------------------------------------------
Human_NR_046290.1           --------------------------------------------------
Human_NR_046289.1           --------------------------------------------------
Cattle_TCONS_00101342       --------------------------------------------------
Cattle_TCONS_00101343       --------------------------------------------------
Cattle_TCONS_00101346       --------------------------------------------------
Cattle_TCONS_00101345       AGGGGTTAACAGACCCAGTGCTCAGCCTTGGGGAACTGCGGGCAAGGAGG
Pig_TCONS_00111077          --------------------------------------------------
Pig_TCONS_00111078          --------------------------------------------------
Cattle_TCONS_00092073       CTGAGGACTGAATAATCCTGTGAGGAGTTCAGCATTGTCCCCATTATGAA
Mouse_XR_872237.1           --------------------------------------------------
Cattle_TCONS_00092072       CTCCAGGCAAGAACACTGGGGTGGGCTGCCATGCTCTTCTCCTGTGTGGA
Mouse_XR_381043.2           --------------------------------------------------
Mouse_XR_879865.2           GACACGTGCTAAACCTCACAGAAGAAAGACTTGGGACCTTCCAGCTACAG
Mouse_XR_879914.2           ACACGCAAGTGTGTTCGTGCATATACATACAGGCACAAACACCCCAGAGA
Mouse_XR_001780177.1        --------------------------------------------------
Cattle_TCONS_00101347       ACATTGCAGTTCTCATCCCACAGGCTTTCTGAGTGTGACGCGAGCTGGTG
Mouse_XR_872283.1           --------------------------------------------------
Chicken_TCONS_00086148      --------------------------------------------------
Mouse_XR_872226.1           --------------------------------------------------
Mouse_XR_879943.2           TGGCTCTATTGTGACATGAAATGCTCTAATGTGACATTGCGATGCTCAGT
Mouse_XR_001780180.1        CTTCCTAATCATGAGCCTGTGAGTGAGTCAGAGAGCCAGCCAGGAAGCAG
                                                                              

Human_NR_046288.1           --------------------------------------------------
Human_NR_046287.1           --------------------------------------------------
Human_NR_046290.1           --------------------------------------------------
Human_NR_046289.1           --------------------------------------------------
Cattle_TCONS_00101342       --------------------------------------------------
Cattle_TCONS_00101343       --------------------------------------------------
Cattle_TCONS_00101346       --------------------------------------------------
Cattle_TCONS_00101345       CTGTGGCTCCGTCCCTCACCCTGAAAATGACGAAGTAGTAGAACCCAGGA
Pig_TCONS_00111077          --------------------------------------------------
Pig_TCONS_00111078          --------------------------------------------------
Cattle_TCONS_00092073       CATCATCGTGATCACCAGGGTAATGGAAATTCTAGAATGCCAGTTCTTTT
Mouse_XR_872237.1           --------------------------------------------------
Cattle_TCONS_00092072       AAAGGTACTAAGAGCATAAATCCAAACTGGCCTTAAAAACCTGCCAAGTT
Mouse_XR_381043.2           --------------------------------------------------
Mouse_XR_879865.2           ATGAACTCTCTTGCCAAAGCCAAATGACTGCTGAACTGGGGGAAAGTTAC
Mouse_XR_879914.2           TTGATTAGACAGAGACAGATTAAATAAATAAAAATTTTAAAAAGCAATAA
Mouse_XR_001780177.1        --------------------------------------------------
Cattle_TCONS_00101347       TATGTACAGTGGCCAGCACAGGTCTACCGGGCTATAGATGCTCAGAGCCC
Mouse_XR_872283.1           --------------------------------------------------
Chicken_TCONS_00086148      --------------------------------------------------
Mouse_XR_872226.1           --------------------------------------------------
Mouse_XR_879943.2           TTTGCAACCACAATACTTCATTTCATCATCACAATGCTCCATTTTCTGCA
Mouse_XR_001780180.1        TGTTTCTCCACGAGTTCCTGTCCTGACTTTCCTTAGCAATGGACACTGTG
                                                                              

Human_NR_046288.1           --------------------------------------------------
Human_NR_046287.1           --------------------------------------------------
Human_NR_046290.1           --------------------------------------------------
Human_NR_046289.1           --------------------------------------------------
Cattle_TCONS_00101342       --------------------------------------------------
Cattle_TCONS_00101343       --------------------------------------------------
Cattle_TCONS_00101346       --------------------------------------------------
Cattle_TCONS_00101345       CATCTGACTTGGAAAGGCCTCTGAGTCCTCTTCTCACATCCTCTCTCCTC
Pig_TCONS_00111077          --------------------------------------------------
Pig_TCONS_00111078          --------------------------------------------------
Cattle_TCONS_00092073       CTGGGGAACTGGGGATTGGTGGACTCACCCTGAAACCTTGCTCTTCTCTC
Mouse_XR_872237.1           --------------------------------------------------
Cattle_TCONS_00092072       CTAGTATTCTCTTAGCGAGAAAGACACTCCCTTGCATCATCTTGACCAGA
Mouse_XR_381043.2           --------------------------------------------------
Mouse_XR_879865.2           AAGATAGTGAGAAAAACATAGAGTCTATCTAGATTAATTAATTGCTGTTC
Mouse_XR_879914.2           AGAGAAGCAGAGAGTGATGAATGCTTGTATTCAGTGGTTTCCCCCTTTTC
Mouse_XR_001780177.1        --------------------------------------------------
Cattle_TCONS_00101347       ATCTTTTTCTCGTGTCCACTTCCAAGGACCCAGCCTGGTTCTACCCTATG
Mouse_XR_872283.1           --------------------------------------------------
Chicken_TCONS_00086148      --------------------------------------------------
Mouse_XR_872226.1           --------------------------------------------------
Mouse_XR_879943.2           ACAGTATCAAATTGTGCCATCATAATGTGCCATCACAGCTATATTGTGAC
Mouse_XR_001780180.1        GCCTGGAAGTGTAAGCCAAATAAACGCTT---------------------
                                                                              

Human_NR_046288.1           --------------------------------------------------
Human_NR_046287.1           --------------------------------------------------
Human_NR_046290.1           --------------------------------------------------
Human_NR_046289.1           --------------------------------------------------
Cattle_TCONS_00101342       --------------------------------------------------
Cattle_TCONS_00101343       --------------------------------------------------
Cattle_TCONS_00101346       --------------------------------------------------
Cattle_TCONS_00101345       GTACAGGTGAGACTTGAAGCCCAGAGAGGCCAGGGAGTGTCCCAAGGAGA
Pig_TCONS_00111077          --------------------------------------------------
Pig_TCONS_00111078          --------------------------------------------------
Cattle_TCONS_00092073       CTGGAGGTCCTGCTGAGCAGGGAGGCAGGGTCCTAAGGAAGGGTGTTCCG
Mouse_XR_872237.1           --------------------------------------------------
Cattle_TCONS_00092072       CCAACTCGTCCTCATTCTAGACAGGAAACTAAAGGTAGCAATAGGAGTCT
Mouse_XR_381043.2           --------------------------------------------------
Mouse_XR_879865.2           AAAACAGATGTTATTACCCTCAAACAATTACCCCGGAACAATTGATTCTA
Mouse_XR_879914.2           AAGCAGACCAGAACCAGAGCCCAGGGATAGTACCGCCTACTCTTAGGGTG
Mouse_XR_001780177.1        --------------------------------------------------
Cattle_TCONS_00101347       TTACCCAGGACAGTCCCCCGCTCTGATCAAACTGTCTGTGACCTGACCAG
Mouse_XR_872283.1           --------------------------------------------------
Chicken_TCONS_00086148      --------------------------------------------------
Mouse_XR_872226.1           --------------------------------------------------
Mouse_XR_879943.2           ATCAAAATGCTGTAATGCAGCATCACACCACTCCCCTGTGGCATCAAAAT
Mouse_XR_001780180.1        --------------------------------------------------
                                                                              

Human_NR_046288.1           --------------------------------------------------
Human_NR_046287.1           --------------------------------------------------
Human_NR_046290.1           --------------------------------------------------
Human_NR_046289.1           --------------------------------------------------
Cattle_TCONS_00101342       --------------------------------------------------
Cattle_TCONS_00101343       --------------------------------------------------
Cattle_TCONS_00101346       --------------------------------------------------
Cattle_TCONS_00101345       AAGAGCAAGGCCATGTAGAG------------------------------
Pig_TCONS_00111077          --------------------------------------------------
Pig_TCONS_00111078          --------------------------------------------------
Cattle_TCONS_00092073       TACCCCTGGGCTTGGGCCATCACTCTTCACTTGTGAACTCATGCCGTGTG
Mouse_XR_872237.1           --------------------------------------------------
Cattle_TCONS_00092072       TGCCTAAAGAACTTCAATTAATGAAAGACTTCCTTTAATTTACTGTGTGA
Mouse_XR_381043.2           --------------------------------------------------
Mouse_XR_879865.2           TAATCTCTTGCCTTCCCAGCCCTTACCCTTAACCCTCCTTACCACTCTGG
Mouse_XR_879914.2           AGTCTGCCCACCTCGGTTAGCCAGATCAAGATACTCACTAAAGCCTAGAG
Mouse_XR_001780177.1        --------------------------------------------------
Cattle_TCONS_00101347       GAAGCTGGCCAAGGGCAATACCCACCCAGATCCTGGAGGCAAGACGCCAA
Mouse_XR_872283.1           --------------------------------------------------
Chicken_TCONS_00086148      --------------------------------------------------
Mouse_XR_872226.1           --------------------------------------------------
Mouse_XR_879943.2           GCACAATTTCACCTTTATAATGCTGCATTGTGATGTTACAATTTCACCAT
Mouse_XR_001780180.1        --------------------------------------------------
                                                                              

Human_NR_046288.1           --------------------------------------------------
Human_NR_046287.1           --------------------------------------------------
Human_NR_046290.1           --------------------------------------------------
Human_NR_046289.1           --------------------------------------------------
Cattle_TCONS_00101342       --------------------------------------------------
Cattle_TCONS_00101343       --------------------------------------------------
Cattle_TCONS_00101346       --------------------------------------------------
Cattle_TCONS_00101345       --------------------------------------------------
Pig_TCONS_00111077          --------------------------------------------------
Pig_TCONS_00111078          --------------------------------------------------
Cattle_TCONS_00092073       CCAGGAGTCGGGGATGTGGTCCATATAGGACTGTGTCAGGTGCTCTCCTT
Mouse_XR_872237.1           --------------------------------------------------
Cattle_TCONS_00092072       CTCTGCTTTTTGTTTGGAGGAGTCAATTCAGGATTAAATCTACGAGGAAG
Mouse_XR_381043.2           --------------------------------------------------
Mouse_XR_879865.2           CTTAGTTGTGCTACTCCTCTAGCCTGTATGTTTTCTTCTGATACTTCCAC
Mouse_XR_879914.2           GTAAACCTAGGAATGCCTCAAGGGTGTGTCTTGTCTCCTAGGTGATTTTA
Mouse_XR_001780177.1        --------------------------------------------------
Cattle_TCONS_00101347       CAGGCGGTAACAAAGAATTTTCCATGGCTCTGCAGTTAATGAGGAACTGA
Mouse_XR_872283.1           --------------------------------------------------
Chicken_TCONS_00086148      --------------------------------------------------
Mouse_XR_872226.1           --------------------------------------------------
Mouse_XR_879943.2           GACATCAAAGTGCTCTCTTGGGACATTACATGGCACTGTAACATCACAAT
Mouse_XR_001780180.1        --------------------------------------------------
                                                                              

Human_NR_046288.1           --------------------------------------------------
Human_NR_046287.1           --------------------------------------------------
Human_NR_046290.1           --------------------------------------------------
Human_NR_046289.1           --------------------------------------------------
Cattle_TCONS_00101342       --------------------------------------------------
Cattle_TCONS_00101343       --------------------------------------------------
Cattle_TCONS_00101346       --------------------------------------------------
Cattle_TCONS_00101345       --------------------------------------------------
Pig_TCONS_00111077          --------------------------------------------------
Pig_TCONS_00111078          --------------------------------------------------
Cattle_TCONS_00092073       GCCAGCCTTATTAGAGGCCACACACCTGGCTCTGAACTCTTCCTCAGAGA
Mouse_XR_872237.1           --------------------------------------------------
Cattle_TCONS_00092072       CTGGTTGTCTAAAGAAGCAAAAGATCCATGAAAACAAAGATTCACTTAGA
Mouse_XR_381043.2           --------------------------------------------------
Mouse_XR_879865.2           TCTACCCCAAATTTTCACCACAAATGACACAGTCACTCCAATGACCCTTC
Mouse_XR_879914.2           GATCCTGTCACAAGAATTCTAGATCCTGTTAAGTGTACTTTTCATAATTT
Mouse_XR_001780177.1        --------------------------------------------------
Cattle_TCONS_00101347       CACTCTTCGGGGCCTCAATTAGTCTTTCATCCTCCTCTCCTTCACTCGGA
Mouse_XR_872283.1           --------------------------------------------------
Chicken_TCONS_00086148      --------------------------------------------------
Mouse_XR_872226.1           --------------------------------------------------
Mouse_XR_879943.2           GCTCCACTATGACATGACAATTTTAGCTCCCAATGCCCTACTGGGCCTTC
Mouse_XR_001780180.1        --------------------------------------------------
                                                                              

Human_NR_046288.1           --------------------------------------------------
Human_NR_046287.1           --------------------------------------------------
Human_NR_046290.1           --------------------------------------------------
Human_NR_046289.1           --------------------------------------------------
Cattle_TCONS_00101342       --------------------------------------------------
Cattle_TCONS_00101343       --------------------------------------------------
Cattle_TCONS_00101346       --------------------------------------------------
Cattle_TCONS_00101345       --------------------------------------------------
Pig_TCONS_00111077          --------------------------------------------------
Pig_TCONS_00111078          --------------------------------------------------
Cattle_TCONS_00092073       ATGAGGCCAGCTTTTGCCTGAATCTGTAATTCTGGAACTTGATTATGTGT
Mouse_XR_872237.1           --------------------------------------------------
Cattle_TCONS_00092072       TTTCAACTAAGACATAATTTTCTTTTGTCTGCAGGCTTCTGTGAATTCCA
Mouse_XR_381043.2           --------------------------------------------------
Mouse_XR_879865.2           CCTTTAAAAAAAAATGTAAAAGGGGAATTTGTGGGACTGTGAAAGGCAGC
Mouse_XR_879914.2           GAAGACACATTAAGCATAGGAAAATGAATTTGAATTTAAATTTGAAATGG
Mouse_XR_001780177.1        --------------------------------------------------
Cattle_TCONS_00101347       TTTCCACCGTTGGTGATATTTACATTGGAATGCCTCCCAGGACTTCAGGA
Mouse_XR_872283.1           --------------------------------------------------
Chicken_TCONS_00086148      --------------------------------------------------
Mouse_XR_872226.1           --------------------------------------------------
Mouse_XR_879943.2           ATAGTGCTTGTATTCATTATTTGTGTGTGTGTGTGTGTGTGTGTGTGTGT
Mouse_XR_001780180.1        --------------------------------------------------
                                                                              

Human_NR_046288.1           --------------------------------------------------
Human_NR_046287.1           --------------------------------------------------
Human_NR_046290.1           --------------------------------------------------
Human_NR_046289.1           --------------------------------------------------
Cattle_TCONS_00101342       --------------------------------------------------
Cattle_TCONS_00101343       --------------------------------------------------
Cattle_TCONS_00101346       --------------------------------------------------
Cattle_TCONS_00101345       --------------------------------------------------
Pig_TCONS_00111077          --------------------------------------------------
Pig_TCONS_00111078          --------------------------------------------------
Cattle_TCONS_00092073       CTCTTATTCAGATTTATGGGCTCAACACCAAACCTTAATCCAAGTCTGGG
Mouse_XR_872237.1           --------------------------------------------------
Cattle_TCONS_00092072       GAGAGGGTTTTGTGCAAGAGGAGTAGGCAGCCTGTTCCGATGATCACATC
Mouse_XR_381043.2           --------------------------------------------------
Mouse_XR_879865.2           TTGTTTCTGGTCGAGAGAGACTTACTCTGAAGACCCAGTAGAAATTCTAC
Mouse_XR_879914.2           GTCTTTTACTACAAAAGCGTATTCATTCATGATTAAGCGGTCTTTCTGAA
Mouse_XR_001780177.1        --------------------------------------------------
Cattle_TCONS_00101347       ACCCAGCATAGTGAGACTTGAAGCCCAGAGAGGCCAGGGAGTGTCCCAAG
Mouse_XR_872283.1           --------------------------------------------------
Chicken_TCONS_00086148      --------------------------------------------------
Mouse_XR_872226.1           --------------------------------------------------
Mouse_XR_879943.2           GTGTGTTTATGTGTGTAACAGGGACTCTGAGCCAACACTATTGTGAACAC
Mouse_XR_001780180.1        --------------------------------------------------
                                                                              

Human_NR_046288.1           --------------------------------------------------
Human_NR_046287.1           --------------------------------------------------
Human_NR_046290.1           --------------------------------------------------
Human_NR_046289.1           --------------------------------------------------
Cattle_TCONS_00101342       --------------------------------------------------
Cattle_TCONS_00101343       --------------------------------------------------
Cattle_TCONS_00101346       --------------------------------------------------
Cattle_TCONS_00101345       --------------------------------------------------
Pig_TCONS_00111077          --------------------------------------------------
Pig_TCONS_00111078          --------------------------------------------------
Cattle_TCONS_00092073       ACCTGGACCGAAGAGTCTGCATCTTCAATCTCATCCCAGTTTACTATTCT
Mouse_XR_872237.1           --------------------------------------------------
Cattle_TCONS_00092072       CAGTGATATTTCCCTGATGGGGCATGTCAGTGCCCTCAGGGCAAGTGGTA
Mouse_XR_381043.2           --------------------------------------------------
Mouse_XR_879865.2           AAGGGATGAAACAGTGAGCCATGCTCCCAGACAGACATGCTCCCAGCATG
Mouse_XR_879914.2           GTGTGAAAACAACGAACTCATTCTTAACCCTGCTATCTTGCTGACTTTCC
Mouse_XR_001780177.1        --------------------------------------------------
Cattle_TCONS_00101347       GAGAAAGAGCAAGGCCATGTAGAG--------------------------
Mouse_XR_872283.1           --------------------------------------------------
Chicken_TCONS_00086148      --------------------------------------------------
Mouse_XR_872226.1           --------------------------------------------------
Mouse_XR_879943.2           TACACCAGGAACTTTGTGTGTTGACAACTAGGTGCTAACTGAAGACGTTG
Mouse_XR_001780180.1        --------------------------------------------------
                                                                              

Human_NR_046288.1           --------------------------------------------------
Human_NR_046287.1           --------------------------------------------------
Human_NR_046290.1           --------------------------------------------------
Human_NR_046289.1           --------------------------------------------------
Cattle_TCONS_00101342       --------------------------------------------------
Cattle_TCONS_00101343       --------------------------------------------------
Cattle_TCONS_00101346       --------------------------------------------------
Cattle_TCONS_00101345       --------------------------------------------------
Pig_TCONS_00111077          --------------------------------------------------
Pig_TCONS_00111078          --------------------------------------------------
Cattle_TCONS_00092073       GATACAGGTGTTTCTGTCCAAATACTGAGAAACCTGGGAGAAGGGAGTTA
Mouse_XR_872237.1           --------------------------------------------------
Cattle_TCONS_00092072       GTGGAAAATTCTTACTCTTGCCAACGGGATGCTCTGCAATTTTTTCCTCT
Mouse_XR_381043.2           --------------------------------------------------
Mouse_XR_879865.2           ACACCACAGAGCCCTCAACTCCATAATTCTGTGACT--------------
Mouse_XR_879914.2           AGATGGACTCTGACCTTTGACCTGCCCCACCCTCTCGCTCAATCCTACAC
Mouse_XR_001780177.1        --------------------------------------------------
Cattle_TCONS_00101347       --------------------------------------------------
Mouse_XR_872283.1           --------------------------------------------------
Chicken_TCONS_00086148      --------------------------------------------------
Mouse_XR_872226.1           --------------------------------------------------
Mouse_XR_879943.2           TGAACAAAGGTTTTGCAAAAGCAGAAGAATGCGTTATCACGGCACACATT
Mouse_XR_001780180.1        --------------------------------------------------
                                                                              

Human_NR_046288.1           --------------------------------------------------
Human_NR_046287.1           --------------------------------------------------
Human_NR_046290.1           --------------------------------------------------
Human_NR_046289.1           --------------------------------------------------
Cattle_TCONS_00101342       --------------------------------------------------
Cattle_TCONS_00101343       --------------------------------------------------
Cattle_TCONS_00101346       --------------------------------------------------
Cattle_TCONS_00101345       --------------------------------------------------
Pig_TCONS_00111077          --------------------------------------------------
Pig_TCONS_00111078          --------------------------------------------------
Cattle_TCONS_00092073       GAGGGCCCCAGAAGCTACAGGCCCGACTTTAGAGGGCCCCTGGGGG---G
Mouse_XR_872237.1           --------------------------------------------------
Cattle_TCONS_00092072       GAAAATTTTTTTGTCTCTTGAGTTCAGGCAGTGTAATAGAAGAGTA---A
Mouse_XR_381043.2           --------------------------------------------------
Mouse_XR_879865.2           --------------------------------------------------
Mouse_XR_879914.2           CAGGGCTCCTTGGAGCTCAGAATGAACTCATTCTGAGGGCATGGCCTCCA
Mouse_XR_001780177.1        --------------------------------------------------
Cattle_TCONS_00101347       --------------------------------------------------
Mouse_XR_872283.1           --------------------------------------------------
Chicken_TCONS_00086148      --------------------------------------------------
Mouse_XR_872226.1           --------------------------------------------------
Mouse_XR_879943.2           TCCCTATGGTCCCTTGCCTACAACTACACTGTAGGAGACTCTGCTCACCC
Mouse_XR_001780180.1        --------------------------------------------------
                                                                              

Human_NR_046288.1           --------------------------------------------------
Human_NR_046287.1           --------------------------------------------------
Human_NR_046290.1           --------------------------------------------------
Human_NR_046289.1           --------------------------------------------------
Cattle_TCONS_00101342       --------------------------------------------------
Cattle_TCONS_00101343       --------------------------------------------------
Cattle_TCONS_00101346       --------------------------------------------------
Cattle_TCONS_00101345       --------------------------------------------------
Pig_TCONS_00111077          --------------------------------------------------
Pig_TCONS_00111078          --------------------------------------------------
Cattle_TCONS_00092073       CCTCACCGTGTAGTTGCTTGTGGGTGGGGGCATCTCCCATAACCAGGTCT
Mouse_XR_872237.1           --------------------------------------------------
Cattle_TCONS_00092072       ACTCTGTTATAAACTACTTTCTGTTTAACATCTGACACTTAAAATTCAGC
Mouse_XR_381043.2           --------------------------------------------------
Mouse_XR_879865.2           --------------------------------------------------
Mouse_XR_879914.2           GCTGAGCTCATATCTGAGCTGAGGCCTGTGTAACTCTCCCACCACCTTTA
Mouse_XR_001780177.1        --------------------------------------------------
Cattle_TCONS_00101347       --------------------------------------------------
Mouse_XR_872283.1           --------------------------------------------------
Chicken_TCONS_00086148      --------------------------------------------------
Mouse_XR_872226.1           --------------------------------------------------
Mouse_XR_879943.2           AGCTTGAGTTCTTAAGGATTGGCTTCAGAATGGAGGTGGCAGGAATGTTT
Mouse_XR_001780180.1        --------------------------------------------------
                                                                              

Human_NR_046288.1           --------------------------------------------------
Human_NR_046287.1           --------------------------------------------------
Human_NR_046290.1           --------------------------------------------------
Human_NR_046289.1           --------------------------------------------------
Cattle_TCONS_00101342       --------------------------------------------------
Cattle_TCONS_00101343       --------------------------------------------------
Cattle_TCONS_00101346       --------------------------------------------------
Cattle_TCONS_00101345       --------------------------------------------------
Pig_TCONS_00111077          --------------------------------------------------
Pig_TCONS_00111078          --------------------------------------------------
Cattle_TCONS_00092073       CTGGAGCCCATGCCTAGGCCTGCTTGCTGACCCAGAAGCTGTGGGCACTG
Mouse_XR_872237.1           --------------------------------------------------
Cattle_TCONS_00092072       TCTTGGCTCCTTAAGTCTGTAGCTCTTTAAAACCCGCTATCACAACACAG
Mouse_XR_381043.2           --------------------------------------------------
Mouse_XR_879865.2           --------------------------------------------------
Mouse_XR_879914.2           CCACAGCAGTTGAGGCACATGTGGCCGGTGATCTTCCTCTATCCCACCCT
Mouse_XR_001780177.1        --------------------------------------------------
Cattle_TCONS_00101347       --------------------------------------------------
Mouse_XR_872283.1           --------------------------------------------------
Chicken_TCONS_00086148      --------------------------------------------------
Mouse_XR_872226.1           --------------------------------------------------
Mouse_XR_879943.2           CTGCCATCAGCAGAGTTGTATTTAGAGCAACAAAATGAGCATGGCCATTT
Mouse_XR_001780180.1        --------------------------------------------------
                                                                              

Human_NR_046288.1           --------------------------------------------------
Human_NR_046287.1           --------------------------------------------------
Human_NR_046290.1           --------------------------------------------------
Human_NR_046289.1           --------------------------------------------------
Cattle_TCONS_00101342       --------------------------------------------------
Cattle_TCONS_00101343       --------------------------------------------------
Cattle_TCONS_00101346       --------------------------------------------------
Cattle_TCONS_00101345       --------------------------------------------------
Pig_TCONS_00111077          --------------------------------------------------
Pig_TCONS_00111078          --------------------------------------------------
Cattle_TCONS_00092073       CCTGCCGCATAGTGACTGCATTATCTCTGCCGACAACAGGCGGTGAAGCC
Mouse_XR_872237.1           --------------------------------------------------
Cattle_TCONS_00092072       ATTTCCACTCTGAACAAATTCTACAATGCACACTTTATGATGAGTTACCA
Mouse_XR_381043.2           --------------------------------------------------
Mouse_XR_879865.2           --------------------------------------------------
Mouse_XR_879914.2           CTCTTCTGGCTGCTGAGGGGATAGATCTCTTCCATTTTTCACATTCCTGT
Mouse_XR_001780177.1        --------------------------------------------------
Cattle_TCONS_00101347       --------------------------------------------------
Mouse_XR_872283.1           --------------------------------------------------
Chicken_TCONS_00086148      --------------------------------------------------
Mouse_XR_872226.1           --------------------------------------------------
Mouse_XR_879943.2           ACAAACACTAGTCTATAAGAGCTCTTCCAGAACTTGCCAGATAGCCAAGG
Mouse_XR_001780180.1        --------------------------------------------------
                                                                              

Human_NR_046288.1           --------------------------------------------------
Human_NR_046287.1           --------------------------------------------------
Human_NR_046290.1           --------------------------------------------------
Human_NR_046289.1           --------------------------------------------------
Cattle_TCONS_00101342       --------------------------------------------------
Cattle_TCONS_00101343       --------------------------------------------------
Cattle_TCONS_00101346       --------------------------------------------------
Cattle_TCONS_00101345       --------------------------------------------------
Pig_TCONS_00111077          --------------------------------------------------
Pig_TCONS_00111078          --------------------------------------------------
Cattle_TCONS_00092073       TGACTCAAGAAGAACCTCACCTCTGCCTCTGGGGACAGCAGCCACAACCA
Mouse_XR_872237.1           --------------------------------------------------
Cattle_TCONS_00092072       AGAACGCAAGTAAAAGCCATTTAAAGGAAAATACTACTTGGCCACATTTT
Mouse_XR_381043.2           --------------------------------------------------
Mouse_XR_879865.2           --------------------------------------------------
Mouse_XR_879914.2           AGCAGGGCCTGGTTCCCCCTCTTCCTGTTATCCACAGCTGACCTCAGCCA
Mouse_XR_001780177.1        --------------------------------------------------
Cattle_TCONS_00101347       --------------------------------------------------
Mouse_XR_872283.1           --------------------------------------------------
Chicken_TCONS_00086148      --------------------------------------------------
Mouse_XR_872226.1           --------------------------------------------------
Mouse_XR_879943.2           CAACCACACTGGTAACAGATCTGAAGACAGAATCTGTTGAGCAGAGCATT
Mouse_XR_001780180.1        --------------------------------------------------
                                                                              

Human_NR_046288.1           --------------------------------------------------
Human_NR_046287.1           --------------------------------------------------
Human_NR_046290.1           --------------------------------------------------
Human_NR_046289.1           --------------------------------------------------
Cattle_TCONS_00101342       --------------------------------------------------
Cattle_TCONS_00101343       --------------------------------------------------
Cattle_TCONS_00101346       --------------------------------------------------
Cattle_TCONS_00101345       --------------------------------------------------
Pig_TCONS_00111077          --------------------------------------------------
Pig_TCONS_00111078          --------------------------------------------------
Cattle_TCONS_00092073       GGCCTGCCAGGAATCCCTGGCACTGGGAGGGCCTATTGA-----------
Mouse_XR_872237.1           --------------------------------------------------
Cattle_TCONS_00092072       AGAACCGAATGAACACAAGCTTTCTTAATCTTAAAATTTGGGAAAGACTA
Mouse_XR_381043.2           --------------------------------------------------
Mouse_XR_879865.2           --------------------------------------------------
Mouse_XR_879914.2           AACTCTTAACTGCTGACTTCCTTGCCTCGGGCACTCTTCCTGTGGGAGTG
Mouse_XR_001780177.1        --------------------------------------------------
Cattle_TCONS_00101347       --------------------------------------------------
Mouse_XR_872283.1           --------------------------------------------------
Chicken_TCONS_00086148      --------------------------------------------------
Mouse_XR_872226.1           --------------------------------------------------
Mouse_XR_879943.2           GTGCTCTTCTGACTGCCATTATCAAGATATCCAGTGTGAAATTCAGCTTG
Mouse_XR_001780180.1        --------------------------------------------------
                                                                              

Human_NR_046288.1           --------------------------------------------------
Human_NR_046287.1           --------------------------------------------------
Human_NR_046290.1           --------------------------------------------------
Human_NR_046289.1           --------------------------------------------------
Cattle_TCONS_00101342       --------------------------------------------------
Cattle_TCONS_00101343       --------------------------------------------------
Cattle_TCONS_00101346       --------------------------------------------------
Cattle_TCONS_00101345       --------------------------------------------------
Pig_TCONS_00111077          --------------------------------------------------
Pig_TCONS_00111078          --------------------------------------------------
Cattle_TCONS_00092073       --------------------------------------------------
Mouse_XR_872237.1           --------------------------------------------------
Cattle_TCONS_00092072       TTTATAAGGCCAGGATGATTTAACATTGGTTATATTATTATGTCAAAAAC
Mouse_XR_381043.2           --------------------------------------------------
Mouse_XR_879865.2           --------------------------------------------------
Mouse_XR_879914.2           TTCCAGGGTCTAGCTCCCTATCCCATCCTATTGGCTGTCACCCCCAACAC
Mouse_XR_001780177.1        --------------------------------------------------
Cattle_TCONS_00101347       --------------------------------------------------
Mouse_XR_872283.1           --------------------------------------------------
Chicken_TCONS_00086148      --------------------------------------------------
Mouse_XR_872226.1           --------------------------------------------------
Mouse_XR_879943.2           AGAGAGGGTCTTTTCTACGCCACCTAGCACAAAATCTCTGCAGAGAAGAC
Mouse_XR_001780180.1        --------------------------------------------------
                                                                              

Human_NR_046288.1           --------------------------------------------------
Human_NR_046287.1           --------------------------------------------------
Human_NR_046290.1           --------------------------------------------------
Human_NR_046289.1           --------------------------------------------------
Cattle_TCONS_00101342       --------------------------------------------------
Cattle_TCONS_00101343       --------------------------------------------------
Cattle_TCONS_00101346       --------------------------------------------------
Cattle_TCONS_00101345       --------------------------------------------------
Pig_TCONS_00111077          --------------------------------------------------
Pig_TCONS_00111078          --------------------------------------------------
Cattle_TCONS_00092073       --------------------------------------------------
Mouse_XR_872237.1           --------------------------------------------------
Cattle_TCONS_00092072       ACTGACAGTTAAAATCAGCACAACTCAGAAAACTAAATGTTTAAATAGTC
Mouse_XR_381043.2           --------------------------------------------------
Mouse_XR_879865.2           --------------------------------------------------
Mouse_XR_879914.2           CACCACCACCATTTTTTTTCCTACACCTGCTCCCACAAGCCACCATACCC
Mouse_XR_001780177.1        --------------------------------------------------
Cattle_TCONS_00101347       --------------------------------------------------
Mouse_XR_872283.1           --------------------------------------------------
Chicken_TCONS_00086148      --------------------------------------------------
Mouse_XR_872226.1           --------------------------------------------------
Mouse_XR_879943.2           TCTG--CAGTGGCCAGGCAATGAAAACTGAAGCAGAAGCGGCCATTGGAA
Mouse_XR_001780180.1        --------------------------------------------------
                                                                              

Human_NR_046288.1           --------------------------------------------------
Human_NR_046287.1           --------------------------------------------------
Human_NR_046290.1           --------------------------------------------------
Human_NR_046289.1           --------------------------------------------------
Cattle_TCONS_00101342       --------------------------------------------------
Cattle_TCONS_00101343       --------------------------------------------------
Cattle_TCONS_00101346       --------------------------------------------------
Cattle_TCONS_00101345       --------------------------------------------------
Pig_TCONS_00111077          --------------------------------------------------
Pig_TCONS_00111078          --------------------------------------------------
Cattle_TCONS_00092073       --------------------------------------------------
Mouse_XR_872237.1           --------------------------------------------------
Cattle_TCONS_00092072       GATGTCTTTAACAGGTGCACTGCTGCCCACCTTAGGCTACCTGTGCCGTG
Mouse_XR_381043.2           --------------------------------------------------
Mouse_XR_879865.2           --------------------------------------------------
Mouse_XR_879914.2           TAGTTTCCTCTAAGCCTCTGTGGCTTGGTCCCAGCATTTCCTGGATGTGG
Mouse_XR_001780177.1        --------------------------------------------------
Cattle_TCONS_00101347       --------------------------------------------------
Mouse_XR_872283.1           --------------------------------------------------
Chicken_TCONS_00086148      --------------------------------------------------
Mouse_XR_872226.1           --------------------------------------------------
Mouse_XR_879943.2           GAGGACAGGAAAAGGAAAATCAGGTAGAAGTGAGCCAGGATTCGAGCAAA
Mouse_XR_001780180.1        --------------------------------------------------
                                                                              

Human_NR_046288.1           --------------------------------------------------
Human_NR_046287.1           --------------------------------------------------
Human_NR_046290.1           --------------------------------------------------
Human_NR_046289.1           --------------------------------------------------
Cattle_TCONS_00101342       --------------------------------------------------
Cattle_TCONS_00101343       --------------------------------------------------
Cattle_TCONS_00101346       --------------------------------------------------
Cattle_TCONS_00101345       --------------------------------------------------
Pig_TCONS_00111077          --------------------------------------------------
Pig_TCONS_00111078          --------------------------------------------------
Cattle_TCONS_00092073       --------------------------------------------------
Mouse_XR_872237.1           --------------------------------------------------
Cattle_TCONS_00092072       AGGTGCCACCCTACTCCCCCAAAACACTGCCTCATCTGCTCTCGATACCC
Mouse_XR_381043.2           --------------------------------------------------
Mouse_XR_879865.2           --------------------------------------------------
Mouse_XR_879914.2           ATGGAGACAGTTGGCTCCTATCTGCCTTTCTGATCTGTCTTCTGGCCTGA
Mouse_XR_001780177.1        --------------------------------------------------
Cattle_TCONS_00101347       --------------------------------------------------
Mouse_XR_872283.1           --------------------------------------------------
Chicken_TCONS_00086148      --------------------------------------------------
Mouse_XR_872226.1           --------------------------------------------------
Mouse_XR_879943.2           GCATGACTCCAACATCAAGAACACCTCATCTCCTGCCTTCACCTTCCAAG
Mouse_XR_001780180.1        --------------------------------------------------
                                                                              

Human_NR_046288.1           --------------------------------------------------
Human_NR_046287.1           --------------------------------------------------
Human_NR_046290.1           --------------------------------------------------
Human_NR_046289.1           --------------------------------------------------
Cattle_TCONS_00101342       --------------------------------------------------
Cattle_TCONS_00101343       --------------------------------------------------
Cattle_TCONS_00101346       --------------------------------------------------
Cattle_TCONS_00101345       --------------------------------------------------
Pig_TCONS_00111077          --------------------------------------------------
Pig_TCONS_00111078          --------------------------------------------------
Cattle_TCONS_00092073       --------------------------------------------------
Mouse_XR_872237.1           --------------------------------------------------
Cattle_TCONS_00092072       AGGGAAGGATGAAAGAAAGTCACCATATATATAACTAGGAAGGCTGTATT
Mouse_XR_381043.2           --------------------------------------------------
Mouse_XR_879865.2           --------------------------------------------------
Mouse_XR_879914.2           GGGATGAGATGGTACTGCCTCATAGAACTACAGTAAAGAAAAACCGGAGA
Mouse_XR_001780177.1        --------------------------------------------------
Cattle_TCONS_00101347       --------------------------------------------------
Mouse_XR_872283.1           --------------------------------------------------
Chicken_TCONS_00086148      --------------------------------------------------
Mouse_XR_872226.1           --------------------------------------------------
Mouse_XR_879943.2           GTTAATAGATACAATTTCCTTCAACATGCTAACTTCCTGGCTCTCCCAAA
Mouse_XR_001780180.1        --------------------------------------------------
                                                                              

Human_NR_046288.1           --------------------------------------------------
Human_NR_046287.1           --------------------------------------------------
Human_NR_046290.1           --------------------------------------------------
Human_NR_046289.1           --------------------------------------------------
Cattle_TCONS_00101342       --------------------------------------------------
Cattle_TCONS_00101343       --------------------------------------------------
Cattle_TCONS_00101346       --------------------------------------------------
Cattle_TCONS_00101345       --------------------------------------------------
Pig_TCONS_00111077          --------------------------------------------------
Pig_TCONS_00111078          --------------------------------------------------
Cattle_TCONS_00092073       --------------------------------------------------
Mouse_XR_872237.1           --------------------------------------------------
Cattle_TCONS_00092072       TATAACCTCCTGTTTCTTTCTTCTACCAGAAAACCCTGACTGAAGGAAGA
Mouse_XR_381043.2           --------------------------------------------------
Mouse_XR_879865.2           --------------------------------------------------
Mouse_XR_879914.2           CAGCACACAGTAAGCAGTGTCGGCATGGGAAACAGTAGGTCTATAACAGA
Mouse_XR_001780177.1        --------------------------------------------------
Cattle_TCONS_00101347       --------------------------------------------------
Mouse_XR_872283.1           --------------------------------------------------
Chicken_TCONS_00086148      --------------------------------------------------
Mouse_XR_872226.1           --------------------------------------------------
Mouse_XR_879943.2           TGCTCCTTCTGTCCCTTTAATGGAAGACCAGGAGCTAATAATTCCCTTAA
Mouse_XR_001780180.1        --------------------------------------------------
                                                                              

Human_NR_046288.1           --------------------------------------------------
Human_NR_046287.1           --------------------------------------------------
Human_NR_046290.1           --------------------------------------------------
Human_NR_046289.1           --------------------------------------------------
Cattle_TCONS_00101342       --------------------------------------------------
Cattle_TCONS_00101343       --------------------------------------------------
Cattle_TCONS_00101346       --------------------------------------------------
Cattle_TCONS_00101345       --------------------------------------------------
Pig_TCONS_00111077          --------------------------------------------------
Pig_TCONS_00111078          --------------------------------------------------
Cattle_TCONS_00092073       --------------------------------------------------
Mouse_XR_872237.1           --------------------------------------------------
Cattle_TCONS_00092072       GTTGCACTAAAGTGCTACGACGAGGAGCCTCAAGCCCTGACTGGCTGCCC
Mouse_XR_381043.2           --------------------------------------------------
Mouse_XR_879865.2           --------------------------------------------------
Mouse_XR_879914.2           GGGAAGAAATGGGGGTCCCACACTGCAGTGAAGCCTGCAGCAGGAAGGAG
Mouse_XR_001780177.1        --------------------------------------------------
Cattle_TCONS_00101347       --------------------------------------------------
Mouse_XR_872283.1           --------------------------------------------------
Chicken_TCONS_00086148      --------------------------------------------------
Mouse_XR_872226.1           --------------------------------------------------
Mouse_XR_879943.2           TTTGGGCTGTGTCAGCTTTACTGAAGGCTCTAAGGACTGAGCGATATGTC
Mouse_XR_001780180.1        --------------------------------------------------
                                                                              

Human_NR_046288.1           --------------------------------------------------
Human_NR_046287.1           --------------------------------------------------
Human_NR_046290.1           --------------------------------------------------
Human_NR_046289.1           --------------------------------------------------
Cattle_TCONS_00101342       --------------------------------------------------
Cattle_TCONS_00101343       --------------------------------------------------
Cattle_TCONS_00101346       --------------------------------------------------
Cattle_TCONS_00101345       --------------------------------------------------
Pig_TCONS_00111077          --------------------------------------------------
Pig_TCONS_00111078          --------------------------------------------------
Cattle_TCONS_00092073       --------------------------------------------------
Mouse_XR_872237.1           --------------------------------------------------
Cattle_TCONS_00092072       CTTGGAGATGACA-------------------------------------
Mouse_XR_381043.2           --------------------------------------------------
Mouse_XR_879865.2           --------------------------------------------------
Mouse_XR_879914.2           TCCAGGATCCGGCTCTGGATCTTAGTCTGGGAGAGCTATCAAGTCTGCCT
Mouse_XR_001780177.1        --------------------------------------------------
Cattle_TCONS_00101347       --------------------------------------------------
Mouse_XR_872283.1           --------------------------------------------------
Chicken_TCONS_00086148      --------------------------------------------------
Mouse_XR_872226.1           --------------------------------------------------
Mouse_XR_879943.2           TCATGAGACCCACCTACTCTATCGCTCCTCTACATTCAGATGACAACTCA
Mouse_XR_001780180.1        --------------------------------------------------
                                                                              

Human_NR_046288.1           --------------------------------------------------
Human_NR_046287.1           --------------------------------------------------
Human_NR_046290.1           --------------------------------------------------
Human_NR_046289.1           --------------------------------------------------
Cattle_TCONS_00101342       --------------------------------------------------
Cattle_TCONS_00101343       --------------------------------------------------
Cattle_TCONS_00101346       --------------------------------------------------
Cattle_TCONS_00101345       --------------------------------------------------
Pig_TCONS_00111077          --------------------------------------------------
Pig_TCONS_00111078          --------------------------------------------------
Cattle_TCONS_00092073       --------------------------------------------------
Mouse_XR_872237.1           --------------------------------------------------
Cattle_TCONS_00092072       --------------------------------------------------
Mouse_XR_381043.2           --------------------------------------------------
Mouse_XR_879865.2           --------------------------------------------------
Mouse_XR_879914.2           GAACCTCTTTCTCTTCATTCCTGAGGAATGCTGAGTATAGCTATATACTA
Mouse_XR_001780177.1        --------------------------------------------------
Cattle_TCONS_00101347       --------------------------------------------------
Mouse_XR_872283.1           --------------------------------------------------
Chicken_TCONS_00086148      --------------------------------------------------
Mouse_XR_872226.1           --------------------------------------------------
Mouse_XR_879943.2           ACAGCCAGACGCTTATTGAATAAACTACAAAAAGAACTGTGGAACTACAA
Mouse_XR_001780180.1        --------------------------------------------------
                                                                              

Human_NR_046288.1           --------------------------------------------------
Human_NR_046287.1           --------------------------------------------------
Human_NR_046290.1           --------------------------------------------------
Human_NR_046289.1           --------------------------------------------------
Cattle_TCONS_00101342       --------------------------------------------------
Cattle_TCONS_00101343       --------------------------------------------------
Cattle_TCONS_00101346       --------------------------------------------------
Cattle_TCONS_00101345       --------------------------------------------------
Pig_TCONS_00111077          --------------------------------------------------
Pig_TCONS_00111078          --------------------------------------------------
Cattle_TCONS_00092073       --------------------------------------------------
Mouse_XR_872237.1           --------------------------------------------------
Cattle_TCONS_00092072       --------------------------------------------------
Mouse_XR_381043.2           --------------------------------------------------
Mouse_XR_879865.2           --------------------------------------------------
Mouse_XR_879914.2           TGGGGGAGGGGCCAGCACCTAGCTGGAGCACAGGCTAGACCTCTCCTCTG
Mouse_XR_001780177.1        --------------------------------------------------
Cattle_TCONS_00101347       --------------------------------------------------
Mouse_XR_872283.1           --------------------------------------------------
Chicken_TCONS_00086148      --------------------------------------------------
Mouse_XR_872226.1           --------------------------------------------------
Mouse_XR_879943.2           GTCATGCTCCTATGTTAGTGCAGTGGTTTTTAAAACATCCATTAATTAAG
Mouse_XR_001780180.1        --------------------------------------------------
                                                                              

Human_NR_046288.1           --------------------------------------------------
Human_NR_046287.1           --------------------------------------------------
Human_NR_046290.1           --------------------------------------------------
Human_NR_046289.1           --------------------------------------------------
Cattle_TCONS_00101342       --------------------------------------------------
Cattle_TCONS_00101343       --------------------------------------------------
Cattle_TCONS_00101346       --------------------------------------------------
Cattle_TCONS_00101345       --------------------------------------------------
Pig_TCONS_00111077          --------------------------------------------------
Pig_TCONS_00111078          --------------------------------------------------
Cattle_TCONS_00092073       --------------------------------------------------
Mouse_XR_872237.1           --------------------------------------------------
Cattle_TCONS_00092072       --------------------------------------------------
Mouse_XR_381043.2           --------------------------------------------------
Mouse_XR_879865.2           --------------------------------------------------
Mouse_XR_879914.2           TTAGCAAGGACGGGCATCATAGGTCAGAGCCAGTTCACTACAGAATGATG
Mouse_XR_001780177.1        --------------------------------------------------
Cattle_TCONS_00101347       --------------------------------------------------
Mouse_XR_872283.1           --------------------------------------------------
Chicken_TCONS_00086148      --------------------------------------------------
Mouse_XR_872226.1           --------------------------------------------------
Mouse_XR_879943.2           TGCTTATTATGTGCAGAGTACACTATATTGTTAAAAATGCCTTATGTGGT
Mouse_XR_001780180.1        --------------------------------------------------
                                                                              

Human_NR_046288.1           --------------------------------------------------
Human_NR_046287.1           --------------------------------------------------
Human_NR_046290.1           --------------------------------------------------
Human_NR_046289.1           --------------------------------------------------
Cattle_TCONS_00101342       --------------------------------------------------
Cattle_TCONS_00101343       --------------------------------------------------
Cattle_TCONS_00101346       --------------------------------------------------
Cattle_TCONS_00101345       --------------------------------------------------
Pig_TCONS_00111077          --------------------------------------------------
Pig_TCONS_00111078          --------------------------------------------------
Cattle_TCONS_00092073       --------------------------------------------------
Mouse_XR_872237.1           --------------------------------------------------
Cattle_TCONS_00092072       --------------------------------------------------
Mouse_XR_381043.2           --------------------------------------------------
Mouse_XR_879865.2           --------------------------------------------------
Mouse_XR_879914.2           GCTATGTGTCCTGTGAAGTCACAGATACCTTCTTGGAAACGGCCTTAAAA
Mouse_XR_001780177.1        --------------------------------------------------
Cattle_TCONS_00101347       --------------------------------------------------
Mouse_XR_872283.1           --------------------------------------------------
Chicken_TCONS_00086148      --------------------------------------------------
Mouse_XR_872226.1           --------------------------------------------------
Mouse_XR_879943.2           CTGGCCCTTGTCCTCTAGGACTTGATAATCTAATGAAGGGCAGAAGCCAT
Mouse_XR_001780180.1        --------------------------------------------------
                                                                              

Human_NR_046288.1           --------------------------------------------------
Human_NR_046287.1           --------------------------------------------------
Human_NR_046290.1           --------------------------------------------------
Human_NR_046289.1           --------------------------------------------------
Cattle_TCONS_00101342       --------------------------------------------------
Cattle_TCONS_00101343       --------------------------------------------------
Cattle_TCONS_00101346       --------------------------------------------------
Cattle_TCONS_00101345       --------------------------------------------------
Pig_TCONS_00111077          --------------------------------------------------
Pig_TCONS_00111078          --------------------------------------------------
Cattle_TCONS_00092073       --------------------------------------------------
Mouse_XR_872237.1           --------------------------------------------------
Cattle_TCONS_00092072       --------------------------------------------------
Mouse_XR_381043.2           --------------------------------------------------
Mouse_XR_879865.2           --------------------------------------------------
Mouse_XR_879914.2           AATAAAAAGTATGTAGCCCTTGCTGGCTGGCCAAGAGCTCACTATGCAGA
Mouse_XR_001780177.1        --------------------------------------------------
Cattle_TCONS_00101347       --------------------------------------------------
Mouse_XR_872283.1           --------------------------------------------------
Chicken_TCONS_00086148      --------------------------------------------------
Mouse_XR_872226.1           --------------------------------------------------
Mouse_XR_879943.2           ATATATGAGAACAGTAACAATGCATGCTGAATATGAAATGCATAATGAAT
Mouse_XR_001780180.1        --------------------------------------------------
                                                                              

Human_NR_046288.1           --------------------------------------------------
Human_NR_046287.1           --------------------------------------------------
Human_NR_046290.1           --------------------------------------------------
Human_NR_046289.1           --------------------------------------------------
Cattle_TCONS_00101342       --------------------------------------------------
Cattle_TCONS_00101343       --------------------------------------------------
Cattle_TCONS_00101346       --------------------------------------------------
Cattle_TCONS_00101345       --------------------------------------------------
Pig_TCONS_00111077          --------------------------------------------------
Pig_TCONS_00111078          --------------------------------------------------
Cattle_TCONS_00092073       --------------------------------------------------
Mouse_XR_872237.1           --------------------------------------------------
Cattle_TCONS_00092072       --------------------------------------------------
Mouse_XR_381043.2           --------------------------------------------------
Mouse_XR_879865.2           --------------------------------------------------
Mouse_XR_879914.2           GTAGGTAGGTTAGAACTTGCAGAGACCAGAGCTGCCTCTGAGTGCCAGGA
Mouse_XR_001780177.1        --------------------------------------------------
Cattle_TCONS_00101347       --------------------------------------------------
Mouse_XR_872283.1           --------------------------------------------------
Chicken_TCONS_00086148      --------------------------------------------------
Mouse_XR_872226.1           --------------------------------------------------
Mouse_XR_879943.2           ATTGGAAGAACTTAAGAGAGAGGCACTATTGTTATAGCTTCCTGGAGTGA
Mouse_XR_001780180.1        --------------------------------------------------
                                                                              

Human_NR_046288.1           --------------------------------------------------
Human_NR_046287.1           --------------------------------------------------
Human_NR_046290.1           --------------------------------------------------
Human_NR_046289.1           --------------------------------------------------
Cattle_TCONS_00101342       --------------------------------------------------
Cattle_TCONS_00101343       --------------------------------------------------
Cattle_TCONS_00101346       --------------------------------------------------
Cattle_TCONS_00101345       --------------------------------------------------
Pig_TCONS_00111077          --------------------------------------------------
Pig_TCONS_00111078          --------------------------------------------------
Cattle_TCONS_00092073       --------------------------------------------------
Mouse_XR_872237.1           --------------------------------------------------
Cattle_TCONS_00092072       --------------------------------------------------
Mouse_XR_381043.2           --------------------------------------------------
Mouse_XR_879865.2           --------------------------------------------------
Mouse_XR_879914.2           TTAAAGGTGTGCCTATTGTGACTTTGGAATCACAACTTTGCACTCAATAA
Mouse_XR_001780177.1        --------------------------------------------------
Cattle_TCONS_00101347       --------------------------------------------------
Mouse_XR_872283.1           --------------------------------------------------
Chicken_TCONS_00086148      --------------------------------------------------
Mouse_XR_872226.1           --------------------------------------------------
Mouse_XR_879943.2           TAGCTTTTGTGCTAAGCTCTGAATGCATTGTTTGACTGGGCACAGGAAGG
Mouse_XR_001780180.1        --------------------------------------------------
                                                                              

Human_NR_046288.1           --------------------------------------------------
Human_NR_046287.1           --------------------------------------------------
Human_NR_046290.1           --------------------------------------------------
Human_NR_046289.1           --------------------------------------------------
Cattle_TCONS_00101342       --------------------------------------------------
Cattle_TCONS_00101343       --------------------------------------------------
Cattle_TCONS_00101346       --------------------------------------------------
Cattle_TCONS_00101345       --------------------------------------------------
Pig_TCONS_00111077          --------------------------------------------------
Pig_TCONS_00111078          --------------------------------------------------
Cattle_TCONS_00092073       --------------------------------------------------
Mouse_XR_872237.1           --------------------------------------------------
Cattle_TCONS_00092072       --------------------------------------------------
Mouse_XR_381043.2           --------------------------------------------------
Mouse_XR_879865.2           --------------------------------------------------
Mouse_XR_879914.2           CAAAACTAAGATGTCTAAGATTCCATGAGCAGTGGAGTGTAGCTGGATCA
Mouse_XR_001780177.1        --------------------------------------------------
Cattle_TCONS_00101347       --------------------------------------------------
Mouse_XR_872283.1           --------------------------------------------------
Chicken_TCONS_00086148      --------------------------------------------------
Mouse_XR_872226.1           --------------------------------------------------
Mouse_XR_879943.2           CAGAGGACAGACAGAGCAAACTGAGAAGCCAGAGGAATGTGGCATGTTGA
Mouse_XR_001780180.1        --------------------------------------------------
                                                                              

Human_NR_046288.1           --------------------------------------------------
Human_NR_046287.1           --------------------------------------------------
Human_NR_046290.1           --------------------------------------------------
Human_NR_046289.1           --------------------------------------------------
Cattle_TCONS_00101342       --------------------------------------------------
Cattle_TCONS_00101343       --------------------------------------------------
Cattle_TCONS_00101346       --------------------------------------------------
Cattle_TCONS_00101345       --------------------------------------------------
Pig_TCONS_00111077          --------------------------------------------------
Pig_TCONS_00111078          --------------------------------------------------
Cattle_TCONS_00092073       --------------------------------------------------
Mouse_XR_872237.1           --------------------------------------------------
Cattle_TCONS_00092072       --------------------------------------------------
Mouse_XR_381043.2           --------------------------------------------------
Mouse_XR_879865.2           --------------------------------------------------
Mouse_XR_879914.2           AAGCAGTGCTTAAGCTTAATTCCTATTTAACTTTTAGAAAGCACTGGTGT
Mouse_XR_001780177.1        --------------------------------------------------
Cattle_TCONS_00101347       --------------------------------------------------
Mouse_XR_872283.1           --------------------------------------------------
Chicken_TCONS_00086148      --------------------------------------------------
Mouse_XR_872226.1           --------------------------------------------------
Mouse_XR_879943.2           GAACAGGAATGGAGTACTGGGGCAGATTGGGGGACATACAAGGCTGAGAT
Mouse_XR_001780180.1        --------------------------------------------------
                                                                              

Human_NR_046288.1           --------------------------------------------------
Human_NR_046287.1           --------------------------------------------------
Human_NR_046290.1           --------------------------------------------------
Human_NR_046289.1           --------------------------------------------------
Cattle_TCONS_00101342       --------------------------------------------------
Cattle_TCONS_00101343       --------------------------------------------------
Cattle_TCONS_00101346       --------------------------------------------------
Cattle_TCONS_00101345       --------------------------------------------------
Pig_TCONS_00111077          --------------------------------------------------
Pig_TCONS_00111078          --------------------------------------------------
Cattle_TCONS_00092073       --------------------------------------------------
Mouse_XR_872237.1           --------------------------------------------------
Cattle_TCONS_00092072       --------------------------------------------------
Mouse_XR_381043.2           --------------------------------------------------
Mouse_XR_879865.2           --------------------------------------------------
Mouse_XR_879914.2           CAGTTAAAAATGGTAGGATTCTTTCCTGTCAGCCCTCCATGTATGATGTG
Mouse_XR_001780177.1        --------------------------------------------------
Cattle_TCONS_00101347       --------------------------------------------------
Mouse_XR_872283.1           --------------------------------------------------
Chicken_TCONS_00086148      --------------------------------------------------
Mouse_XR_872226.1           --------------------------------------------------
Mouse_XR_879943.2           AATCAGTGGAGGTTGAAGATGTTAAGATGTTGGTTTAATTTTTTGGTGGG
Mouse_XR_001780180.1        --------------------------------------------------
                                                                              

Human_NR_046288.1           --------------------------------------------------
Human_NR_046287.1           --------------------------------------------------
Human_NR_046290.1           --------------------------------------------------
Human_NR_046289.1           --------------------------------------------------
Cattle_TCONS_00101342       --------------------------------------------------
Cattle_TCONS_00101343       --------------------------------------------------
Cattle_TCONS_00101346       --------------------------------------------------
Cattle_TCONS_00101345       --------------------------------------------------
Pig_TCONS_00111077          --------------------------------------------------
Pig_TCONS_00111078          --------------------------------------------------
Cattle_TCONS_00092073       --------------------------------------------------
Mouse_XR_872237.1           --------------------------------------------------
Cattle_TCONS_00092072       --------------------------------------------------
Mouse_XR_381043.2           --------------------------------------------------
Mouse_XR_879865.2           --------------------------------------------------
Mouse_XR_879914.2           TGGCGTCATCTCCATGAGCTCCCCAAGTACATGAGAACCAGTTCTCAGTC
Mouse_XR_001780177.1        --------------------------------------------------
Cattle_TCONS_00101347       --------------------------------------------------
Mouse_XR_872283.1           --------------------------------------------------
Chicken_TCONS_00086148      --------------------------------------------------
Mouse_XR_872226.1           --------------------------------------------------
Mouse_XR_879943.2           TAACGTAGAACAAATAAAATTATAGGAGAAAATTAAAAAGATAACCAAAG
Mouse_XR_001780180.1        --------------------------------------------------
                                                                              

Human_NR_046288.1           --------------------------------------------------
Human_NR_046287.1           --------------------------------------------------
Human_NR_046290.1           --------------------------------------------------
Human_NR_046289.1           --------------------------------------------------
Cattle_TCONS_00101342       --------------------------------------------------
Cattle_TCONS_00101343       --------------------------------------------------
Cattle_TCONS_00101346       --------------------------------------------------
Cattle_TCONS_00101345       --------------------------------------------------
Pig_TCONS_00111077          --------------------------------------------------
Pig_TCONS_00111078          --------------------------------------------------
Cattle_TCONS_00092073       --------------------------------------------------
Mouse_XR_872237.1           --------------------------------------------------
Cattle_TCONS_00092072       --------------------------------------------------
Mouse_XR_381043.2           --------------------------------------------------
Mouse_XR_879865.2           --------------------------------------------------
Mouse_XR_879914.2           ATCCATTACATGGCCACAGGACCTTCCTGGCCATGCATACACACATCCCA
Mouse_XR_001780177.1        --------------------------------------------------
Cattle_TCONS_00101347       --------------------------------------------------
Mouse_XR_872283.1           --------------------------------------------------
Chicken_TCONS_00086148      --------------------------------------------------
Mouse_XR_872226.1           --------------------------------------------------
Mouse_XR_879943.2           TTGTAAGTTTTTAATTATTTTGATCAATAGCATGGATCTGGGCTTACACA
Mouse_XR_001780180.1        --------------------------------------------------
                                                                              

Human_NR_046288.1           --------------------------------------------------
Human_NR_046287.1           --------------------------------------------------
Human_NR_046290.1           --------------------------------------------------
Human_NR_046289.1           --------------------------------------------------
Cattle_TCONS_00101342       --------------------------------------------------
Cattle_TCONS_00101343       --------------------------------------------------
Cattle_TCONS_00101346       --------------------------------------------------
Cattle_TCONS_00101345       --------------------------------------------------
Pig_TCONS_00111077          --------------------------------------------------
Pig_TCONS_00111078          --------------------------------------------------
Cattle_TCONS_00092073       --------------------------------------------------
Mouse_XR_872237.1           --------------------------------------------------
Cattle_TCONS_00092072       --------------------------------------------------
Mouse_XR_381043.2           --------------------------------------------------
Mouse_XR_879865.2           --------------------------------------------------
Mouse_XR_879914.2           TCCCTCAGGGTCCCATTGCTACTACCATAAGCAACAATCTGACCCCATGT
Mouse_XR_001780177.1        --------------------------------------------------
Cattle_TCONS_00101347       --------------------------------------------------
Mouse_XR_872283.1           --------------------------------------------------
Chicken_TCONS_00086148      --------------------------------------------------
Mouse_XR_872226.1           --------------------------------------------------
Mouse_XR_879943.2           AGGGGATTCCTTTAGACTCTATGGGCCTTTTCATTTTTATTCTTTTACTT
Mouse_XR_001780180.1        --------------------------------------------------
                                                                              

Human_NR_046288.1           --------------------------------------------------
Human_NR_046287.1           --------------------------------------------------
Human_NR_046290.1           --------------------------------------------------
Human_NR_046289.1           --------------------------------------------------
Cattle_TCONS_00101342       --------------------------------------------------
Cattle_TCONS_00101343       --------------------------------------------------
Cattle_TCONS_00101346       --------------------------------------------------
Cattle_TCONS_00101345       --------------------------------------------------
Pig_TCONS_00111077          --------------------------------------------------
Pig_TCONS_00111078          --------------------------------------------------
Cattle_TCONS_00092073       --------------------------------------------------
Mouse_XR_872237.1           --------------------------------------------------
Cattle_TCONS_00092072       --------------------------------------------------
Mouse_XR_381043.2           --------------------------------------------------
Mouse_XR_879865.2           --------------------------------------------------
Mouse_XR_879914.2           GGATCATATAAGCTGCCAGGAGATAGGACCACAGCAGTGCAATTCATAAC
Mouse_XR_001780177.1        --------------------------------------------------
Cattle_TCONS_00101347       --------------------------------------------------
Mouse_XR_872283.1           --------------------------------------------------
Chicken_TCONS_00086148      --------------------------------------------------
Mouse_XR_872226.1           --------------------------------------------------
Mouse_XR_879943.2           TTTTTTTGGTATTTGCTTGGGGTAGTGGGTTCTACCTCCACTGTGGACTC
Mouse_XR_001780180.1        --------------------------------------------------
                                                                              

Human_NR_046288.1           --------------------------------------------------
Human_NR_046287.1           --------------------------------------------------
Human_NR_046290.1           --------------------------------------------------
Human_NR_046289.1           --------------------------------------------------
Cattle_TCONS_00101342       --------------------------------------------------
Cattle_TCONS_00101343       --------------------------------------------------
Cattle_TCONS_00101346       --------------------------------------------------
Cattle_TCONS_00101345       --------------------------------------------------
Pig_TCONS_00111077          --------------------------------------------------
Pig_TCONS_00111078          --------------------------------------------------
Cattle_TCONS_00092073       --------------------------------------------------
Mouse_XR_872237.1           --------------------------------------------------
Cattle_TCONS_00092072       --------------------------------------------------
Mouse_XR_381043.2           --------------------------------------------------
Mouse_XR_879865.2           --------------------------------------------------
Mouse_XR_879914.2           AGCCAAGAGGAAGAAAGTGAGGGGATGTGGTAAGAACATACACCACAATA
Mouse_XR_001780177.1        --------------------------------------------------
Cattle_TCONS_00101347       --------------------------------------------------
Mouse_XR_872283.1           --------------------------------------------------
Chicken_TCONS_00086148      --------------------------------------------------
Mouse_XR_872226.1           --------------------------------------------------
Mouse_XR_879943.2           TGAGACTTTTTCCTGTCTCCTTTCTTCAAGAAGCAGAGCACGGACGTGCC
Mouse_XR_001780180.1        --------------------------------------------------
                                                                              

Human_NR_046288.1           --------------------------------------------------
Human_NR_046287.1           --------------------------------------------------
Human_NR_046290.1           --------------------------------------------------
Human_NR_046289.1           --------------------------------------------------
Cattle_TCONS_00101342       --------------------------------------------------
Cattle_TCONS_00101343       --------------------------------------------------
Cattle_TCONS_00101346       --------------------------------------------------
Cattle_TCONS_00101345       --------------------------------------------------
Pig_TCONS_00111077          --------------------------------------------------
Pig_TCONS_00111078          --------------------------------------------------
Cattle_TCONS_00092073       --------------------------------------------------
Mouse_XR_872237.1           --------------------------------------------------
Cattle_TCONS_00092072       --------------------------------------------------
Mouse_XR_381043.2           --------------------------------------------------
Mouse_XR_879865.2           --------------------------------------------------
Mouse_XR_879914.2           AAATCTGGCTTTAAAAAAACAGGAAATGCTGGCACATGTGGCAACATGGA
Mouse_XR_001780177.1        --------------------------------------------------
Cattle_TCONS_00101347       --------------------------------------------------
Mouse_XR_872283.1           --------------------------------------------------
Chicken_TCONS_00086148      --------------------------------------------------
Mouse_XR_872226.1           --------------------------------------------------
Mouse_XR_879943.2           AGCAAGAAAGGAAATCTAGCAGCAGATGGAGGTACAAGCCACTCACAACC
Mouse_XR_001780180.1        --------------------------------------------------
                                                                              

Human_NR_046288.1           --------------------------------------------------
Human_NR_046287.1           --------------------------------------------------
Human_NR_046290.1           --------------------------------------------------
Human_NR_046289.1           --------------------------------------------------
Cattle_TCONS_00101342       --------------------------------------------------
Cattle_TCONS_00101343       --------------------------------------------------
Cattle_TCONS_00101346       --------------------------------------------------
Cattle_TCONS_00101345       --------------------------------------------------
Pig_TCONS_00111077          --------------------------------------------------
Pig_TCONS_00111078          --------------------------------------------------
Cattle_TCONS_00092073       --------------------------------------------------
Mouse_XR_872237.1           --------------------------------------------------
Cattle_TCONS_00092072       --------------------------------------------------
Mouse_XR_381043.2           --------------------------------------------------
Mouse_XR_879865.2           --------------------------------------------------
Mouse_XR_879914.2           TACTGGTGAGGACATCTTATGGAATGAAAGAAGCCAGCCTCAGCACACAC
Mouse_XR_001780177.1        --------------------------------------------------
Cattle_TCONS_00101347       --------------------------------------------------
Mouse_XR_872283.1           --------------------------------------------------
Chicken_TCONS_00086148      --------------------------------------------------
Mouse_XR_872226.1           --------------------------------------------------
Mouse_XR_879943.2           TTTACCTTTCCTATGGTGAAAAGACTTGAGAATCACCAGCAAGATGAAAA
Mouse_XR_001780180.1        --------------------------------------------------
                                                                              

Human_NR_046288.1           --------------------------------------------------
Human_NR_046287.1           --------------------------------------------------
Human_NR_046290.1           --------------------------------------------------
Human_NR_046289.1           --------------------------------------------------
Cattle_TCONS_00101342       --------------------------------------------------
Cattle_TCONS_00101343       --------------------------------------------------
Cattle_TCONS_00101346       --------------------------------------------------
Cattle_TCONS_00101345       --------------------------------------------------
Pig_TCONS_00111077          --------------------------------------------------
Pig_TCONS_00111078          --------------------------------------------------
Cattle_TCONS_00092073       --------------------------------------------------
Mouse_XR_872237.1           --------------------------------------------------
Cattle_TCONS_00092072       --------------------------------------------------
Mouse_XR_381043.2           --------------------------------------------------
Mouse_XR_879865.2           --------------------------------------------------
Mouse_XR_879914.2           TGTGGTCTATGCTGAGGAACCAGGTCTCTCATTGAACCCAGGACTCACCA
Mouse_XR_001780177.1        --------------------------------------------------
Cattle_TCONS_00101347       --------------------------------------------------
Mouse_XR_872283.1           --------------------------------------------------
Chicken_TCONS_00086148      --------------------------------------------------
Mouse_XR_872226.1           --------------------------------------------------
Mouse_XR_879943.2           AATGGATCTTTCTTCCAGCATCCAGAACTCAAGAAGCCCAGCTTCTAAAT
Mouse_XR_001780180.1        --------------------------------------------------
                                                                              

Human_NR_046288.1           --------------------------------------------------
Human_NR_046287.1           --------------------------------------------------
Human_NR_046290.1           --------------------------------------------------
Human_NR_046289.1           --------------------------------------------------
Cattle_TCONS_00101342       --------------------------------------------------
Cattle_TCONS_00101343       --------------------------------------------------
Cattle_TCONS_00101346       --------------------------------------------------
Cattle_TCONS_00101345       --------------------------------------------------
Pig_TCONS_00111077          --------------------------------------------------
Pig_TCONS_00111078          --------------------------------------------------
Cattle_TCONS_00092073       --------------------------------------------------
Mouse_XR_872237.1           --------------------------------------------------
Cattle_TCONS_00092072       --------------------------------------------------
Mouse_XR_381043.2           --------------------------------------------------
Mouse_XR_879865.2           --------------------------------------------------
Mouse_XR_879914.2           CTTGGCAGGCTGGCTGGTCAGCAGGCCCTGGGAATCCACCTGTCTCCACT
Mouse_XR_001780177.1        --------------------------------------------------
Cattle_TCONS_00101347       --------------------------------------------------
Mouse_XR_872283.1           --------------------------------------------------
Chicken_TCONS_00086148      --------------------------------------------------
Mouse_XR_872226.1           --------------------------------------------------
Mouse_XR_879943.2           CTCTAAAATAGACTCAGACCAGCCAAATTACCTGAAAGAAGCAGAGACAA
Mouse_XR_001780180.1        --------------------------------------------------
                                                                              

Human_NR_046288.1           --------------------------------------------------
Human_NR_046287.1           --------------------------------------------------
Human_NR_046290.1           --------------------------------------------------
Human_NR_046289.1           --------------------------------------------------
Cattle_TCONS_00101342       --------------------------------------------------
Cattle_TCONS_00101343       --------------------------------------------------
Cattle_TCONS_00101346       --------------------------------------------------
Cattle_TCONS_00101345       --------------------------------------------------
Pig_TCONS_00111077          --------------------------------------------------
Pig_TCONS_00111078          --------------------------------------------------
Cattle_TCONS_00092073       --------------------------------------------------
Mouse_XR_872237.1           --------------------------------------------------
Cattle_TCONS_00092072       --------------------------------------------------
Mouse_XR_381043.2           --------------------------------------------------
Mouse_XR_879865.2           --------------------------------------------------
Mouse_XR_879914.2           TCCCCAGTGCTGAGGTGACAAGCAAGCACTGCCTCATTTGGCTTCACACA
Mouse_XR_001780177.1        --------------------------------------------------
Cattle_TCONS_00101347       --------------------------------------------------
Mouse_XR_872283.1           --------------------------------------------------
Chicken_TCONS_00086148      --------------------------------------------------
Mouse_XR_872226.1           --------------------------------------------------
Mouse_XR_879943.2           TCCAAACTGTCAGAAAAGAACCAAGTCACAAAGCTTCCTGGAAGAGGCTC
Mouse_XR_001780180.1        --------------------------------------------------
                                                                              

Human_NR_046288.1           --------------------------------------------------
Human_NR_046287.1           --------------------------------------------------
Human_NR_046290.1           --------------------------------------------------
Human_NR_046289.1           --------------------------------------------------
Cattle_TCONS_00101342       --------------------------------------------------
Cattle_TCONS_00101343       --------------------------------------------------
Cattle_TCONS_00101346       --------------------------------------------------
Cattle_TCONS_00101345       --------------------------------------------------
Pig_TCONS_00111077          --------------------------------------------------
Pig_TCONS_00111078          --------------------------------------------------
Cattle_TCONS_00092073       --------------------------------------------------
Mouse_XR_872237.1           --------------------------------------------------
Cattle_TCONS_00092072       --------------------------------------------------
Mouse_XR_381043.2           --------------------------------------------------
Mouse_XR_879865.2           --------------------------------------------------
Mouse_XR_879914.2           TGGGCACTAGGCACAGAACTCAGGTCTTCATGCTTGCACGGAGGCATCCA
Mouse_XR_001780177.1        --------------------------------------------------
Cattle_TCONS_00101347       --------------------------------------------------
Mouse_XR_872283.1           --------------------------------------------------
Chicken_TCONS_00086148      --------------------------------------------------
Mouse_XR_872226.1           --------------------------------------------------
Mouse_XR_879943.2           AGGCTCATGTTTGAACCCCTAGTGGCACTATTTGGGGATGCTGTGGAACC
Mouse_XR_001780180.1        --------------------------------------------------
                                                                              

Human_NR_046288.1           --------------------------------------------------
Human_NR_046287.1           --------------------------------------------------
Human_NR_046290.1           --------------------------------------------------
Human_NR_046289.1           --------------------------------------------------
Cattle_TCONS_00101342       --------------------------------------------------
Cattle_TCONS_00101343       --------------------------------------------------
Cattle_TCONS_00101346       --------------------------------------------------
Cattle_TCONS_00101345       --------------------------------------------------
Pig_TCONS_00111077          --------------------------------------------------
Pig_TCONS_00111078          --------------------------------------------------
Cattle_TCONS_00092073       --------------------------------------------------
Mouse_XR_872237.1           --------------------------------------------------
Cattle_TCONS_00092072       --------------------------------------------------
Mouse_XR_381043.2           --------------------------------------------------
Mouse_XR_879865.2           --------------------------------------------------
Mouse_XR_879914.2           TTCACAGCGGGAGCAGCAGATTCGGTTACTGCCTCACGTTCTTCCTCCAT
Mouse_XR_001780177.1        --------------------------------------------------
Cattle_TCONS_00101347       --------------------------------------------------
Mouse_XR_872283.1           --------------------------------------------------
Chicken_TCONS_00086148      --------------------------------------------------
Mouse_XR_872226.1           --------------------------------------------------
Mouse_XR_879943.2           TGTTGAATATAATACATGACTGGAGGAAGACTGGAAGACCATCAGTCTTG
Mouse_XR_001780180.1        --------------------------------------------------
                                                                              

Human_NR_046288.1           --------------------------------------------------
Human_NR_046287.1           --------------------------------------------------
Human_NR_046290.1           --------------------------------------------------
Human_NR_046289.1           --------------------------------------------------
Cattle_TCONS_00101342       --------------------------------------------------
Cattle_TCONS_00101343       --------------------------------------------------
Cattle_TCONS_00101346       --------------------------------------------------
Cattle_TCONS_00101345       --------------------------------------------------
Pig_TCONS_00111077          --------------------------------------------------
Pig_TCONS_00111078          --------------------------------------------------
Cattle_TCONS_00092073       --------------------------------------------------
Mouse_XR_872237.1           --------------------------------------------------
Cattle_TCONS_00092072       --------------------------------------------------
Mouse_XR_381043.2           --------------------------------------------------
Mouse_XR_879865.2           --------------------------------------------------
Mouse_XR_879914.2           TTGAGGCTTTGTTTCCTGTTACCTGGAGGCAGCTCAGCACCCAACTAGGT
Mouse_XR_001780177.1        --------------------------------------------------
Cattle_TCONS_00101347       --------------------------------------------------
Mouse_XR_872283.1           --------------------------------------------------
Chicken_TCONS_00086148      --------------------------------------------------
Mouse_XR_872226.1           --------------------------------------------------
Mouse_XR_879943.2           AAGATTATATCGCCTTCTGCTTTGTATCTATCACTTCCTTCTTCCTGGTC
Mouse_XR_001780180.1        --------------------------------------------------
                                                                              

Human_NR_046288.1           --------------------------------------------------
Human_NR_046287.1           --------------------------------------------------
Human_NR_046290.1           --------------------------------------------------
Human_NR_046289.1           --------------------------------------------------
Cattle_TCONS_00101342       --------------------------------------------------
Cattle_TCONS_00101343       --------------------------------------------------
Cattle_TCONS_00101346       --------------------------------------------------
Cattle_TCONS_00101345       --------------------------------------------------
Pig_TCONS_00111077          --------------------------------------------------
Pig_TCONS_00111078          --------------------------------------------------
Cattle_TCONS_00092073       --------------------------------------------------
Mouse_XR_872237.1           --------------------------------------------------
Cattle_TCONS_00092072       --------------------------------------------------
Mouse_XR_381043.2           --------------------------------------------------
Mouse_XR_879865.2           --------------------------------------------------
Mouse_XR_879914.2           TTCTGGCTCACTATGGAAGGCCCCTACAAAGGTGAGCTCGGGTGTTGCTC
Mouse_XR_001780177.1        --------------------------------------------------
Cattle_TCONS_00101347       --------------------------------------------------
Mouse_XR_872283.1           --------------------------------------------------
Chicken_TCONS_00086148      --------------------------------------------------
Mouse_XR_872226.1           --------------------------------------------------
Mouse_XR_879943.2           TGGCTGGGGTGTGACACATTCCACCAAGGACTCCCACTACCATGAAGGTG
Mouse_XR_001780180.1        --------------------------------------------------
                                                                              

Human_NR_046288.1           --------------------------------------------------
Human_NR_046287.1           --------------------------------------------------
Human_NR_046290.1           --------------------------------------------------
Human_NR_046289.1           --------------------------------------------------
Cattle_TCONS_00101342       --------------------------------------------------
Cattle_TCONS_00101343       --------------------------------------------------
Cattle_TCONS_00101346       --------------------------------------------------
Cattle_TCONS_00101345       --------------------------------------------------
Pig_TCONS_00111077          --------------------------------------------------
Pig_TCONS_00111078          --------------------------------------------------
Cattle_TCONS_00092073       --------------------------------------------------
Mouse_XR_872237.1           --------------------------------------------------
Cattle_TCONS_00092072       --------------------------------------------------
Mouse_XR_381043.2           --------------------------------------------------
Mouse_XR_879865.2           --------------------------------------------------
Mouse_XR_879914.2           TGGTATGTGTGGTAAGTACTCACACTAAGGGTTCACTGGGATTTAAGCTG
Mouse_XR_001780177.1        --------------------------------------------------
Cattle_TCONS_00101347       --------------------------------------------------
Mouse_XR_872283.1           --------------------------------------------------
Chicken_TCONS_00086148      --------------------------------------------------
Mouse_XR_872226.1           --------------------------------------------------
Mouse_XR_879943.2           CTCAACCATCCCTGCTTCAATGGGCTGTGCCTCAACCATGGGCCAAATAT
Mouse_XR_001780180.1        --------------------------------------------------
                                                                              

Human_NR_046288.1           --------------------------------------------------
Human_NR_046287.1           --------------------------------------------------
Human_NR_046290.1           --------------------------------------------------
Human_NR_046289.1           --------------------------------------------------
Cattle_TCONS_00101342       --------------------------------------------------
Cattle_TCONS_00101343       --------------------------------------------------
Cattle_TCONS_00101346       --------------------------------------------------
Cattle_TCONS_00101345       --------------------------------------------------
Pig_TCONS_00111077          --------------------------------------------------
Pig_TCONS_00111078          --------------------------------------------------
Cattle_TCONS_00092073       --------------------------------------------------
Mouse_XR_872237.1           --------------------------------------------------
Cattle_TCONS_00092072       --------------------------------------------------
Mouse_XR_381043.2           --------------------------------------------------
Mouse_XR_879865.2           --------------------------------------------------
Mouse_XR_879914.2           CTGGGCACCTGAGCTCACAAAGGAAAAGGTTTCAATGCCTTGCAGATTAA
Mouse_XR_001780177.1        --------------------------------------------------
Cattle_TCONS_00101347       --------------------------------------------------
Mouse_XR_872283.1           --------------------------------------------------
Chicken_TCONS_00086148      --------------------------------------------------
Mouse_XR_872226.1           --------------------------------------------------
Mouse_XR_879943.2           TTCCTCCCTTCTCTCTGTCAGCTATTTTAGGACAAGATCAAGAAAAACAA
Mouse_XR_001780180.1        --------------------------------------------------
                                                                              

Human_NR_046288.1           --------------------------------------------------
Human_NR_046287.1           --------------------------------------------------
Human_NR_046290.1           --------------------------------------------------
Human_NR_046289.1           --------------------------------------------------
Cattle_TCONS_00101342       --------------------------------------------------
Cattle_TCONS_00101343       --------------------------------------------------
Cattle_TCONS_00101346       --------------------------------------------------
Cattle_TCONS_00101345       --------------------------------------------------
Pig_TCONS_00111077          --------------------------------------------------
Pig_TCONS_00111078          --------------------------------------------------
Cattle_TCONS_00092073       --------------------------------------------------
Mouse_XR_872237.1           --------------------------------------------------
Cattle_TCONS_00092072       --------------------------------------------------
Mouse_XR_381043.2           --------------------------------------------------
Mouse_XR_879865.2           --------------------------------------------------
Mouse_XR_879914.2           AGTAACTAAAAACATTCCTCTCCATTTAACAGAGATGAGAGAGAACCCGC
Mouse_XR_001780177.1        --------------------------------------------------
Cattle_TCONS_00101347       --------------------------------------------------
Mouse_XR_872283.1           --------------------------------------------------
Chicken_TCONS_00086148      --------------------------------------------------
Mouse_XR_872226.1           --------------------------------------------------
Mouse_XR_879943.2           CTAATAAAATAGTAATTATGGTGATTATAATGACCATAGGAAAATATTAA
Mouse_XR_001780180.1        --------------------------------------------------
                                                                              

Human_NR_046288.1           --------------------------------------------------
Human_NR_046287.1           --------------------------------------------------
Human_NR_046290.1           --------------------------------------------------
Human_NR_046289.1           --------------------------------------------------
Cattle_TCONS_00101342       --------------------------------------------------
Cattle_TCONS_00101343       --------------------------------------------------
Cattle_TCONS_00101346       --------------------------------------------------
Cattle_TCONS_00101345       --------------------------------------------------
Pig_TCONS_00111077          --------------------------------------------------
Pig_TCONS_00111078          --------------------------------------------------
Cattle_TCONS_00092073       --------------------------------------------------
Mouse_XR_872237.1           --------------------------------------------------
Cattle_TCONS_00092072       --------------------------------------------------
Mouse_XR_381043.2           --------------------------------------------------
Mouse_XR_879865.2           --------------------------------------------------
Mouse_XR_879914.2           AGAGCTCCACCAGCATCAGCCACAACAAAACAACCCCAATCTCTAGGGGC
Mouse_XR_001780177.1        --------------------------------------------------
Cattle_TCONS_00101347       --------------------------------------------------
Mouse_XR_872283.1           --------------------------------------------------
Chicken_TCONS_00086148      --------------------------------------------------
Mouse_XR_872226.1           --------------------------------------------------
Mouse_XR_879943.2           TTTACTAATGAATGTCTATTCTTCATTTCAAAAATGGCACCAGCTGACCA
Mouse_XR_001780180.1        --------------------------------------------------
                                                                              

Human_NR_046288.1           --------------------------------------------------
Human_NR_046287.1           --------------------------------------------------
Human_NR_046290.1           --------------------------------------------------
Human_NR_046289.1           --------------------------------------------------
Cattle_TCONS_00101342       --------------------------------------------------
Cattle_TCONS_00101343       --------------------------------------------------
Cattle_TCONS_00101346       --------------------------------------------------
Cattle_TCONS_00101345       --------------------------------------------------
Pig_TCONS_00111077          --------------------------------------------------
Pig_TCONS_00111078          --------------------------------------------------
Cattle_TCONS_00092073       --------------------------------------------------
Mouse_XR_872237.1           --------------------------------------------------
Cattle_TCONS_00092072       --------------------------------------------------
Mouse_XR_381043.2           --------------------------------------------------
Mouse_XR_879865.2           --------------------------------------------------
Mouse_XR_879914.2           AGGTAACTCTCTCTGTTTGTGGTCCTCAAGTGCAAGCAACTATCAACTGT
Mouse_XR_001780177.1        --------------------------------------------------
Cattle_TCONS_00101347       --------------------------------------------------
Mouse_XR_872283.1           --------------------------------------------------
Chicken_TCONS_00086148      --------------------------------------------------
Mouse_XR_872226.1           --------------------------------------------------
Mouse_XR_879943.2           GTATCCAAAGCCAGAAGCCTGGAGGTTAGCTTTTTCCTCCCTCTGCTCTC
Mouse_XR_001780180.1        --------------------------------------------------
                                                                              

Human_NR_046288.1           --------------------------------------------------
Human_NR_046287.1           --------------------------------------------------
Human_NR_046290.1           --------------------------------------------------
Human_NR_046289.1           --------------------------------------------------
Cattle_TCONS_00101342       --------------------------------------------------
Cattle_TCONS_00101343       --------------------------------------------------
Cattle_TCONS_00101346       --------------------------------------------------
Cattle_TCONS_00101345       --------------------------------------------------
Pig_TCONS_00111077          --------------------------------------------------
Pig_TCONS_00111078          --------------------------------------------------
Cattle_TCONS_00092073       --------------------------------------------------
Mouse_XR_872237.1           --------------------------------------------------
Cattle_TCONS_00092072       --------------------------------------------------
Mouse_XR_381043.2           --------------------------------------------------
Mouse_XR_879865.2           --------------------------------------------------
Mouse_XR_879914.2           GGTGAGGGTTTATTTAAATGCACACACCTAATTTCGTCATTCCTTGGACA
Mouse_XR_001780177.1        --------------------------------------------------
Cattle_TCONS_00101347       --------------------------------------------------
Mouse_XR_872283.1           --------------------------------------------------
Chicken_TCONS_00086148      --------------------------------------------------
Mouse_XR_872226.1           --------------------------------------------------
Mouse_XR_879943.2           CACCTTCACCTTCTTCCATGATCTTTCTCAAGCCACTGCTTCATCACTCC
Mouse_XR_001780180.1        --------------------------------------------------
                                                                              

Human_NR_046288.1           --------------------------------------------------
Human_NR_046287.1           --------------------------------------------------
Human_NR_046290.1           --------------------------------------------------
Human_NR_046289.1           --------------------------------------------------
Cattle_TCONS_00101342       --------------------------------------------------
Cattle_TCONS_00101343       --------------------------------------------------
Cattle_TCONS_00101346       --------------------------------------------------
Cattle_TCONS_00101345       --------------------------------------------------
Pig_TCONS_00111077          --------------------------------------------------
Pig_TCONS_00111078          --------------------------------------------------
Cattle_TCONS_00092073       --------------------------------------------------
Mouse_XR_872237.1           --------------------------------------------------
Cattle_TCONS_00092072       --------------------------------------------------
Mouse_XR_381043.2           --------------------------------------------------
Mouse_XR_879865.2           --------------------------------------------------
Mouse_XR_879914.2           CAACACCAACCACCAAGTTGCTGAGTTCCACCGTATGAGGCAGACATTTC
Mouse_XR_001780177.1        --------------------------------------------------
Cattle_TCONS_00101347       --------------------------------------------------
Mouse_XR_872283.1           --------------------------------------------------
Chicken_TCONS_00086148      --------------------------------------------------
Mouse_XR_872226.1           --------------------------------------------------
Mouse_XR_879943.2           CAAAGTCCATCTTGAATGGATGTGCTGCACAAGACACACACAGTTTCTCT
Mouse_XR_001780180.1        --------------------------------------------------
                                                                              

Human_NR_046288.1           --------------------------------------------------
Human_NR_046287.1           --------------------------------------------------
Human_NR_046290.1           --------------------------------------------------
Human_NR_046289.1           --------------------------------------------------
Cattle_TCONS_00101342       --------------------------------------------------
Cattle_TCONS_00101343       --------------------------------------------------
Cattle_TCONS_00101346       --------------------------------------------------
Cattle_TCONS_00101345       --------------------------------------------------
Pig_TCONS_00111077          --------------------------------------------------
Pig_TCONS_00111078          --------------------------------------------------
Cattle_TCONS_00092073       --------------------------------------------------
Mouse_XR_872237.1           --------------------------------------------------
Cattle_TCONS_00092072       --------------------------------------------------
Mouse_XR_381043.2           --------------------------------------------------
Mouse_XR_879865.2           --------------------------------------------------
Mouse_XR_879914.2           CAGGGACTGTGTCAATGTTTAGAGCCCCCTCTCTGTAGAAACTGAATATG
Mouse_XR_001780177.1        --------------------------------------------------
Cattle_TCONS_00101347       --------------------------------------------------
Mouse_XR_872283.1           --------------------------------------------------
Chicken_TCONS_00086148      --------------------------------------------------
Mouse_XR_872226.1           --------------------------------------------------
Mouse_XR_879943.2           GGATTACTCCACTGCCGTGGCATCCTAACCGATTGTGCTCTTCTTGCCTC
Mouse_XR_001780180.1        --------------------------------------------------
                                                                              

Human_NR_046288.1           --------------------------------------------------
Human_NR_046287.1           --------------------------------------------------
Human_NR_046290.1           --------------------------------------------------
Human_NR_046289.1           --------------------------------------------------
Cattle_TCONS_00101342       --------------------------------------------------
Cattle_TCONS_00101343       --------------------------------------------------
Cattle_TCONS_00101346       --------------------------------------------------
Cattle_TCONS_00101345       --------------------------------------------------
Pig_TCONS_00111077          --------------------------------------------------
Pig_TCONS_00111078          --------------------------------------------------
Cattle_TCONS_00092073       --------------------------------------------------
Mouse_XR_872237.1           --------------------------------------------------
Cattle_TCONS_00092072       --------------------------------------------------
Mouse_XR_381043.2           --------------------------------------------------
Mouse_XR_879865.2           --------------------------------------------------
Mouse_XR_879914.2           ATTCACCTTGTAAATTTGTATAGTCTGGCAACTACATTAAAAAGGAAACT
Mouse_XR_001780177.1        --------------------------------------------------
Cattle_TCONS_00101347       --------------------------------------------------
Mouse_XR_872283.1           --------------------------------------------------
Chicken_TCONS_00086148      --------------------------------------------------
Mouse_XR_872226.1           --------------------------------------------------
Mouse_XR_879943.2           CCTGAGACTCAATCTCCATAGAGTTGCCAAAATGATCCCTTAAAACATTA
Mouse_XR_001780180.1        --------------------------------------------------
                                                                              

Human_NR_046288.1           --------------------------------------------------
Human_NR_046287.1           --------------------------------------------------
Human_NR_046290.1           --------------------------------------------------
Human_NR_046289.1           --------------------------------------------------
Cattle_TCONS_00101342       --------------------------------------------------
Cattle_TCONS_00101343       --------------------------------------------------
Cattle_TCONS_00101346       --------------------------------------------------
Cattle_TCONS_00101345       --------------------------------------------------
Pig_TCONS_00111077          --------------------------------------------------
Pig_TCONS_00111078          --------------------------------------------------
Cattle_TCONS_00092073       --------------------------------------------------
Mouse_XR_872237.1           --------------------------------------------------
Cattle_TCONS_00092072       --------------------------------------------------
Mouse_XR_381043.2           --------------------------------------------------
Mouse_XR_879865.2           --------------------------------------------------
Mouse_XR_879914.2           AAAACAAATAAAGAAGCTGTGATGGACTGGCCAGATGCCTCAGTGGGTAA
Mouse_XR_001780177.1        --------------------------------------------------
Cattle_TCONS_00101347       --------------------------------------------------
Mouse_XR_872283.1           --------------------------------------------------
Chicken_TCONS_00086148      --------------------------------------------------
Mouse_XR_872226.1           --------------------------------------------------
Mouse_XR_879943.2           GCTGAATCACATCATGCCCCTGTATTAAAGCCTCCCACTACTCCTGGAAT
Mouse_XR_001780180.1        --------------------------------------------------
                                                                              

Human_NR_046288.1           --------------------------------------------------
Human_NR_046287.1           --------------------------------------------------
Human_NR_046290.1           --------------------------------------------------
Human_NR_046289.1           --------------------------------------------------
Cattle_TCONS_00101342       --------------------------------------------------
Cattle_TCONS_00101343       --------------------------------------------------
Cattle_TCONS_00101346       --------------------------------------------------
Cattle_TCONS_00101345       --------------------------------------------------
Pig_TCONS_00111077          --------------------------------------------------
Pig_TCONS_00111078          --------------------------------------------------
Cattle_TCONS_00092073       --------------------------------------------------
Mouse_XR_872237.1           --------------------------------------------------
Cattle_TCONS_00092072       --------------------------------------------------
Mouse_XR_381043.2           --------------------------------------------------
Mouse_XR_879865.2           --------------------------------------------------
Mouse_XR_879914.2           AAGTGCTTGCTACACAAGCCTGACCAATCTGAGTTTGGTCCCCAGAACCA
Mouse_XR_001780177.1        --------------------------------------------------
Cattle_TCONS_00101347       --------------------------------------------------
Mouse_XR_872283.1           --------------------------------------------------
Chicken_TCONS_00086148      --------------------------------------------------
Mouse_XR_872226.1           --------------------------------------------------
Mouse_XR_879943.2           AGATCCAAATTCCTAGATGTTTCTCGGAGTTCAGTTCCTAGAAGAAGTCA
Mouse_XR_001780180.1        --------------------------------------------------
                                                                              

Human_NR_046288.1           --------------------------------------------------
Human_NR_046287.1           --------------------------------------------------
Human_NR_046290.1           --------------------------------------------------
Human_NR_046289.1           --------------------------------------------------
Cattle_TCONS_00101342       --------------------------------------------------
Cattle_TCONS_00101343       --------------------------------------------------
Cattle_TCONS_00101346       --------------------------------------------------
Cattle_TCONS_00101345       --------------------------------------------------
Pig_TCONS_00111077          --------------------------------------------------
Pig_TCONS_00111078          --------------------------------------------------
Cattle_TCONS_00092073       --------------------------------------------------
Mouse_XR_872237.1           --------------------------------------------------
Cattle_TCONS_00092072       --------------------------------------------------
Mouse_XR_381043.2           --------------------------------------------------
Mouse_XR_879865.2           --------------------------------------------------
Mouse_XR_879914.2           TAGTGGCAGGAGAGAACAGTTTCCCACACTGAACTCCACACTCTGTCCCA
Mouse_XR_001780177.1        --------------------------------------------------
Cattle_TCONS_00101347       --------------------------------------------------
Mouse_XR_872283.1           --------------------------------------------------
Chicken_TCONS_00086148      --------------------------------------------------
Mouse_XR_872226.1           --------------------------------------------------
Mouse_XR_879943.2           TATTCTTCTCTCCTTGGGGCCTTTGTTGTTGTTCTGTATGTACCTTGTCA
Mouse_XR_001780180.1        --------------------------------------------------
                                                                              

Human_NR_046288.1           --------------------------------------------------
Human_NR_046287.1           --------------------------------------------------
Human_NR_046290.1           --------------------------------------------------
Human_NR_046289.1           --------------------------------------------------
Cattle_TCONS_00101342       --------------------------------------------------
Cattle_TCONS_00101343       --------------------------------------------------
Cattle_TCONS_00101346       --------------------------------------------------
Cattle_TCONS_00101345       --------------------------------------------------
Pig_TCONS_00111077          --------------------------------------------------
Pig_TCONS_00111078          --------------------------------------------------
Cattle_TCONS_00092073       --------------------------------------------------
Mouse_XR_872237.1           --------------------------------------------------
Cattle_TCONS_00092072       --------------------------------------------------
Mouse_XR_381043.2           --------------------------------------------------
Mouse_XR_879865.2           --------------------------------------------------
Mouse_XR_879914.2           GACCCACAAGGATAATGACACTACATTTTTAAAATAAAATTTATAAAGCA
Mouse_XR_001780177.1        --------------------------------------------------
Cattle_TCONS_00101347       --------------------------------------------------
Mouse_XR_872283.1           --------------------------------------------------
Chicken_TCONS_00086148      --------------------------------------------------
Mouse_XR_872226.1           --------------------------------------------------
Mouse_XR_879943.2           CAAGCTGGCTTCCTCTCAGCTTCTGGATCTCCGTTTTTTTCCCTTTAGAG
Mouse_XR_001780180.1        --------------------------------------------------
                                                                              

Human_NR_046288.1           --------------------------------------------------
Human_NR_046287.1           --------------------------------------------------
Human_NR_046290.1           --------------------------------------------------
Human_NR_046289.1           --------------------------------------------------
Cattle_TCONS_00101342       --------------------------------------------------
Cattle_TCONS_00101343       --------------------------------------------------
Cattle_TCONS_00101346       --------------------------------------------------
Cattle_TCONS_00101345       --------------------------------------------------
Pig_TCONS_00111077          --------------------------------------------------
Pig_TCONS_00111078          --------------------------------------------------
Cattle_TCONS_00092073       --------------------------------------------------
Mouse_XR_872237.1           --------------------------------------------------
Cattle_TCONS_00092072       --------------------------------------------------
Mouse_XR_381043.2           --------------------------------------------------
Mouse_XR_879865.2           --------------------------------------------------
Mouse_XR_879914.2           TGTAGTAGAACACACCTTTAATTGCAGCACTTG-----------------
Mouse_XR_001780177.1        --------------------------------------------------
Cattle_TCONS_00101347       --------------------------------------------------
Mouse_XR_872283.1           --------------------------------------------------
Chicken_TCONS_00086148      --------------------------------------------------
Mouse_XR_872226.1           --------------------------------------------------
Mouse_XR_879943.2           AAGCTAGACTTGATCTTTCTAAATAATGCCTCTTATTATTCTCTTCCACA
Mouse_XR_001780180.1        --------------------------------------------------
                                                                              

Human_NR_046288.1           --------------------------------------------------
Human_NR_046287.1           --------------------------------------------------
Human_NR_046290.1           --------------------------------------------------
Human_NR_046289.1           --------------------------------------------------
Cattle_TCONS_00101342       --------------------------------------------------
Cattle_TCONS_00101343       --------------------------------------------------
Cattle_TCONS_00101346       --------------------------------------------------
Cattle_TCONS_00101345       --------------------------------------------------
Pig_TCONS_00111077          --------------------------------------------------
Pig_TCONS_00111078          --------------------------------------------------
Cattle_TCONS_00092073       --------------------------------------------------
Mouse_XR_872237.1           --------------------------------------------------
Cattle_TCONS_00092072       --------------------------------------------------
Mouse_XR_381043.2           --------------------------------------------------
Mouse_XR_879865.2           --------------------------------------------------
Mouse_XR_879914.2           --------------------------------------------------
Mouse_XR_001780177.1        --------------------------------------------------
Cattle_TCONS_00101347       --------------------------------------------------
Mouse_XR_872283.1           --------------------------------------------------
Chicken_TCONS_00086148      --------------------------------------------------
Mouse_XR_872226.1           --------------------------------------------------
Mouse_XR_879943.2           CACCCTTGTTTATTGCTGTCACCGCACTTAGCACAATGTGTAATCAACTA
Mouse_XR_001780180.1        --------------------------------------------------
                                                                              

Human_NR_046288.1           --------------------------------------------------
Human_NR_046287.1           --------------------------------------------------
Human_NR_046290.1           --------------------------------------------------
Human_NR_046289.1           --------------------------------------------------
Cattle_TCONS_00101342       --------------------------------------------------
Cattle_TCONS_00101343       --------------------------------------------------
Cattle_TCONS_00101346       --------------------------------------------------
Cattle_TCONS_00101345       --------------------------------------------------
Pig_TCONS_00111077          --------------------------------------------------
Pig_TCONS_00111078          --------------------------------------------------
Cattle_TCONS_00092073       --------------------------------------------------
Mouse_XR_872237.1           --------------------------------------------------
Cattle_TCONS_00092072       --------------------------------------------------
Mouse_XR_381043.2           --------------------------------------------------
Mouse_XR_879865.2           --------------------------------------------------
Mouse_XR_879914.2           --------------------------------------------------
Mouse_XR_001780177.1        --------------------------------------------------
Cattle_TCONS_00101347       --------------------------------------------------
Mouse_XR_872283.1           --------------------------------------------------
Chicken_TCONS_00086148      --------------------------------------------------
Mouse_XR_872226.1           --------------------------------------------------
Mouse_XR_879943.2           ATCTCATTATTTTATTTATGTATTTTCTATCTCCCATTACTAAACAAGGG
Mouse_XR_001780180.1        --------------------------------------------------
                                                                              

Human_NR_046288.1           --------------------------------------------------
Human_NR_046287.1           --------------------------------------------------
Human_NR_046290.1           --------------------------------------------------
Human_NR_046289.1           --------------------------------------------------
Cattle_TCONS_00101342       --------------------------------------------------
Cattle_TCONS_00101343       --------------------------------------------------
Cattle_TCONS_00101346       --------------------------------------------------
Cattle_TCONS_00101345       --------------------------------------------------
Pig_TCONS_00111077          --------------------------------------------------
Pig_TCONS_00111078          --------------------------------------------------
Cattle_TCONS_00092073       --------------------------------------------------
Mouse_XR_872237.1           --------------------------------------------------
Cattle_TCONS_00092072       --------------------------------------------------
Mouse_XR_381043.2           --------------------------------------------------
Mouse_XR_879865.2           --------------------------------------------------
Mouse_XR_879914.2           --------------------------------------------------
Mouse_XR_001780177.1        --------------------------------------------------
Cattle_TCONS_00101347       --------------------------------------------------
Mouse_XR_872283.1           --------------------------------------------------
Chicken_TCONS_00086148      --------------------------------------------------
Mouse_XR_872226.1           --------------------------------------------------
Mouse_XR_879943.2           CAGGACCCATGTTTCTCATGCTCATTGTTATACCTGTTGCATCTAGCACC
Mouse_XR_001780180.1        --------------------------------------------------
                                                                              

Human_NR_046288.1           --------------------------------------------------
Human_NR_046287.1           --------------------------------------------------
Human_NR_046290.1           --------------------------------------------------
Human_NR_046289.1           --------------------------------------------------
Cattle_TCONS_00101342       --------------------------------------------------
Cattle_TCONS_00101343       --------------------------------------------------
Cattle_TCONS_00101346       --------------------------------------------------
Cattle_TCONS_00101345       --------------------------------------------------
Pig_TCONS_00111077          --------------------------------------------------
Pig_TCONS_00111078          --------------------------------------------------
Cattle_TCONS_00092073       --------------------------------------------------
Mouse_XR_872237.1           --------------------------------------------------
Cattle_TCONS_00092072       --------------------------------------------------
Mouse_XR_381043.2           --------------------------------------------------
Mouse_XR_879865.2           --------------------------------------------------
Mouse_XR_879914.2           --------------------------------------------------
Mouse_XR_001780177.1        --------------------------------------------------
Cattle_TCONS_00101347       --------------------------------------------------
Mouse_XR_872283.1           --------------------------------------------------
Chicken_TCONS_00086148      --------------------------------------------------
Mouse_XR_872226.1           --------------------------------------------------
Mouse_XR_879943.2           ATGCATAGCAGGTGTTCCACAAACGTGAATGAGTTGCCTCTTAAAATTAT
Mouse_XR_001780180.1        --------------------------------------------------
                                                                              

Human_NR_046288.1           --------------------------------------------------
Human_NR_046287.1           --------------------------------------------------
Human_NR_046290.1           --------------------------------------------------
Human_NR_046289.1           --------------------------------------------------
Cattle_TCONS_00101342       --------------------------------------------------
Cattle_TCONS_00101343       --------------------------------------------------
Cattle_TCONS_00101346       --------------------------------------------------
Cattle_TCONS_00101345       --------------------------------------------------
Pig_TCONS_00111077          --------------------------------------------------
Pig_TCONS_00111078          --------------------------------------------------
Cattle_TCONS_00092073       --------------------------------------------------
Mouse_XR_872237.1           --------------------------------------------------
Cattle_TCONS_00092072       --------------------------------------------------
Mouse_XR_381043.2           --------------------------------------------------
Mouse_XR_879865.2           --------------------------------------------------
Mouse_XR_879914.2           --------------------------------------------------
Mouse_XR_001780177.1        --------------------------------------------------
Cattle_TCONS_00101347       --------------------------------------------------
Mouse_XR_872283.1           --------------------------------------------------
Chicken_TCONS_00086148      --------------------------------------------------
Mouse_XR_872226.1           --------------------------------------------------
Mouse_XR_879943.2           ATACCGTGTTGCAGTTGACAGACACTGTCAGCCAGAGAAGCGAAGAGAAG
Mouse_XR_001780180.1        --------------------------------------------------
                                                                              

Human_NR_046288.1           --------------------------------------------------
Human_NR_046287.1           --------------------------------------------------
Human_NR_046290.1           --------------------------------------------------
Human_NR_046289.1           --------------------------------------------------
Cattle_TCONS_00101342       --------------------------------------------------
Cattle_TCONS_00101343       --------------------------------------------------
Cattle_TCONS_00101346       --------------------------------------------------
Cattle_TCONS_00101345       --------------------------------------------------
Pig_TCONS_00111077          --------------------------------------------------
Pig_TCONS_00111078          --------------------------------------------------
Cattle_TCONS_00092073       --------------------------------------------------
Mouse_XR_872237.1           --------------------------------------------------
Cattle_TCONS_00092072       --------------------------------------------------
Mouse_XR_381043.2           --------------------------------------------------
Mouse_XR_879865.2           --------------------------------------------------
Mouse_XR_879914.2           --------------------------------------------------
Mouse_XR_001780177.1        --------------------------------------------------
Cattle_TCONS_00101347       --------------------------------------------------
Mouse_XR_872283.1           --------------------------------------------------
Chicken_TCONS_00086148      --------------------------------------------------
Mouse_XR_872226.1           --------------------------------------------------
Mouse_XR_879943.2           TTATCATTAAGGATGGCTTTATGTGTGCAAAGGGCATGGGGTAGAATTGA
Mouse_XR_001780180.1        --------------------------------------------------
                                                                              

Human_NR_046288.1           --------------------------------------------------
Human_NR_046287.1           --------------------------------------------------
Human_NR_046290.1           --------------------------------------------------
Human_NR_046289.1           --------------------------------------------------
Cattle_TCONS_00101342       --------------------------------------------------
Cattle_TCONS_00101343       --------------------------------------------------
Cattle_TCONS_00101346       --------------------------------------------------
Cattle_TCONS_00101345       --------------------------------------------------
Pig_TCONS_00111077          --------------------------------------------------
Pig_TCONS_00111078          --------------------------------------------------
Cattle_TCONS_00092073       --------------------------------------------------
Mouse_XR_872237.1           --------------------------------------------------
Cattle_TCONS_00092072       --------------------------------------------------
Mouse_XR_381043.2           --------------------------------------------------
Mouse_XR_879865.2           --------------------------------------------------
Mouse_XR_879914.2           --------------------------------------------------
Mouse_XR_001780177.1        --------------------------------------------------
Cattle_TCONS_00101347       --------------------------------------------------
Mouse_XR_872283.1           --------------------------------------------------
Chicken_TCONS_00086148      --------------------------------------------------
Mouse_XR_872226.1           --------------------------------------------------
Mouse_XR_879943.2           CTGATAGCATCACCACAAGCAAGCCACATAAAATTGTATCCTGGAGTCAG
Mouse_XR_001780180.1        --------------------------------------------------
                                                                              

Human_NR_046288.1           --------------------------------------------------
Human_NR_046287.1           --------------------------------------------------
Human_NR_046290.1           --------------------------------------------------
Human_NR_046289.1           --------------------------------------------------
Cattle_TCONS_00101342       --------------------------------------------------
Cattle_TCONS_00101343       --------------------------------------------------
Cattle_TCONS_00101346       --------------------------------------------------
Cattle_TCONS_00101345       --------------------------------------------------
Pig_TCONS_00111077          --------------------------------------------------
Pig_TCONS_00111078          --------------------------------------------------
Cattle_TCONS_00092073       --------------------------------------------------
Mouse_XR_872237.1           --------------------------------------------------
Cattle_TCONS_00092072       --------------------------------------------------
Mouse_XR_381043.2           --------------------------------------------------
Mouse_XR_879865.2           --------------------------------------------------
Mouse_XR_879914.2           --------------------------------------------------
Mouse_XR_001780177.1        --------------------------------------------------
Cattle_TCONS_00101347       --------------------------------------------------
Mouse_XR_872283.1           --------------------------------------------------
Chicken_TCONS_00086148      --------------------------------------------------
Mouse_XR_872226.1           --------------------------------------------------
Mouse_XR_879943.2           TGGAGAGTGCTCTATCCTATTCCCTGTGACGACATGGAAAACAGCAAGGT
Mouse_XR_001780180.1        --------------------------------------------------
                                                                              

Human_NR_046288.1           --------------------------------------------------
Human_NR_046287.1           --------------------------------------------------
Human_NR_046290.1           --------------------------------------------------
Human_NR_046289.1           --------------------------------------------------
Cattle_TCONS_00101342       --------------------------------------------------
Cattle_TCONS_00101343       --------------------------------------------------
Cattle_TCONS_00101346       --------------------------------------------------
Cattle_TCONS_00101345       --------------------------------------------------
Pig_TCONS_00111077          --------------------------------------------------
Pig_TCONS_00111078          --------------------------------------------------
Cattle_TCONS_00092073       --------------------------------------------------
Mouse_XR_872237.1           --------------------------------------------------
Cattle_TCONS_00092072       --------------------------------------------------
Mouse_XR_381043.2           --------------------------------------------------
Mouse_XR_879865.2           --------------------------------------------------
Mouse_XR_879914.2           --------------------------------------------------
Mouse_XR_001780177.1        --------------------------------------------------
Cattle_TCONS_00101347       --------------------------------------------------
Mouse_XR_872283.1           --------------------------------------------------
Chicken_TCONS_00086148      --------------------------------------------------
Mouse_XR_872226.1           --------------------------------------------------
Mouse_XR_879943.2           GGAGATGGGGATTTGTGGTCTTAAGACACAGTGCAGCTTCCTGGCCATCC
Mouse_XR_001780180.1        --------------------------------------------------
                                                                              

Human_NR_046288.1           --------------------------------------------------
Human_NR_046287.1           --------------------------------------------------
Human_NR_046290.1           --------------------------------------------------
Human_NR_046289.1           --------------------------------------------------
Cattle_TCONS_00101342       --------------------------------------------------
Cattle_TCONS_00101343       --------------------------------------------------
Cattle_TCONS_00101346       --------------------------------------------------
Cattle_TCONS_00101345       --------------------------------------------------
Pig_TCONS_00111077          --------------------------------------------------
Pig_TCONS_00111078          --------------------------------------------------
Cattle_TCONS_00092073       --------------------------------------------------
Mouse_XR_872237.1           --------------------------------------------------
Cattle_TCONS_00092072       --------------------------------------------------
Mouse_XR_381043.2           --------------------------------------------------
Mouse_XR_879865.2           --------------------------------------------------
Mouse_XR_879914.2           --------------------------------------------------
Mouse_XR_001780177.1        --------------------------------------------------
Cattle_TCONS_00101347       --------------------------------------------------
Mouse_XR_872283.1           --------------------------------------------------
Chicken_TCONS_00086148      --------------------------------------------------
Mouse_XR_872226.1           --------------------------------------------------
Mouse_XR_879943.2           TGGGGAGAAGTGGTTACTTTAGTACACACAAAATAGTCACATGCATCCAA
Mouse_XR_001780180.1        --------------------------------------------------
                                                                              

Human_NR_046288.1           --------------------------------------------------
Human_NR_046287.1           --------------------------------------------------
Human_NR_046290.1           --------------------------------------------------
Human_NR_046289.1           --------------------------------------------------
Cattle_TCONS_00101342       --------------------------------------------------
Cattle_TCONS_00101343       --------------------------------------------------
Cattle_TCONS_00101346       --------------------------------------------------
Cattle_TCONS_00101345       --------------------------------------------------
Pig_TCONS_00111077          --------------------------------------------------
Pig_TCONS_00111078          --------------------------------------------------
Cattle_TCONS_00092073       --------------------------------------------------
Mouse_XR_872237.1           --------------------------------------------------
Cattle_TCONS_00092072       --------------------------------------------------
Mouse_XR_381043.2           --------------------------------------------------
Mouse_XR_879865.2           --------------------------------------------------
Mouse_XR_879914.2           --------------------------------------------------
Mouse_XR_001780177.1        --------------------------------------------------
Cattle_TCONS_00101347       --------------------------------------------------
Mouse_XR_872283.1           --------------------------------------------------
Chicken_TCONS_00086148      --------------------------------------------------
Mouse_XR_872226.1           --------------------------------------------------
Mouse_XR_879943.2           CCTACAGCATATTCCATGGATCAGGAGTGCACATCAGCTTTGATTAAAGC
Mouse_XR_001780180.1        --------------------------------------------------
                                                                              

Human_NR_046288.1           --------------------------------------------------
Human_NR_046287.1           --------------------------------------------------
Human_NR_046290.1           --------------------------------------------------
Human_NR_046289.1           --------------------------------------------------
Cattle_TCONS_00101342       --------------------------------------------------
Cattle_TCONS_00101343       --------------------------------------------------
Cattle_TCONS_00101346       --------------------------------------------------
Cattle_TCONS_00101345       --------------------------------------------------
Pig_TCONS_00111077          --------------------------------------------------
Pig_TCONS_00111078          --------------------------------------------------
Cattle_TCONS_00092073       --------------------------------------------------
Mouse_XR_872237.1           --------------------------------------------------
Cattle_TCONS_00092072       --------------------------------------------------
Mouse_XR_381043.2           --------------------------------------------------
Mouse_XR_879865.2           --------------------------------------------------
Mouse_XR_879914.2           --------------------------------------------------
Mouse_XR_001780177.1        --------------------------------------------------
Cattle_TCONS_00101347       --------------------------------------------------
Mouse_XR_872283.1           --------------------------------------------------
Chicken_TCONS_00086148      --------------------------------------------------
Mouse_XR_872226.1           --------------------------------------------------
Mouse_XR_879943.2           TTTAATCTCTCCTGTCACTTCACCCACTTTTCTAAGTTGTTTGCTTTCAT
Mouse_XR_001780180.1        --------------------------------------------------
                                                                              

Human_NR_046288.1           --------------------------------------------------
Human_NR_046287.1           --------------------------------------------------
Human_NR_046290.1           --------------------------------------------------
Human_NR_046289.1           --------------------------------------------------
Cattle_TCONS_00101342       --------------------------------------------------
Cattle_TCONS_00101343       --------------------------------------------------
Cattle_TCONS_00101346       --------------------------------------------------
Cattle_TCONS_00101345       --------------------------------------------------
Pig_TCONS_00111077          --------------------------------------------------
Pig_TCONS_00111078          --------------------------------------------------
Cattle_TCONS_00092073       --------------------------------------------------
Mouse_XR_872237.1           --------------------------------------------------
Cattle_TCONS_00092072       --------------------------------------------------
Mouse_XR_381043.2           --------------------------------------------------
Mouse_XR_879865.2           --------------------------------------------------
Mouse_XR_879914.2           --------------------------------------------------
Mouse_XR_001780177.1        --------------------------------------------------
Cattle_TCONS_00101347       --------------------------------------------------
Mouse_XR_872283.1           --------------------------------------------------
Chicken_TCONS_00086148      --------------------------------------------------
Mouse_XR_872226.1           --------------------------------------------------
Mouse_XR_879943.2           TCTTAGCCAGCTGTACTTTCACTGGCCATGTATATGGGTTTGTCTGGATA
Mouse_XR_001780180.1        --------------------------------------------------
                                                                              

Human_NR_046288.1           --------------------------------------------------
Human_NR_046287.1           --------------------------------------------------
Human_NR_046290.1           --------------------------------------------------
Human_NR_046289.1           --------------------------------------------------
Cattle_TCONS_00101342       --------------------------------------------------
Cattle_TCONS_00101343       --------------------------------------------------
Cattle_TCONS_00101346       --------------------------------------------------
Cattle_TCONS_00101345       --------------------------------------------------
Pig_TCONS_00111077          --------------------------------------------------
Pig_TCONS_00111078          --------------------------------------------------
Cattle_TCONS_00092073       --------------------------------------------------
Mouse_XR_872237.1           --------------------------------------------------
Cattle_TCONS_00092072       --------------------------------------------------
Mouse_XR_381043.2           --------------------------------------------------
Mouse_XR_879865.2           --------------------------------------------------
Mouse_XR_879914.2           --------------------------------------------------
Mouse_XR_001780177.1        --------------------------------------------------
Cattle_TCONS_00101347       --------------------------------------------------
Mouse_XR_872283.1           --------------------------------------------------
Chicken_TCONS_00086148      --------------------------------------------------
Mouse_XR_872226.1           --------------------------------------------------
Mouse_XR_879943.2           TGCATTCACCAATATCTATCATTCAACACCCACAACTGCATTTTCTCACT
Mouse_XR_001780180.1        --------------------------------------------------
                                                                              

Human_NR_046288.1           --------------------------------------------------
Human_NR_046287.1           --------------------------------------------------
Human_NR_046290.1           --------------------------------------------------
Human_NR_046289.1           --------------------------------------------------
Cattle_TCONS_00101342       --------------------------------------------------
Cattle_TCONS_00101343       --------------------------------------------------
Cattle_TCONS_00101346       --------------------------------------------------
Cattle_TCONS_00101345       --------------------------------------------------
Pig_TCONS_00111077          --------------------------------------------------
Pig_TCONS_00111078          --------------------------------------------------
Cattle_TCONS_00092073       --------------------------------------------------
Mouse_XR_872237.1           --------------------------------------------------
Cattle_TCONS_00092072       --------------------------------------------------
Mouse_XR_381043.2           --------------------------------------------------
Mouse_XR_879865.2           --------------------------------------------------
Mouse_XR_879914.2           --------------------------------------------------
Mouse_XR_001780177.1        --------------------------------------------------
Cattle_TCONS_00101347       --------------------------------------------------
Mouse_XR_872283.1           --------------------------------------------------
Chicken_TCONS_00086148      --------------------------------------------------
Mouse_XR_872226.1           --------------------------------------------------
Mouse_XR_879943.2           TTCCATCTCTCCTCTTATATTGGTCTTTAAGACTCTAGACCATACTTTAT
Mouse_XR_001780180.1        --------------------------------------------------
                                                                              

Human_NR_046288.1           --------------------------------------------------
Human_NR_046287.1           --------------------------------------------------
Human_NR_046290.1           --------------------------------------------------
Human_NR_046289.1           --------------------------------------------------
Cattle_TCONS_00101342       --------------------------------------------------
Cattle_TCONS_00101343       --------------------------------------------------
Cattle_TCONS_00101346       --------------------------------------------------
Cattle_TCONS_00101345       --------------------------------------------------
Pig_TCONS_00111077          --------------------------------------------------
Pig_TCONS_00111078          --------------------------------------------------
Cattle_TCONS_00092073       --------------------------------------------------
Mouse_XR_872237.1           --------------------------------------------------
Cattle_TCONS_00092072       --------------------------------------------------
Mouse_XR_381043.2           --------------------------------------------------
Mouse_XR_879865.2           --------------------------------------------------
Mouse_XR_879914.2           --------------------------------------------------
Mouse_XR_001780177.1        --------------------------------------------------
Cattle_TCONS_00101347       --------------------------------------------------
Mouse_XR_872283.1           --------------------------------------------------
Chicken_TCONS_00086148      --------------------------------------------------
Mouse_XR_872226.1           --------------------------------------------------
Mouse_XR_879943.2           CTGCCTTAATCACTCCAAGGCCAGGTACCCAATACTCAAGTTAACCCCTA
Mouse_XR_001780180.1        --------------------------------------------------
                                                                              

Human_NR_046288.1           --------------------------------------------------
Human_NR_046287.1           --------------------------------------------------
Human_NR_046290.1           --------------------------------------------------
Human_NR_046289.1           --------------------------------------------------
Cattle_TCONS_00101342       --------------------------------------------------
Cattle_TCONS_00101343       --------------------------------------------------
Cattle_TCONS_00101346       --------------------------------------------------
Cattle_TCONS_00101345       --------------------------------------------------
Pig_TCONS_00111077          --------------------------------------------------
Pig_TCONS_00111078          --------------------------------------------------
Cattle_TCONS_00092073       --------------------------------------------------
Mouse_XR_872237.1           --------------------------------------------------
Cattle_TCONS_00092072       --------------------------------------------------
Mouse_XR_381043.2           --------------------------------------------------
Mouse_XR_879865.2           --------------------------------------------------
Mouse_XR_879914.2           --------------------------------------------------
Mouse_XR_001780177.1        --------------------------------------------------
Cattle_TCONS_00101347       --------------------------------------------------
Mouse_XR_872283.1           --------------------------------------------------
Chicken_TCONS_00086148      --------------------------------------------------
Mouse_XR_872226.1           --------------------------------------------------
Mouse_XR_879943.2           TGCTCCAGAGCCCCGCTGAAATGATCTGCTCTGACCCGCCATGAACCTGT
Mouse_XR_001780180.1        --------------------------------------------------
                                                                              

Human_NR_046288.1           --------------------------------------------------
Human_NR_046287.1           --------------------------------------------------
Human_NR_046290.1           --------------------------------------------------
Human_NR_046289.1           --------------------------------------------------
Cattle_TCONS_00101342       --------------------------------------------------
Cattle_TCONS_00101343       --------------------------------------------------
Cattle_TCONS_00101346       --------------------------------------------------
Cattle_TCONS_00101345       --------------------------------------------------
Pig_TCONS_00111077          --------------------------------------------------
Pig_TCONS_00111078          --------------------------------------------------
Cattle_TCONS_00092073       --------------------------------------------------
Mouse_XR_872237.1           --------------------------------------------------
Cattle_TCONS_00092072       --------------------------------------------------
Mouse_XR_381043.2           --------------------------------------------------
Mouse_XR_879865.2           --------------------------------------------------
Mouse_XR_879914.2           --------------------------------------------------
Mouse_XR_001780177.1        --------------------------------------------------
Cattle_TCONS_00101347       --------------------------------------------------
Mouse_XR_872283.1           --------------------------------------------------
Chicken_TCONS_00086148      --------------------------------------------------
Mouse_XR_872226.1           --------------------------------------------------
Mouse_XR_879943.2           ATTCTTTCCTTACCTTTACCCTGGAATCACCCACAAGGTTCTGGTCAGGG
Mouse_XR_001780180.1        --------------------------------------------------
                                                                              

Human_NR_046288.1           --------------------------------------------------
Human_NR_046287.1           --------------------------------------------------
Human_NR_046290.1           --------------------------------------------------
Human_NR_046289.1           --------------------------------------------------
Cattle_TCONS_00101342       --------------------------------------------------
Cattle_TCONS_00101343       --------------------------------------------------
Cattle_TCONS_00101346       --------------------------------------------------
Cattle_TCONS_00101345       --------------------------------------------------
Pig_TCONS_00111077          --------------------------------------------------
Pig_TCONS_00111078          --------------------------------------------------
Cattle_TCONS_00092073       --------------------------------------------------
Mouse_XR_872237.1           --------------------------------------------------
Cattle_TCONS_00092072       --------------------------------------------------
Mouse_XR_381043.2           --------------------------------------------------
Mouse_XR_879865.2           --------------------------------------------------
Mouse_XR_879914.2           --------------------------------------------------
Mouse_XR_001780177.1        --------------------------------------------------
Cattle_TCONS_00101347       --------------------------------------------------
Mouse_XR_872283.1           --------------------------------------------------
Chicken_TCONS_00086148      --------------------------------------------------
Mouse_XR_872226.1           --------------------------------------------------
Mouse_XR_879943.2           TTCCTCCTTTTCCTACCAGCTAGGGTTGCTCCTTGTGCTACTTGCCTGCC
Mouse_XR_001780180.1        --------------------------------------------------
                                                                              

Human_NR_046288.1           --------------------------------------------------
Human_NR_046287.1           --------------------------------------------------
Human_NR_046290.1           --------------------------------------------------
Human_NR_046289.1           --------------------------------------------------
Cattle_TCONS_00101342       --------------------------------------------------
Cattle_TCONS_00101343       --------------------------------------------------
Cattle_TCONS_00101346       --------------------------------------------------
Cattle_TCONS_00101345       --------------------------------------------------
Pig_TCONS_00111077          --------------------------------------------------
Pig_TCONS_00111078          --------------------------------------------------
Cattle_TCONS_00092073       --------------------------------------------------
Mouse_XR_872237.1           --------------------------------------------------
Cattle_TCONS_00092072       --------------------------------------------------
Mouse_XR_381043.2           --------------------------------------------------
Mouse_XR_879865.2           --------------------------------------------------
Mouse_XR_879914.2           --------------------------------------------------
Mouse_XR_001780177.1        --------------------------------------------------
Cattle_TCONS_00101347       --------------------------------------------------
Mouse_XR_872283.1           --------------------------------------------------
Chicken_TCONS_00086148      --------------------------------------------------
Mouse_XR_872226.1           --------------------------------------------------
Mouse_XR_879943.2           ATGAGGCCCTGCATGGCATGTGGCCTCCTTCTAGGAACTTCTGAACACAC
Mouse_XR_001780180.1        --------------------------------------------------
                                                                              

Human_NR_046288.1           --------------------------------------------------
Human_NR_046287.1           --------------------------------------------------
Human_NR_046290.1           --------------------------------------------------
Human_NR_046289.1           --------------------------------------------------
Cattle_TCONS_00101342       --------------------------------------------------
Cattle_TCONS_00101343       --------------------------------------------------
Cattle_TCONS_00101346       --------------------------------------------------
Cattle_TCONS_00101345       --------------------------------------------------
Pig_TCONS_00111077          --------------------------------------------------
Pig_TCONS_00111078          --------------------------------------------------
Cattle_TCONS_00092073       --------------------------------------------------
Mouse_XR_872237.1           --------------------------------------------------
Cattle_TCONS_00092072       --------------------------------------------------
Mouse_XR_381043.2           --------------------------------------------------
Mouse_XR_879865.2           --------------------------------------------------
Mouse_XR_879914.2           --------------------------------------------------
Mouse_XR_001780177.1        --------------------------------------------------
Cattle_TCONS_00101347       --------------------------------------------------
Mouse_XR_872283.1           --------------------------------------------------
Chicken_TCONS_00086148      --------------------------------------------------
[truncated: 9,802 more chars]
