# Supplementary material for: Genome-wide identification of tissue-specific long non-coding RNA in three farm animal species
Source: BMC Genomics. 2018 Sep 18;19:684. doi: 10.1186/s12864-018-5037-7 (PMC6145346; doi:10.1186/s12864-018-5037-7)
Supplement: Supplementary file 21 — Multiple Sequence Alignments for Conserved LncRNAs. A multiple sequence alignment file generated by ClustalW is included for each of the 39 groups of lncRNAs associated with orthologous genes across all five species. (ZIP 445 kb) [file 12864_2018_5037_MOESM21_ESM.zip › Group_11_Seqs.fa.align.out]

CLUSTAL 2.1 multiple sequence alignment


Mouse_XR_881554.1           --------------------------------------------------
Mouse_XR_881553.1           --------------------------------------------------
Mouse_XR_390923.2           --------------------------------------------------
Pig_TCONS_00057362          --------------------------------------------------
Pig_TCONS_00057363          --------------------------------------------------
Chicken_TCONS_00097071      AGCTGAGCCCGCAGCTCCCCCCCGCCCCGCAGCCCCCCGCCCACTGCCCC
Chicken_TCONS_00097070      AGCTGAGCCCGCAGCTCCCCCCCGCCCCGCAGCCCCCCGCCCACTGCCCC
Chicken_TCONS_00097069      --------------------------------------------------
Cattle_TCONS_00085750       --------------------------------------------------
Human_NR_027136.1           --------------------------------------------------
                                                                              

Mouse_XR_881554.1           --------------------------------------------------
Mouse_XR_881553.1           --------------------------------------------------
Mouse_XR_390923.2           --------------------------------------------------
Pig_TCONS_00057362          --------------------------------------------------
Pig_TCONS_00057363          --------------------------------------------------
Chicken_TCONS_00097071      GCAGCGAACGCCGCCGCCGCTCCGCCGCTCCGGAGAGGAGAAGATGGCTG
Chicken_TCONS_00097070      GCAGCGAACGCCGCCGCCGCTCCGCCGCTCCGGAGAGGAGAAGATGGCTG
Chicken_TCONS_00097069      --------------------------------------------------
Cattle_TCONS_00085750       --------------------------------------------------
Human_NR_027136.1           --------------------------------------------------
                                                                              

Mouse_XR_881554.1           --------------------------------------------------
Mouse_XR_881553.1           --------------------------------------------------
Mouse_XR_390923.2           --------------------------------------------------
Pig_TCONS_00057362          --------------------------------------------------
Pig_TCONS_00057363          --------------------------------------------------
Chicken_TCONS_00097071      CGCCGACTTCCCAAATTACGAAACCGGTTGGGGAAGGGAAAGGAAAGCGA
Chicken_TCONS_00097070      CGCCGACTTCCCAAATTACGAAACCGGTTGGGGAAGGGAAAGGAAAGCGA
Chicken_TCONS_00097069      --------------------------------------------------
Cattle_TCONS_00085750       --------------------------------------------------
Human_NR_027136.1           --------------------------------------------------
                                                                              

Mouse_XR_881554.1           --------------------------------------------------
Mouse_XR_881553.1           --------------------------------------------------
Mouse_XR_390923.2           --------------------------------------------------
Pig_TCONS_00057362          --------------------------------------------------
Pig_TCONS_00057363          --------------------------------------------------
Chicken_TCONS_00097071      GCAGGAAGCGAGCAGAAATGTGGCCCCAGGGAATGGCGGTCCCGGGTGGC
Chicken_TCONS_00097070      GCAGGAAGCGAGCAGAAATGTGGCCCCAGGGAATGGCGGTCCCGGGTGGC
Chicken_TCONS_00097069      --------------------------------------------------
Cattle_TCONS_00085750       --------------------------------------------------
Human_NR_027136.1           --------------------------------------------------
                                                                              

Mouse_XR_881554.1           --------------------------------------------------
Mouse_XR_881553.1           --------------------------------------------------
Mouse_XR_390923.2           --------------------------------------------------
Pig_TCONS_00057362          --------------------------------------------------
Pig_TCONS_00057363          --------------------------------------------------
Chicken_TCONS_00097071      GTGGAGGGGTTGGGAGCGGTGCCTGCAGCCCCATGGAAAATGGGAGCATC
Chicken_TCONS_00097070      GTGGAGGGGTTGGGAGCGGTGCCTGCAGCCCCATGGAAAATGGGAGCATC
Chicken_TCONS_00097069      --------------------------------------------------
Cattle_TCONS_00085750       --------------------------------------------------
Human_NR_027136.1           --------------------------------------------------
                                                                              

Mouse_XR_881554.1           --------------------------------------------------
Mouse_XR_881553.1           --------------------------------------------------
Mouse_XR_390923.2           --------------------------------------------------
Pig_TCONS_00057362          --------------------------------------------------
Pig_TCONS_00057363          --------------------------------------------------
Chicken_TCONS_00097071      TTTCTGCAAGGGTACCCTTGAAAAGCTGAACAAACCCATCGGTTTTGGCC
Chicken_TCONS_00097070      TTTCTGCAAGGGTACCCTTGAAAAGCTGAACAAACCCATCGGTTTTGGCC
Chicken_TCONS_00097069      --------------------------------------------------
Cattle_TCONS_00085750       --------------------------------------------------
Human_NR_027136.1           --------------------------------------------------
                                                                              

Mouse_XR_881554.1           --------------------------------------------------
Mouse_XR_881553.1           --------------------------------------------------
Mouse_XR_390923.2           --------------------------------------------------
Pig_TCONS_00057362          --------------------------------------------------
Pig_TCONS_00057363          --------------------------------------------------
Chicken_TCONS_00097071      AGCCTCCTGCAAGAGCATCACATTGCAGCGGGCAAGAGCATGTGGATAGC
Chicken_TCONS_00097070      AGCCTCCTGCAAGAGCATCACATTGCAGCGGGCAAGAGCATGTGGATAGC
Chicken_TCONS_00097069      --------------------------------------------------
Cattle_TCONS_00085750       --------------------------------------------------
Human_NR_027136.1           --------------------------------------------------
                                                                              

Mouse_XR_881554.1           --------------------------------------------------
Mouse_XR_881553.1           --------------------------------------------------
Mouse_XR_390923.2           --------------------------------------------------
Pig_TCONS_00057362          --------------------------------------------------
Pig_TCONS_00057363          --------------------------------------------------
Chicken_TCONS_00097071      ATGAATGGGGATGGAGGAAGGCTTGAGGATGCTGCCCGTCCTGCTTTGCT
Chicken_TCONS_00097070      ATGAATGGGGATGGAGGAAGGCTTGAGGATGCTGCCCGTCCTGCTTTGCT
Chicken_TCONS_00097069      --------------------------------------------------
Cattle_TCONS_00085750       --------------------------------------------------
Human_NR_027136.1           --------------------------------------------------
                                                                              

Mouse_XR_881554.1           --------------------------------------------------
Mouse_XR_881553.1           --------------------------------------------------
Mouse_XR_390923.2           --------------------------------------------------
Pig_TCONS_00057362          --------------------------------------------------
Pig_TCONS_00057363          --------------------------------------------------
Chicken_TCONS_00097071      CTCATCGCAGCAAGCTGGAGTCATGAAATGGTTGGTGCTGGGGGGGACCC
Chicken_TCONS_00097070      CTCATCGCAGCAAGCTGGAGTCATGAAATGGTTGGTGCTGGGGGGGACCC
Chicken_TCONS_00097069      --------------------------------------------------
Cattle_TCONS_00085750       --------------------------------------------------
Human_NR_027136.1           --------------------------------------------------
                                                                              

Mouse_XR_881554.1           --------------------------------------------------
Mouse_XR_881553.1           --------------------------------------------------
Mouse_XR_390923.2           --------------------------------------------------
Pig_TCONS_00057362          --------------------------------------------------
Pig_TCONS_00057363          --------------------------------------------------
Chicken_TCONS_00097071      TGAAGGCCATCAGGTCCAACCCCTGTGCTGAGGAGGGACACCCACAGCTC
Chicken_TCONS_00097070      TGAAGGCCATCAGGTCCAACCCCTGTGCTGAGGAGGGACACCCACAGCTC
Chicken_TCONS_00097069      --------------------------------------------------
Cattle_TCONS_00085750       --------------------------------------------------
Human_NR_027136.1           --------------------------------------------------
                                                                              

Mouse_XR_881554.1           --------------------------------------------------
Mouse_XR_881553.1           --------------------------------------------------
Mouse_XR_390923.2           --------------------------------------------------
Pig_TCONS_00057362          --------------------------------------------------
Pig_TCONS_00057363          --------------------------------------------------
Chicken_TCONS_00097071      CATCAGTGCTCAGAGCCCCATTCCCTGACCTCGGGTGTCTGCACCACCTC
Chicken_TCONS_00097070      CATCAGTGCTCAGAGCCCCATTCCCTGACCTCGGGTGTCTGCACCACCTC
Chicken_TCONS_00097069      --------------------------------------------------
Cattle_TCONS_00085750       --------------------------------------------------
Human_NR_027136.1           --------------------------------------------------
                                                                              

Mouse_XR_881554.1           --------------------------------------------------
Mouse_XR_881553.1           --------------------------------------------------
Mouse_XR_390923.2           --------------------------------------------------
Pig_TCONS_00057362          --------------------------------------------------
Pig_TCONS_00057363          --------------------------------------------------
Chicken_TCONS_00097071      TCTGAGCAGTCTGTGCAGTGCCTCACCAAGTTATTGAGTAAAGGGAATGT
Chicken_TCONS_00097070      TCTGAGCAGTCTGTGCAGTGCCTCACCAAGTTATTGAGTAAAGGGAATGT
Chicken_TCONS_00097069      --------------------------------------------------
Cattle_TCONS_00085750       --------------------------------------------------
Human_NR_027136.1           --------------------------------------------------
                                                                              

Mouse_XR_881554.1           --------------------------------------------------
Mouse_XR_881553.1           --------------------------------------------------
Mouse_XR_390923.2           --------------------------------------------------
Pig_TCONS_00057362          --------------------------------------------------
Pig_TCONS_00057363          --------------------------------------------------
Chicken_TCONS_00097071      GAGCAGTGTGGGAGGTGGAAAAGGGTTGGGTAGCACATGTGTGCCTTTCA
Chicken_TCONS_00097070      GAGCAGTGTGGGAGGTGGAAAAGGGTTGGGTAGCACATGTGTGCCTTTCA
Chicken_TCONS_00097069      --------------------------------------------------
Cattle_TCONS_00085750       --------------------------------------------------
Human_NR_027136.1           --------------------------------------------------
                                                                              

Mouse_XR_881554.1           --------------------------------------------------
Mouse_XR_881553.1           --------------------------------------------------
Mouse_XR_390923.2           --------------------------------------------------
Pig_TCONS_00057362          --------------------------------------------------
Pig_TCONS_00057363          --------------------------------------------------
Chicken_TCONS_00097071      GGCCTTCCAAACCCTTCAGATTACCACCGTGTGAGTTTAATGGATAAGAG
Chicken_TCONS_00097070      GGCCTTCCAAACCCTTCAGATTACCACCGTGTGAGTTTAATGGATAAGAG
Chicken_TCONS_00097069      --------------------------------------------------
Cattle_TCONS_00085750       --------------------------------------------------
Human_NR_027136.1           --------------------------------------------------
                                                                              

Mouse_XR_881554.1           --------------------------------------------------
Mouse_XR_881553.1           --------------------------------------------------
Mouse_XR_390923.2           --------------------------------------------------
Pig_TCONS_00057362          --------------------------------------------------
Pig_TCONS_00057363          --------------------------------------------------
Chicken_TCONS_00097071      TACGCAAAGGAAGCGGTCCAACTAAACGGGGGAAGCCTTTTGTGTTGGGA
Chicken_TCONS_00097070      TACGCAAAGGAAGCGGTCCAACTAAACGGGGGAAGCCTTTTGTGTTGGGA
Chicken_TCONS_00097069      --------------------------------------------------
Cattle_TCONS_00085750       --------------------------------------------------
Human_NR_027136.1           --------------------------------------------------
                                                                              

Mouse_XR_881554.1           --------------------------------------------------
Mouse_XR_881553.1           --------------------------------------------------
Mouse_XR_390923.2           --------------------------------------------------
Pig_TCONS_00057362          --------------------------------------------------
Pig_TCONS_00057363          --------------------------------------------------
Chicken_TCONS_00097071      ACGGCCGTAATCCAATACGGCCCTTTGGCATGATTCAATTAAATCCTTTC
Chicken_TCONS_00097070      ACGGCCGTAATCCAATACGGCCCTTTGGCATGATTCAATTAAATCCTTTC
Chicken_TCONS_00097069      --------------------------------------------------
Cattle_TCONS_00085750       --------------------------------------------------
Human_NR_027136.1           --------------------------------------------------
                                                                              

Mouse_XR_881554.1           --------------------------------------------------
Mouse_XR_881553.1           --------------------------------------------------
Mouse_XR_390923.2           --------------------------------------------------
Pig_TCONS_00057362          --------------------------------------------------
Pig_TCONS_00057363          --------------------------------------------------
Chicken_TCONS_00097071      TCCTCCAATTAAACGATCAGCCGGAATTTAATAACAAGGAATTTCTACGT
Chicken_TCONS_00097070      TCCTCCAATTAAACGATCAGCCGGAATTTAATAACAAGGAATTTCTACGT
Chicken_TCONS_00097069      --------------------------------------------------
Cattle_TCONS_00085750       --------------------------------------------------
Human_NR_027136.1           --------------------------------------------------
                                                                              

Mouse_XR_881554.1           --------------------------------------------------
Mouse_XR_881553.1           --------------------------------------------------
Mouse_XR_390923.2           --------------------------------------------------
Pig_TCONS_00057362          --------------------------------------------------
Pig_TCONS_00057363          --------------------------------------------------
Chicken_TCONS_00097071      GTCGTCCTCTGGAATGATGACCTCTGAGATTGTATGGGCTTATGTAAATT
Chicken_TCONS_00097070      GTCGTCCTCTGGAATGATGACCTCTGAGATTGTATGGGCTTATGTAAATT
Chicken_TCONS_00097069      --------------------------------------------------
Cattle_TCONS_00085750       --------------------------------------------------
Human_NR_027136.1           --------------------------------------------------
                                                                              

Mouse_XR_881554.1           --------------------------------------------------
Mouse_XR_881553.1           --------------------------------------------------
Mouse_XR_390923.2           --------------------------------------------------
Pig_TCONS_00057362          --------------------------------------------------
Pig_TCONS_00057363          --------------------------------------------------
Chicken_TCONS_00097071      CTGCTGATGGCTCTTCCTCTGCTTGCCTGTCACTTCCACCAGGCACTGAA
Chicken_TCONS_00097070      CTGCTGATGGCTCTTCCTCTGCTTGCCTGTCACTTCCACCAGGCACTGAA
Chicken_TCONS_00097069      --------------------------------------------------
Cattle_TCONS_00085750       --------------------------------------------------
Human_NR_027136.1           --------------------------------------------------
                                                                              

Mouse_XR_881554.1           --------------------------------------------------
Mouse_XR_881553.1           --------------------------------------------------
Mouse_XR_390923.2           --------------------------------------------------
Pig_TCONS_00057362          --------------------------------------------------
Pig_TCONS_00057363          --------------------------------------------------
Chicken_TCONS_00097071      TGGCCTTTACTTTACTTTCTCATCTGCTCAACGCATCTCCGTTTGCAGTA
Chicken_TCONS_00097070      TGGCCTTTACTTTACTTTCTCATCTGCTCAACGCATCTCCGTTTGCAGTA
Chicken_TCONS_00097069      --------------------------------------------------
Cattle_TCONS_00085750       --------------------------------------------------
Human_NR_027136.1           --------------------------------------------------
                                                                              

Mouse_XR_881554.1           --------------------------------------------------
Mouse_XR_881553.1           --------------------------------------------------
Mouse_XR_390923.2           --------------------------------------------------
Pig_TCONS_00057362          --------------------------------------------------
Pig_TCONS_00057363          --------------------------------------------------
Chicken_TCONS_00097071      AGGATTCCTGAGTTATTACTACAGTTGTTCCCAATTGGAGAGGACCACCA
Chicken_TCONS_00097070      AGGATTCCTGAGTTATTACTACAGTTGTTCCCAATTGGAGAGGACCACCA
Chicken_TCONS_00097069      --------------------------------------------------
Cattle_TCONS_00085750       --------------------------------------------------
Human_NR_027136.1           --------------------------------------------------
                                                                              

Mouse_XR_881554.1           --------------------------------------------------
Mouse_XR_881553.1           --------------------------------------------------
Mouse_XR_390923.2           --------------------------------------------------
Pig_TCONS_00057362          --------------------------------------------------
Pig_TCONS_00057363          --------------------------------------------------
Chicken_TCONS_00097071      AGATCATCTAGACCAGCTGTCACCACCACCGTGGCCACTAAACCACGTCA
Chicken_TCONS_00097070      AGATCATCTAGACCAGCTGTCACCACCACCGTGGCCACTAAACCACGTCA
Chicken_TCONS_00097069      --------------------------------------------------
Cattle_TCONS_00085750       --------------------------------------------------
Human_NR_027136.1           --------------------------------------------------
                                                                              

Mouse_XR_881554.1           --------------------------------------------------
Mouse_XR_881553.1           --------------------------------------------------
Mouse_XR_390923.2           --------------------------------------------------
Pig_TCONS_00057362          --------------------------------------------------
Pig_TCONS_00057363          --------------------------------------------------
Chicken_TCONS_00097071      CCATTCCCCTGTGATAGTGCAGTGTAAGACATCCTCGTCCTGGTGGGCTG
Chicken_TCONS_00097070      CCATTCCCCTGTGATAGTGCAGTGTAAGACATCCTCGTCCTGGTGGGCTG
Chicken_TCONS_00097069      --------------------------------------------------
Cattle_TCONS_00085750       --------------------------------------------------
Human_NR_027136.1           --------------------------------------------------
                                                                              

Mouse_XR_881554.1           --------------------------------------------------
Mouse_XR_881553.1           --------------------------------------------------
Mouse_XR_390923.2           --------------------------------------------------
Pig_TCONS_00057362          --------------------------------------------------
Pig_TCONS_00057363          --------------------------------------------------
Chicken_TCONS_00097071      CTTGGGGACCCCAAAACCAGAGCCAATCCACGCTGTAAAGTGTCTTGGGT
Chicken_TCONS_00097070      CTTGGGGACCCCAAAACCAGAGCCAATCCACGCTGTAAAGTGTCTTGGGT
Chicken_TCONS_00097069      --------------------------------------------------
Cattle_TCONS_00085750       --------------------------------------------------
Human_NR_027136.1           --------------------------------------------------
                                                                              

Mouse_XR_881554.1           --------------------------------------------------
Mouse_XR_881553.1           --------------------------------------------------
Mouse_XR_390923.2           --------------------------------------------------
Pig_TCONS_00057362          --------------------------------------------------
Pig_TCONS_00057363          --------------------------------------------------
Chicken_TCONS_00097071      GGGGGAATTGCATCACTGCAGCTTAAGGCAATGAAACCAAGCTGGGATCC
Chicken_TCONS_00097070      GGGGGAATTGCATCACTGCAGCTTAAGGCAATGAAACCAAGCTGGGATCC
Chicken_TCONS_00097069      --------------------------------------------------
Cattle_TCONS_00085750       --------------------------------------------------
Human_NR_027136.1           --------------------------------------------------
                                                                              

Mouse_XR_881554.1           --------------------------------------------------
Mouse_XR_881553.1           --------------------------------------------------
Mouse_XR_390923.2           --------------------------------------------------
Pig_TCONS_00057362          --------------------------------------------------
Pig_TCONS_00057363          --------------------------------------------------
Chicken_TCONS_00097071      AAACCCCCACGCTGACACATCCCAGTTACCCCAGTGTGAACCTGGAGGAA
Chicken_TCONS_00097070      AAACCCCCACGCTGACACATCCCAGTTACCCCAGTGTGAACCTGGAGGAA
Chicken_TCONS_00097069      --------------------------------------------------
Cattle_TCONS_00085750       --------------------------------------------------
Human_NR_027136.1           --------------------------------------------------
                                                                              

Mouse_XR_881554.1           --------------------------------------------------
Mouse_XR_881553.1           --------------------------------------------------
Mouse_XR_390923.2           --------------------------------------------------
Pig_TCONS_00057362          --------------------------------------------------
Pig_TCONS_00057363          --------------------------------------------------
Chicken_TCONS_00097071      TCCCCATTGGGAAGGGGGAGCTGTGAAAGCTGTGATCCCAGGGGTCTGCC
Chicken_TCONS_00097070      TCCCCATTGGGAAGGGGGAGCTGTGAAAGCTGTGATCCCAGGGGTCTGCC
Chicken_TCONS_00097069      --------------------------------------------------
Cattle_TCONS_00085750       --------------------------------------------------
Human_NR_027136.1           --------------------------------------------------
                                                                              

Mouse_XR_881554.1           --------------------------------------------------
Mouse_XR_881553.1           --------------------------------------------------
Mouse_XR_390923.2           --------------------------------------------------
Pig_TCONS_00057362          --------------------------------------------------
Pig_TCONS_00057363          --------------------------------------------------
Chicken_TCONS_00097071      TCCAGTAAGGCTGTGTTACGATAATAGGAAGCAGATTTCCAGGCCCCTGG
Chicken_TCONS_00097070      TCCAGTAAGGCTGTGTTACGATAATAGGAAGCAGATTTCCAGGCCCCTGG
Chicken_TCONS_00097069      --------------------------------------------------
Cattle_TCONS_00085750       --------------------------------------------------
Human_NR_027136.1           --------------------------------------------------
                                                                              

Mouse_XR_881554.1           --------------------------------------------------
Mouse_XR_881553.1           --------------------------------------------------
Mouse_XR_390923.2           --------------------------------------------------
Pig_TCONS_00057362          --------------------------------------------------
Pig_TCONS_00057363          --------------------------------------------------
Chicken_TCONS_00097071      CAAACAAGTGGCTTCCATAGCATATTTCACAGCTGAGCGCATCGATGGCA
Chicken_TCONS_00097070      CAAACAAGTGGCTTCCATAGCATATTTCACAGCTGAGCGCATCGATGGCA
Chicken_TCONS_00097069      --------------------------------------------------
Cattle_TCONS_00085750       --------------------------------------------------
Human_NR_027136.1           --------------------------------------------------
                                                                              

Mouse_XR_881554.1           --------------------------------------------------
Mouse_XR_881553.1           --------------------------------------------------
Mouse_XR_390923.2           --------------------------------------------------
Pig_TCONS_00057362          --------------------------------------------------
Pig_TCONS_00057363          --------------------------------------------------
Chicken_TCONS_00097071      CCAGCCTTTCTGCAGCTCTGTTAAACCCAACACCTCTTTAATGAATTGCA
Chicken_TCONS_00097070      CCAGCCTTTCTGCAGCTCTGTTAAACCCAACACCTCTTTAATGAATTGCA
Chicken_TCONS_00097069      --------------------------------------------------
Cattle_TCONS_00085750       --------------------------------------------------
Human_NR_027136.1           --------------------------------------------------
                                                                              

Mouse_XR_881554.1           --------------------------------------------------
Mouse_XR_881553.1           --------------------------------------------------
Mouse_XR_390923.2           --------------------------------------------------
Pig_TCONS_00057362          --------------------------------------------------
Pig_TCONS_00057363          --------------------------------------------------
Chicken_TCONS_00097071      GCAATCCGAAGTATCCGCATCCTGCCTGTGCTTCAGCCTTTATGGGAGGA
Chicken_TCONS_00097070      GCAATCCGAAGTATCCGCATCCTGCCTGTGCTTCAGCCTTTATGGGAGGA
Chicken_TCONS_00097069      --------------------------------------------------
Cattle_TCONS_00085750       --------------------------------------------------
Human_NR_027136.1           --------------------------------------------------
                                                                              

Mouse_XR_881554.1           --------------------------------------------------
Mouse_XR_881553.1           --------------------------------------------------
Mouse_XR_390923.2           --------------------------------------------------
Pig_TCONS_00057362          --------------------------------------------------
Pig_TCONS_00057363          --------------------------------------------------
Chicken_TCONS_00097071      CGTTGGGTCCTCTCCCCATCAAGGAACCTCCTCTGTCACATAGTACCTAT
Chicken_TCONS_00097070      CGTTGGGTCCTCTCCCCATCAAGGAACCTCCTCTGTCACATAGTACCTAT
Chicken_TCONS_00097069      --------------------------------------------------
Cattle_TCONS_00085750       --------------------------------------------------
Human_NR_027136.1           --------------------------------------------------
                                                                              

Mouse_XR_881554.1           --------------------------------------------------
Mouse_XR_881553.1           --------------------------------------------------
Mouse_XR_390923.2           --------------------------------------------------
Pig_TCONS_00057362          --------------------------------------------------
Pig_TCONS_00057363          --------------------------------------------------
Chicken_TCONS_00097071      GGATCATAAAGTCCAAGCCCACCCCATCGTGCCCACTAACCACGTCCCCC
Chicken_TCONS_00097070      GGATCATAAAGTCCAAGCCCACCCCATCGTGCCCACTAACCACGTCCCCC
Chicken_TCONS_00097069      --------------------------------------------------
Cattle_TCONS_00085750       --------------------------------------------------
Human_NR_027136.1           --------------------------------------------------
                                                                              

Mouse_XR_881554.1           --------------------------------------------------
Mouse_XR_881553.1           --------------------------------------------------
Mouse_XR_390923.2           --------------------------------------------------
Pig_TCONS_00057362          --------------------------------------------------
Pig_TCONS_00057363          --------------------------------------------------
Chicken_TCONS_00097071      AGTGCCACATCTCCACGTTCCTTTAACGCCTCTCCAACATTGGGTAGAGC
Chicken_TCONS_00097070      AGTGCCACATCTCCACGTTCCTTTAACGCCTCTCCAACATTGGGTAGAGC
Chicken_TCONS_00097069      --------------------------------------------------
Cattle_TCONS_00085750       --------------------------------------------------
Human_NR_027136.1           --------------------------------------------------
                                                                              

Mouse_XR_881554.1           --------------------------------------------------
Mouse_XR_881553.1           --------------------------------------------------
Mouse_XR_390923.2           --------------------------------------------------
Pig_TCONS_00057362          --------------------------------------------------
Pig_TCONS_00057363          --------------------------------------------------
Chicken_TCONS_00097071      TTCTTGTCTTCCAGAAGCACCTTTCCATCGTGGAAGAGAGAAATGGGGAG
Chicken_TCONS_00097070      TTCTTGTCTTCCAGAAGCACCTTTCCATCGTGGAAGAGAGAAATGGGGAG
Chicken_TCONS_00097069      --------------------------------------------------
Cattle_TCONS_00085750       --------------------------------------------------
Human_NR_027136.1           --------------------------------------------------
                                                                              

Mouse_XR_881554.1           --------------------------------------------------
Mouse_XR_881553.1           --------------------------------------------------
Mouse_XR_390923.2           --------------------------------------------------
Pig_TCONS_00057362          --------------------------------------------------
Pig_TCONS_00057363          --------------------------------------------------
Chicken_TCONS_00097071      CAAAGAGAGTGCACATCAAGCAAAGTCCGTGTGAAATGTCATTTCCTCTT
Chicken_TCONS_00097070      CAAAGAGAGTGCACATCAAGCAAAGTCCGTGTGAAATGTCATTTCCTCTT
Chicken_TCONS_00097069      --------------------------------------------------
Cattle_TCONS_00085750       --------------------------------------------------
Human_NR_027136.1           --------------------------------------------------
                                                                              

Mouse_XR_881554.1           --------------------------------------------------
Mouse_XR_881553.1           --------------------------------------------------
Mouse_XR_390923.2           --------------------------------------------------
Pig_TCONS_00057362          --------------------------------------------------
Pig_TCONS_00057363          --------------------------------------------------
Chicken_TCONS_00097071      CCTTCCCAGCCACAGATGTGAGGGGAGAAGCGTGGTTGGCTTTTGTGTAA
Chicken_TCONS_00097070      CCTTCCCAGCCACAGATGTGAGGGGAGAAGCGTGGTTGGCTTTTGTGTAA
Chicken_TCONS_00097069      --------------------------------------------------
Cattle_TCONS_00085750       --------------------------------------------------
Human_NR_027136.1           --------------------------------------------------
                                                                              

Mouse_XR_881554.1           --------------------------------------------------
Mouse_XR_881553.1           --------------------------------------------------
Mouse_XR_390923.2           --------------------------------------------------
Pig_TCONS_00057362          --------------------------------------------------
Pig_TCONS_00057363          --------------------------------------------------
Chicken_TCONS_00097071      GCATGGGGTGATTTGGGAGATGGAGCCCTCCAGCACGGAACCAGCTCTTG
Chicken_TCONS_00097070      GCATGGGGTGATTTGGGAGATGGAGCCCTCCAGCACGGAACCAGCTCTTG
Chicken_TCONS_00097069      --------------------------------------------------
Cattle_TCONS_00085750       --------------------------------------------------
Human_NR_027136.1           --------------------------------------------------
                                                                              

Mouse_XR_881554.1           --------------------------------------------------
Mouse_XR_881553.1           --------------------------------------------------
Mouse_XR_390923.2           --------------------------------------------------
Pig_TCONS_00057362          --------------------------------------------------
Pig_TCONS_00057363          --------------------------------------------------
Chicken_TCONS_00097071      GGAAAGCAGGGTGGGAAGCCCACCGATGTGTCTGCTCTGCAGACCCAGTT
Chicken_TCONS_00097070      GGAAAGCAGGGTGGGAAGCCCACCGATGTGTCTGCTCTGCAGACCCAGTT
Chicken_TCONS_00097069      --------------------------------------------------
Cattle_TCONS_00085750       --------------------------------------------------
Human_NR_027136.1           --------------------------------------------------
                                                                              

Mouse_XR_881554.1           --------------------------------------------------
Mouse_XR_881553.1           --------------------------------------------------
Mouse_XR_390923.2           --------------------------------------------------
Pig_TCONS_00057362          --------------------------------------------------
Pig_TCONS_00057363          --------------------------------------------------
Chicken_TCONS_00097071      TGCATCTCCTCAGACACTGTTATAAGGATCGGATAAAAGCTTAAATGAAT
Chicken_TCONS_00097070      TGCATCTCCTCAGACACTGTTATAAGGATCGGATAAAAGCTTAAATGAAT
Chicken_TCONS_00097069      --------------------------------------------------
Cattle_TCONS_00085750       --------------------------------------------------
Human_NR_027136.1           --------------------------------------------------
                                                                              

Mouse_XR_881554.1           --------------------------------------------------
Mouse_XR_881553.1           --------------------------------------------------
Mouse_XR_390923.2           --------------------------------------------------
Pig_TCONS_00057362          --------------------------------------------------
Pig_TCONS_00057363          --------------------------------------------------
Chicken_TCONS_00097071      AGGGAGATTCTGAAGCCCTTCGATAGCAGGAAATAATTGCCAGGAAAGAA
Chicken_TCONS_00097070      AGGGAGATTCTGAAGCCCTTCGATAGCAGGAAATAATTGCCAGGAAAGAA
Chicken_TCONS_00097069      --------------------------------------------------
Cattle_TCONS_00085750       --------------------------------------------------
Human_NR_027136.1           AAAATAGGCTGCAATCAAGTTCACTTCCAAAGGCGGAATTCATGGGTACA
                                                                              

Mouse_XR_881554.1           --------------------------------------------------
Mouse_XR_881553.1           --------------------------------------------------
Mouse_XR_390923.2           --------------------------------------------------
Pig_TCONS_00057362          --------------------------------------------------
Pig_TCONS_00057363          --------------------------------------------------
Chicken_TCONS_00097071      AAAAATCCTGTGATCAATCAGCAGACAAATATACACTTAAATTAGGTGTT
Chicken_TCONS_00097070      AAAAATCCTGTGATCAATCAGCAGACAAATATACACTTAAATTAGGTGTT
Chicken_TCONS_00097069      --------------------------------------------------
Cattle_TCONS_00085750       --------------------------------------------------
Human_NR_027136.1           TATGGTGTCCACGTGTGTACACCTGCAGAGTTGTAACATGCGGGCATTTC
                                                                              

Mouse_XR_881554.1           --------------------------------------------------
Mouse_XR_881553.1           --------------------------------------------------
Mouse_XR_390923.2           --------------------------------------------------
Pig_TCONS_00057362          --------------------------------------------------
Pig_TCONS_00057363          --------------------------------------------------
Chicken_TCONS_00097071      AGTGGGACAGATGCAAGAAAGGTGATTATGGGTTGCCTCTGTGTTTCCTT
Chicken_TCONS_00097070      AGTGGGACAGATGCAAGAAAGGTGATTATGGGTTGCCTCTGTGTTTCCTT
Chicken_TCONS_00097069      --------------------------------------------------
Cattle_TCONS_00085750       --------------------------------------------------
Human_NR_027136.1           TCCCCTCAGCCCGCCATTCTGGCTTCTTAACTTGCACCCTAACAGCTCGA
                                                                              

Mouse_XR_881554.1           --------------------------------------------------
Mouse_XR_881553.1           --------------------------------------------------
Mouse_XR_390923.2           --------------------------------------------------
Pig_TCONS_00057362          --------------------------------------------------
Pig_TCONS_00057363          --------------------------------------------------
Chicken_TCONS_00097071      TGGCAACGAGGATGACACATGGGGTGGGTCAATGCACCCTATCATTAATA
Chicken_TCONS_00097070      TGGCAACGAGGATGACACATGGGGTGGGTCAATGCACCCTATCATTAATA
Chicken_TCONS_00097069      --------------------------------------------------
Cattle_TCONS_00085750       --------------------------------------------------
Human_NR_027136.1           CAGAACCTTGGCGTCCACAAAAAGGACTTGAGGTGGGACATGGAAGAACA
                                                                              

Mouse_XR_881554.1           --------------------------------------------------
Mouse_XR_881553.1           --------------------------------------------------
Mouse_XR_390923.2           --------------------------------------------------
Pig_TCONS_00057362          --------------------------------------------------
Pig_TCONS_00057363          --------------------------------------------------
Chicken_TCONS_00097071      CAGCATCAGCATTCCTCTGACAGCTTCTTTGTCCTGTGGAGTCAGTTCCT
Chicken_TCONS_00097070      CAGCATCAGCATTCCTCTGACAGCTTCTTTGTCCTGTGGAGTCAGTTCCT
Chicken_TCONS_00097069      --------------------------------------------------
Cattle_TCONS_00085750       --------------------------------------------------
Human_NR_027136.1           GGGACCCCTCCTGGTTTGTCCACCCAGCCCACACCTCCATTCCTCACCCA
                                                                              

Mouse_XR_881554.1           --------------------------------------------------
Mouse_XR_881553.1           --------------------------------------------------
Mouse_XR_390923.2           --------------------------------------------------
Pig_TCONS_00057362          --------------------------------------------------
Pig_TCONS_00057363          --------------------------------------------------
Chicken_TCONS_00097071      ATCAGGATCTGGCATTAGCAGGGGGAAATTCAGCTGCCTTTGAGTCTCCA
Chicken_TCONS_00097070      ATCAGGATCTGGCATTAGCAGGGGGAAATTCAGCTGCCTTTGAGTCTCCA
Chicken_TCONS_00097069      --------------------------------------------------
Cattle_TCONS_00085750       --------------------------------------------------
Human_NR_027136.1           ACCTACCACTTCAGAGCCGGGAAAAGACCTCAGAGAACATCCGCTCCGAC
                                                                              

Mouse_XR_881554.1           --------------------------------------------------
Mouse_XR_881553.1           --------------------------------------------------
Mouse_XR_390923.2           --------------------------------------------------
Pig_TCONS_00057362          --------------------------------------------------
Pig_TCONS_00057363          --------------------------------------------------
Chicken_TCONS_00097071      CGACCCCCCCTTGATGCTTGCAGATGGCAGGTAGCAGGCTAGCCCTGCGT
Chicken_TCONS_00097070      CGACCCCCCCTTGATGCTTGCAGATGGCAGGTAGCAGGCTAGCCCTGCGT
Chicken_TCONS_00097069      --------------------------------------------------
Cattle_TCONS_00085750       --------------------------------------------------
Human_NR_027136.1           TCTACCGAGGCTCAGACAGGACAACAAGAGTGTGCTGGACACTGGGAAAT
                                                                              

Mouse_XR_881554.1           --------------------------------------------------
Mouse_XR_881553.1           --------------------------------------------------
Mouse_XR_390923.2           --------------------------------------------------
Pig_TCONS_00057362          --------------------------------------------------
Pig_TCONS_00057363          --------------------------------------------------
Chicken_TCONS_00097071      GGTGTGTTGGGAAGGAGGCAGGAGCAAAGCCCTGCACCAATATGTAACGT
Chicken_TCONS_00097070      GGTGTGTTGGGAAGGAGGCAGGAGCAAAGCCCTGCACCAATATGTAACGT
Chicken_TCONS_00097069      --------------------------------------------------
Cattle_TCONS_00085750       --------------------------------------------------
Human_NR_027136.1           GTGGTCCAGGAGCAGTCACAGTCCCTATAGACCTCCCACAAATTACCGTA
                                                                              

Mouse_XR_881554.1           --------------------------------------------------
Mouse_XR_881553.1           --------------------------------------------------
Mouse_XR_390923.2           --------------------------------------------------
Pig_TCONS_00057362          --------------------------------------------------
Pig_TCONS_00057363          --------------------------------------------------
Chicken_TCONS_00097071      TTCAGCACTGAGCAATGCATAGAGGTACGTACATCACTTGATCTATAGGC
Chicken_TCONS_00097070      TTCAGCACTGAGCAATGCATAGAGGTACGTACATCACTTGATCTATAGGC
Chicken_TCONS_00097069      --------------------------------------------------
Cattle_TCONS_00085750       --------------------------------------------------
Human_NR_027136.1           ATGCAAAGAGTGCTCAGCCCCTGCCGACATGAGCAATGGGCAGCGCGTCC
                                                                              

Mouse_XR_881554.1           --------------------------------------------------
Mouse_XR_881553.1           --------------------------------------------------
Mouse_XR_390923.2           --------------------------------------------------
Pig_TCONS_00057362          --------------------------------------------------
Pig_TCONS_00057363          --------------------------------------------------
Chicken_TCONS_00097071      TCACTGCAAGGATTAAGCATGCAATCATCAGTTTAATGTGTTTGAGGTTG
Chicken_TCONS_00097070      TCACTGCAAGGATTAAGCATGCAATCATCAGTTTAATGTGTTTGAGGTTG
Chicken_TCONS_00097069      --------------------------------------------------
Cattle_TCONS_00085750       --------------------------------------------------
Human_NR_027136.1           AGCTGGGTTCCTGCCCCATGAGAAGCACACAGCCTGGTTTGGTAGGTGGG
                                                                              

Mouse_XR_881554.1           --------------------------------------------------
Mouse_XR_881553.1           --------------------------------------------------
Mouse_XR_390923.2           --------------------------------------------------
Pig_TCONS_00057362          --------------------------------------------------
Pig_TCONS_00057363          --------------------------------------------------
Chicken_TCONS_00097071      CACTCGTGTGCGTCCTCTTAACTCAGATGGGCTGCAGTCATAGAACAGCA
Chicken_TCONS_00097070      CACTCGTGTGCGTCCTCTTAACTCAGATGGGCTGCAGTCATAGAACAGCA
Chicken_TCONS_00097069      --------------------------------------------------
Cattle_TCONS_00085750       --------------------------------------------------
Human_NR_027136.1           GCTCCATCAGGGCTGTTTGGATACCTGGGTGGAGCCCACAGACCAGCCCC
                                                                              

Mouse_XR_881554.1           --------------------------------------------------
Mouse_XR_881553.1           --------------------------------------------------
Mouse_XR_390923.2           --------------------------------------------------
Pig_TCONS_00057362          --------------------------------------------------
Pig_TCONS_00057363          --------------------------------------------------
Chicken_TCONS_00097071      GAATCGGTAAGGTTGGAAAAGAGCATGGAGATCACCAATTCCAACTGTCA
Chicken_TCONS_00097070      GAATCGGTAAGGTTGGAAAAGAGCATGGAGATCACCAATTCCAACTGTCA
Chicken_TCONS_00097069      --------------------------------------------------
Cattle_TCONS_00085750       --------------------------------------------------
Human_NR_027136.1           CACCTTGTGTGGTTAGGGCTTTGCTAGGAAGGCCCATCTGTGCGCCATGA
                                                                              

Mouse_XR_881554.1           --------------------------------------------------
Mouse_XR_881553.1           --------------------------------------------------
Mouse_XR_390923.2           --------------------------------------------------
Pig_TCONS_00057362          --------------------------------------------------
Pig_TCONS_00057363          --------------------------------------------------
Chicken_TCONS_00097071      CCTCTCACCACCAGTCACCTCCCCTGTGAAAATAACAGGTTGTTGGGATG
Chicken_TCONS_00097070      CCTCTCACCACCAGTCACCTCCCCTGTGAAAATAACAGGTTGTTGGGATG
Chicken_TCONS_00097069      --------------------------------------------------
Cattle_TCONS_00085750       --------------------------------------------------
Human_NR_027136.1           CCTTGGAACTCGATGTGAGATCCCTGGACCGGCAGCAGCACCTGGAAGCT
                                                                              

Mouse_XR_881554.1           --------------------------------------------------
Mouse_XR_881553.1           --------------------------------------------------
Mouse_XR_390923.2           --------------------------------------------------
Pig_TCONS_00057362          --------------------------------------------------
Pig_TCONS_00057363          --------------------------------------------------
Chicken_TCONS_00097071      GACAGAGGGATTCTGTAGCTGTATACCTGATAACCAGCAGGTCCCTCAGT
Chicken_TCONS_00097070      GACAGAGGGATTCTGTAGCTGTATACCTGATAACCAGCAGGTCCCTCAGT
Chicken_TCONS_00097069      --------------------------------------------------
Cattle_TCONS_00085750       --------------------------------------------------
Human_NR_027136.1           TGTTGGAAATGCTGATCTCAGGTGGGACTCCAGAATTCCCGCATCTGCAC
                                                                              

Mouse_XR_881554.1           --------------------------------------------------
Mouse_XR_881553.1           --------------------------------------------------
Mouse_XR_390923.2           --------------------------------------------------
Pig_TCONS_00057362          --------------------------------------------------
Pig_TCONS_00057363          --------------------------------------------------
Chicken_TCONS_00097071      TGTGGGTTAGGTAGGAAATAGTAAACTGAGGCACCATGGGCTGGAGCTGA
Chicken_TCONS_00097070      TGTGGGTTAGGTAGGAAATAGTAAACTGAGGCACCATGGGCTGGAGCTGA
Chicken_TCONS_00097069      --------------------------------------------------
Cattle_TCONS_00085750       --------------------------------------------------
Human_NR_027136.1           CTGCACTCCCAAAATACCTCCCCACCAGGTGATCCGAGGCCATGGGGCGG
                                                                              

Mouse_XR_881554.1           --------------------------------------------------
Mouse_XR_881553.1           --------------------------------------------------
Mouse_XR_390923.2           --------------------------------------------------
Pig_TCONS_00057362          --------------------------------------------------
Pig_TCONS_00057363          --------------------------------------------------
Chicken_TCONS_00097071      GGCAGGAATCCCTGCTCACCACTCGAGCTCAATAAGGAACAACTCTTCCA
Chicken_TCONS_00097070      GGCAGGAATCCCTGCTCACCACTCGAGCTCAATAAGGAACAACTCTTCCA
Chicken_TCONS_00097069      --------------------------------------------------
Cattle_TCONS_00085750       --------------------------------------------------
Human_NR_027136.1           TCTGAAGGGCACTGTGCTGGGGCGTCCCACCACTAGAAATCCAGTCCGGT
                                                                              

Mouse_XR_881554.1           --------------------------------------------------
Mouse_XR_881553.1           --------------------------------------------------
Mouse_XR_390923.2           --------------------------------------------------
Pig_TCONS_00057362          --------------------------------------------------
Pig_TCONS_00057363          --------------------------------------------------
Chicken_TCONS_00097071      TCTCTTGGGTAGGAAACTGCAGTGAGATTCATACCCACATGCAGCTCTGT
Chicken_TCONS_00097070      TCTCTTGGGTAGGAAACTGCAGTGAGATTCATACCCACATGCAGCTCTGT
Chicken_TCONS_00097069      --------------------------------------------------
Cattle_TCONS_00085750       --------------------------------------------------
Human_NR_027136.1           AATCTGAAGATGTAAGTGCCCCCAGGAGGAGTGACGGAGTGACACAAATG
                                                                              

Mouse_XR_881554.1           --------------------------------------------------
Mouse_XR_881553.1           --------------------------------------------------
Mouse_XR_390923.2           --------------------------------------------------
Pig_TCONS_00057362          --------------------------------------------------
Pig_TCONS_00057363          --------------------------------------------------
Chicken_TCONS_00097071      GCTCACCCTCACGTGATGGGCAGTTTTTGTAGTGCTCTGATATTAACGAG
Chicken_TCONS_00097070      GCTCACCCTCACGTGATGGGCAGTTTTTGTAGTGCTCTGATATTAACGAG
Chicken_TCONS_00097069      --------------------------------------------------
Cattle_TCONS_00085750       --------------------------------------------------
Human_NR_027136.1           ACACAAGGGGAGGGGACTTGTCAGGTGTCCACTCCT----GACTGCAAGT
                                                                              

Mouse_XR_881554.1           --------------------------------------------------
Mouse_XR_881553.1           --------------------------------------------------
Mouse_XR_390923.2           --------------------------------------------------
Pig_TCONS_00057362          --------------------------------------------------
Pig_TCONS_00057363          --------------------------------------------------
Chicken_TCONS_00097071      CCAGAGGTTAAAGACCAGGGAATGCAAAGCCATAAGCGTGGGGGCACAGC
Chicken_TCONS_00097070      CCAGAGGTTAAAGACCAGGGAATGCAAAGCCATAAGCGTGGGGGCACAGC
Chicken_TCONS_00097069      --------------------------------------------------
Cattle_TCONS_00085750       --------------------------------------------------
Human_NR_027136.1           TCCCAGGGCAGAAGGCAATGCCCCCACAGGGACTTTTCCAGACACTCCGA
                                                                              

Mouse_XR_881554.1           --------------------------------------------------
Mouse_XR_881553.1           --------------------------------------------------
Mouse_XR_390923.2           --------------------------------------------------
Pig_TCONS_00057362          --------------------------------------------------
Pig_TCONS_00057363          --------------------------------------------------
Chicken_TCONS_00097071      TCCCAGTGCTGTCTCGGCTCCAACTGGCTCAGCAGATTCTCTGCTTTAGT
Chicken_TCONS_00097070      TCCCAGTGCTGTCTCGGCTCCAACTGGCTCAGCAGATTCTCTGCTTTAGT
Chicken_TCONS_00097069      --------------------------------------------------
Cattle_TCONS_00085750       --------------------------------------------------
Human_NR_027136.1           GTGCACCTGAATTGCATTTTGAGTGATGCTGCCTGCTAAGCAGGAAGAGC
                                                                              

Mouse_XR_881554.1           --------------------------------------------------
Mouse_XR_881553.1           --------------------------------------------------
Mouse_XR_390923.2           --------------------------------------------------
Pig_TCONS_00057362          --------------------------------------------------
Pig_TCONS_00057363          --------------------------------------------------
Chicken_TCONS_00097071      GCAGTGCTAGAAAAATAAACCCAAACCACCATGTTTGGGTATTGCATCAT
Chicken_TCONS_00097070      GCAGTGCTAGAAAAATAAACCCAAACCACCATGTTTGGGTATTGCATCAT
Chicken_TCONS_00097069      --------------------------------------------------
Cattle_TCONS_00085750       --------------------------------------------------
Human_NR_027136.1           CCTCCGGAGCCTCGAAAAGCAGAGTGGAAGTGGTGGTGCCCAGGACGCAT
                                                                              

Mouse_XR_881554.1           --------------------------------------------------
Mouse_XR_881553.1           --------------------------------------------------
Mouse_XR_390923.2           --------------------------------------------------
Pig_TCONS_00057362          --------------------------------------------------
Pig_TCONS_00057363          --------------------------------------------------
Chicken_TCONS_00097071      CACACGTTTGGGCTAATTTTACTGAAATCCACTGGTGGTTGATGTACCCC
Chicken_TCONS_00097070      CACACGTTTGGGCTAATTTTACTGAAATCCACTGGTGGTTGATGTACCCC
Chicken_TCONS_00097069      --------------------------------------------------
Cattle_TCONS_00085750       --------------------------------------------------
Human_NR_027136.1           GGGCTCTGATGGGAAGAGGGAGGTGGGCCTGAGCATGGGCCTTCTTCTCC
                                                                              

Mouse_XR_881554.1           --------------------------------------------------
Mouse_XR_881553.1           --------------------------------------------------
Mouse_XR_390923.2           --------------------------------------------------
Pig_TCONS_00057362          --------------------------------------------------
Pig_TCONS_00057363          --------------------------------------------------
Chicken_TCONS_00097071      CAGCATTAACAGCCAGCCGTGGGAGCACGGGGTGCATGCTTCTTTTAATA
Chicken_TCONS_00097070      CAGCATTAACAGCCAGCCGTGGGAGCACGGGGTGCATGCTTCTTTTAATA
Chicken_TCONS_00097069      --------------------------------------------------
Cattle_TCONS_00085750       --------------------------------------------------
Human_NR_027136.1           CCAGGTCAGAGGGGCCTGGATGCCCCTGGAGGGAACACTGAGGTCACCTC
                                                                              

Mouse_XR_881554.1           --------------------------------------------------
Mouse_XR_881553.1           --------------------------------------------------
Mouse_XR_390923.2           --------------------------------------------------
Pig_TCONS_00057362          --------------------------------------------------
Pig_TCONS_00057363          --------------------------------------------------
Chicken_TCONS_00097071      AAGTTGGTTTAACTTCTGGCACAGATTACATTTAAAAAGGGAAAAATAAT
Chicken_TCONS_00097070      AAGTTGGTTTAACTTCTGGCACAGATTACATTTAAAAAGGGAAAAATAAT
Chicken_TCONS_00097069      --------------------------------------------------
Cattle_TCONS_00085750       --------------------------------------------------
Human_NR_027136.1           TGGCCAAATCTTCCTGTTCTGCCAGTACCCAGCCCTGTTCAGTGACGTCA
                                                                              

Mouse_XR_881554.1           --------------------------------------------------
Mouse_XR_881553.1           --------------------------------------------------
Mouse_XR_390923.2           --------------------------------------------------
Pig_TCONS_00057362          --------------------------------------------------
Pig_TCONS_00057363          --------------------------------------------------
Chicken_TCONS_00097071      CCACAACTGCAAGCGTGATAAAGTATCTTAGTACAAAATCAATACCGAGG
Chicken_TCONS_00097070      CCACAACTGCAAGCGTGATAAAGTATCTTAGTACAAAATCAATACCGAGG
Chicken_TCONS_00097069      --------------------------------------------------
Cattle_TCONS_00085750       --------------------------------------------------
Human_NR_027136.1           AGCTTTTGGGTCCCTGTCCTGGGGCCCTCCACGCTGGCCGGGCTGTGTAG
                                                                              

Mouse_XR_881554.1           --------------------------------------------------
Mouse_XR_881553.1           --------------------------------------------------
Mouse_XR_390923.2           --------------------------------------------------
Pig_TCONS_00057362          --------------------------------------------------
Pig_TCONS_00057363          --------------------------------------------------
Chicken_TCONS_00097071      CGATTAGCAGCCTTTGAAGAATTCCAGCCCTAAGACAGCCTGTGGCAGGC
Chicken_TCONS_00097070      CGATTAGCAGCCTTTGAAGAATTCCAGCCCTAAGACAGCCTGTGGCAGGC
Chicken_TCONS_00097069      --------------------------------------------------
Cattle_TCONS_00085750       --------------------------------------------------
Human_NR_027136.1           AGACGCCCTTCTCTCCACTTTATTGGGTCCAGATTGTTGTGTGGCTTCTC
                                                                              

Mouse_XR_881554.1           --------------------------------------------------
Mouse_XR_881553.1           --------------------------------------------------
Mouse_XR_390923.2           --------------------------------------------------
Pig_TCONS_00057362          --------------------------------------------------
Pig_TCONS_00057363          --------------------------------------------------
Chicken_TCONS_00097071      TGTCTCCAAGAGGGCTGAAAGGTGCCTGGAGTTGGGAAGTTTGGATGCTG
Chicken_TCONS_00097070      TGTCTCCAAGAGGGCTGAAAGGTGCCTGGAGTTGGGAAGTTTGGATGCTG
Chicken_TCONS_00097069      --------------------------------------------------
Cattle_TCONS_00085750       --------------------------------------------------
Human_NR_027136.1           CCCTCCTCTGCAGCCTGGGGTCTGAAAACAGCGATGCCAACAGACAGACA
                                                                              

Mouse_XR_881554.1           --------------------------------------------------
Mouse_XR_881553.1           --------------------------------------------------
Mouse_XR_390923.2           --------------------------------------------------
Pig_TCONS_00057362          --------------------------------------------------
Pig_TCONS_00057363          --------------------------------------------------
Chicken_TCONS_00097071      GAGTAAAGGACTGATGCTGATGGTAGAAGGGCTTTGAGGAGGTGATGCCC
Chicken_TCONS_00097070      GAGTAAAGGACTGATGCTGATGGTAGAAGGGCTTTGAGGAGGTGATGCCC
Chicken_TCONS_00097069      --------------------------------------------------
Cattle_TCONS_00085750       --------------------------------------------------
Human_NR_027136.1           GATTTCCAAAAGAAAGGTCCGGCTCAGCCAAGGACAAAGGGGCCTCGCAG
                                                                              

Mouse_XR_881554.1           --------------------------------------------------
Mouse_XR_881553.1           --------------------------------------------------
Mouse_XR_390923.2           --------------------------------------------------
Pig_TCONS_00057362          --------------------------------------------------
Pig_TCONS_00057363          --------------------------------------------------
Chicken_TCONS_00097071      ATGAAACCCTTTGTTGTAGTGCAACCCTCTCCCATTGAGAAGCCCATTAT
Chicken_TCONS_00097070      ATGAAACCCTTTGTTGTAGTGCAACCCTCTCCCATTGAGAAGCCCATTAT
Chicken_TCONS_00097069      --------------------------------------------------
Cattle_TCONS_00085750       --------------------------------------------------
Human_NR_027136.1           AGGCTCCTGGGGGTCAGAAAGCTGAGAGTCTACCAGGCAGGTGCCTTCTC
                                                                              

Mouse_XR_881554.1           --------------------------------------------------
Mouse_XR_881553.1           --------------------------------------------------
Mouse_XR_390923.2           --------------------------------------------------
Pig_TCONS_00057362          --------------------------------------------------
Pig_TCONS_00057363          --------------------------------------------------
Chicken_TCONS_00097071      CGTTAAGGTCGGAAAGAAGCATGGAATTCATCGAGCCCAACCGTCAGCCC
Chicken_TCONS_00097070      CGTTAAGGTCGGAAAGAAGCATGGAATTCATCGAGCCCAACCGTCAGCCC
Chicken_TCONS_00097069      --------------------------------------------------
Cattle_TCONS_00085750       --------------------------------------------------
Human_NR_027136.1           CACCCACAGGCACAAGCTACAACAGCTTTCCAAGAAGTGCATCCACATCG
                                                                              

Mouse_XR_881554.1           --------------------------------------------------
Mouse_XR_881553.1           --------------------------------------------------
Mouse_XR_390923.2           --------------------------------------------------
Pig_TCONS_00057362          --------------------------------------------------
Pig_TCONS_00057363          --------------------------------------------------
Chicken_TCONS_00097071      ATCCCCACTGTGCCCGCTCTTAGAATCACAGAATCCTTAAGGTTGGAAGA
Chicken_TCONS_00097070      ATCCCCACTGTGCCCGCTCTTAGAATCACAGAATCCTTAAGGTTGGAAGA
Chicken_TCONS_00097069      --------------------------------------------------
Cattle_TCONS_00085750       --------------------------------------------------
Human_NR_027136.1           TCCCCAGGTCCAGATGCCCACATTGCCCTGCAGGGACCAAGACCACACTC
                                                                              

Mouse_XR_881554.1           --------------------------------------------------
Mouse_XR_881553.1           --------------------------------------------------
Mouse_XR_390923.2           --------------------------------------------------
Pig_TCONS_00057362          --------------------------------------------------
Pig_TCONS_00057363          --------------------------------------------------
Chicken_TCONS_00097071      GCCCTCCAAGATCATCACATCCAACCACTGACCCATTCCCACTACGCCCA
Chicken_TCONS_00097070      GCCCTCCAAGATCATCACATCCAACCACTGACCCATTCCCACTACGCCCA
Chicken_TCONS_00097069      --------------------------------------------------
Cattle_TCONS_00085750       --------------------------------------------------
Human_NR_027136.1           GGGCTGCTTGGACAGGATGTAGCTGGTCACTGTTCTGGAGCTGGCCCCTC
                                                                              

Mouse_XR_881554.1           --------------------------------------------------
Mouse_XR_881553.1           --------------------------------------------------
Mouse_XR_390923.2           --------------------------------------------------
Pig_TCONS_00057362          --------------------------------------------------
Pig_TCONS_00057363          --------------------------------------------------
Chicken_TCONS_00097071      TGGGTCCGTGTGATGGAATCGCAGAATCATTAAGGCTGGAAAGGACCACT
Chicken_TCONS_00097070      TGGGTCCGTGTGATGGAATCGCAGAATCATTAAGGCTGGAAAGGACCACT
Chicken_TCONS_00097069      --------------------------------------------------
Cattle_TCONS_00085750       --------------------------------------------------
Human_NR_027136.1           TGTAGCCTGTGACAATCAGCTTGAGTCTCTCTGCCAAGTCTCCGCCTTCT
                                                                              

Mouse_XR_881554.1           --------------------------------------------------
Mouse_XR_881553.1           --------------------------------------------------
Mouse_XR_390923.2           --------------------------------------------------
Pig_TCONS_00057362          --------------------------------------------------
Pig_TCONS_00057363          --------------------------------------------------
Chicken_TCONS_00097071      ACGCTCATCCAATCCAACGGTCAACCCATCAAAGATGAAGCTGTGTTGGG
Chicken_TCONS_00097070      ACGCTCATCCAATCCAACGGTCAACCCATCAAAGATGAAGCTGTGTTGGG
Chicken_TCONS_00097069      --------------------------------------------------
Cattle_TCONS_00085750       --------------------------------------------------
Human_NR_027136.1           GTTCTTCTTGCCGACCTTGAAGCAGAGTTGACGTTTCAGGTTTTTCCAGC
                                                                              

Mouse_XR_881554.1           --------------------------------------------------
Mouse_XR_881553.1           --------------------------------------------------
Mouse_XR_390923.2           --------------------------------------------------
Pig_TCONS_00057362          --------------------------------------------------
Pig_TCONS_00057363          --------------------------------------------------
Chicken_TCONS_00097071      CATCGAGCCCAGCAGGGTCTTCAAGCCCAAGAGGTGAAGTGTGACCTAAA
Chicken_TCONS_00097070      CATCGAGCCCAGCAGGGTCTTCAAGCCCAAGAGGTGAAGTGTGACCTAAA
Chicken_TCONS_00097069      --------------------------------------------------
Cattle_TCONS_00085750       --------------------------------------------------
Human_NR_027136.1           AGACAAAGCTCACTCAATCTGATACTGTGGAGGTTGTTAATTTAACAACC
                                                                              

Mouse_XR_881554.1           --------------------------------------------------
Mouse_XR_881553.1           --------------------------------------------------
Mouse_XR_390923.2           --------------------------------------------------
Pig_TCONS_00057362          --------------------------------------------------
Pig_TCONS_00057363          --------------------------------------------------
Chicken_TCONS_00097071      GAAATACAGATATTGGGCCAGATGTGAGGCACGAGGGGCTCTGCCCCATC
Chicken_TCONS_00097070      GAAATACAGATATTGGGCCAGATGTGAGGCACGAGGGGCTCTGCCCCATC
Chicken_TCONS_00097069      --------------------------------------------------
Cattle_TCONS_00085750       --------------------------------------------------
Human_NR_027136.1           AACCCATCCTCATGTTGAGAAACCAGCTCCAAATGCTCACCTGGCTGTCA
                                                                              

Mouse_XR_881554.1           --------------------------------------------------
Mouse_XR_881553.1           --------------------------------------------------
Mouse_XR_390923.2           --------------------------------------------------
Pig_TCONS_00057362          --------------------------------------------------
Pig_TCONS_00057363          --------------------------------------------------
Chicken_TCONS_00097071      CCTCACACCCACTGCCAGGATGAGCACTGGGGATGGCCAATTTTCACCAG
Chicken_TCONS_00097070      CCTCACACCCACTGCCAGGATGAGCACTGGGGATGGCCAATTTTCACCAG
Chicken_TCONS_00097069      --------------------------------------------------
Cattle_TCONS_00085750       --------------------------------------------------
Human_NR_027136.1           GGGATGGGGAGCCTCATGGGTGAAAGAGGGTTGTGATGGCATAATTTAAA
                                                                              

Mouse_XR_881554.1           --------------------------------------------------
Mouse_XR_881553.1           --------------------------------------------------
Mouse_XR_390923.2           --------------------------------------------------
Pig_TCONS_00057362          --------------------------------------------------
Pig_TCONS_00057363          --------------------------------------------------
Chicken_TCONS_00097071      TTTTCTCACTTTCTGGTGGTGCTCCATTAAAACTGGAAGTTCGTCATCCG
Chicken_TCONS_00097070      TTTTCTCACTTTCTGGTGGTGCTCCATTAAAACTGGAAGTTCGTCATCCG
Chicken_TCONS_00097069      --------------------------------------------------
Cattle_TCONS_00085750       --------------------------------------------------
Human_NR_027136.1           CCAAAAGAGGCATTCGCGGTTGCCCGTGTTGCCTCAGGCCTGCTGGCCTC
                                                                              

Mouse_XR_881554.1           --------------------------------------------------
Mouse_XR_881553.1           --------------------------------------------------
Mouse_XR_390923.2           --------------------------------------------------
Pig_TCONS_00057362          --------------------------------------------------
Pig_TCONS_00057363          --------------------------------------------------
Chicken_TCONS_00097071      CAGCGGTCCAGCTCGCCTCGAGATTAAGATCTGCCTCATTTGCAGTTACA
Chicken_TCONS_00097070      CAGCGGTCCAGCTCGCCTCGAGATTAAGATCTGCCTCATTTGCAGTTACA
Chicken_TCONS_00097069      --------------------------------------------------
Cattle_TCONS_00085750       --------------------------------------------------
Human_NR_027136.1           CTGCTGTGAACATTTTGGGCAATACTGTCTCTGCCAGTGACCCCCAATTG
                                                                              

Mouse_XR_881554.1           --------------------------------------------------
Mouse_XR_881553.1           --------------------------------------------------
Mouse_XR_390923.2           --------------------------------------------------
Pig_TCONS_00057362          --------------------------------------------------
Pig_TCONS_00057363          --------------------------------------------------
Chicken_TCONS_00097071      TAATTAGCAATTAGCCTAATTTCACTGACATTAAATTACTTTTTTTTTTT
Chicken_TCONS_00097070      TAATTAGCAATTAGCCTAATTTCACTGACATTAAATTACTTTTTTTTTTT
Chicken_TCONS_00097069      --------------------------------------------------
Cattle_TCONS_00085750       --------------------------------------------------
Human_NR_027136.1           TCCACTTGTCTCCAGCAAGATCGAACCATGTAAGTGCCATTTCTGACAAG
                                                                              

Mouse_XR_881554.1           --------------------------------------------------
Mouse_XR_881553.1           --------------------------------------------------
Mouse_XR_390923.2           --------------------------------------------------
Pig_TCONS_00057362          --------------------------------------------------
Pig_TCONS_00057363          --------------------------------------------------
Chicken_TCONS_00097071      TAACTAAATATTATCTTTTCCAAGAAAAAAGAAATAATAAAATGGCATGG
Chicken_TCONS_00097070      TAACTAAATATTATCTTTTCCAAGAAAAAAGAAATAATAAAATGGCATGG
Chicken_TCONS_00097069      --------------------------------------------------
Cattle_TCONS_00085750       --------------------------------------------------
Human_NR_027136.1           TTGGGTGAACGTTGGTTTCAAATCATCAGCTCTGCATTCAAGTGCCCTGC
                                                                              

Mouse_XR_881554.1           --------------------------------------------------
Mouse_XR_881553.1           --------------------------------------------------
Mouse_XR_390923.2           --------------------------------------------------
Pig_TCONS_00057362          --------------------------------------------------
Pig_TCONS_00057363          --------------------------------------------------
Chicken_TCONS_00097071      GTCTGCTTCAGAGTATTTTATAGAAAGCAACAGCATCATTATCCCGTTCT
Chicken_TCONS_00097070      GTCTGCTTCAGAGTATTTTATAGAAAGCAACAGCATCATTATCCCGTTCT
Chicken_TCONS_00097069      --------------------------------------------------
Cattle_TCONS_00085750       --------------------------------------------------
Human_NR_027136.1           TACAATTCTGGCTCACTCTGTGGGAATAACTGCCTGCCTGGGCACGTTGC
                                                                              

Mouse_XR_881554.1           --------------------------------------------------
Mouse_XR_881553.1           --------------------------------------------------
Mouse_XR_390923.2           --------------------------------------------------
Pig_TCONS_00057362          --------------------------------------------------
Pig_TCONS_00057363          --------------------------------------------------
Chicken_TCONS_00097071      CAGATATAACGTCTAGATACCTTTAATGAAAATATTCATTATTGCTAATT
Chicken_TCONS_00097070      CAGATATAACGTCTAGATACCTTTAATGAAAATATTCATTATTGCTAATT
Chicken_TCONS_00097069      --------------------------------------------------
Cattle_TCONS_00085750       --------------------------------------------------
Human_NR_027136.1           TGTTGCTGCCTCCCAAACGGCAGTTTCTGGGGTCCCAGGTCATCCAGGCT
                                                                              

Mouse_XR_881554.1           --------------------------------------------------
Mouse_XR_881553.1           --------------------------------------------------
Mouse_XR_390923.2           --------------------------------------------------
Pig_TCONS_00057362          --------------------------------------------------
Pig_TCONS_00057363          --------------------------------------------------
Chicken_TCONS_00097071      TGCATCTCTTTCAGCTCTAGGAGGAAAATCGAATGAAGATGTCAAAACAG
Chicken_TCONS_00097070      TGCATCTCTTTCAGCTCTAGGAGGAAAATCGAATGAAGATGTCAAAACAG
Chicken_TCONS_00097069      --------------------------------------------------
Cattle_TCONS_00085750       --------------------------------------------------
Human_NR_027136.1           GGATGTGGCTTGGGAGAGACCTGTGGCACCAGGTTGGAGGGAGGTCTCAC
                                                                              

Mouse_XR_881554.1           --------------------------------------------------
Mouse_XR_881553.1           --------------------------------------------------
Mouse_XR_390923.2           --------------------------------------------------
Pig_TCONS_00057362          --------------------------------------------------
Pig_TCONS_00057363          --------------------------------------------------
Chicken_TCONS_00097071      TGCTACCTCTGCCTGGGGAAAAAGGAGATGTGGTGACCCCAAACCCACAA
Chicken_TCONS_00097070      TGCTACCTCTGCCTGGGGAAAAAGGAGATGTGGTGACCCCAAACCCACAA
Chicken_TCONS_00097069      --------------------------------------------------
Cattle_TCONS_00085750       --------------------------------------------------
Human_NR_027136.1           CTCTCCTTTCTGAGCTGTGGACTGCAGCTTCAGGACCCTATGGATGAGGC
                                                                              

Mouse_XR_881554.1           --------------------------------------------------
Mouse_XR_881553.1           --------------------------------------------------
Mouse_XR_390923.2           --------------------------------------------------
Pig_TCONS_00057362          --------------------------------------------------
Pig_TCONS_00057363          --------------------------------------------------
Chicken_TCONS_00097071      CGCTCTGTGTGATGGGGAAGCTCTGCGTTGTCACTGCAATTAGGG-----
Chicken_TCONS_00097070      CGCTCTGTGTGATGGGGAAGCTCTGCGTTGTCACTGCAATTAGGGGTAGC
Chicken_TCONS_00097069      --------------------------------------------------
Cattle_TCONS_00085750       --------------------------------------------------
Human_NR_027136.1           CGAATGTCATGAAGATAATGGAATTTGGAGTCTCAACAAAGCCAAGCCAC
                                                                              

Mouse_XR_881554.1           --------------------------------------------------
Mouse_XR_881553.1           --------------------------------------------------
Mouse_XR_390923.2           --------------------------------------------------
Pig_TCONS_00057362          --------------------------------------------------
Pig_TCONS_00057363          --------------------------------------------------
Chicken_TCONS_00097071      --------------------------------------------------
Chicken_TCONS_00097070      GTTGGGTGGGAGATGGGCAAGGAAAATCAGAGGGGAAAAACTCTGCAGCT
Chicken_TCONS_00097069      --------------------------------------------------
Cattle_TCONS_00085750       --------------------------------------------------
Human_NR_027136.1           ATGCCAGAGATTCACCACCTGGGGCCCAGGATCAGAAGTGTGCCCTTAGG
                                                                              

Mouse_XR_881554.1           --------------------------------------------------
Mouse_XR_881553.1           --------------------------------------------------
Mouse_XR_390923.2           --------------------------------------------------
Pig_TCONS_00057362          --------------------------------------------------
Pig_TCONS_00057363          --------------------------------------------------
Chicken_TCONS_00097071      --------------------------------------------------
Chicken_TCONS_00097070      GTAAGGAGTGGGGAGGAAGGAGGCAGTGCAGAGCAGAAATAGACCCTAAT
Chicken_TCONS_00097069      --------------------------------------------------
Cattle_TCONS_00085750       --------------------------------------------------
Human_NR_027136.1           AGGCCAAACATCCACCTGTCTACCAACTAGACATTTGGTCTCAGACAGCA
                                                                              

Mouse_XR_881554.1           --------------------------------------------------
Mouse_XR_881553.1           --------------------------------------------------
Mouse_XR_390923.2           --------------------------------------------------
Pig_TCONS_00057362          --------------------------------------------------
Pig_TCONS_00057363          --------------------------------------------------
Chicken_TCONS_00097071      --------------------------------------------------
Chicken_TCONS_00097070      TAAGCCTTCCTTAAGCTTGCTTGAGAGCTAATCCTCAAATGTCGAGGTGT
Chicken_TCONS_00097069      --------------------------------------------------
Cattle_TCONS_00085750       --------------------------------------------------
Human_NR_027136.1           AGAAAGGCTGCGTTTATGTCATTAGGGGGAACACCACGGTCTTCGGCATG
                                                                              

Mouse_XR_881554.1           --------------------------------------------------
Mouse_XR_881553.1           --------------------------------------------------
Mouse_XR_390923.2           --------------------------------------------------
Pig_TCONS_00057362          --------------------------------------------------
Pig_TCONS_00057363          --------------------------------------------------
Chicken_TCONS_00097071      --------------------------------------------------
Chicken_TCONS_00097070      GCTGGGATACAGGTTTACATTGGGATGGCGATGGCTTGCTTGGGTTCCAT
Chicken_TCONS_00097069      --------------------------------------------------
Cattle_TCONS_00085750       --------------------------------------------------
Human_NR_027136.1           AGAGAGGTGTAATTCTCAAGTTCATCAGAGCTCGGCTTCCCCCATGAGAG
                                                                              

Mouse_XR_881554.1           --------------------------------------------------
Mouse_XR_881553.1           --------------------------------------------------
Mouse_XR_390923.2           --------------------------------------------------
Pig_TCONS_00057362          --------------------------------------------------
Pig_TCONS_00057363          --------------------------------------------------
Chicken_TCONS_00097071      --------------------------------------------------
Chicken_TCONS_00097070      CAGTACAAGAAAACATAGATTACACCTCCACAATACACACTTCACTGAGC
Chicken_TCONS_00097069      --------------------------------------------------
Cattle_TCONS_00085750       --------------------------------------------------
Human_NR_027136.1           GAAACAATTTGCCAGGTTGAAGAACACACGCTTTGAGGGTTCTCAGAGGC
                                                                              

Mouse_XR_881554.1           --------------------------------------------------
Mouse_XR_881553.1           --------------------------------------------------
Mouse_XR_390923.2           --------------------------------------------------
Pig_TCONS_00057362          --------------------------------------------------
Pig_TCONS_00057363          --------------------------------------------------
Chicken_TCONS_00097071      --------------------------------------------------
Chicken_TCONS_00097070      TTGGAGAGAGAAGCTAACATCATTTTTTAAAAAGAAAATGGGGATGAATA
Chicken_TCONS_00097069      --------------------------------------------------
Cattle_TCONS_00085750       --------------------------------------------------
Human_NR_027136.1           TGACACCTGTTGTGAATCTTGGAAACTCAAGCCCCAGTGCAAACGGCCTT
                                                                              

Mouse_XR_881554.1           --------------------------------------------------
Mouse_XR_881553.1           --------------------------------------------------
Mouse_XR_390923.2           --------------------------------------------------
Pig_TCONS_00057362          --------------------------------------------------
Pig_TCONS_00057363          --------------------------------------------------
Chicken_TCONS_00097071      --------------------------------------------------
Chicken_TCONS_00097070      CTTAAAAATAATAAAAGCTCGGTGAATATTCATCTGAACTCTTAAGCAAA
Chicken_TCONS_00097069      --------------------------------------------------
Cattle_TCONS_00085750       --------------------------------------------------
Human_NR_027136.1           GAAGGAGGTCGAGCATCATGGTTCCAACAAGTGACTCGCTTTGATAACCC
                                                                              

Mouse_XR_881554.1           --------------------------------------------------
Mouse_XR_881553.1           --------------------------------------------------
Mouse_XR_390923.2           --------------------------------------------------
Pig_TCONS_00057362          --------------------------------------------------
Pig_TCONS_00057363          --------------------------------------------------
Chicken_TCONS_00097071      --------------------------------------------------
Chicken_TCONS_00097070      TGTGCCCTTGTCCCATTTGCATCTCTCTTGTGTTCCCTTCCTGCGTGGCG
Chicken_TCONS_00097069      --------------------------------------------------
Cattle_TCONS_00085750       --------------------------------------------------
Human_NR_027136.1           GATGTGTAAGCAGAATCGCAATGCATCCGTCCTTCCCTAATCATCACGTG
                                                                              

Mouse_XR_881554.1           --------------------------------------------------
Mouse_XR_881553.1           --------------------------------------------------
Mouse_XR_390923.2           --------------------------------------------------
Pig_TCONS_00057362          --------------------------------------------------
Pig_TCONS_00057363          --------------------------------------------------
Chicken_TCONS_00097071      --------------------------------------------------
Chicken_TCONS_00097070      GAGTTTTATTAGCACAAACATGCACAGAAAGTGAATTTGAAGCTTGAATA
Chicken_TCONS_00097069      --------------------------------------------------
Cattle_TCONS_00085750       --------------------------------------------------
Human_NR_027136.1           GCTGTCATCTGGTCAATGAACTGAGGCCCGAAGGCTTGAGTCAAACTGGT
                                                                              

Mouse_XR_881554.1           --------------------------------------------------
Mouse_XR_881553.1           --------------------------------------------------
Mouse_XR_390923.2           --------------------------------------------------
Pig_TCONS_00057362          --------------------------------------------------
Pig_TCONS_00057363          --------------------------------------------------
Chicken_TCONS_00097071      --------------------------------------------------
Chicken_TCONS_00097070      CCCGAGGGAAATGAATTTTAAATTCACTTGCTGTGTGCAGTCACCCAAGA
Chicken_TCONS_00097069      --------------------------------------------------
Cattle_TCONS_00085750       --------------------------------------------------
Human_NR_027136.1           TTTCAAGGCTGTGCTCATGGGATTTATATGTTTCTTGAGCCCTGTTGGAG
                                                                              

Mouse_XR_881554.1           --------------------------------------------------
Mouse_XR_881553.1           --------------------------------------------------
Mouse_XR_390923.2           --------------------------------------------------
Pig_TCONS_00057362          --------------------------------------------------
Pig_TCONS_00057363          --------------------------------------------------
Chicken_TCONS_00097071      --------------------------------------------------
Chicken_TCONS_00097070      AACTTGATCATGATTGTTTATTATACTTAAATATTTATACTGTGGGATCA
Chicken_TCONS_00097069      --------------------------------------------------
Cattle_TCONS_00085750       --------------------------------------------------
Human_NR_027136.1           GCTCTTGGCAGGTCTGAACATTAAACATTTCTTTTCTTCCTTTTGCACAC
                                                                              

Mouse_XR_881554.1           --------------------------------------------------
Mouse_XR_881553.1           --------------------------------------------------
Mouse_XR_390923.2           --------------------------------------------------
Pig_TCONS_00057362          --------------------------------------------------
Pig_TCONS_00057363          --------------------------------------------------
Chicken_TCONS_00097071      --------------------------------------------------
Chicken_TCONS_00097070      CATGGGAGATAACGGGGCCGTGCTGGGTGCTGCACCAACACTGCTAGGTG
Chicken_TCONS_00097069      --------------------------------------------------
Cattle_TCONS_00085750       --------------------------------------------------
Human_NR_027136.1           TGCTTCAACCTAAAGAGTTGGAGCGAACTAGCTCTATATCATTTCTGTGT
                                                                              

Mouse_XR_881554.1           --------------------------------------------------
Mouse_XR_881553.1           --------------------------------------------------
Mouse_XR_390923.2           --------------------------------------------------
Pig_TCONS_00057362          --------------------------------------------------
Pig_TCONS_00057363          --------------------------------------------------
Chicken_TCONS_00097071      --------------------------------------------------
Chicken_TCONS_00097070      ATGTGTGATGGGTCCAGCCGTGCTCCGTCACCTCCGTGAGTGGCAGCTGT
Chicken_TCONS_00097069      --------------------------------------------------
Cattle_TCONS_00085750       --------------------------------------------------
Human_NR_027136.1           TGTAAATGGGAAATTAGCTACCCCATAACTTCCCATTGTCTCCTGAGAGG
                                                                              

Mouse_XR_881554.1           --------------------------------------------------
Mouse_XR_881553.1           --------------------------------------------------
Mouse_XR_390923.2           --------------------------------------------------
Pig_TCONS_00057362          --------------------------------------------------
Pig_TCONS_00057363          --------------------------------------------------
Chicken_TCONS_00097071      --------------------------------------------------
Chicken_TCONS_00097070      GAATTTTGGGGTCAGGAACAAACGCTGGGGTGGAGGCATCAGTGCATTGC
Chicken_TCONS_00097069      --------------------------------------------------
Cattle_TCONS_00085750       --------------------------------------------------
Human_NR_027136.1           TTACAAATTGTGTTACAGATATTAGCAAGTGTTAATCCTCACGATGTCCC
                                                                              

Mouse_XR_881554.1           --------------------------------------------------
Mouse_XR_881553.1           --------------------------------------------------
Mouse_XR_390923.2           --------------------------------------------------
Pig_TCONS_00057362          --------------------------------------------------
Pig_TCONS_00057363          --------------------------------------------------
Chicken_TCONS_00097071      --------------------------------------------------
Chicken_TCONS_00097070      TGCAAGTTCCCAAGGGGGGTTGAGAAAGTTGTGACCTGGCAGGAAAAGGG
Chicken_TCONS_00097069      --------------------------------------------------
Cattle_TCONS_00085750       --------------------------------------------------
Human_NR_027136.1           TGGGAGGGAACCAGAAGTATCGTAGATGAAGACATCGAGGCACAGAGAGG
                                                                              

Mouse_XR_881554.1           --------------------------------------------------
Mouse_XR_881553.1           --------------------------------------------------
Mouse_XR_390923.2           --------------------------------------------------
Pig_TCONS_00057362          --------------------------------------------------
Pig_TCONS_00057363          --------------------------------------------------
Chicken_TCONS_00097071      --------------------------------------------------
Chicken_TCONS_00097070      AGGACGTGGCACCGAGGGATGTGGTCAGTGGGTATGGCGGGGATGGGTTG
Chicken_TCONS_00097069      --------------------------------------------------
Cattle_TCONS_00085750       --------------------------------------------------
Human_NR_027136.1           TGAGGCCACTGGGAAGAAGCCACACAGCATAACAGTGGCAGGTCAAGAAA
                                                                              

Mouse_XR_881554.1           --------------------------------------------------
Mouse_XR_881553.1           --------------------------------------------------
Mouse_XR_390923.2           --------------------------------------------------
Pig_TCONS_00057362          --------------------------------------------------
Pig_TCONS_00057363          --------------------------------------------------
Chicken_TCONS_00097071      --------------------------------------------------
Chicken_TCONS_00097070      GGGTTGGACTGGATGGCCTTAAAGGTCTTTTCCAACTGTAGTGATTCTGT
Chicken_TCONS_00097069      --------------------------------------------------
Cattle_TCONS_00085750       --------------------------------------------------
Human_NR_027136.1           AGGGCTGGGGTTCTCCCCACCAATACCAAATGATTTTGCTCTGTGGAGTT
                                                                              

Mouse_XR_881554.1           --------------------------------------------------
Mouse_XR_881553.1           --------------------------------------------------
Mouse_XR_390923.2           --------------------------------------------------
Pig_TCONS_00057362          --------------------------------------------------
Pig_TCONS_00057363          --------------------------------------------------
Chicken_TCONS_00097071      --------------------------------------------------
Chicken_TCONS_00097070      GATTCTATGACGTCCTGTGGGGTGTTCATCAAAGAGGTCGGAGCTGGAGC
Chicken_TCONS_00097069      --------------------------------------------------
Cattle_TCONS_00085750       --------------------------------------------------
Human_NR_027136.1           TGTGTCTCGGTTAGGACATTGGTGAGCTATGTCACCTATGTTTCAGGTGA
                                                                              

Mouse_XR_881554.1           --------------------------------------------------
Mouse_XR_881553.1           --------------------------------------------------
Mouse_XR_390923.2           --------------------------------------------------
Pig_TCONS_00057362          --------------------------------------------------
Pig_TCONS_00057363          --------------------------------------------------
Chicken_TCONS_00097071      --------------------------------------------------
Chicken_TCONS_00097070      TGGGATCAGTTGGGAACGTCCTCTCCAAAGCTTTTTTTGCTGTCCTAAAT
Chicken_TCONS_00097069      --------------------------------------------------
Cattle_TCONS_00085750       --------------------------------------------------
Human_NR_027136.1           CAGGGACATCACAACAAAGGTTTGTTGGGTTAACAATGTCAAGCATTTCC
                                                                              

Mouse_XR_881554.1           --------------------------------------------------
Mouse_XR_881553.1           --------------------------------------------------
Mouse_XR_390923.2           --------------------------------------------------
Pig_TCONS_00057362          --------------------------------------------------
Pig_TCONS_00057363          --------------------------------------------------
Chicken_TCONS_00097071      --------------------------------------------------
Chicken_TCONS_00097070      CCCATGCTGCAGCTCCAAGCTCTCAGCCAGGAGCTCAGATTCCCATGCTC
Chicken_TCONS_00097069      --------------------------------------------------
Cattle_TCONS_00085750       --------------------------------------------------
Human_NR_027136.1           CTGCCCCAGACCCCAAACTCATTGCCACACTCCATACCACTGTCACGGAG
                                                                              

Mouse_XR_881554.1           --------------------------------------------------
Mouse_XR_881553.1           --------------------------------------------------
Mouse_XR_390923.2           --------------------------------------------------
Pig_TCONS_00057362          --------------------------------------------------
Pig_TCONS_00057363          --------------------------------------------------
Chicken_TCONS_00097071      --------------------------------------------------
Chicken_TCONS_00097070      GCAGGCTGTGTGGGGTGTACAATGCATTCCTCTATTTTCCATTCCCCAAT
Chicken_TCONS_00097069      --------------------------------------------------
Cattle_TCONS_00085750       --------------------------------------------------
Human_NR_027136.1           TGCAGATAGTGGGGTTTGGAATCTCAGTAAAGCCAAACCACAGGCCAGAG
                                                                              

Mouse_XR_881554.1           --------------------------------------------------
Mouse_XR_881553.1           --------------------------------------------------
Mouse_XR_390923.2           --------------------------------------------------
Pig_TCONS_00057362          --------------------------------------------------
Pig_TCONS_00057363          --------------------------------------------------
Chicken_TCONS_00097071      --------------------------------------------------
Chicken_TCONS_00097070      TTGCATCCATGAACGCTTCGGAAAGCAACACCCACAGCAGCACTGCCTTC
Chicken_TCONS_00097069      --------------------------------------------------
Cattle_TCONS_00085750       --------------------------------------------------
Human_NR_027136.1           ATTCACCATATGGGGCCGTCGGTCATCCCCGATCCTGTTGTCCCAATAGC
                                                                              

Mouse_XR_881554.1           --------------------------------------------------
Mouse_XR_881553.1           --------------------------------------------------
Mouse_XR_390923.2           --------------------------------------------------
Pig_TCONS_00057362          --------------------------------------------------
Pig_TCONS_00057363          --------------------------------------------------
Chicken_TCONS_00097071      --------------------------------------------------
Chicken_TCONS_00097070      TCCAGCAGATTCCTGGCAAAGGAGCAGAGATCCAAAGGCACCAAAGCTGC
Chicken_TCONS_00097069      --------------------------------------------------
Cattle_TCONS_00085750       --------------------------------------------------
Human_NR_027136.1           TTTCATTCTGGTGATAGGATATCTGCATCTCCTAGAAATGTGGCTGCTAA
                                                                              

Mouse_XR_881554.1           --------------------------------------------------
Mouse_XR_881553.1           --------------------------------------------------
Mouse_XR_390923.2           --------------------------------------------------
Pig_TCONS_00057362          --------------------------------------------------
Pig_TCONS_00057363          --------------------------------------------------
Chicken_TCONS_00097071      --------------------------------------------------
Chicken_TCONS_00097070      ACTTTGAATTATTACTGGCCAAAACAAGCAGCACTTTCTGCAATGCAGGA
Chicken_TCONS_00097069      --------------------------------------------------
Cattle_TCONS_00085750       --------------------------------------------------
Human_NR_027136.1           GCCCCACTCCTGCACGGATCATTCACCGGCTCCCCACTCAGCGTAGCCAC
                                                                              

Mouse_XR_881554.1           --------------------------------------------------
Mouse_XR_881553.1           --------------------------------------------------
Mouse_XR_390923.2           --------------------------------------------------
Pig_TCONS_00057362          --------------------------------------------------
Pig_TCONS_00057363          --------------------------------------------------
Chicken_TCONS_00097071      --------------------------------------------------
Chicken_TCONS_00097070      CGCTCTTTTGACTCTGTCGCATAGCACCCTACAATCAGTCTCCCAAAATC
Chicken_TCONS_00097069      --------------------------------------------------
Cattle_TCONS_00085750       --------------------------------------------------
Human_NR_027136.1           TCCTGGGTGGATCGGCAAACAGCTCTTCAATACGTCCACCCCCATGTGTC
                                                                              

Mouse_XR_881554.1           --------------------------------------------------
Mouse_XR_881553.1           --------------------------------------------------
Mouse_XR_390923.2           --------------------------------------------------
Pig_TCONS_00057362          --------------------------------------------------
Pig_TCONS_00057363          --------------------------------------------------
Chicken_TCONS_00097071      --------------------------------------------------
Chicken_TCONS_00097070      TTGGTATCAAAGCTGCCTCTGCTTGACTTTGCAGATGGTTCTCTTGCAAA
Chicken_TCONS_00097069      --------------------------------------------------
Cattle_TCONS_00085750       --------------------------------------------------
Human_NR_027136.1           ACAGAGCTTTTCAGGTGGAAGGATTTTGCATTCTCCCAAGAGAGATTCAG
                                                                              

Mouse_XR_881554.1           --------------------------------------------------
Mouse_XR_881553.1           --------------------------------------------------
Mouse_XR_390923.2           --------------------------------------------------
Pig_TCONS_00057362          --------------------------------------------------
Pig_TCONS_00057363          --------------------------------------------------
Chicken_TCONS_00097071      --------------------------------------------------
Chicken_TCONS_00097070      ACACCAAATAAATGTTATTTTGGGGGGGTTTCCATCCCATGCAATGACGC
Chicken_TCONS_00097069      --------------------------------------------------
Cattle_TCONS_00085750       --------------------------------------------------
Human_NR_027136.1           TGAGCCAAGTCAGGACCCAAGTTCTCAGTCAAGGGTAAGATGCTGTAGCC
                                                                              

Mouse_XR_881554.1           --------------------------------------------------
Mouse_XR_881553.1           --------------------------------------------------
Mouse_XR_390923.2           --------------------------------------------------
Pig_TCONS_00057362          --------------------------------------------------
Pig_TCONS_00057363          --------------------------------------------------
Chicken_TCONS_00097071      --------------------------------------------------
Chicken_TCONS_00097070      ACTGCTGCCATAACAACTGCCACGTCCTGACACCAGCCATGCCCGGATCT
Chicken_TCONS_00097069      --------------------------------------------------
Cattle_TCONS_00085750       --------------------------------------------------
Human_NR_027136.1           GAGAGTTCCCCAACCCCCGCCCTGTCCGACGTCTCGGCAAGAGGCAGCAC
                                                                              

Mouse_XR_881554.1           --------------------------------------------------
Mouse_XR_881553.1           --------------------------------------------------
Mouse_XR_390923.2           --------------------------------------------------
Pig_TCONS_00057362          --------------------------------------------------
Pig_TCONS_00057363          --------------------------------------------------
Chicken_TCONS_00097071      --------------------------------------------------
Chicken_TCONS_00097070      GCAAACGGGATCACTGCACACCCAGTGCTCCCCACAGAGTGAGGAGGCAC
Chicken_TCONS_00097069      --------------------------------------------------
Cattle_TCONS_00085750       --------------------------------------------------
Human_NR_027136.1           TTCCTGCACCCGGCTCTGCCAATGCACTGGGCGCTGGGGTGTGGGGTTGG
                                                                              

Mouse_XR_881554.1           --------------------------------------------------
Mouse_XR_881553.1           --------------------------------------------------
Mouse_XR_390923.2           --------------------------------------------------
Pig_TCONS_00057362          --------------------------------------------------
Pig_TCONS_00057363          --------------------------------------------------
Chicken_TCONS_00097071      --------------------------------------------------
Chicken_TCONS_00097070      TCTGAGAGGATGTTTTAAGACTGATCTTAACTAGATTATTTCCTTCTATT
Chicken_TCONS_00097069      -AGCTGAGCCCGCAGCTCCCCCCCGCCCCGCAGCCCCCCGCCCACTGCCC
Cattle_TCONS_00085750       --------------------------------------------------
Human_NR_027136.1           GGTCCCCCCTGCTCCCGCCGGAAGGGTGTTTTAGGGAACTGTGGGCCTCC
                                                                              

Mouse_XR_881554.1           --------------------------------------------------
Mouse_XR_881553.1           --------------------------------------------------
Mouse_XR_390923.2           --------------------------------------------------
Pig_TCONS_00057362          --------------------------------------------------
Pig_TCONS_00057363          --------------------------------------------------
Chicken_TCONS_00097071      --------------------------------------------------
Chicken_TCONS_00097070      GCCTGCTTTGGTCTGGAATGCAACGAGTGAGCGAATTTTTTATGATTATG
Chicken_TCONS_00097069      CGCAGCGAACGCCGCCGCCGCTCCGCCGCTCCGGAGAGGAGAAGATGGCT
Cattle_TCONS_00085750       --------------------------------------------------
Human_NR_027136.1           TCCCACCTTGGCAGCTCCGTTTAAGGCTCCAGGGACTGCTTGGCTGCTCC
                                                                              

Mouse_XR_881554.1           --------------------------------------------------
Mouse_XR_881553.1           --------------------------------------------------
Mouse_XR_390923.2           --------------------------------------------------
Pig_TCONS_00057362          --------------------------------------------------
Pig_TCONS_00057363          --------------------------------------------------
Chicken_TCONS_00097071      --------------------------------------------------
Chicken_TCONS_00097070      GAGGAATAGGTGCAAGGTCAAATCCCTGCTGGAAACAGGGTGAGCTCTTA
Chicken_TCONS_00097069      GCGCCGACTTCCCAAATTACGAAACCGGTTGGGGAAGGGAAAGGAAAGCG
Cattle_TCONS_00085750       --------------------------------------------------
Human_NR_027136.1           ACAGTGACGGTCACTCTGAGGTGGAGCCTGTGTATCCTGGATGGAGGCAG
                                                                              

Mouse_XR_881554.1           --------------------------------------------------
Mouse_XR_881553.1           --------------------------------------------------
Mouse_XR_390923.2           --------------------------------------------------
Pig_TCONS_00057362          --------------------------------------------------
Pig_TCONS_00057363          --------------------------------------------------
Chicken_TCONS_00097071      --------------------------------------------------
Chicken_TCONS_00097070      ACATCGCACCCGTGAATTACCAAGTGTTAAGGGCTGGTGAACAAAAAGAA
Chicken_TCONS_00097069      AGCAGGAAGCGAGCAGTCTAGGAGGAAAATCGAATGAAGATGTCAAAACA
Cattle_TCONS_00085750       --------------------------------------------------
Human_NR_027136.1           GGCCGGACACTGTGACAGGTCCTCTGGGCCCATCTCCAGCTGAACAGGAA
                                                                              

Mouse_XR_881554.1           --------------------------------------------------
Mouse_XR_881553.1           --------------------------------------------------
Mouse_XR_390923.2           --------------------------------------------------
Pig_TCONS_00057362          --------------------------------------------------
Pig_TCONS_00057363          --------------------------------------------------
Chicken_TCONS_00097071      --------------------------------------------------
Chicken_TCONS_00097070      AGCTGAATTTGCAGCTCGGGTTACAGTAATAAGGATGCACTTGAGAGGAG
Chicken_TCONS_00097069      GTGCTACCTCTGCCTGGGGAAAAAGGAGATGTGGTGACCCCAAACCCACA
Cattle_TCONS_00085750       -----------------------------------ATTGCCTTCTCCGAA
Human_NR_027136.1           AGTCCATGGCCCACCCAAGACAGGTGGGCTGGTGTCTTCTCTCTCCTGGG
                                                                              

Mouse_XR_881554.1           --------------------------------------------------
Mouse_XR_881553.1           --------------------------------------------------
Mouse_XR_390923.2           --------------------------------------------------
Pig_TCONS_00057362          --------------------------------------------------
Pig_TCONS_00057363          --------------------------------------------------
Chicken_TCONS_00097071      ----------------------------------------------TTCA
Chicken_TCONS_00097070      GAATTGCATTTTCCATGCGCTGATCTCGTGTGTTCCTCTGTGCAGATTCA
Chicken_TCONS_00097069      ACGCTCTGTGTGATGGGGAAGCTCTGCGTTGTCACTGCAATTAGGGTTCA
Cattle_TCONS_00085750       TTAACTGCTAGTGCCTGCTAACCCATTAAGAAAACAGTCAAAGATTTCCA
Human_NR_027136.1           CGCTGTGGAGCTGAAACCGCAGAGTCCATCGGGATTTTGCCCAGGAGCAA
                                                                              

Mouse_XR_881554.1           --------------------------------------------------
Mouse_XR_881553.1           --------------------------------------------------
Mouse_XR_390923.2           --------------------------------------------------
Pig_TCONS_00057362          --------------------------------------------------
Pig_TCONS_00057363          --------------------------------------------------
Chicken_TCONS_00097071      CGCCGGGAGGAGGGAGCTCACTGCCATCCCTTGGAGCAGTGCCAGTCCCC
Chicken_TCONS_00097070      CGCCGGGAGGAGGGAGCTCACTGCCATCCCTTGGAGCAGTGCCAGTCCCC
Chicken_TCONS_00097069      CGCCGGGAGGAGGGAGCTCACTGCCATCCCTTGGAGCAGTGCCAGTCCCC
Cattle_TCONS_00085750       AAGCCGGAAACTCAGAAATGCAAACAAGCAGTCAGCCAGCGTTTCCCAGA
Human_NR_027136.1           GGGACATCCTCAGCCTGCGGCCGCTATGTACAGTGAGAACGACACCTGGG
                                                                              

Mouse_XR_881554.1           --------------------------------------------------
Mouse_XR_881553.1           --------------------------------------------------
Mouse_XR_390923.2           --------------------------------------------------
Pig_TCONS_00057362          --------------------------------------------------
Pig_TCONS_00057363          --------------------------------------------------
Chicken_TCONS_00097071      GTT-GGCTTTCCCATCCCTTCCGTATGACCCTCTCGTTAATTATCATCAC
Chicken_TCONS_00097070      GTT-GGCTTTCCCATCCCTTCCGTATGACCCTCTCGTTAATTATCATCAC
Chicken_TCONS_00097069      GTT-GGCTTTCCCATCCCTTCCGTATGACCCTCTCGTTAATTATCATCAC
Cattle_TCONS_00085750       GAC-TCTGATTCAGAAGCATGGCTGATGCTCTGACAATGTCAAAGGCTCC
Human_NR_027136.1           GCCATCTGGCTTCTCTTCCTTCCTGGGTCTCTCACGTTGGGTCTGGTGGA
                                                                              

Mouse_XR_881554.1           --------------------------------------------------
Mouse_XR_881553.1           --------------------------------------------------
Mouse_XR_390923.2           --------------------------------------------------
Pig_TCONS_00057362          --------------------------------------------------
Pig_TCONS_00057363          --------------------------------------------------
Chicken_TCONS_00097071      ATTCATGTTGCTGGTGTTAATTTGCATTCGCAACACACCGCAGTGCAACA
Chicken_TCONS_00097070      ATTCATGTTGCTGGTGTTAATTTGCATTCGCAACACACCGCAGTGCAACA
Chicken_TCONS_00097069      ATTCATGTTGCTGGTGTTAATTTGCATTCGCAACACACCGCAGTGCAACA
Cattle_TCONS_00085750       CCCTTAGGACATGCTAGGGACTAGAAGTCCTGCCATTTTCAAGAAGGAAA
Human_NR_027136.1           GCCACCAGTTCCTTACACGTTGGTGACCTCCAGGCTGTTGTAGCCTTCCA
                                                                              

Mouse_XR_881554.1           --------------------------------------------------
Mouse_XR_881553.1           --------------------------------------------------
Mouse_XR_390923.2           --------------------------------------------------
Pig_TCONS_00057362          --------------------------------------------------
Pig_TCONS_00057363          --------------------------------------------------
Chicken_TCONS_00097071      GTTGCCCGCTCCTCCGTCGAAATAGGGGGTGTTACTGGCAGCCTGATTAG
Chicken_TCONS_00097070      GTTGCCCGCTCCTCCGTCGAAATAGGGGGTGTTACTGGCAGCCTGATTAG
Chicken_TCONS_00097069      GTTGCCCGCTCCTCCGTCGAAATAGGGGGTGTTACTGGCAGCCTGATTAG
Cattle_TCONS_00085750       GGCCAAGGTTTTCAGTTGCTACTATTCTTGCTTCTTAGAGATTAATCTTC
Human_NR_027136.1           GACGGCACTGTTCCAGCCTGCTCTGGGGGTCATCGTCTCCGCAATCTTCG
                                                                              

Mouse_XR_881554.1           --------------------------------------------------
Mouse_XR_881553.1           --------------------------------------------------
Mouse_XR_390923.2           --------------------------------------------------
Pig_TCONS_00057362          --------------------------------------------------
Pig_TCONS_00057363          --------------------------------------------------
Chicken_TCONS_00097071      AGCCATCAGTAATTAGCCATAATTTCAGTCACCCCAAAGATGCCTACAGG
Chicken_TCONS_00097070      AGCCATCAGTAATTAGCCATAATTTCAGTCACCCCAAAGATGCCTACAGG
Chicken_TCONS_00097069      AGCCATCAGTAATTAGCCATAATTTCAGTCACCCCAAAGATGCCTACAGG
Cattle_TCONS_00085750       TTGGGATAATTTTCTTGTGGATTCAGTTTGTTGGGGAGGTAGAGTGCAGG
Human_NR_027136.1           TTTTGAAGAGAGCCATAGTCATCATGGAAATCGGGATCTTTGCTGCTGAA
                                                                              

Mouse_XR_881554.1           --------------------------------------------------
Mouse_XR_881553.1           --------------------------------------------------
Mouse_XR_390923.2           --------------------------------------------------
Pig_TCONS_00057362          --------------------------------------------------
Pig_TCONS_00057363          --------------------------------------------------
Chicken_TCONS_00097071      TGGGTGAGATTCAGCATTACACGGTGTTTCCTTCGAGCAGAGGCAACGGG
Chicken_TCONS_00097070      TGGGTGAGATTCAGCATTACACGGTGTTTCCTTCGAGCAGAGGCAACGGG
Chicken_TCONS_00097069      TGGGTGAGATTCAGCATTACACGGTGTTTCCTTCGAGCAGAGGCAACGGG
Cattle_TCONS_00085750       TGTTCATATCTGCATATTTTTTGGTAACTGGGCTTTAAGGCACCACACAG
Human_NR_027136.1           GCCCCTTCCTATCTTCCCCAGGGGCAGCTGAGAAGAGAAGAATATGATCA
                                                                              

Mouse_XR_881554.1           --------------------------------------GCACCGGAGGAA
Mouse_XR_881553.1           --------------------------------------GCACCGGAGGAA
Mouse_XR_390923.2           --------------------------------------GCACCGGAGGAA
Pig_TCONS_00057362          ---------------------------------------------AGTGA
Pig_TCONS_00057363          ---------------------------------------------AGTGA
Chicken_TCONS_00097071      GGTGGTGCTGGTACCCAAATGATGCTGCAGATGGGAGGAGCAGAGAGGAA
Chicken_TCONS_00097070      GGTGGTGCTGGTACCCAAATGATGCTGCAGATGGGAGGAGCAGAGAGGAA
Chicken_TCONS_00097069      GGTGGTGCTGGTACCCAAATGATGCTGCAGATGGGAGGAGCAGAGAGGAA
Cattle_TCONS_00085750       TTGTGGCTCAGATGTGGGTTCTCCATCCACCAGCTGGTATCAGGATACAT
Human_NR_027136.1           AAGGACAGGAAGAAGAGAAACAAGAATTAAGAATGAAGGTCTGGGAAATG
                                                                              

Mouse_XR_881554.1           TCCGGCGCGAT-----CCTCTCACGTGGG-AACAACTCCAGATCCTGGGG
Mouse_XR_881553.1           TCCGGCGCGAT-----CCTCTCACGTGGG-AACAACTCCAGATCCTGGGG
Mouse_XR_390923.2           TCCGGCGCGAT-----CCTCTCACGTGGG-AACAACTCCAGATCCTGGGG
Pig_TCONS_00057362          CCTGTC----T-----CCCTTTGGATGAG-AACGAGGCCA--CTCCAGCA
Pig_TCONS_00057363          CCTGTC----T-----CCCTTTGGATGAG-AACGAGGCCA--CTCCAGCA
Chicken_TCONS_00097071      TCCAATGAGAA-----AACCCAAGAGGAA-CATGGATGCTCACAGTGA-G
Chicken_TCONS_00097070      TCCAATGAGAA-----AACCCAAGAGGAA-CATGGATGCTCACAGTGA-G
Chicken_TCONS_00097069      TCCAATGAGAA-----AACCCAAGAGGAA-CATGGATGCTCACAGTGA-G
Cattle_TCONS_00085750       CCCCTCAGTCT-----CTCTATACAGTGA-CACTTCCCTGGTGGTGTGCT
Human_NR_027136.1           TCTCCAATTCTAATTGCTCTGTGATTGAGTAACTTACTTAACCTCTGTGT
                             *                             *                  

Mouse_XR_881554.1           GCTCCTC------CTCCTGCTCCTTCCGGGCTAGCGAGCCCCGG--GAGC
Mouse_XR_881553.1           GCTCCTC------CTCCTGCTCCTTCCGGGCTAGCGAGCCCCGG--GAGC
Mouse_XR_390923.2           GCTCCTC------CTCCTGCTCCTTCCGGGCTAGCGAGCCCCGG--GAGC
Pig_TCONS_00057362          AAGATTC------TCCCTG--CCTTGCAGCTGAAGAAAGACCAG--GCTC
Pig_TCONS_00057363          AAGATTC------TCCCTG--CCTTGCAGCTGAAGAAAGACCAG--GCTC
Chicken_TCONS_00097071      GCTCCAC------CACGTAGCTCCTATGACAAAATTTGTGCCAAATGAGT
Chicken_TCONS_00097070      GCTCCAC------CACGTAGCTCCTATGACAAAATTTGTGCCAAATGAGT
Chicken_TCONS_00097069      GCTCCAC------CACGTAGCTCCTATGACAAAATTTGTGCCAAATGAGT
Cattle_TCONS_00085750       ATGACTTCGAT-ATTTCAACAACTTCTAACTGGGTCAAGATCAAACCCCT
Human_NR_027136.1           GCTCCTCCTATTAGTAATAATACTCCCTGCTCAGGGAGGTTGAGGGGAGT
                                                  *                           

Mouse_XR_881554.1           CAGAGGCT---------GGCTTTCCCTTG-CTGTAG----ACTGCAGGGA
Mouse_XR_881553.1           CAGAGGCT---------GGCTTTCCCTTG-CTGTAG----ACTGCAGGGA
Mouse_XR_390923.2           CAGAGGCT---------GGCTTTCCCTTG-CTGTAG----ACTGCAGGGA
Pig_TCONS_00057362          TTGTGACC---------GGCTACAGCCC--CTCCAG----GTAGGAGAGG
Pig_TCONS_00057363          TTGTGACC---------GGCTACAGCCC--CTCCAG----GTAGGAGAGG
Chicken_TCONS_00097071      TGGATATT---------AGGAAAAACTTCTCTGCAAAAGAGTGGCTGGGC
Chicken_TCONS_00097070      TGGATATT---------AGGAAAAACTTCTCTGCAAAAGAGTGGCTGGGC
Chicken_TCONS_00097069      TGGATATT---------AGGAAAAACTTCTCTGCAAAAGAGTGGCTGGGC
Cattle_TCONS_00085750       AAGTTATTT-----TTAAGCTTATAGGGCATTCTTTTATATTATAAAATT
Human_NR_027136.1           TTGTGAATGACCATTAGGGGAGAGCTTTGTGTCCCCCTGCCCCCGGAAGG
                              *               *            *                  

Mouse_XR_881554.1           GCCAAGCTGCACAGCCAGGTGAAAAGTTCCTGAGTTCACCACCGCTACTG
Mouse_XR_881553.1           GCCAAGCTGCACAGCCAGGTGAAAAGTTCCTGAGTTCACCACCGCTACTG
Mouse_XR_390923.2           GCCAAGCTGCACAGCCAGGTGAAAAGTTCCTGAGTTCACCACCGCTACTG
Pig_TCONS_00057362          GGAGAGGTGGACAG--GGAGCAGCAGGTGGTGCTCTCGTCTGAATGTCTG
Pig_TCONS_00057363          GGAGAGGTGGACAG--GGAGCAGCAGGTGGTGCTCTCGTCTGAATGTCTG
Chicken_TCONS_00097071      ACTGGAATAGGCTGCACAGGGAGGTGGTGGAGTCACCATCCCTGGAGGTG
Chicken_TCONS_00097070      ACTGGAATAGGCTGCACAGGGAGGTGGTGGAGTCACCATCCCTGGAGGTG
Chicken_TCONS_00097069      ACTGGAATAGGCTGCACAGGGAGGTGGTGGAGTCACCATCCCTGGAGGTG
Cattle_TCONS_00085750       ATGAACCTGTTCTCTTATAATAGGAGAAGTGGAAACCCACTCCAGTATTC
Human_NR_027136.1           ATTCAGTTGGTTACCAAGGGTGAGGACAAATATCGTTAGTCTGATTATTC
                                   *                                        * 

Mouse_XR_881554.1           C-CCCTCCTAAGCCGCCTGGACCCCAAACCAGATTCTATG-ACCTGTGGC
Mouse_XR_881553.1           C-CCCTCCTAAGCCGCCTGGACCCCAAACCAGATTCTATG-ACCTGTGGC
Mouse_XR_390923.2           C-CCCTCCTAAGCCGCCTGGACCCCAAACCAGATTCTATG-ACCTGTGGC
Pig_TCONS_00057362          TGTCCTGCCAAAATGTCTTTGTTGAAATCCTAACCCC-----CAGGTGAT
Pig_TCONS_00057363          TGTCCTGCCAAAATGTCTTTGTTGAAATCCTAACCCC-----CAGGTGAT
Chicken_TCONS_00097071      TTCACTGTGGAGATGGGGTGCTTAGGGCCACGGTTTAG----TGGGCAAC
Chicken_TCONS_00097070      TTCACTGTGGAGATGGGGTGCTTAGGGCCACGGTTTAG----TGGGCAAC
Chicken_TCONS_00097069      TTCACTGTGGAGATGGGGTGCTTAGGGCCACGGTTTAG----TGGGCAAC
Cattle_TCONS_00085750       TTGCCTGGAAAATTCCATGGACAGAGGAGCCTGGTGGGCT-ACAGTCCAG
Human_NR_027136.1           CTGATTCACAAAAGCCTCCTTCTTCCCTCCTTGGTGGGTGGAGAGTTGAG
                                 *    *                                       

Mouse_XR_881554.1           TCTCCCCGTGCCAGCCT------GTGAGCGGTTAGTCTAGACCTATGCCA
Mouse_XR_881553.1           TCTCCCCGTGCCAGCCT------GTGAGCGGTTAGTCTAGACCTATGCCA
Mouse_XR_390923.2           TCTCCCCGTGCCAGCCT------GTGAGCG--------------------
Pig_TCONS_00057362          G------GTGTTAGGAG------GTGGGAGG-------------------
Pig_TCONS_00057363          G------GTGTTAGGAG------GTGGGAGG-------------------
Chicken_TCONS_00097071      A------TTGGTGGTGG------GTGGACGGTTGGACGTG----GTGGTC
Chicken_TCONS_00097070      A------TTGGTGGTGG------GTGGACGGTTGGACGTG----GTGGTC
Chicken_TCONS_00097069      A------TTGGTGGTGG------GTGGACGGTTGGACGTG----GTGGTC
Cattle_TCONS_00085750       GGG----TTGCAAAAAG------TCGGCCATGACTGAGCACATCAGCGTC
Human_NR_027136.1           GAAGTGTGTCCTGGAGACTACCTGTGAGAATGTCTGAGCAGGCCCATGAG
                                    *                *                        

Mouse_XR_881554.1           CCTACAAAGGCTCCCCAATAAGCTATGGTAACA-----AAACTTGTCTTG
Mouse_XR_881553.1           CCTACAAAGGCTCCCCAATAAGCTATGGTAACA-----AAACTTGTCTTG
Mouse_XR_390923.2           --------------------------------------------------
Pig_TCONS_00057362          --------------------------------------------------
Pig_TCONS_00057363          --------------------------------------------------
Chicken_TCONS_00097071      TTGGAGGTCTTTTCCAACCTTAATGAGCCAATA-----ATTCTGTGATTG
Chicken_TCONS_00097070      TTGGAGGTCTTTTCCAACCTTAATGAGCCAATA-----ATTCTGTGATTG
Chicken_TCONS_00097069      TTGGAGGTCTTTTCCAACCTTAATGAGCCAATA-----ATTCTGTGATTG
Cattle_TCONS_00085750       CTCTTATAAAGTTAATCATATATATTCCCACTT-----GATTCTTCATTA
Human_NR_027136.1           GTCTGACTGCACTCCCAAGTCAAGGAGGAATATTCTAGACGGCCTGGTGT
                                                                              

Mouse_XR_881554.1           AATCTGAAACCTTTTTTCAGCCACTCTCCTGACCACATGGGAGAAGCCCC
Mouse_XR_881553.1           AATCTGAAACCTTTTTTCAGCCACTCTCCTGACCACATGGGAGAAGCCCC
Mouse_XR_390923.2           --------------------------------------------------
Pig_TCONS_00057362          --------------------------------------------------
Pig_TCONS_00057363          --------------------------------------------------
Chicken_TCONS_00097071      AATGAAAACCCTGCCCCCGGGGCAGCGTTCTGTTGTGTGCAGAGGACGCT
Chicken_TCONS_00097070      AATGAAAACCCTGCCCCCGGGGCAGCGTTCTGTTGTGTGCAGAGGACGCT
Chicken_TCONS_00097069      AATGAAAACCCTGCCCCCGGGGCAGCGTTCTGTTGTGTGCAGAGGACGCT
Cattle_TCONS_00085750       GCACCAGGTTCTTTTTCCTTGGGCATAGGTGGGAAGTCAGGGGGCATGGC
Human_NR_027136.1           GGCAGAAAGAATGCGAGTTTTGGAGACTCACAGACCCAGGTTCAGATCCC
                                                                              

Mouse_XR_881554.1           GCCTCTTCTCAACCTCAGTGGCTTGGTTATTACCAAGGCCTTCCCAGCTT
Mouse_XR_881553.1           GCCTCTTCTCAACCTCAGTGGCTTGGTTATTACCAAGGCCTTCCCAGCTT
Mouse_XR_390923.2           --------------------------------------------------
Pig_TCONS_00057362          --------------------------------------------------
Pig_TCONS_00057363          --------------------------------------------------
Chicken_TCONS_00097071      GAAGCTGTCTGAAGGCTTGAAGTGGTTAACACTGCAGCACCCATAAATGA
Chicken_TCONS_00097070      GAAGCTGTCTGAAGGCTTGAAGTGGTTAACACTGCAGCACCCATAAATGA
Chicken_TCONS_00097069      GAAGCTGTCTGAAGGCTTGAAGTGGTTAACACTGCAGCACCCATAAATGA
Cattle_TCONS_00085750       AGGTGCTGCCCCCCCCGCCCATGGGGTTTGAGTTGAAAAAGCTTGAGTCG
Human_NR_027136.1           TGCTCTGCCACTTCCCAGCTGTGTGACCTTGGACAAGTCACTTCCCCTCT
                                                                              

Mouse_XR_881554.1           CCATTCCACTCTCTTCCC-TTGGGAAAAGAGCCCAGTTGGGGAGCCTTTC
Mouse_XR_881553.1           CCATTCCACTCTCTTCCC-TTGGGAAAAGAGCCCAGTTGGGGAGCCTTTC
Mouse_XR_390923.2           --------------------------------------------------
Pig_TCONS_00057362          ---------------CGC-TTAGGTCATGAG-------------------
Pig_TCONS_00057363          ---------------CGC-TTAGGTCATGAG-------------------
Chicken_TCONS_00097071      GGGAGTTAATGACACCGAACTCCACAACGAAAAATTAAAGGCGCCCCAAA
Chicken_TCONS_00097070      GGGAGTTAATGACACCGAACTCCACAACGAAAAATTAAAGGCGCCCCAAA
Chicken_TCONS_00097069      GGGAGTTAATGACACCGAACTCCACAACGAAAAATTAAAGGCGCCCCAAA
Cattle_TCONS_00085750       TTTGTTCAGAGCAGATGAGCGAGGGGGTAGGGTGTTTGGGAGGAAATGCA
Human_NR_027136.1           CTGAGCCCATTTTTCTCAGCTACAAAATGGGAATAGTAGTTTCTAACTCC
                                                                              

Mouse_XR_881554.1           TGGTGCTGGTGGAATAGTGCCAAGACCTAACTCCCCATCCCTAATTCAGA
Mouse_XR_881553.1           TGGTGCTGGTGGAATAGTGCCAAGACCTAACTCCCCATCCCTAATTCAGA
Mouse_XR_390923.2           -------------------------------------------------A
Pig_TCONS_00057362          -------GGTGGCA------------------------CCCTCATGAATG
Pig_TCONS_00057363          -------GGTGGCA------------------------CCCTCATGAATG
Chicken_TCONS_00097071      GAATGCTCCCTTAATTGCAGCAGCCCGCTGCATTAAATCTGCAATAGGAA
Chicken_TCONS_00097070      GAATGCTCCCTTAATTGCAGCAGCCCGCTGCATTAAATCTGCAATAGGAA
Chicken_TCONS_00097069      GAATGCTCCCTTAATTGCAGCAGCCCGCTGCATTAAATCTGCAATAGGAA
Cattle_TCONS_00085750       GGTTTTTGGTGAGAGGGCCCGTTGATACT-TTTAAACTCATATAGTCACA
Human_NR_027136.1           CAGGTTTGTTGTAAAAAGTAAAGTCCCACCAGTCTGGCCAACATGGTGAA
                                                                              

Mouse_XR_881554.1           GCCCTGATCACCATGGAG----GGCATGTGGCAGGCCAAGA--GC-TGGT
Mouse_XR_881553.1           GCCCTGATCACCATGGAG----GGCATGTGGCAGGCCAAGA--GC-TGGT
Mouse_XR_390923.2           GCCCTGATCACCATGGAG----GGCATGTGGCAGGCCAAGA--GC-TGGT
Pig_TCONS_00057362          GGATTAGCACCCTTATGA----GACACCCAGGAGAGCTC----CC-TTGT
Pig_TCONS_00057363          GGATTAGCACCCTTATGA----GACACCCAGGAGAGCTC----CC-TTGT
Chicken_TCONS_00097071      AATCCGTTTACAATTCAGCT--GTTAAACTGCAAACCATTA--CCACCAC
Chicken_TCONS_00097070      AATCCGTTTACAATTCAGCT--GTTAAACTGCAAACCATTA--CCACCAC
Chicken_TCONS_00097069      AATCCGTTTACAATTCAGCT--GTTAAACTGCAAACCATTA--CCACCAC
Cattle_TCONS_00085750       GGCCCAGTGGTTTTCACCTG--CAGCCCCACTACACCTGGATTCCCCAGG
Human_NR_027136.1           ACCCCGCCTCTCCTAAAAATACAAAAATTAGCCGGGCGTGGTGGCGAGCT
                                         *                      *       *     

Mouse_XR_881554.1           GTCCCCAACAGTACAG-GAAGACTGCCGGTGGCTTAAACACCCAGCCCTT
Mouse_XR_881553.1           GTCCCCAACAGTACAG-GAAGACTGCCGGTGGCTTAAACACCCAGCCCTT
Mouse_XR_390923.2           GTCCCCAACAGTACAG-GAAGACTGCCGGTGGCTTAAACACCCAGCCCTT
Pig_TCONS_00057362          CCCTTCTGCTAAATGA-GCACACGGCAGGAAGTCTATG-ACCCAGA----
Pig_TCONS_00057363          CCCTTCTGCTAAATGA-GCACACGGCAGGAAGTCTATG-ACCCAGA----
Chicken_TCONS_00097071      CTTTATGGCTTTATAT-TCCTCTAACGAATTTATTATGTAATTACTCCAT
Chicken_TCONS_00097070      CTTTATGGCTTTATAT-TCCTCTAACGAATTTATTATGTAATTACTCCAT
Chicken_TCONS_00097069      CTTTATGGCTTTATAT-TCCTCTAACGAATTTATTATGTAATTACTCCAT
Cattle_TCONS_00085750       AGCCCAGGTTGAGTGATGCACACAGCAGCTGCCCAATA-ACCTTGC----
Human_NR_027136.1           CCTGTAGTCCCTGCTACTCAGGAGGCCGAGGCATGAGA-ATCACTTGAAC
                                                     *         *   *          

Mouse_XR_881554.1           CCAG-AGGAACGACA-TGGCC--CAGCA---CCAAGCCACGTTTTCAT--
Mouse_XR_881553.1           CCAG-AGGAACGACA-TGGCC--CAGCA---CCAAGCCACG---------
Mouse_XR_390923.2           CCAG-AGGAACGACA-TGGCC--CAGCA---CCAAGCCACG---------
Pig_TCONS_00057362          --AG-AGAACCAAGA-AAGCAGGCAGCA---CTGGGTTCCCTTG------
Pig_TCONS_00057363          --AG-AGAACCAAGA-AAGCAGGCAGCA---CTGGGTTCCCTTG------
Chicken_TCONS_00097071      GCACCAGCACCGTTTCTGGTGAGTAAAG---CTGAAATAAGACGCCCC--
Chicken_TCONS_00097070      GCACCAGCACCGTTTCTGGTGAGTAAAG---CTGAAATAAGACGCCCC--
Chicken_TCONS_00097069      GCACCAGCACCGTTTCTGGTGAGTAAAG---CTGAAATAAGACGCCCC--
Cattle_TCONS_00085750       GCACAGGTGTCGGGAGAGGCTCCTGGGATGCCCGGGCCTTCCTGTAGCCA
Human_NR_027136.1           CCAG--GAATCAGAGGTTGCAGTGAG-----CTGAGATCGTGCAACTG--
                              *   *   *       *            *                  

Mouse_XR_881554.1           --TGTCAATCAGATTCAACCTAGAGTGGCCTGAGCAAATGA---------
Mouse_XR_881553.1           ------------ATTCAACCTAGAGTGGCCTGAGCAAATGA---------
Mouse_XR_390923.2           ------------ATTCAACCTAGAGTGGCCTGAGCAAATGA---------
Pig_TCONS_00057362          -----CGTCCTCTCTGCTTCCACAGGTTCCTGATTGAATGTC------AC
Pig_TCONS_00057363          -----CGTCCTCTCTGCTTCCACAGGTTCCTGATTGAATGTC------AC
Chicken_TCONS_00097071      --AAACAGCTCTGTGTTTCCAGGTGTAATTTGTGCAAAAAAAGGGG-AAA
Chicken_TCONS_00097070      --AAACAGCTCTGTGTTTCCAGGTGTAATTTGTGCAAAAAAAGGGG-AAA
Chicken_TCONS_00097069      --AAACAGCTCTGTGTTTCCAGGTGTAATTTGTGCAAAAAAAGGGG-AAA
Cattle_TCONS_00085750       GGAGGGGACCTCCCCTCTGCCCCACCGCCTTGTCCCCACCAGGAAGTGGC
Human_NR_027136.1           -----CACTCCAGCCTGACAGAGACCCTGTCTCAAAAAAAAAAAAGTCAA
                                                                 *            

Mouse_XR_881554.1           ACCTCGACTGGAGCG------TC----GCCTGGCTCATACCAG-CCTGTG
Mouse_XR_881553.1           ACCTCGACTGGAGCG------TC----GCCTGGCTCATACCAG-CCTGTG
Mouse_XR_390923.2           ACCTCGACTGGAGCG------TC----GCCTGGCTCATACCAG-CCTGTG
Pig_TCONS_00057362          ACCCTGTCTGCAGG--------T----GACAGGCACAGGGAAG-CC----
Pig_TCONS_00057363          ACCCTGTCTGCAGG--------T----GACAGGCACAGGGAAG-CC----
Chicken_TCONS_00097071      ACCATTCCAAGGACA------CTTTGAGGGTGGATCTGGAGAG-CTGAGC
Chicken_TCONS_00097070      ACCATTCCAAGGACA------CTTTGAGGGTGGATCTGGAGAG-CTGAGC
Chicken_TCONS_00097069      ACCATTCCAAGGACA------CTTTGAGGGTGGATCTGGAGAG-CTGAGC
Cattle_TCONS_00085750       AGCTCTGGTACAGAGAGGGGTTTCATAGCAGGGCAGATGGAGG-CCATGC
Human_NR_027136.1           GTCCCATCTGCAAAGCACATAGCAAGTGCTTGCACCGAGTAAGTCCTTGA
                              *                        *   *          * *     

Mouse_XR_881554.1           AGCAGCTCCTCCGTAGG-----CTG-TCCCGATTACTAACAGA-TGTGGG
Mouse_XR_881553.1           AGCAGCTCCTCCGTAGG-----CTG-TCCCGATTACTAACAGA-TGTGGG
Mouse_XR_390923.2           AGCAGCTCCTCCGTAGG-----CTG-TCCCGATTACTAACAGA-TGTGGG
Pig_TCONS_00057362          ---AACTTCTCAG-GAC-----TCG-GCTCATTTACT---GGA-TGCGG-
Pig_TCONS_00057363          ---AACTTCTCAG-GAC-----TCG-GCTCATTTACT---GGA-TGCGG-
Chicken_TCONS_00097071      GAAGGCTTCCAAATGAG-------A-GCCCAAACGTGGACCCT-TTTGGT
Chicken_TCONS_00097070      GAAGGCTTCCAAATGAG-------A-GCCCAAACGTGGACCCT-TTTGGT
Chicken_TCONS_00097069      GAAGGCTTCCAAATGAG-------A-GCCCAAACGTGGACCCT-TTTGGT
Cattle_TCONS_00085750       CCTGCCTGATGGAGAGC-----TCGTGCTGAACCACAGTGCGT-TTCTGC
Human_NR_027136.1           TGTACTTGATGAATAGTGACTATTATTATCACACATAGTAGGCCTTCAAA
                                  *                                     *     

Mouse_XR_881554.1           AGAACCCAATCCATGATGGGTGGTGCCATTATTTGGTTTC--AGACCCAG
Mouse_XR_881553.1           AGAACCCAATCCATGATGGGTGGTGCCATTATTTGGTTTC--AGACCCAG
Mouse_XR_390923.2           AGAACCCAATCCATGATGGGTGGTGCCATTATTTGGTTTC--AGACCCAG
Pig_TCONS_00057362          ACAGGGGAAGCCA----GGGCCCCGCTGCT--CAGGGCTG--ACACCCAG
Pig_TCONS_00057363          ACAGGGGAAGCCA----GGGCCCCGCTGCT--CAGGGCTG--ACACCCAG
Chicken_TCONS_00097071      ATGGAAGGGTTGG-GAGATGGACCTCTGTTGTTTGGGGTT--GCTCTTGG
Chicken_TCONS_00097070      ATGGAAGGGTTGG-GAGATGGACCTCTGTTGTTTGGGGTT--GCTCTTGG
Chicken_TCONS_00097069      ATGGAAGGGTTGG-GAGATGGACCTCTGTTGTTTGGGGTT--GCTCTTGG
Cattle_TCONS_00085750       CCTGCCCTCTCCT-CCAGTCCCTCTCTGCAAGTGCGTTTTCTGGGCCTGG
Human_NR_027136.1           AATACTTCTCTCTTACTGCACACATCTCTGTGTTAAAGTAGTCACATTAG
                                                     *            *          *

Mouse_XR_881554.1           ----GG---ACAAGGGACTGAGGTGCATATTTTACACACCAAGGCAGACC
Mouse_XR_881553.1           ----GG---ACAAGGGACTGAGGTGCATATTTTACACACCAAGGCAGACC
Mouse_XR_390923.2           ----GG---ACAAGGGACTGAGGTGCATATTTTACACACCAAGGCAGACC
Pig_TCONS_00057362          ----GGC-AGCTGAAAGCTCCAG-ACACAGCCAGCG-GCTGGGGGTGGCC
Pig_TCONS_00057363          ----GGC-AGCTGAAAGCTCCAG-ACACAGCCAGCG-GCTGGGGGTGGCC
Chicken_TCONS_00097071      ----GGATGGCTTTGGGAGTTGGAGTTTCTCAACCCATCATGGGTTCAGC
Chicken_TCONS_00097070      ----GGATGGCTTTGGGAGTTGGAGTTTCTCAACCCATCATGGGTTCAGC
Chicken_TCONS_00097069      ----GGATGGCTTTGGGAGTTGGAGTTTCTCAACCCATCATGGGTTCAGC
Cattle_TCONS_00085750       CAGAAAAAGACTAACAGAAATAGACTCCGTCACAAAAGCCAGGAAAGTGC
Human_NR_027136.1           TGCTTTGTAACTATTTATTTGACTGCCTTTCTTTCCAGACCAGTGTTTCC
                                      *                               *      *

Mouse_XR_881554.1           TGGCCTTCAGGTTCTCCCAGCATCCCTCAGACCCTGCCCCCA-----ACC
Mouse_XR_881553.1           TGGCCTTCAGGTTCTCCCAGCATCCCTCAGACCCTGCCCCCA-----ACC
Mouse_XR_390923.2           TGGCCTTCAGGTTCTCCCAGCATCCCTCAGACCCTGCCCCCA-----ACC
Pig_TCONS_00057362          TGGCCCAGGGAGCTCACTGGGGCTGTTTTCATCCTGGGGGGA-----AGG
Pig_TCONS_00057363          TGGCCCAGGGAGCTCACTGGGGCTGTTTTCATCCTGGGGGGA-----AGG
Chicken_TCONS_00097071      CAACCCAATGG-----CGGAAAGAAGGAAAAAATAAATAGGA-----AAA
Chicken_TCONS_00097070      CAACCCAATGG-----CGGAAAGAAGGAAAAAATAAATAGGA-----AAA
Chicken_TCONS_00097069      CAACCCAATGG-----CGGAAAGAAGGAAAAAATAAATAGGA-----AAA
Cattle_TCONS_00085750       TAGGCTGTGCCAGAGGCTACTGCTGGGTAAAAGTAGGGGTGG-----AGT
Human_NR_027136.1           AGATCTTCTTTTTTTATTATTATTATTGCTCCCTAAGGAGACTTTTTAGA
                                *                                          *  

Mouse_XR_881554.1           CTGAACTTTGCAG----CTCAGGAACTGGGCTACCCCTTCCCCCAGAGGC
Mouse_XR_881553.1           CTGAACTTTGCAG----CTCAGGAACTGGGCTACCCCTTCCCCCAGAGGC
Mouse_XR_390923.2           CTGAACTTTGCAG----CTCAGGAACTGGGCTACCCCTTCCCCCAGAGGC
Pig_TCONS_00057362          --GACCTTCACCA----CT-AGGAGGTGAGAGGAAGGAAATCAAAGTGGG
Pig_TCONS_00057363          --GACCTTCACCA----CT-AGGAGGTGAGAGGAAGGAAATCAAAGTGGG
Chicken_TCONS_00097071      TTGAAATAAACTA----CAAGAAAATTAGAAATAAATAAAAACGAATTTG
Chicken_TCONS_00097070      TTGAAATAAACTA----CAAGAAAATTAGAAATAAATAAAAACGAATTTG
Chicken_TCONS_00097069      TTGAAATAAACTA----CAAGAAAATTAGAAATAAATAAAAACGAATTTG
Cattle_TCONS_00085750       CAAGTTCAAACCAG--ATCCAGCAGAGGGACTGGAGGCACCCGCCGAGCT
Human_NR_027136.1           CAGTTTTTTCCTAATTGCACCCCTGCTGTGAAATTGTAATGCCACAGACA
                                      *                                       

Mouse_XR_881554.1           TCTTCTCTATATAA-CCCAGACATTTTG-------GTCTTT-----TGCC
Mouse_XR_881553.1           TCTTCTCTATATAA-CCCAGACATTTTG-------GTCTTT-----TGCC
Mouse_XR_390923.2           TCTTCTCTATATAA-CCCAGACATTTTG-------GTCTTT-----TGCC
Pig_TCONS_00057362          ------CTGTGGGG-ACGATGCATTCAA-------GTTCAAA----TGCG
Pig_TCONS_00057363          ------CTGTGGGG-ACGATGCATTCAA-------GTTCAAA----TGCG
Chicken_TCONS_00097071      TGTTTTCTGCCTCTTATTCCTCACTTCT-------GCTAAAA----TAAA
Chicken_TCONS_00097070      TGTTTTCTGCCTCTTATTCCTCACTTCT-------GCTAAAA----TAAA
Chicken_TCONS_00097069      TGTTTTCTGCCTCTTATTCCTCACTTCT-------GCTAAAA----TAAA
Cattle_TCONS_00085750       CGGTCCCAGCCCTC-ACCGCCCACTCGGAGGCGTCGTTCGGGGCACTACA
Human_NR_027136.1           TACTACGCCTCTGCTTCCGTACCATATGTACATTTGTGCTTTTACATAGA
                                                 *  *          *          *   

Mouse_XR_881554.1           CTCTCTTCTCCTT-------CTCTTCTCTCTCCCCACCCTTCCCA----G
Mouse_XR_881553.1           CTCTCTTCTCCTT-------CTCTTCTCTCTCCCCACCCTTCCCA----G
Mouse_XR_390923.2           CTCTCTTCTCCTT-------CTCTTCTCTCTCCCCACCCTTCCCA----G
Pig_TCONS_00057362          GTCTCTGACACT--------CTGGCCTCAACTCCTGCCCTTTTGA----A
Pig_TCONS_00057363          GTCTCTGACACT--------CTGGCCTCAACTCCTGCCCTTTTGA----A
Chicken_TCONS_00097071      CAAACAACTGCT---------CAGCCATAATACAAAACCCACATA----A
Chicken_TCONS_00097070      CAAACAACTGCT---------CAGCCATAATACAAAACCCACATA----A
Chicken_TCONS_00097069      CAAACAACTGCT---------CAGCCATAATACAAAACCCACATA----A
Cattle_TCONS_00085750       GCCTTGCTAGGTTGGAAGC-CCAGTTCTGTTTCCTGGCTCCTTGATCCCA
Human_NR_027136.1           AAGAATAAGAATTTTTGCCACCGCCCCCACCCCCCACCAGCGCCAAAACA
                                       *                    *    *      *     

Mouse_XR_881554.1           GGT---GACTCCCCTGGCCTCCTTCCCTGAGGCCAGTGAACATACCCATC
Mouse_XR_881553.1           GGT---GACTCCCCTGGCCTCCTTCCCTGAGGCCAGTGAACATACCCATC
Mouse_XR_390923.2           GGT---GACTCCCCTGGCCTCCTTCCCTGAGGCCAGTGAACATACCCATC
Pig_TCONS_00057362          G-----AACCGCTTGAACCTCCCAC----AGCCCAGGAAAC---CCAATG
Pig_TCONS_00057363          G-----AACCGCTTGAACCTCCCAC----AGCCCAGGAAAC---CCAATG
Chicken_TCONS_00097071      AGG---AGCA--TTAAGCAGGACGCACGTTTCCCAGGCAGAATGACTGCA
Chicken_TCONS_00097070      AGG---AGCA--TTAAGCAGGACGCACGTTTCCCAGGCAGAATGACTGCA
Chicken_TCONS_00097069      AGG---AGCA--TTAAGCAGGACGCACGTTTCCCAGGCAGAATGACTGCA
Cattle_TCONS_00085750       GAT---GATGTACTTTGCCTATTTTCCCATTGCCAATGGAGCCTTTGGAG
Human_NR_027136.1           AATTTTCACTCCTTTGGGGGGCAATATCAGCCCCAATTACTAGAATGCAC
                                                            ***               

Mouse_XR_881554.1           CAAAGAGCAGC--TTCCCAATAAACCTGCATCTAA-TATACTCTAAACCG
Mouse_XR_881553.1           CAAAGAGCAGC--TTCCCAATAAACCTGCATCTAA-TATACTCTAAACCG
Mouse_XR_390923.2           CAAAGAGCAGC--TTCCCAATAAACCTGCATCTAA-TATACTCTAAACCG
Pig_TCONS_00057362          GGCCTCCCGCC--TCCCTTTTCTCCCCAGAGTACA-TGCAACCTGTACT-
Pig_TCONS_00057363          GGCCTCCCGCC--TCCCTTTTCTCCCCAGAGTACA-TGCAACCTGTACT-
Chicken_TCONS_00097071      GGATTGTTAGGAGCTGCAAATAAATTCACATCATG-TGCCATCCTCCCCC
Chicken_TCONS_00097070      GGATTGTTAGGAGCTGCAAATAAATTCACATCATG-TGCCATCCTCCCCC
Chicken_TCONS_00097069      GGATTGTTAGGAGCTGCAAATAAATTCACATCATG-TGCCATCCTCCCCC
Cattle_TCONS_00085750       GGTTAACTGAGTTAATACGTGTCAAGCGCAGAGCA-TGGAACTTGGCCCA
Human_NR_027136.1           GTTCTAGAATGGAGCTTCTTAAGGGTAAAGTGGCAATGTATTCATGTTTA
                                                                *             

Mouse_XR_881554.1           GCTTGAATTG--ATTCACTTCAGCGATGGA-GAAATC--ACTTATCAGCC
Mouse_XR_881553.1           GCTTGAATTG--ATTCACTTCAGCGATGGA-GAAATC--ACTTATCAGCC
Mouse_XR_390923.2           GCTTGAATTG--ATTCACTTCAGCGATGGA-GAAATC--ACTTATCAGCC
Pig_TCONS_00057362          -CTGGTCACA--GCCGATGACCATGTGGGG-TCATGT--ACTTGAAGGGC
Pig_TCONS_00057363          -CTGGTCACA--GCCGATGACCATGTGGGG-TCATGT--ACTTGAAGGGC
Chicken_TCONS_00097071      CCTTTCCGTGCCACCCTTGGCTCCTTGAGC-CCTTGGCAGCCTCTCGGGC
Chicken_TCONS_00097070      CCTTTCCGTGCCACCCTTGGCTCCTTGAGC-CCTTGGCAGCCTCTCGGGC
Chicken_TCONS_00097069      CCTTTCCGTGCCACCCTTGGCTCCTTGAGC-CCTTGGCAGCCTCTCGGGC
Cattle_TCONS_00085750       TGCCAGCACC---TGGGCGTCCTTTCAGAG-GCCTCCCATCACGGAGCGC
Human_NR_027136.1           TGAATGAATGGGGATCATGCCTTCTTCAAATGGAAGACATTTTGGATTAC
                                                *                            *

Mouse_XR_881554.1           ATCTCTAGTCAGGCAGTC--CTAGGCTGTATAATGACGCCAGCTGAGCAT
Mouse_XR_881553.1           ATCTCTAGTCAGGCAGTC--CTAGGCTGTATAATGACGCCAGCTGAGCAT
Mouse_XR_390923.2           ATCTCTAGTCAGGCAGTC--CTAGGCTGTATAATGACGCCAGCTGAGCAT
Pig_TCONS_00057362          GGTTTTCAACAGGTTTTC--T---GCCCCGCAAT----CCAGAAGGTTAC
Pig_TCONS_00057363          GGTTTTCAACAGGTTTTC--T---GCCCCGCAAT----CCAGAAGGTTAC
Chicken_TCONS_00097071      AGAT--GAAGAGCCAGTT--CTGTGCATT-TGGGGATGCGGCCAATCTGC
Chicken_TCONS_00097070      AGAT--GAAGAGCCAGTT--CTGTGCATT-TGGGGATGCGGCCAATCTGC
Chicken_TCONS_00097069      AGAT--GAAGAGCCAGTT--CTGTGCATT-TGGGGATGCGGCCAATCTGC
Cattle_TCONS_00085750       GAGGACTGCCGGACTCCCAGCTCTGCCTCTCAATT-CTCTGGTCAGCTCT
Human_NR_027136.1           CCAGTTCTGCCGTCTCTGT-CTGTGCATTTCCATTGAGGAATCTGTGTCA
                                       *            **                        

Mouse_XR_881554.1           GGGTGGCTCCGGGAGCAACCAGC-TAACCGTGATTTCCCACA-ATCCTTG
Mouse_XR_881553.1           GGGTGGCTCCGGGAGCAACCAGC-TAACCGTGATTTCCCACA-ATCCTTG
Mouse_XR_390923.2           GGGTGGCTCCGGGAGCAACCAGC-TAACCGTGATTTCCCACA-ATCCTTG
Pig_TCONS_00057362          AACTCTCTCCCTGCACACACAGC-CA----------CTCACA-AAGGACT
Pig_TCONS_00057363          AACTCTCTCCCTGCACACACAGC-CA----------CTCACA-AAGGACT
Chicken_TCONS_00097071      ATCCATCGGGCTTTGCACCAAGC-CAGGTTCAACACCATGCA-ACCAGCT
Chicken_TCONS_00097070      ATCCATCGGGCTTTGCACCAAGC-CAGGTTCAACACCATGCA-ACCAGCT
Chicken_TCONS_00097069      ATCCATCGGGCTTTGCACCAAGC-CAGGTTCAACACCATGCA-ACCAGCT
Cattle_TCONS_00085750       GG-TGTCTTCAGGTGGGGTCAGTGCAACAGCTGACAAGTATG-GCCCCCT
Human_NR_027136.1           GTTGGAGTCTGTGCAATCAGACCTGAACTGCACATGTTTTCATACTGTTT
                                                *    *                        

Mouse_XR_881554.1           CCTTGC--CTATTGGC-CCTGACTTCCTTCAATGGTGGACTGAGAC---C
Mouse_XR_881553.1           CCTTGC--CTATTGGC-CCTGACTTCCTTCAATGGTGGACTGAGAC---C
Mouse_XR_390923.2           CCTTGC--CTATTGGC-CCTGACTTCCTTCAATGGTGGACTGAGAC---C
Pig_TCONS_00057362          GCTTGG--CTGCAGGC-ACTGACTTTTTTTCTTTGGGTTTGGGGAC---C
Pig_TCONS_00057363          GCTTGG--CTGCAGGC-ACTGACTTTTTTTCTTTGGGTTTGGGGAC---C
Chicken_TCONS_00097071      TCTGGGGTCTGTCTGT-GCC-ACCAGATAGGGCGGGGGATCGATAAATGT
Chicken_TCONS_00097070      TCTGGGGTCTGTCTGT-GCC-ACCAGATAGGGCGGGGGATCGATAAATGT
Chicken_TCONS_00097069      TCTGGGGTCTGTCTGT-GCC-ACCAGATAGGGCGGGGGATCGATAAATGT
Cattle_TCONS_00085750       GCGTCACATGATGGACCAGTCAGCTCTTTCTCCAGAAGCTGGGGAC--CA
Human_NR_027136.1           GGTTGGAGTCACCAGAGGGT--TCATCTTTGCTATTGGTCAGGTCA---C
                                                       *             *        

Mouse_XR_881554.1           TGAAAATACACCTGGAAGTAAACCCTTA-CCTCCTTTAAAT--TGCTTTT
Mouse_XR_881553.1           TGAAAATACACCTGGAAGTAAACCCTTA-CCTCCTTTAAAT--TGCTTTT
Mouse_XR_390923.2           TGAAAATACACCTGGAAGTAAACCCTTA-CCTCCTTTAAAT--TGCTTTT
Pig_TCONS_00057362          CTCTTTGGCACGTCCA---CAGCACATA-TGTCAGACAGAT--ATTTACT
Pig_TCONS_00057363          CTCTTTGGCACGTCCA---CAGCACATA-TGTCAGACAGAT--ATTTACT
Chicken_TCONS_00097071      CCGTGAAGTGTGTGGGGAGGAGGGGTGA-GGGGTTTCAGGTGAAGTTAAT
Chicken_TCONS_00097070      CCGTGAAGTGTGTGGGGAGGAGGGGTGA-GGGGTTTCAGGTGAAGTTAAT
Chicken_TCONS_00097069      CCGTGAAGTGTGTGGGGAGGAGGGGTGA-GGGGTTTCAGGTGAAGTTAAT
Cattle_TCONS_00085750       TGTCCCAGCATCTACCC-TCAGTACCTAGCAGCAAGCCAAGTCATGGAAT
Human_NR_027136.1           TGAAGTCGCAAATTGAAATCAGTGATTG-GGGCTCAGAGTTTGGGGCTGC
                                        *       *                             

Mouse_XR_881554.1           GG-TCACGGTGTTTATTGTGGCAACAGAAAGCACACTAGGACACCTTGTC
Mouse_XR_881553.1           GG-TCACGGTGTTTATTGTGGCAACAGAAAGCACACTAGGACACCTTGTC
Mouse_XR_390923.2           GG-TCACGGTGTTTATTGTGGCAACAGAAAGCACACTAGGACACCTTGTC
Pig_TCONS_00057362          GAACCAAATTCTTGGTCATCTGACCAGAAAACTC-------TATCTACTC
Pig_TCONS_00057363          GAACCAAATTCTTGGTCATCTGACCAGAAAACTC-------TATCTACTC
Chicken_TCONS_00097071      GGGTGATAAAGC-AATTAAGAAGAAAGATAGCGAGGGAGAAAAACTGAAC
Chicken_TCONS_00097070      GGGTGATAAAGC-AATTAAGAAGAAAGATAGCGAGGGAGAAAAACTGAAC
Chicken_TCONS_00097069      GGGTGATAAAGC-AATTAAGAAGAAAGATAGCGAGGGAGAAAAACTGAAC
Cattle_TCONS_00085750       ATCCCATTCTATGAAGTATGTGGATCAGAACCACTGAGAACTGGTTGGTG
Human_NR_027136.1           GCCGGAACCCTCTGGGCAGCCTAGCTGAATGCAG----GATCCCCCTCGC
                                 *                         *                  

Mouse_XR_881554.1           TGTGAAATGTTTTGCAAAAGCTGGACACAGCCTGGTTCAGCACACTAAGG
Mouse_XR_881553.1           TGTGAAATGTTTTGCAAAAGCTGGACACAGCCTGGTTCAGCACACTAAGG
Mouse_XR_390923.2           TGTGAAATGTTTTGCAAAAGCTGGACACAGCCTGGTTCAGCACACTAAGG
Pig_TCONS_00057362          TATAGAGCCCACCTCAT------GTCACACCTCTGTGAAGCCTCCCAGGA
Pig_TCONS_00057363          TATAGAGCCCACCTCAT------GTCACACCTCTGTGAAGCCTCCCAGGA
Chicken_TCONS_00097071      CTTAATGTACCCATGAAAAAATAAATACAGCCT--TTGGGTATGCCTTT-
Chicken_TCONS_00097070      CTTAATGTACCCATGAAAAAATAAATACAGCCT--TTGGGTATGCCTTT-
Chicken_TCONS_00097069      CTTAATGTACCCATGAAAAAATAAATACAGCCT--TTGGGTATGCCTTT-
Cattle_TCONS_00085750       TACAAGAGACTGCCTACCATATATCCCCAAATTAAAAAGAAGGTCCACTA
Human_NR_027136.1           CCCAGAGAACTCCTTTTCCAGGAGACCAAGGTGGGTCCCAGAATCTGCAA
                                                        *               *     

Mouse_XR_881554.1           CAGGAATGCTAGGCCAGCCCGGACAGTG-TAGCACGTTCCCG-GTTAGC-
Mouse_XR_881553.1           CAGGAATGCTAGGCCAGCCCGGACAGTG-TAGCACGTTCCCG-GTTAGC-
Mouse_XR_390923.2           CAGGAATGCTAGGCCAGCCCGGACAGTG-TAGCACGTTCCCG-GTTAGC-
Pig_TCONS_00057362          CT---CTCTCCTGGCAGGCAGAATTTCC-TGCTGTCTTATGGTGCTTGC-
Pig_TCONS_00057363          CT---CTCTCCTGGCAGGCAGAATTTCC-TGCTGTCTTATGGTGCTTGC-
Chicken_TCONS_00097071      -----CTCTACGTCCAACCTGAATTTCC-CACTTTGCTTTCTTAACACC-
Chicken_TCONS_00097070      -----CTCTACGTCCAACCTGAATTTCC-CACTTTGCTTTCTTAACACC-
Chicken_TCONS_00097069      -----CTCTACGTCCAACCTGAATTTCC-CACTTTGCTTTCTTAACACC-
Cattle_TCONS_00085750       GA--ACCCTCAGGATCGGCTTTGTCTCTGTGTCTCTTTGTTGTCCCTAG-
Human_NR_027136.1           GTTCAGTAATAGCCCCAGGTGATTCTCA-TGCAGGCAGGTGAGACCTGCA
                                                                              

Mouse_XR_881554.1           CTAAGCTACTG---------TATCAAACCCTGTCTAGGAAAACAACAACA
Mouse_XR_881553.1           CTAAGCTACTG---------TATCAAACCCTGTCTAGGAAAACAACAACA
Mouse_XR_390923.2           CTAAGCTACTG---------TATCAAACCCTGTCTAGGAAAACAACAACA
Pig_TCONS_00057362          CT--GCTCTCT---------CTTCACACTCTTATTCTGGTATCATTAGTA
Pig_TCONS_00057363          CT--GCTCTCT---------CTTCACACTCTTATTCTGGTATCATTAGTA
Chicken_TCONS_00097071      TT--GGTAGC----------TGGCAGGCAGGGATT-TGGCATTCACAGCA
Chicken_TCONS_00097070      TT--GGTAGC----------TGGCAGGCAGGGATT-TGGCATTCACAGCA
Chicken_TCONS_00097069      TT--GGTAGC----------TGGCAGGCAGGGATT-TGGCATTCACAGCA
Cattle_TCONS_00085750       CTCCACTAATTGTGAGCAGATTGGAGGTTCAGGCTGTGGGGGGTTTGGCA
Human_NR_027136.1           CTTTGAGATCC------AGGTGCTACTCGAAGCCCTGCGGGGGCTTTGTG
                             *                      *                         

Mouse_XR_881554.1           AGATAAAATCA-CTTAGGATTTCACTTCCACAAA-GAAACAC------AC
Mouse_XR_881553.1           AGATAAAATCA-CTTAGGATTTCACTTCCACAAA-GAAACAC------AC
Mouse_XR_390923.2           AGATAAAATCA-CTTAGGATTTCACTTCCACAAA-GAAACAC------AC
Pig_TCONS_00057362          GGACGCAGA-G-CTGACATTCCCAGAGTGCTTAC-TATGCACT-----GG
Pig_TCONS_00057363          GGACGCAGA-G-CTGACATTCCCAGAGTGCTTAC-TATGCACT-----GG
Chicken_TCONS_00097071      GAATGTGCCCATCTGAGCTTCCCATTGGGTCCATGTGGACATCCAAATGT
Chicken_TCONS_00097070      GAATGTGCCCATCTGAGCTTCCCATTGGGTCCATGTGGACATCCAAATGT
Chicken_TCONS_00097069      GAATGTGCCCATCTGAGCTTCCCATTGGGTCCATGTGGACATCCAAATGT
Cattle_TCONS_00085750       GGG-GGGTAGGTCGGGGGGTGGCGGAGGCTGTAGGTGCTTTCTGCCTCAG
Human_NR_027136.1           CACTGTACCCA---AAGCATCGTGAAGGTTCCTTGAAGGTACATCCAGGG
                                               *                              

Mouse_XR_881554.1           TTTCTTCACA-GTTGCTAAAATA-CAATGAACTGCTAGAGTCCACCTTCT
Mouse_XR_881553.1           TTTCTTCACA-GTTGCTAAAATA-CAATGAACTGCTAGAGTCCACCTTCT
Mouse_XR_390923.2           TTTCTTCACA-GTTGCTAAAATA-CAATGAACTGCTAGAGTCCACCTTCT
Pig_TCONS_00057362          CTGCCACGCG-GAAGGCTCTGTATCCATCATCTTATAGGGTCCTCATCAC
Pig_TCONS_00057363          CTGCCACGCG-GAAGGCTCTGTATCCATCATCTTATAGGGTCCTCATCAC
Chicken_TCONS_00097071      TTACTGTACCCAAAAGCTCAGTGCCTCTCCCATTGCTGAGCCCTG--CAC
Chicken_TCONS_00097070      TTACTGTACCCAAAAGCTCAGTGCCTCTCCCATTGCTGAGCCCTG--CAC
Chicken_TCONS_00097069      TTACTGTACCCAAAAGCTCAGTGCCTCTCCCATTGCTGAGCCCTG--CAC
Cattle_TCONS_00085750       TAAAGACTCT-GACACCCACGACCACACCCCTGGCAGGAGTGCAGGGCTC
Human_NR_027136.1           CATCTGTCCTGGATGCCCCCGTGACCCGGCCTGGCACTCCACCTTCACAG
                                    *                                 *       

Mouse_XR_881554.1           GCTTCCCCCCCACCCCCGA-GGTTTGT---------------TTGTTTGT
Mouse_XR_881553.1           GCTTCCCCCCCACCCCCGA-GGTTTGT---------------TTGTTTGT
Mouse_XR_390923.2           GCTTCCCCCCCACCCCCGA-GGTTTGT---------------TTGTTTGT
Pig_TCONS_00057362          AGCAATACAAGATCTGCAT-GATCCCT---------------GT-TTCAC
Pig_TCONS_00057363          AGCAATACAAGATCTGCAT-GATCCCT---------------GT-TTCAC
Chicken_TCONS_00097071      TCCAATGCAGAAGCACCA--GGTCCCC---------------ACGTGCAC
Chicken_TCONS_00097070      TCCAATGCAGAAGCACCA--GGTCCCC---------------ACGTGCAC
Chicken_TCONS_00097069      TCCAATGCAGAAGCACCA--GGTCCCC---------------ACGTGCAC
Cattle_TCONS_00085750       AGTAACAACTGTCATGGAATGTTCCCT---------------ACACATGT
Human_NR_027136.1           GCCAGCACAGGAGCCACAGAGCTCCCGGGAGGAGAAAAAAAGACCTTTCC
                                                * *                           

Mouse_XR_881554.1           TTGTTTTAAATGCAAAACC--TTATTATGTTGCCATAACTACCCTAGCAC
Mouse_XR_881553.1           TTGTTTTAAATGCAAAACC--TTATTATGTTGCCATAACTACCCTAGCAC
Mouse_XR_390923.2           TTGTTTTAAATGCAAAACC--TTATTATGTTGCCATAACTACCCTAGCAC
Pig_TCONS_00057362          AGATGAGGAAACTGAGGCT--CTGAGAGGTTAAGGGAGATGCCCCCAAGG
Pig_TCONS_00057363          AGATGAGGAAACTGAGGCT--CTGAGAGGTTAAGGGAGATGCCCCCAAGG
Chicken_TCONS_00097071      CATGGATGGAGCTGGTGGTTGCTATGGTGACGATGGATTTTCCTTTAAAA
Chicken_TCONS_00097070      CATGGATGGAGCTGGTGGTTGCTATGGTGACGATGGATTTTCCTTTAAAA
Chicken_TCONS_00097069      CATGGATGGAGCTGGTGGTTGCTATGGTGACGATGGATTTTCCTTTAAAA
Cattle_TCONS_00085750       CAAGTATGGTGCTGAGGGTTTCAGCTGCATTATTATATTTAAAC--AACC
Human_NR_027136.1           CGGGTCTGCAGGACTCACAGGTAAATCCATTGAGAGACTTACCC-GGCCA
                                                                *  *          

Mouse_XR_881554.1           TCACTATACAACAGAGGGTGGCCTTCCTTGAACT-TGCACTGAGTCTCCT
Mouse_XR_881553.1           TCACTATACAACAGAGGGTGGCCTTCCTTGAACT-TGCACTGAGTCTCCT
Mouse_XR_390923.2           TCACTATACAACAGAGGGTGGCCTTCCTTGAACT-TGCACTGAGTCTCCT
Pig_TCONS_00057362          GCGC-ATACGTGGGGAGCCGGGAT---CTGAACC-CAGGCC-AGCCAGAA
Pig_TCONS_00057363          GCGC-ATACGTGGGGAGCCGGGAT---CTGAACC-CAGGCC-AGCCAGAA
Chicken_TCONS_00097071      TC-CTGCAAAAAAGAGAGCAAAGGCCACAGAGCCACAAGAAGAGCATCTC
Chicken_TCONS_00097070      TC-CTGCAAAAAAGAGAGCAAAGGCCACAGAGCCACAAGAAGAGCATCTC
Chicken_TCONS_00097069      TC-CTGCAAAAAAGAGAGCAAAGGCCACAGAGCCACAAGAAGAGCATCTC
Cattle_TCONS_00085750       AC-CTGTGAGGCAGGGACTGTGATTATCCCCATTTTACG---GATGAGTA
Human_NR_027136.1           GCCTTGTACTTGAGACCGCTGCTGTTCTCCTCCTTTCCTGCCCGCGTGAC
                             *           *                                    

Mouse_XR_881554.1           GCCTGAGTACTGGGATTAGAGGTAT---GAGC--CACCATGCCTATTTTC
Mouse_XR_881553.1           GCCTGAGTACTGGGATTAGAGGTAT---GAGC--CACCATGCCTATTTTC
Mouse_XR_390923.2           GCCTGAGTACTGGGATTAGAGGTAT---GAGC--CACCATGCCTATTTTC
Pig_TCONS_00057362          TCCAGAGCCCACACTGTCACCGACT---GGGC--TTTCCTGTCCAGGCTG
Pig_TCONS_00057363          TCCAGAGCCCACACTGTCACCGACT---GGGC--TTTCCTGTCCAGGCTG
Chicken_TCONS_00097071      TCTTGCAGGAAGGCCTCAGCTGGGC---GAGGCATTCCCAGCACACATCT
Chicken_TCONS_00097070      TCTTGCAGGAAGGCCTCAGCTGGGC---GAGGCATTCCCAGCACACATCT
Chicken_TCONS_00097069      TCTTGCAGGAAGGCCTCAGCTGGGC---GAGGCATTCCCAGCACACATCT
Cattle_TCONS_00085750       AACTGAGGCCATAGAG--GTAAAAT---AACCTCTGCAGTCCCACAAATA
Human_NR_027136.1           GCTGGAGGCCCTGCCAGGGGGCGTTCCAAAACGCTCAGCCTCCCGGATGC
                                *                                             

Mouse_XR_881554.1           CCATTCTTGTTAGAGACATGCC--CTTAATTCC--AGGATAAGGGAAGAG
Mouse_XR_881553.1           CCATTCTTGTTAGAGACATGCC--CTTAATTCC--AGGATAAGGGAAGAG
Mouse_XR_390923.2           CCATTCTTGTTAGAGACATGCC--CTTAATTCC--AGGATAAGGGAAGAG
Pig_TCONS_00057362          GTTTGCCCAGGAGATGTGGAGC--CCTAACTAG--GAGCTGTGCCTGTTT
Pig_TCONS_00057363          GTTTGCCCAGGAGATGTGGAGC--CCTAACTAG--GAGCTGTGCCTGTTT
Chicken_TCONS_00097071      CCATGCTTGCTGTATGTTGGCCAACTTCGCTCACTGGGTCTTTCCCAGCT
Chicken_TCONS_00097070      CCATGCTTGCTGTATGTTGGCCAACTTCGCTCACTGGGTCTTTCCCAGCT
Chicken_TCONS_00097069      CCATGCTTGCTGTATGTTGGCCAACTTCGCTCACTGGGTCTTTCCCAGCT
Cattle_TCONS_00085750       GTGTGGTGGAGGTTCTCAATCCTTGTTAGCAACAAAGGCAGGAAAGGAAT
Human_NR_027136.1           CTGTGGAGCTGAAGAGAGGACCATTTTGAGTCAGCAGGGGAGGCTCAGTC
                               *                 *    *          *            

Mouse_XR_881554.1           AGACCA-----AGAGCATGAATT-GATAGAACTGGTGGCTTGGCTTGGGT
Mouse_XR_881553.1           AGACCA-----AGAGCATGAATT-GATAGAACTGGTGGCTTGGCTTGGGT
Mouse_XR_390923.2           AGACCA-----AGAGCATGAATT-GATAGAACTGGTGGCTTGGCTTGGGT
Pig_TCONS_00057362          CGTCTC-----AGTGCCCAGGCCCGGCCTGACAAGGGGCTTCCCCAAGTG
Pig_TCONS_00057363          CGTCTC-----AGTGCCCAGGCCCGGCCTGACAAGGGGCTTCCCCAAGTG
Chicken_TCONS_00097071      CCTCTCTG-CAAGTCACCAATCCCAGCCCAGCAACTGCATTTCTTCCAGT
Chicken_TCONS_00097070      CCTCTCTG-CAAGTCACCAATCCCAGCCCAGCAACTGCATTTCTTCCAGT
Chicken_TCONS_00097069      CCTCTCTG-CAAGTCACCAATCCCAGCCCAGCAACTGCATTTCTTCCAGT
Cattle_TCONS_00085750       TGAAGGAGACCTGCCCAAGGGGCTGGAACCTGATGGGGATCAGGATGGCT
Human_NR_027136.1           AGCTCCCCAGACACACACACACACACACACACACACACACACACACACAC
                                                                              

Mouse_XR_881554.1           ATCTCCAGGTAACACAGGGTGTGGCGGGGACAGTGGAAG----AGACCAG
Mouse_XR_881553.1           ATCTCCAGGTAACACAGGGTGTGGCGGGGACAGTGGAAG----AGACCAG
Mouse_XR_390923.2           ATCTCCAGGTAACACAGGGTGTGGCGGGGACAGTGGAAG----AGACCAG
Pig_TCONS_00057362          AGCGGAAGGGGACATAAGCCGTGGTCTG--TGTTTGGAG----AGCCAAG
Pig_TCONS_00057363          AGCGGAAGGGGACATAAGCCGTGGTCTG--TGTTTGGAG----AGCCAAG
Chicken_TCONS_00097071      TGTTTTTCAAGGCTCACCTAAAGATGCAGCTCAGCAGAG----GAACTGG
Chicken_TCONS_00097070      TGTTTTTCAAGGCTCACCTAAAGATGCAGCTCAGCAGAG----GAACTGG
Chicken_TCONS_00097069      TGTTTTTCAAGGCTCACCTAAAGATGCAGCTCAGCAGAG----GAACTGG
Cattle_TCONS_00085750       GGAATTTATGAAGTTAGGACTTAGCCTGATTGTGTGGGGCCTCAGATGTC
Human_NR_027136.1           ACACATTGGTGACAATGACCACAGC-----TGCTGAGAC----CGACTGA
                                                                              

Mouse_XR_881554.1           AGACTTCCTGCACAGGAA--TATGGGCCCAAGGTTTCCAGGTAC---TTA
Mouse_XR_881553.1           AGACTTCCTGCACAGGAA--TATGGGCCCAAGGTTTCCAGGTAC---TTA
Mouse_XR_390923.2           AGACTTCCTGCACAGGAA--TATGGGCCCAAGGTTTCCAGGTAC---TTA
Pig_TCONS_00057362          AGGCTGGACCCCGTGCTG--GGTGGG---GGAGTTTCT---CAT---CCA
Pig_TCONS_00057363          AGGCTGGACCCCGTGCTG--GGTGGG---GGAGTTTCT---CAT---CCA
Chicken_TCONS_00097071      GGTTTAATTGCAGCCCTTCTGGCAGGGCATCATCCTTTGGTGATGGGTTA
Chicken_TCONS_00097070      GGTTTAATTGCAGCCCTTCTGGCAGGGCATCATCCTTTGGTGATGGGTTA
Chicken_TCONS_00097069      GGTTTAATTGCAGCCCTTCTGGCAGGGCATCATCCTTTGGTGATGGGTTA
Cattle_TCONS_00085750       AAGCTGGCAGCTGAGGTCCCTTTGGGCAGCTGGGAGCTGAGCCCCGGCAG
Human_NR_027136.1           TTACCTCCCACGTGCCATCCTTGTGCTCAGCACTTTATAAGCGTGATTCT
                                      *             *                         

Mouse_XR_881554.1           TCTTAGTTTTCGACGGGGCTGGAGAGATGACTCAGCACTTAAGAGCACTG
Mouse_XR_881553.1           TCTTAGTTTTCGACGGGGCTGGAGAGATGACTCAGCACTTAAGAGCACTG
Mouse_XR_390923.2           TCTTAGTTTTCGACGGGGCTGGAGAGATGACTCAGCACTTAAGAGCACTG
Pig_TCONS_00057362          CCGTGGAGCT-------GCTGGAGGGTTAACTGAGT--TAATACACGACA
Pig_TCONS_00057363          CCGTGGAGCT-------GCTGGAGGGTTAACTGAGT--TAATACACGACA
Chicken_TCONS_00097071      TTTTAACGCACAGAGACACAGCAGGATTGG--GAGCACCAAAACAAGCCT
Chicken_TCONS_00097070      TTTTAACGCACAGAGACACAGCAGGATTGG--GAGCACCAAAACAAGCCT
Chicken_TCONS_00097069      TTTTAACGCACAGAGACACAGCAGGATTGG--GAGCACCAAAACAAGCCT
Cattle_TCONS_00085750       CTGGAGCTCACCGGACAAAAGAAGTAGGGGCACATTGATGAGGGGGCTTC
Human_NR_027136.1           CACAACATGCCTGGGGCTTGGGACTGCCAGCCCAGCATTACAGGGAAAGG
                                                * *          *                

Mouse_XR_881554.1           GCTGCTCTTGCA---GAGAACCCAGGTT-GAGTTCCTACAACCTCATGGT
Mouse_XR_881553.1           GCTGCTCTTGCA---GAGAACCCAGGTT-GAGTTCCTACAACCTCATGGT
Mouse_XR_390923.2           GCTGCTCTTGCA---GAGAACCCAGGTT-GAGTTCCTACAACCTCATGGT
Pig_TCONS_00057362          AGTGCGCA-GCA---CGGACCCTGGCCC-ATCTTTGTGCAAATGAAGTCG
Pig_TCONS_00057363          AGTGCGCA-GCA---CGGACCCTGGCCC-ATAACAG--CAGATG-----G
Chicken_TCONS_00097071      CGTCCTTTTCTATGTCACACTCCAGTTCTGTCCCTCCCCAGCCCCAGGAG
Chicken_TCONS_00097070      CGTCCTTTTCTATGTCACACTCCAGTTCTGTCCCTCCCCAGCCCCAGGAG
Chicken_TCONS_00097069      CGTCCTTTTCTATGTCACACTCCAGTTCTGTCCCTCCCCAGCCCCAGGAG
Cattle_TCONS_00085750       AGGGGGAGACAGGCCTGGCCAGGGGGGTTATGGCAAGGTGGTCTGTTTTG
Human_NR_027136.1           AGGCCAGAGACAG--CAAGCAATTTGCCCAAGACGACACAGCTGTTAGCG
                                                                              

Mouse_XR_881554.1           CACTCACAAACATCTATAACTCCA---GTTTCAGGGGATCTGATGCGT--
Mouse_XR_881553.1           CACTCACAAACATCTATAACTCCA---GTTTCAGGGGATCTGATGCGT--
Mouse_XR_390923.2           CACTCACAAACATCTATAACTCCA---GTTTCAGGGGATCTGATGCGT--
Pig_TCONS_00057362          TATCCACGAG-ATAAGTAA--ACG---AGATAAGTAAACGGGA-GCTT--
Pig_TCONS_00057363          CACAGACTGT-GTGGGTCA--CCA---GTCTGAACACACATGTTGCCA--
Chicken_TCONS_00097071      CTGCTATCAG--TCAATAACCCCATTGATTCCCATAGCGGAGCTGCAT--
Chicken_TCONS_00097070      CTGCTATCAG--TCAATAACCCCATTGATTCCCATAGCGGAGCTGCAT--
Chicken_TCONS_00097069      CTGCTATCAG--TCAATAACCCCATTGATTCCCATAGCGGAGCTGCAT--
Cattle_TCONS_00085750       ACTTCGCCACCCAAGATCTCTCTG---GGCCCAGCCACTGCCCAGCTTGC
Human_NR_027136.1           GCAGAATCAAGATCTG-AACTCAG---GCTTCTGACACTCCAAAGTCT--
                                                                        *     

Mouse_XR_881554.1           TC-TTCTGACCTCAC--TGGGTGCCAGGCAACCATGTGGCA---TACATA
Mouse_XR_881553.1           TC-TTCTGACCTCAC--TGGGTGCCAGGCAACCATGTGGCA---TACATA
Mouse_XR_390923.2           TC-TTCTGACCTCAC--TGGGTGCCAGGCAACCATGTGGCA---TACATA
Pig_TCONS_00057362          TGGGCTCCAGGGTAG--TGTGGTGGGAGAGGTCGCCCAGGA---CGCAGA
Pig_TCONS_00057363          TGGCGCCCAGG--AA--TGCA---GAATCAGCCACTGCAGC---CCTGCA
Chicken_TCONS_00097071      GGTACCAAAATCTGCA-TGCGCTGCTGCAGAGCCATTTGTA---TGCATG
Chicken_TCONS_00097070      GGTACCAAAATCTGCA-TGCGCTGCTGCAGAGCCATTTGTA---TGCATG
Chicken_TCONS_00097069      GGTACCAAAATCTGCA-TGCGCTGCTGCAGAGCCATTTGTA---TGCATG
Cattle_TCONS_00085750       TGAGACGGTCATCAGT-TGTGTTTATGGAGAGTCCCCCAGT---CCCACT
Human_NR_027136.1           TGATCTTAACTCTTCAGTGTACTGTGAACCTTACTGCAACAGACTCCAGA
                                             **                               

Mouse_XR_881554.1           CATACATACTTACATACATACATAATACATACATACATGCAAGCATCAAA
Mouse_XR_881553.1           CATACATACTTACATACATACATAATACATACATACATGCAAGCATCAAA
Mouse_XR_390923.2           CATACATACTTACATACATACATAATACATACATACATGCAAGCATCAAA
Pig_TCONS_00057362          AGACTCCACAGGC-TACATACA----------------------------
Pig_TCONS_00057363          TGGGGGCTCGGAG-TCCCTGCCA---------------------------
Chicken_TCONS_00097071      CGAGTGGAGGCTGTCATAGACG-GATGTAAATGAAGTGGCAGGCAAAATC
Chicken_TCONS_00097070      CGAGTGGAGGCTGTCATAGACG-GATGTAAATGAAGTGGCAGGCAAAATC
Chicken_TCONS_00097069      CGAGTGGAGGCTGTCATAGACG-GATGTAAATGAAGTGGCAGGCAAAATC
Cattle_TCONS_00085750       CCAAACCACGGACCTGTG-ACAGGGAACATGCCTCTTAAAGAGCTTCCCG
Human_NR_027136.1           TGAGAATCTCAGCATGGTAGCTAATTAGTTGTGCTTGGAGAAGCATGAGG
                                                *                             

Mouse_XR_881554.1           C-------------------------------------------------
Mouse_XR_881553.1           C-------------------------------------------------
Mouse_XR_390923.2           C-------------------------------------------------
Pig_TCONS_00057362          --------------------------------------------------
Pig_TCONS_00057363          --------------------------------------------------
Chicken_TCONS_00097071      CCCTGCCAATATTTAGCTGGGATGAGGAACTTTTAGGAAACCCATCTTTT
Chicken_TCONS_00097070      CCCTGCCAATATTTAGCTGGGATGAGGAACTTTTAGGAAACCCATCTTTT
Chicken_TCONS_00097069      CCCTGCCAATATTTAGCTGGGATGAGGAACTTTTAGGAAACCCATCTTTT
Cattle_TCONS_00085750       TGATACTACAATTCTG----------------------------------
Human_NR_027136.1           AGTCTCCCCTGCTCTGAATTTGCAATCTGTGTCCCCCACCTGGCTTTCTG
                                                                              

Mouse_XR_881554.1           --------------------------------------------------
Mouse_XR_881553.1           --------------------------------------------------
Mouse_XR_390923.2           --------------------------------------------------
Pig_TCONS_00057362          --------------------------------------------------
Pig_TCONS_00057363          --------------------------------------------------
Chicken_TCONS_00097071      GAAGCCATCTCGCAGCAACTTTTGTTCCCATGGTGACTAATGTTTATGTT
Chicken_TCONS_00097070      GAAGCCATCTCGCAGCAACTTTTGTTCCCATGGTGACTAATGTTTATGTT
Chicken_TCONS_00097069      GAAGCCATCTCGCAGCAACTTTTGTTCCCATGGTGACTAATGTTTATGTT
Cattle_TCONS_00085750       --------------------------------------------------
Human_NR_027136.1           CCTGAAGCTGCCCCCATGACTCCCTTCTTTGTGCAAAAGCATGGAAGCTT
                                                                              

Mouse_XR_881554.1           --------------------------------------------------
Mouse_XR_881553.1           --------------------------------------------------
Mouse_XR_390923.2           --------------------------------------------------
Pig_TCONS_00057362          --------------------------------------------------
Pig_TCONS_00057363          --------------------------------------------------
Chicken_TCONS_00097071      TGTATCCATTCCAAGTGTTTCTATCAGATTTTCTTCATTGAACAGCTGTT
Chicken_TCONS_00097070      TGTATCCATTCCAAGTGTTTCTATCAGATTTTCTTCATTGAACAGCTGTT
Chicken_TCONS_00097069      TGTATCCATTCCAAGTGTTTCTATCAGATTTTCTTCATTGAACAGCTGTT
Cattle_TCONS_00085750       --------------------------------------------------
Human_NR_027136.1           CTGTTAGGATTTGGCCAACTACAGCCTGCCTGCAGGTCAAATCCAGCTGG
                                                                              

Mouse_XR_881554.1           --------------------------------------------------
Mouse_XR_881553.1           --------------------------------------------------
Mouse_XR_390923.2           --------------------------------------------------
Pig_TCONS_00057362          --------------------------------------------------
Pig_TCONS_00057363          --------------------------------------------------
Chicken_TCONS_00097071      ACGAGTCATTTCACCAAGACAGATGATCCTGATAAGGAGCAAAGTTTCCA
Chicken_TCONS_00097070      ACGAGTCATTTCACCAAGACAGATGATCCTGATAAGGAGCAAAGTTTCCA
Chicken_TCONS_00097069      ACGAGTCATTTCACCAAGACAGATGATCCTGATAAGGAGCAAAGTTTCCA
Cattle_TCONS_00085750       --------------------------------------------------
Human_NR_027136.1           CCGACTGATTTTATAAATAAAGTTTTATTGGAACTCA-------------
                                                                              

Mouse_XR_881554.1           -----------------------------------------------
Mouse_XR_881553.1           -----------------------------------------------
Mouse_XR_390923.2           -----------------------------------------------
Pig_TCONS_00057362          -----------------------------------------------
Pig_TCONS_00057363          -----------------------------------------------
Chicken_TCONS_00097071      TTCTACACAAATGCACATTTATTTAATAAAAAAAAAAAAAATCCAAA
Chicken_TCONS_00097070      TTCTACACAAATGCACATTTATTTAATAAAAAAAAAAAAAATCCAAA
Chicken_TCONS_00097069      TTCTACACAAATGCACATTTATTTAATAAAAAAAAAAAAAATCCAAA
Cattle_TCONS_00085750       -----------------------------------------------
Human_NR_027136.1           -----------------------------------------------
                                                                           
