# Supplementary material for: Genome-wide identification of tissue-specific long non-coding RNA in three farm animal species
Source: BMC Genomics. 2018 Sep 18;19:684. doi: 10.1186/s12864-018-5037-7 (PMC6145346; doi:10.1186/s12864-018-5037-7)
Supplement: Supplementary file 21 — Multiple Sequence Alignments for Conserved LncRNAs. A multiple sequence alignment file generated by ClustalW is included for each of the 39 groups of lncRNAs associated with orthologous genes across all five species. (ZIP 445 kb) [file 12864_2018_5037_MOESM21_ESM.zip › Group_12_Seqs.fa.align.out]

CLUSTAL 2.1 multiple sequence alignment


Pig_TCONS_00129205          --------------------------------------------------
Pig_TCONS_00129206          --------------------------------------------------
Pig_TCONS_00129212          --------------------------------------------------
Pig_TCONS_00129213          --------------------------------------------------
Pig_TCONS_00127506          --------------------------------------------------
Pig_TCONS_00127507          --------------------------------------------------
Human_NR_103545.1           --------------------------------------------------
Chicken_TCONS_00023178      --------------------------------------------------
Chicken_TCONS_00017695      CTGAACCTACCCTCATTCATTGGACTCCAGCTGCATGCTCAGAAGAGCAC
Cattle_TCONS_00025615       --------------------------------------------------
Mouse_XR_880905.1           --------------------------------------------------
Chicken_TCONS_00023179      --------------------------------------------------
Pig_TCONS_00129204          --------------------------------------------------
                                                                              

Pig_TCONS_00129205          --------------------------------------------------
Pig_TCONS_00129206          --------------------------------------------------
Pig_TCONS_00129212          --------------------------------------------------
Pig_TCONS_00129213          --------------------------------------------------
Pig_TCONS_00127506          --------------------------------------------------
Pig_TCONS_00127507          --------------------------------------------------
Human_NR_103545.1           --------------------------------------------------
Chicken_TCONS_00023178      --------------------------------------------------
Chicken_TCONS_00017695      TGGGATCGCTGGGCCCCTTGGGATATTAGCTGAACCCACCTCCTTCCACT
Cattle_TCONS_00025615       --------------------------------------------------
Mouse_XR_880905.1           --------------------------------------------------
Chicken_TCONS_00023179      --------------------------------------------------
Pig_TCONS_00129204          --------------------------------------------------
                                                                              

Pig_TCONS_00129205          --------------------------------------------------
Pig_TCONS_00129206          --------------------------------------------------
Pig_TCONS_00129212          --------------------------------------------------
Pig_TCONS_00129213          --------------------------------------------------
Pig_TCONS_00127506          --------------------------------------------------
Pig_TCONS_00127507          --------------------------------------------------
Human_NR_103545.1           --------------------------------------------------
Chicken_TCONS_00023178      --------------------------------------------------
Chicken_TCONS_00017695      GGGGGGCAGTTGTTGTGCTGTCACCTATTGATTTCCAGTTCTGTTTCCAA
Cattle_TCONS_00025615       --------------------------------------------------
Mouse_XR_880905.1           --------------------------------------------------
Chicken_TCONS_00023179      --------------------------------------------------
Pig_TCONS_00129204          --------------------------------------------------
                                                                              

Pig_TCONS_00129205          --------------------------------------------------
Pig_TCONS_00129206          --------------------------------------------------
Pig_TCONS_00129212          --------------------------------------------------
Pig_TCONS_00129213          --------------------------------------------------
Pig_TCONS_00127506          --------------------------------------------------
Pig_TCONS_00127507          --------------------------------------------------
Human_NR_103545.1           --------------------------------------------------
Chicken_TCONS_00023178      --------------------------------------------------
Chicken_TCONS_00017695      AACGTATCTCCAGGACTGAGGCAATGAGCACAGTGGAGCTCTGGGCTGGT
Cattle_TCONS_00025615       --------------------------------------------------
Mouse_XR_880905.1           --------------------------------------------------
Chicken_TCONS_00023179      --------------------------------------------------
Pig_TCONS_00129204          --------------------------------------------------
                                                                              

Pig_TCONS_00129205          --------------------------------------------------
Pig_TCONS_00129206          --------------------------------------------------
Pig_TCONS_00129212          --------------------------------------------------
Pig_TCONS_00129213          --------------------------------------------------
Pig_TCONS_00127506          --------------------------------------------------
Pig_TCONS_00127507          --------------------------------------------------
Human_NR_103545.1           --------------------------------------------------
Chicken_TCONS_00023178      --------------------------------------------------
Chicken_TCONS_00017695      GGAGCCCTCACTTTTGTTGCTTGTGGAGGGAAGCTGGCACTCAGCATTGC
Cattle_TCONS_00025615       --------------------------------------------------
Mouse_XR_880905.1           --------------------------------------------------
Chicken_TCONS_00023179      --------------------------------------------------
Pig_TCONS_00129204          --------------------------------------------------
                                                                              

Pig_TCONS_00129205          --------------------------------------------------
Pig_TCONS_00129206          --------------------------------------------------
Pig_TCONS_00129212          --------------------------------------------------
Pig_TCONS_00129213          --------------------------------------------------
Pig_TCONS_00127506          --------------------------------------------------
Pig_TCONS_00127507          --------------------------------------------------
Human_NR_103545.1           --------------------------------------------------
Chicken_TCONS_00023178      --------------------------------------------------
Chicken_TCONS_00017695      TGTCAGCAGAGATTTGCCAGCCTGATTATATTTTTGAGCATATGCTTGGA
Cattle_TCONS_00025615       --------------------------------------------------
Mouse_XR_880905.1           --------------------------------------------------
Chicken_TCONS_00023179      --------------------------------------------------
Pig_TCONS_00129204          --------------------------------------------------
                                                                              

Pig_TCONS_00129205          --------------------------------------------------
Pig_TCONS_00129206          --------------------------------------------------
Pig_TCONS_00129212          --------------------------------------------------
Pig_TCONS_00129213          --------------------------------------------------
Pig_TCONS_00127506          --------------------------------------------------
Pig_TCONS_00127507          --------------------------------------------------
Human_NR_103545.1           --------------------------------------------------
Chicken_TCONS_00023178      --------------------------------------------------
Chicken_TCONS_00017695      AATTAGAAGGTACTCTCTGAAGCCAGTGAGGTAGCTCTGATTTAAAATCT
Cattle_TCONS_00025615       --------------------------------------------------
Mouse_XR_880905.1           --------------------------------------------------
Chicken_TCONS_00023179      --------------------------------------------------
Pig_TCONS_00129204          --------------------------------------------------
                                                                              

Pig_TCONS_00129205          --------------------------------------------------
Pig_TCONS_00129206          --------------------------------------------------
Pig_TCONS_00129212          --------------------------------------------------
Pig_TCONS_00129213          --------------------------------------------------
Pig_TCONS_00127506          --------------------------------------------------
Pig_TCONS_00127507          --------------------------------------------------
Human_NR_103545.1           --------------------------------------------------
Chicken_TCONS_00023178      --------------------------------------------------
Chicken_TCONS_00017695      CAAGGCTCTGCTAGGAAAATCCTCCTCCTCCTCCTCCTCGCCTTCTCCTC
Cattle_TCONS_00025615       --------------------------------------------------
Mouse_XR_880905.1           --------------------------------------------------
Chicken_TCONS_00023179      --------------------------------------------------
Pig_TCONS_00129204          --------------------------------------------------
                                                                              

Pig_TCONS_00129205          --------------------------------------------------
Pig_TCONS_00129206          --------------------------------------------------
Pig_TCONS_00129212          --------------------------------------------------
Pig_TCONS_00129213          --------------------------------------------------
Pig_TCONS_00127506          --------------------------------------------------
Pig_TCONS_00127507          --------------------------------------------------
Human_NR_103545.1           --------------------------------------------------
Chicken_TCONS_00023178      --------------------------------------------------
Chicken_TCONS_00017695      CTCCTTGCTTCTGCAAGCAATGCATCTTATATTTGGGTACCACAACCATG
Cattle_TCONS_00025615       --------------------------------------------------
Mouse_XR_880905.1           --------------------------------------------------
Chicken_TCONS_00023179      --------------------------------------------------
Pig_TCONS_00129204          --------------------------------------------------
                                                                              

Pig_TCONS_00129205          --------------------------------------------------
Pig_TCONS_00129206          --------------------------------------------------
Pig_TCONS_00129212          --------------------------------------------------
Pig_TCONS_00129213          --------------------------------------------------
Pig_TCONS_00127506          --------------------------------------------------
Pig_TCONS_00127507          --------------------------------------------------
Human_NR_103545.1           --------------------------------------------------
Chicken_TCONS_00023178      --------------------------------------------------
Chicken_TCONS_00017695      AGGAGTTAAAAACCCCAAAATCCACCTTTGCCATGAAAATCCTGCAGGAT
Cattle_TCONS_00025615       --------------------------------------------------
Mouse_XR_880905.1           --------------------------------------------------
Chicken_TCONS_00023179      --------------------------------------------------
Pig_TCONS_00129204          --------------------------------------------------
                                                                              

Pig_TCONS_00129205          --------------------------------------------------
Pig_TCONS_00129206          --------------------------------------------------
Pig_TCONS_00129212          --------------------------------------------------
Pig_TCONS_00129213          --------------------------------------------------
Pig_TCONS_00127506          --------------------------------------------------
Pig_TCONS_00127507          --------------------------------------------------
Human_NR_103545.1           --------------------------------------------------
Chicken_TCONS_00023178      --------------------------------------------------
Chicken_TCONS_00017695      CAGCAAAATCTGTTGGCATTTAAGTGTGTAGATGACAAGCACCCTCCTGG
Cattle_TCONS_00025615       --------------------------------------------------
Mouse_XR_880905.1           --------------------------------------------------
Chicken_TCONS_00023179      --------------------------------------------------
Pig_TCONS_00129204          --------------------------------------------------
                                                                              

Pig_TCONS_00129205          --------------------------------------------------
Pig_TCONS_00129206          --------------------------------------------------
Pig_TCONS_00129212          --------------------------------------------------
Pig_TCONS_00129213          --------------------------------------------------
Pig_TCONS_00127506          --------------------------------------------------
Pig_TCONS_00127507          --------------------------------------------------
Human_NR_103545.1           --------------------------------------------------
Chicken_TCONS_00023178      --------------------------------------------------
Chicken_TCONS_00017695      TTTGTGTCTGAGTGGGCAGGCAGCACCCCAGTATATTTTCTGAGCTATTT
Cattle_TCONS_00025615       --------------------------------------------------
Mouse_XR_880905.1           --------------------------------------------------
Chicken_TCONS_00023179      --------------------------------------------------
Pig_TCONS_00129204          --------------------------------------------------
                                                                              

Pig_TCONS_00129205          --------------------------------------------------
Pig_TCONS_00129206          --------------------------------------------------
Pig_TCONS_00129212          --------------------------------------------------
Pig_TCONS_00129213          --------------------------------------------------
Pig_TCONS_00127506          --------------------------------------------------
Pig_TCONS_00127507          --------------------------------------------------
Human_NR_103545.1           --------------------------------------------------
Chicken_TCONS_00023178      --------------------------------------------------
Chicken_TCONS_00017695      GGAATGTTTTGGGTCATAACATAATGGGTAGGGAATGCTTGGAGACTGTG
Cattle_TCONS_00025615       --------------------------------------------------
Mouse_XR_880905.1           --------------------------------------------------
Chicken_TCONS_00023179      --------------------------------------------------
Pig_TCONS_00129204          --------------------------------------------------
                                                                              

Pig_TCONS_00129205          --------------------------------------------------
Pig_TCONS_00129206          --------------------------------------------------
Pig_TCONS_00129212          --------------------------------------------------
Pig_TCONS_00129213          --------------------------------------------------
Pig_TCONS_00127506          --------------------------------------------------
Pig_TCONS_00127507          --------------------------------------------------
Human_NR_103545.1           ----------GAGCCCCTCCGTCCAGCAGCCACCCCGTCTGGGAAGTGAG
Chicken_TCONS_00023178      --------------------------------------------------
Chicken_TCONS_00017695      GACTGTTCCAAACATCCTCACCAACAGAAATTGAGGTGTTGAACAACTGT
Cattle_TCONS_00025615       --------------------------------------------------
Mouse_XR_880905.1           --------------------------------------------------
Chicken_TCONS_00023179      --------------------------------------------------
Pig_TCONS_00129204          --------------------------------------------------
                                                                              

Pig_TCONS_00129205          --------------------------------------------------
Pig_TCONS_00129206          --------------------------------------------------
Pig_TCONS_00129212          --------------------------------------------------
Pig_TCONS_00129213          --------------------------------------------------
Pig_TCONS_00127506          --------------------------------------------------
Pig_TCONS_00127507          --------------------------------------------------
Human_NR_103545.1           GAGCGTCTCCGCCCGGCAGCCACCCCGTCCGGGGGGGAGGTGGGGGGGGT
Chicken_TCONS_00023178      --------------------------------------------------
Chicken_TCONS_00017695      GTCCAATGCTGGGCATCAGCAGCGAGGGGTCCACAGCACCTTGCAGGAGG
Cattle_TCONS_00025615       --------------------------------------------------
Mouse_XR_880905.1           --ACGACCTGACGTGTTGTTTTCTTTCATTTCTTCTTATTATTACTATGC
Chicken_TCONS_00023179      --------------------------------------------------
Pig_TCONS_00129204          --------------------------------------------------
                                                                              

Pig_TCONS_00129205          --------------------------------------------------
Pig_TCONS_00129206          --------------------------------------------------
Pig_TCONS_00129212          --------------------------------------------------
Pig_TCONS_00129213          --------------------------------------------------
Pig_TCONS_00127506          --------------------------------------------------
Pig_TCONS_00127507          --------------------------------------------------
Human_NR_103545.1           CAGCCCCCCGCCCGGCCAGCCGCCCCGTCCGGGAGAGATGGGGGTCTCGC
Chicken_TCONS_00023178      --------------------------------------------------
Chicken_TCONS_00017695      GTCCAGCTCTCCATGAAGCCCATCTCACCCACTGCCAAAGCAAATCTCTC
Cattle_TCONS_00025615       --------------------------------------------------
Mouse_XR_880905.1           CCGCCCTTTTTAAGCGAAGCTATTTTCTGAGCCAGAGAACTCCTTTTGGG
Chicken_TCONS_00023179      -----------GAACATCGTGCCCTTCCCATCTCAAGAGGAGACCATCAG
Pig_TCONS_00129204          --------------------------------------------------
                                                                              

Pig_TCONS_00129205          -----------------------GTTGCTGGGTT----GTGTTTTCTGAC
Pig_TCONS_00129206          -----------------------GTTGCTGGGTT----GTGTTTTCTGAC
Pig_TCONS_00129212          -----------------------GCTTCAGGGGCAGAAGGACCAGCCGCC
Pig_TCONS_00129213          -----------------------GCTTCAGGGGCAGAAGGACCAGCCGCC
Pig_TCONS_00127506          --------------------------------------------------
Pig_TCONS_00127507          --------------------------------------------------
Human_NR_103545.1           CATGTTGTCCAGGCTGGTGTTGAACTCCTGAGTTCAAGTGATCCTCCTGC
Chicken_TCONS_00023178      --------------------------------------------------
Chicken_TCONS_00017695      AGTAGTTCAGAACTGAATGGGAAATGACAGGAAGAACCAAAGTTTGGATG
Cattle_TCONS_00025615       ------------------------------------------GCTCCGCT
Mouse_XR_880905.1           GGTGGTGGTGATGGTGTTTAATTTGTTTAATGTGTCTTTGTAAAAGCAAA
Chicken_TCONS_00023179      TAAGGTGCCGTGGTTCCCCAAGATCAGGTTGCACGACGGGTCTTTTTGTG
Pig_TCONS_00129204          -------------------------------------------------G
                                                                              

Pig_TCONS_00129205          ATAAGCCCTAGAACACGAGTCATCTCCTTGGCACCTTGCTGGTGAATCAA
Pig_TCONS_00129206          ATAAGCCCTAGAACACGAGTCATCTCCTTGGCACCTTGCTGGTGAATCAA
Pig_TCONS_00129212          GCAGATCCTGCTGAGCGTCCAGAGGCGAAGGAGCCTTGCAGGGAATGAGG
Pig_TCONS_00129213          GCAGATCCTGCTGAGCGTCCAGAGGCGAAGGAGCCTTGCAGGGAATGAGG
Pig_TCONS_00127506          -------------------------------------------GGCACCG
Pig_TCONS_00127507          -------------------------------------------GGCACCG
Human_NR_103545.1           TTTGGCTCCCCAAAGTGCTGGGATTACAGGGAGCTTCACAAATCATAC--
Chicken_TCONS_00023178      ------------------------------GCTTCTTTCAGATGGCAGAG
Chicken_TCONS_00017695      TCTCCAGCACAGAGATATTCCGACCATCACGTTGCATTCCACTGCCAATA
Cattle_TCONS_00025615       TTCCTACGTCCAGCCAGCTGGGCCTCCGCGCGGCCCTCCGCCCTCTGTCC
Mouse_XR_880905.1           TAATTCGGTAGAGAAAGCGAGGTCGTCAGGAAATTGAATGTGTTTTGTCT
Chicken_TCONS_00023179      TACCTTTTCATTCCTTCTGACAAAACCTGAGCGGAGTCTGAGGGAAAGCA
Pig_TCONS_00129204          ATGGTTCTCGCAGAACACGTTGGCTCGACGCAGCCCGAATGGAGACATCC
                                                                              

Pig_TCONS_00129205          AGCTGTGTGTAGCCTTGGTTGA-AGAATCAAATGTA---------TGGAC
Pig_TCONS_00129206          AGCTGTGTGTAGCCTTGGTTGA-AGAATCAAATGTA---------TGGAC
Pig_TCONS_00129212          AGTCTTGCGTACGCTCTGCAAATAGCGTTGGGCAAA---------CAGGA
Pig_TCONS_00129213          AGTCTTGCGTACGCTCTGCAAATAGCGTTGGGCAAA---------CAGGA
Pig_TCONS_00127506          AGTGTGACCTGGTTCCGGCTCA--GTCCCAGGT------------TGGGA
Pig_TCONS_00127507          AGTGTGACCTGGTTCCGGCTCA--GTCCCAGGT------------TGGGA
Human_NR_103545.1           ATTAACCAGAGCTCCTGAAACAGAAGGCCAGACG------------GGAC
Chicken_TCONS_00023178      ACCAGCTTCTGATACTGAAGTTTCACTAAAACCAAT---------GGCAG
Chicken_TCONS_00017695      ACCAGCGTGCAAATCCCATTGAGCACTGCATGCGGAAT-ATGTGGTGATG
Cattle_TCONS_00025615       GGGGAAGCTGTCCTCTGGAAGAACAAAACAGGCCTTC--------CAGAA
Mouse_XR_880905.1           CCAGCCAAGTTTCCCTTGAGTGATTTCGTTTGCTTTCT-GTCTGGCACAG
Chicken_TCONS_00023179      ATGCACCCGGAGGACTGGAGCCATCTTCAGCCTGGAGCTGTTAACCACAA
Pig_TCONS_00129204          CGGTGACCAGGCAGCTGGAGGTGCCTCCCGGGACGGC--------TGCAG
                                                                              

Pig_TCONS_00129205          TTGCACGAATGTAAAAGCCTCCTCCAG-CCT-TATAAATAATGCTCCGTC
Pig_TCONS_00129206          TTGCACGAATGTAAAAGCCTCCTCCAG-CCT-TATAAATAATGCTCCGTC
Pig_TCONS_00129212          CGGCAGGGACGCGGGGAC--CCAGAAG-GCC-AGCAGACA-CACGCCGGC
Pig_TCONS_00129213          CGGCAGGGACGCGGGGAC--CCAGAAG-GCC-AGCAGACA-CACGCCGGC
Pig_TCONS_00127506          -AGAAAGAGCGCTTAGTTCTCCAGGCC-GCC-ACCAGGACGCGCACCCTC
Pig_TCONS_00127507          -AGAAAGAGCGCTTAGTTCTCCAGGCC-GCC-ACCAGGACGCGCACCCTC
Human_NR_103545.1           ATATTACAGCAGGAACTGGCTCACCAC-CAT-CCAGGGTCCCGCATCCCA
Chicken_TCONS_00023178      CAATGTGAATGTGCACCCATTGAGAAA-TTGGCCCCAGTCACGTGTTTCC
Chicken_TCONS_00017695      CACTGGGAACACACAGGTTGTCACAGT-CCTGTACTTAAGAAGAGCTTGA
Cattle_TCONS_00025615       TGATGCTAACGCGAGGAGA-AAATAGG-ATTAGGCAAAAGTATCAGCAAG
Mouse_XR_880905.1           CAGCCTCTGCACTGGGACCTCCAGGCCCGGCAGACAGGAAGCCTGCCCAC
Chicken_TCONS_00023179      CTGAGCTGGCACAGAGCAC-ACACCCCAGCTGAACAGAAACCAGGCTGTC
Pig_TCONS_00129204          CCACGTCGCCAAGGCCCCAGCGCGCCCCTCCTCCTTCTCGGCTCACTCGC
                                                                              

Pig_TCONS_00129205          TCAAATGCGCT---TCTTACAGCACACCTT-TCAGAACC---AGTTCAGA
Pig_TCONS_00129206          TCAAATGCGCT---TCTTACAGCACACCTT-TCAGAACC---AGTTCAGA
Pig_TCONS_00129212          C----TGCCAC---GCTGGCAGCTGTGTTC-CAGGGACTCA-GATGCTGA
Pig_TCONS_00129213          C----TGCCAC---GCTGGCAGCTGTGTTC-CAGGGACTCA-GATGCTGA
Pig_TCONS_00127506          G-----TTCTT---TCTAGACGCGCATTAT-TTGGCACC----TTCTTGT
Pig_TCONS_00127507          G-----TTCTT---TCTAGACGCGCATTAT-TTGGCACC----TTCTTGT
Human_NR_103545.1           GGAGGCTGTTTAAATCAACACACAGACTATGCAGGTGTCTT-TCCCCCAG
Chicken_TCONS_00023178      TGAAATCATCT---GCTTAGAATAAAGGTTTAATGCCCCAT-CTCCAACC
Chicken_TCONS_00017695      AATCTTCCCACTGTGATGAAAACGCTGTTTCATGTTATCACCATTCCTTA
Cattle_TCONS_00025615       GTAAGTCGGAT-----TAACAGCAAGGTTCAATACATTTTGGCGTTCCTG
Mouse_XR_880905.1           CGAGCATCTCTTCACTTTGGGGGTCAGCACCCCTCAGCCCAACCACCTAG
Chicken_TCONS_00023179      TGAGCCAAAGCAGCTTAAGCAGCTCCTAGCAAAGGATGCTCAAGTCCAGC
Pig_TCONS_00129204          CTCCTTCCCTCCCTCTTGCTGGCATAACACTTAGCCACGAAGCCCTACGA
                                                                              

Pig_TCONS_00129205          TCAACCACAGACTTG---CAGAGA----CAAGCCTCACACACACGCTGCA
Pig_TCONS_00129206          TCAACCACAGACTTG---CAGAGA----CAAGCCTCACACACACGCTGCA
Pig_TCONS_00129212          GAAACTCCCAAATTC---CTGGGAACCACAAACTGTTAACACACCCCGGG
Pig_TCONS_00129213          GAAACTCCCAAATTC---CTGGGAACCACAAACTGTTAACACACCCCGGG
Pig_TCONS_00127506          CCCGCCACC--TCTC---CTGCTC----TAAATCTTCGAGCCAAATTCAG
Pig_TCONS_00127507          CCCGCCACC--TCTC---CTGCTC----TAAATCTTCGAGCCAAATTCAG
Human_NR_103545.1           CGAACTTCCCAGCTC---CTCGGTGGGAGGGTCTAACCTGCCCTCTCCCC
Chicken_TCONS_00023178      TAAACCTCCCCTGTC---CCAGTTT---AAAACCATTTCCCCTTGTCCTA
Chicken_TCONS_00017695      TGAAGCACTGAAATGAAGCAACGTTTGTGGGAAGAAACAGAAGTTTTATT
Cattle_TCONS_00025615       TACAGTTTTTAATTCTA-CAAAGGTATACGTTTCCCTTCCCTGGTTTTAT
Mouse_XR_880905.1           GTAACTACCCTCTGGAAGAACAGGAAAAAACGTGGCCTTGCAGATTCATT
Chicken_TCONS_00023179      CAA--CACTGCACTGAAGTAGATGAAGACAGATCACAAAGCCATTTGACT
Pig_TCONS_00129204          GGAAGCTAAGACACTC--CTGACTCGCAGGAATGCCACCCTGCTGCCAAC
                                                                              

Pig_TCONS_00129205          GGAAGGAGCCTAACCC-ACTGAGCCAGGGATTGAATC--TGCAACCTCAT
Pig_TCONS_00129206          GGAAGC------------CTGGGCCGGGGACTGAACCCCTGCCACACCAG
Pig_TCONS_00129212          GGGTGCAGGGGAA----GGAGGGTTTTGCAACACGCTCCGGAAAAACATG
Pig_TCONS_00129213          GGGTGCAGGGGAA----GGAGGGTTTTGCAACACGCTCCGGAAAAACATG
Pig_TCONS_00127506          AGGTGAATTTTGC-----CTTCTCTCTAGAATGTTCTCGAAGAAATCCCG
Pig_TCONS_00127507          AGGTGAATTTTGC-----CTTCTCTCTAGAATGTTCTCGAAGAAATCCCG
Human_NR_103545.1           AGTGCGATATTTCATG-TCACCTTCTGGGAACTGCCTGGCTGTGGCTCGA
Chicken_TCONS_00023178      TCACTA-----------TCCACCCTCATAAACAACCGTTCAGAGTTTCTG
Chicken_TCONS_00017695      AGATCAACTGGAGTGATTGCGGACAGCCCCACAGCCTTTGGGGACTGCAG
Cattle_TCONS_00025615       TTAAAGAGGCTGTTTGTTTGTGCCCAAGAGGTAGACGAGCGATAAGGCTC
Mouse_XR_880905.1           GTAGAGAGAGGAGAAAATAGGATTAGGCCGAAGTACGAGCAAGGGTCTTG
Chicken_TCONS_00023179      GCTTCCACTAAAAA---CAGAAGCTCCTAGAAGCCCAAGATATACATTTA
Pig_TCONS_00129204          GCCGCAACA---------CACACCCTTCACGGCCCCTGGGTATAACTGGA
                                                                              

Pig_TCONS_00129205          GGTTC----CTAGTCGTTTC-CACT----GTGCCGCGAAGGGAACTCCCA
Pig_TCONS_00129206          CGACC----TGAGACGCTGC-AGTG----GAAACGC----TGCACCCTTA
Pig_TCONS_00129212          CACTT----TCACATAATGC-ACCTTTTCACGGCACCCCGGAGAGGGAGA
Pig_TCONS_00129213          CACTT----TCACATAATGC-ACCTTTTCACGGCACCCCGGAGAGGGAGA
Pig_TCONS_00127506          AAGAC----TCGTCTGATTC-CATCCGAGCCCGGGTCTTCGCAGTCCG--
Pig_TCONS_00127507          AAGAC----TCGTCTGATTC-CATCCGAGCCCGGGTCTTCGCAGTCAGCA
Human_NR_103545.1           CGCACGG--TGATGGGGACC-TCACCACTGTCCTGCCCATGTGTCAGAGG
Chicken_TCONS_00023178      TTTCCATCTTGGAACAACATGCCTTTTCCATCTTCCTGCCTCACCATGCA
Chicken_TCONS_00017695      CTTTCCGAGTGCTGCTAATGGCAATGCAGATGTTTTTGCATTGGCACAGG
Cattle_TCONS_00025615       TGTGTGGAATTGGAAACATATAACCTT--GCAAAATGACCGTTTTGTGGG
Mouse_XR_880905.1           TCTAGTAGCCCAGGATGGTCCTAGGAGAAGATGGTTCCCCATGGGATTTG
Chicken_TCONS_00023179      AGTACAGTATACATTTAAGTACAGTAAAGCTGAAGGCTTTTTGTTTGCAT
Pig_TCONS_00129204          ATCAAAAAGTCAGATGACAGCAAGCGCTGGTGAGGAGGAAGAGAACCCAG
                                                                              

Pig_TCONS_00129205          --AATTTCTTTAAACTAGGGAAAACG-----TGAA-GTTTAGAAGCCCGC
Pig_TCONS_00129206          --ACTTGACACACCCCAGGGCACACC-----CATATATTCTTATATCCTC
Pig_TCONS_00129212          --GGCTCCTGCGCCCT-GACCTCACC-----TACACCCCGACCACGGTGC
Pig_TCONS_00129213          --GGCTCCTGCGCCCT-GACCTCACC-----TACACCCCGACCACGGTGC
Pig_TCONS_00127506          -----GGGTGTGGG---AGCGGAGCC-----TTTG--TTCGCCGGGGC-C
Pig_TCONS_00127507          --GACGGATTTGCC---AGCCGGACC-----CCTG--AAGCCAGGTGTGC
Human_NR_103545.1           --AGGAGCAGAGGCACAGAGAGACAC-----CCAGAGAAGATAGCCATGC
Chicken_TCONS_00023178      --TTCTGGTGTCAGCGTAGATAGTTC-----TGTTTGTTTCTTACTCT-T
Chicken_TCONS_00017695      CTGCCCAGAGACACTGTGGATGCCCCATCCCTGGAGGTGCTCAGGGCCAG
Cattle_TCONS_00025615       ATAAAGGCTTAACGCTCGGTGAACACG----CAGAAAAAGCTCAGCGCTG
Mouse_XR_880905.1           CTAATGGCATAGGTAGAGTTAACTGC-----TAAGAAACTCTGGATTCAA
Chicken_TCONS_00023179      TTTCAAGCTGCTATCATGCCTAATTCA---CACAGCATTTAGCAATTCAT
Pig_TCONS_00129204          AAGCTTCCCGCGCCGCTGCTGGGGAT------GGAAAAGGGTCCGGCTGC
                                                                              

Pig_TCONS_00129205          GGGGAGAAAGGTTTTGAGGTGCACGCGAGACAGGT--GCAGCCTC--TC-
Pig_TCONS_00129206          TGTGAGGGAGTTT---------ATGCGAAAATGCT--TCAAACAC--TGG
Pig_TCONS_00129212          TTCGGCAGCGGCCGGCCGGCCGGGGAGAAGCTGCG--ACAGTCTTAGCGA
Pig_TCONS_00129213          TTCGGCAGCGGCCGGCCGGCCGGGGAGAAGCTGCG--ACAGTCTTAGCGA
Pig_TCONS_00127506          TCCGACAAAGAAC----AGAAAGCTTGCTGATCGG--CCAGTTGC-CGGC
Pig_TCONS_00127507          ACCCCCGGCTGGT----GCCTGGTGCCCCTTCCCA--TCGTACCC-GAAT
Human_NR_103545.1           AACAGCAGAGGGGAGGCTGGAGCCAAGGACCCCCG--GGATTGCCGGCCA
Chicken_TCONS_00023178      GTAAGTTACTCACATTGCAATTGTTTTGCACTGCA--CCACTCATTTCCT
Chicken_TCONS_00017695      GCTGGATGTGGCCCTGGGAAGCCTGATGAAGTGGGAGTTGTCCTTGCCCA
Cattle_TCONS_00025615       GCCCTCTGACAAT---CCCATTGTTTGGGGCCTGAGCCCAGCGGTTTGGT
Mouse_XR_880905.1           GACAAGGGCAACA--CTGGAGGAGCTGTCACCTCAGCTAAGGGATCTGTT
Chicken_TCONS_00023179      CACTGCAGATAACA--GAGCACACCAGGAAGCAGTATGTTTACTCTGCAC
Pig_TCONS_00129204          ATGGAGGACAGTCCAACAGCTCCACAAACAATTCAAGGCAGAGCTAGCAG
                                                                              

Pig_TCONS_00129205          CGCACAGA-AGAGGGGCGAGG-ACGAGAGCTGGGTGGGGAAGTGAGAACG
Pig_TCONS_00129206          CAGTCAAG-AATGGACGGAGC-AATGGAATCGGACTCAGAGCTGAAAATG
Pig_TCONS_00129212          CAAGTGCA-CGCTAACGAAGCTGTCAAACCCAGAAGCAGAAATGGAATTA
Pig_TCONS_00129213          CAAGTGCA-CGCTAACGAAGCTGTCAAACCCAGAAGCAGAAATGGAATTA
Pig_TCONS_00127506          CTGGAAAA-TGACAATGACAAAGGCCCACCCTGCCACTTCATCGCAGAGT
Pig_TCONS_00127507          CCTGACAG-TGCCCACTGCGTTGGTTCCTCCAGGT-CGAGCCCGCAACTG
Human_NR_103545.1           CACCAGAACTGGGCCAGGTGCAGGGCGATCCTCCCTGCAGACTTCAGAGG
Chicken_TCONS_00023178      TATCTTCATTTTTTTCCCCCTGAATAAATGAACATTAAATGCAGTAAGCT
Chicken_TCONS_00017695      TGGCAGGGGTTGGATCCAGATGGGCACTGTGGTCCCTTCCAACACAAACC
Cattle_TCONS_00025615       CTGAAAGCGCCAAGTTCATGACATTTCAAAGAGAAACGATACTGGGAGTC
Mouse_XR_880905.1           CCCAGGGATCTGCCTATAACACAGCCTGTGGAT-TGCTCTGGAGCTAATG
Chicken_TCONS_00023179      TGTCCATATTTCGTTTCAAATTATGAATGTTGCTATCTTGGAAGACAATG
Pig_TCONS_00129204          GTGGCCAG-CAGGTCCAGCCCCAGCAGGTCCACCCGAGACGTGAAAACAC
                                                                              

Pig_TCONS_00129205          AGGCGTGCTCCCTGGGTGTCAGCCAAGAGAGGATGGAG-CCTTCACCCCA
Pig_TCONS_00129206          G--------CCTTCGGCGGCGTCTGATGACTTCTGGA--CCGTCTCCTGA
Pig_TCONS_00129212          ATTTTT-CTTCATTAATAGTATCCTAATTTGCATGATTAATATGTCATTG
Pig_TCONS_00129213          ATTTTT-CTTCATTAATAGTATCCTAATTTGCATGATTAATATGTCATTG
Pig_TCONS_00127506          GAAG-----CCCAG---ACTGTGAAGAGGCAGGAGAG---------AGCG
Pig_TCONS_00127507          GGAG-----CCTAGGAGAGTACCCACTTTCCTCCTGG---------GACG
Human_NR_103545.1           GGGTGC--CCGCAGTGCAGAGACCACAGGGGTCCCCGCGCCGCCGGATGC
Chicken_TCONS_00023178      TAAATTAACTTTTTCTTTTTTTTTTCAGGGAAGACAACTTTACTGTATTG
Chicken_TCONS_00017695      GCTCTGTAGTTCTCTGATTCTATGATTTACCTTCCCAAGTCTTTCATTTT
Cattle_TCONS_00025615       GGGGGT--AGGAAGGGGGAGGGCCGGGTGGGCAGGAGAGACAAAATCCTA
Mouse_XR_880905.1           GCTAGACAACTTAAACATGGAAGTAAACAGCTTGGTGGCCTGGCGCTCTT
Chicken_TCONS_00023179      GCAATAGTGTTCTCCTCCCCAAGTCACATAGCAATAACACATACTTATGC
Pig_TCONS_00129204          GTCCACGCAGGAACTCACACACATGCGCGTCTGTGGAAGCATCACTTATC
                                                                              

Pig_TCONS_00129205          GAGACCGGAAGCAGCCACAGC-GGTTAATTCTGC---AGCC-ACCCCG--
Pig_TCONS_00129206          TGTTTGGGGAAACGGAAGTTC-AAAGAAGTTTAT---GACTTATTCCA--
Pig_TCONS_00129212          TCGATAAACACAGGCGGTTTC-GAATAAAAAAAG---CGCTGAACAAA--
Pig_TCONS_00129213          TCGATAAACACAGGCGGTTTC-GAATAAAAAAAG---CGCTGAACAAA--
Pig_TCONS_00127506          CAAGGGGAAGCAGAGCATCCC-GG----CACAGG---AGCTTGGCTCG--
Pig_TCONS_00127507          CAGGGGGTGCCCGGCGATCCT-GCAGTCCCCAGA---AACCCACCAGA--
Human_NR_103545.1           CCGAGGATGTGAGACTGTGCA-CCATCTGCCCGC---TGCCCGCTGCC--
Chicken_TCONS_00023178      TCAGCATTTTATGATTTCCTTTGCAGAAACATCT---GATTTGTTCCA--
Chicken_TCONS_00017695      TCTGTAATTTCTGGAACTGTAAAGCCAAACCAAG---CACTTGAATCATG
Cattle_TCONS_00025615       AAAGGAGATAACAAAATTTGACTCCTTGGCCCCC---GGTCTTCCTCG--
Mouse_XR_880905.1           CCTGTTGATGTGACTCTCTGT--GCTCACCTTGC---AGCAAGTCTCCTC
Chicken_TCONS_00023179      CACTTTCTTGGCAAAATAGCAAGACTTGCTCTTA---AACTTTATTAATC
Pig_TCONS_00129204          GGAGCCAACAGTGGACACAACAGCGTCCGTCCGCTATGACTAGATAAACA
                                                                              

Pig_TCONS_00129205          ---G--GCCAGGCCGGGGGGAAAGCGGCCGG----CAGTGGGGCT--GA-
Pig_TCONS_00129206          ---G--GGCGCGTGATGAGTGGCTGCGTCAG----AAGCAGAACTCAGA-
Pig_TCONS_00129212          ---AATGCCACCTGCTGAGCAAAAAGAATAAGACAAATCAATGCCTTGAC
Pig_TCONS_00129213          ---AATGCCACCTGCTGAGCAAAAAGAATAAGACAAATCAATGCCTTGAC
Pig_TCONS_00127506          ---G--GCGGGTCA---GACAGGGTGCCCTCG---CGCCCAG---CCTCC
Pig_TCONS_00127507          ---G--GGAGTTTACAAGGCGAGGCGGCCACT---GGTTAAAAACCAGCA
Human_NR_103545.1           ---ACGTCCGTGTGCTCGGGGCAGGGAAGAGCTCAAGCCAGTGACCTTGA
Chicken_TCONS_00023178      ---GGAAATCACATGCAGATACAGCGCTTCCCT--TCACAGCAACCAGAT
Chicken_TCONS_00017695      GAAGCGGCTGCACAGGAGGCACTAAATACTGACCATGTCAGAAGTGCTCC
Cattle_TCONS_00025615       ---GAGGCCCCCTTCAGAGCCCTTCAGACCAAG--TCCCTTTCTCAAGAC
Mouse_XR_880905.1           ACAAGGTGGTCATATTTGGCAGCTTGGTGGGAAGCTTAACAAGCTGTTCT
Chicken_TCONS_00023179      ---CAGGCTGGAAACCCTTCTAGAAGTTCATC---TTTCCATGTTCAGTT
Pig_TCONS_00129204          AAGTCTGGTGTTTCCAGATAATGGCACATCCTTCAGCCATAAAGAGGGAT
                                                                              

Pig_TCONS_00129205          GCTACCGAGCAGCAAACAGGAAGACCCTCCGTGTAGCA-AGCCTC--CCC
Pig_TCONS_00129206          ACATCTGATTCAGAGGCTGAACGGCCCCCGCAGCCACGCAGCCCT--TAA
Pig_TCONS_00129212          ACGGCTAGGTGAGCAGGAGG-CGACGTTGGAAATGCCTGGAGTAG--CCC
Pig_TCONS_00129213          ACGGCTAGGTGAGCAGGAGG-CGACGTTGGAAATGCCTGGAGTAG--CCC
Pig_TCONS_00127506          CAGTCACAGCTGAAGACAAGTGGAGG--GAGTTCCCATCTTGGCT--CTG
Pig_TCONS_00127507          GAGTGTAAGGTGGCCGCGGATGGGGCCTGGGTGGATCCCGTGGCT--CTT
Human_NR_103545.1           AAGAGGGAACACAGCTGAGAAACGTGTCAGATGCCCTTCCGGGCTGGCGG
Chicken_TCONS_00023178      GCATGTTTTGAATTGACACAGGCAGTTTATCCATATTCCTGGACTG-CTA
Chicken_TCONS_00017695      ACGTCTTCCCCATGTCTGGGTACATCCCGCCAGCCCCTTTGAATTGAATC
Cattle_TCONS_00025615       ACATCTGCACTGGGAGCCGGGCTGAT---GGAGTCAGCGTCGCCAGGGGC
Mouse_XR_880905.1           TTGGGACTCTTACCAGCAGCTGCTGTCCGGGTTGGGTCTTGAACG--CCC
Chicken_TCONS_00023179      TAGAATTTTTTTTAATACCACTGAGT--ATGCATGACTGAGTATTAGTTA
Pig_TCONS_00129204          GATGCAGCTCTGGTACCGGGTACAGTGCGGAAGAACCTTGAAAACA-CTG
                                                                              

Pig_TCONS_00129205          CGCCC-CGCACTGTGTTGCTTCCCAGGGATAAGACATG-GG-AAAGCTGA
Pig_TCONS_00129206          AACCA-CACGC-ACACAGGCCTCCTGTAAAACGGCCTA-GT-AAAGGACA
Pig_TCONS_00129212          CGTCC-CCGGGGCGATGGGACGTGGAGGTGGAGGCAAA-GC-GTGCTGGA
Pig_TCONS_00129213          CGTCC-CCGGGGCGATGGGACGTGGAGGTGGAGGCAAA-GC-GTGCTGGA
Pig_TCONS_00127506          TGCTA-ACGAACCC--GACTCGTGTCCATGAGGACGTGGGT-TCG-----
Pig_TCONS_00127507          T-CTA-CTGCACTCTTATCTCAATCTTCTGGTGGTTTACGT-TTTGGTCA
Human_NR_103545.1           CGCTGGCTGCACATCTGTCTGGAGTGCGTGGATGCCAGAAG-TCACTGTC
Chicken_TCONS_00023178      AGCAC-TACTTTCAGCAACTCTCAGGGCTAGAACTCATTCC-CTGGGAAA
Chicken_TCONS_00017695      AGAGAAGAATGCTCCCAGCTTTCAGCTCTGGAAAGCAGTGTACTGGGGAG
Cattle_TCONS_00025615       TGCAAGGTGAAGGTGTGAAAAGATGCTCTAATAAGCACTGTGGAAGCTTC
Mouse_XR_880905.1           TGATAGAAAGGAAGGCCTGGCAACGCCAGAGGGACTTGAACAGTGAAAAA
Chicken_TCONS_00023179      TGCAA-CCATAACAACTGTCCTTTTCAAGGAAGATTCCTCTCATAGCTCA
Pig_TCONS_00129204          TGCTGGTGACAGCCAGGCACAAAAGACGATATAGACTGGATCCCTCTATT
                                                                              

Pig_TCONS_00129205          CGGCTTTTTGCAAAA-GATGAAAACCCATGTTTTATGGAGAAGAGACTCA
Pig_TCONS_00129206          CGAATACACGGAAGACGACTCGTGGACACAGTCAAGGGAGGA---ACTGA
Pig_TCONS_00129212          CGTTTCCGTGGAGGG-ACGGAGGCTCCTCGGGCGCGTCAACATGGGGCAA
Pig_TCONS_00129213          CGTTTCCGTGGAGGG-ACGGAGGCTCCTCGGGCGCGTCAACATGGGGCAA
Pig_TCONS_00127506          --------------------------------------------------
Pig_TCONS_00127507          CGTACGTGTCATCCTGTTCTCAGACTTTCGTTTTCAGCAATCTGGAAAAA
Human_NR_103545.1           CATGGG-GTGACAGCGCAGCCTGGAGCTGATGAGAGGCTGGGTGCGCGCT
Chicken_TCONS_00023178      TTTCTTTCCTGATGA-ATCTTCAAGATTTACCAGCAGGAGTGCAGATCTG
Chicken_TCONS_00017695      CAAATGTGAAAATAAATGATGGCTCTAAAATGAAAACCAGCAGGACCTAG
Cattle_TCONS_00025615       CAGGACTATTAGCAAAGCCCGAAGCCATTAGCACAAGCT------CCCAT
Mouse_XR_880905.1           GACATACCCAAAGCAAAGCCAGGGTCCCAAGGAGGAGCAGAAAATAGAGG
Chicken_TCONS_00023179      GCGCTCAGGCTTCACTTGCCTGGCTCCTGCTGGTGGGAGTGATGATGCGG
Pig_TCONS_00129204          CCTATGAAATTCCAAAACAGGAAAATCTATAGAAACAGAAAAGAGAGGCG
                                                                              

Pig_TCONS_00129205          AGGCAGCCCTGCCGCGC--G-GCCGGCCTTCTCGGCTGGGAGGCTGGGAA
Pig_TCONS_00129206          GAGAAATCCTGCTGTCC--C-GACATTCCTCTCTGTCAAAGGCGAGATAA
Pig_TCONS_00129212          CATCAGACCTGCCAGACAAG-GCCACTCCTGGCTGCTCCGGGCTCCCTCC
Pig_TCONS_00129213          CATCAGACCTGCCAGACAAG-GCCACTCCTGGCTGCTCCGGGCTCCCTCC
Pig_TCONS_00127506          --------------------------------------------------
Pig_TCONS_00127507          AGGCC-CTCAGCCTCAGTCG-TCCGTAACCTCCCGTTACATGCAGCTTAA
Human_NR_103545.1           GCACGTCTCCAGCAGGTCCC-CACAGCAGGCTCTGCTGCAGGCATCTGGG
Chicken_TCONS_00023178      AGATAAAACGACCCATCTT-------------------------------
Chicken_TCONS_00017695      CCTTGGGCAAGGGAGGTTCA-TGCAGCACAATTTGCTATGTTAACCTCAA
Cattle_TCONS_00025615       TGTCTGCACCGCCCGGC--A-AGAAGAGATTTTTGTCAAGGTCTACGTGA
Mouse_XR_880905.1           CTGGAACCTGTGACTGTCAA-CTTGTCGGGTCTTGAATTACAGGATCTAA
Chicken_TCONS_00023179      GGATATTTGTGCATTGCTGGCTTTGGGATACCCTGATAGGTGGTGGTGGT
Pig_TCONS_00129204          TTCCCGCTGTGGCGCAAGGGGTTCGGTAGTGTCTCTGGAGCACTGGGACT
                                                                              

Pig_TCONS_00129205          GC-----TGTTCCCTACG--CAGAGT--AAGCGCGGCTG----TGATATT
Pig_TCONS_00129206          GGGA---TATTCCGAATT--AAACATTCAATTTTCCCTG----CAAGCGT
Pig_TCONS_00129212          TCCC---CTTGCCCTGCCGCCAGAGCAGCCATATTATTT----------C
Pig_TCONS_00129213          TCCC---CTTGCCCTGCCGCCAGAGCAGCCCCCTGGCTCGGGCCCACAGC
Pig_TCONS_00127506          --------------------------------------------------
Pig_TCONS_00127507          GAAA---TAGATTACATACAGC----------------------------
Human_NR_103545.1           CGGAACTGAGACTGGACAGACCGAGGCTGCCAGCAGAGGGAGGGGCAGGA
Chicken_TCONS_00023178      --------------------------------------------------
Chicken_TCONS_00017695      GCTCAGCAATAAGGCATGTTTTGCAAATAGGACAGGGTGATGCCAGCTGT
Cattle_TCONS_00025615       CATTTGTTACTTTA------------------------------------
Mouse_XR_880905.1           GAGACTAACCTCTGGGCATACATGGAAAAATGTTTCTAGATTGAATTAAC
Chicken_TCONS_00023179      GGGATTCAAAACGTGACCCTCATACTATCTTGGACATCTCACATCCTCTG
Pig_TCONS_00129204          CAGGTTCAATCCCCGGCCCTGCACAGTGGGTTAAGGAGCTGGCGTTGCTG
                                                                              

Pig_TCONS_00129205          CTCTCC--------------------------------------------
Pig_TCONS_00129206          CTCGTGTCTGAAACCCATTGACTTAAAACATATTGGAGCTTTGGAAGAAA
Pig_TCONS_00129212          TTTATTTTTTATTCTTATTACTCGAGGGGATG----ACTTTTTAAGATGG
Pig_TCONS_00129213          TTCCTGTCACGTTGTGCCACCTGGAAGGGACACAGTGGCCTCTGACACG-
Pig_TCONS_00127506          --------------------------------------------------
Pig_TCONS_00127507          --------------------------------------------------
Human_NR_103545.1           GGCCTGTCCCAGGGAGGCACAGAGGGGGTGCGGCAGGGCCTCCCCCAGCC
Chicken_TCONS_00023178      --------------------------------------------------
Chicken_TCONS_00017695      TATTCCTTTTGGAAATGAGGGCGATGGGGAGAGGATTTTGCCTGTTCAGA
Cattle_TCONS_00025615       --------------------------------------------------
Mouse_XR_880905.1           CGAGGTTGCAAGGCCCTCTCTAACTGGGTGACACCATCACTGTTGGGACC
Chicken_TCONS_00023179      TGTAGACTTCAGCTGCTGCTCTTGGAGGCTATGTGTCTCCTGCATCAAAT
Pig_TCONS_00129204          CAGCTGCGGCATAGTTCAAAACTGCAGCTGGGATCTGATCCCTGGCCTGG
                                                                              

Pig_TCONS_00129205          --------------------------------------------------
Pig_TCONS_00129206          TGCACTAGAAGCAGAAGTAGTTTACATCAACTATAAGTTTAAGCCATAAT
Pig_TCONS_00129212          TGAGACAGCTCGCTGGGTCCTTCAGGGTCCCCTCTGCTCCTAGAAGCCCT
Pig_TCONS_00129213          TGTGGGGGCAGAGAAGGACAAG-AGCGCTCCCTGTCCTGCTTGCTGTCCT
Pig_TCONS_00127506          --------------------------------------------------
Pig_TCONS_00127507          --------------------------------------------------
Human_NR_103545.1           TCTCCCTCGCCTGGCACCCCCACCTTCCCTCCTTTCCTCGTGATCGCCTT
Chicken_TCONS_00023178      --------------------------------------------------
Chicken_TCONS_00017695      AAGAAGAAGATCCTGACATTTCTGCATAAGTTGCAATGGCTTTCCATGGA
Cattle_TCONS_00025615       --------------------------------------------------
Mouse_XR_880905.1           CAAAGAAGAAAGCAGACTGAGAACCAGCATTCATTACTCTCTGATTCCTG
Chicken_TCONS_00023179      TTTCAGCTTCACTGGAATGCCTTCAAAAACCTGGGGTGCTAAATATTATG
Pig_TCONS_00129204          GAACTCCACATGCCACTTGGCAGCCAAAAATGAATAAAAGGAGAGGGAGA
                                                                              

Pig_TCONS_00129205          --------------------------------------------------
Pig_TCONS_00129206          ACAATATTTACTATCCAACATAGCACCCAGAACGTCGGGTAGGCGACCGC
Pig_TCONS_00129212          CGTGGGGGGTAAGCTGCAAGGACCACCCCTGGCCCGGCCTCGGCCTCCAG
Pig_TCONS_00129213          CTCGCCTGGTGAGTTACA--GACCGACTCTG--CGAACCTCAG-------
Pig_TCONS_00127506          --------------------------------------------------
Pig_TCONS_00127507          --------------------------------------------------
Human_NR_103545.1           CCCTTCCCTTTCCTTTCTTCTTCCCTTCAGAAGGAGGAGCTGTGGGCAGA
Chicken_TCONS_00023178      --------------------------------------------------
Chicken_TCONS_00017695      GGTTGTGTTTCTGGGTGGTCTGACTTGCACT-CCCCTTGTTGGCACTGTA
Cattle_TCONS_00025615       --------------------------------------------------
Mouse_XR_880905.1           ATTATGGATGCAATGTGACCATCTACCTCAAGCCCGTGCCACCATGTCTT
Chicken_TCONS_00023179      GTAGCTGTCTGTGTTTCTCAGCTGGGTCCCACCAGGAGAATTGCTACTCC
Pig_TCONS_00129204          GACTGGGATGAGGAGCCGTCTCAAGCTTGGGAGTGGCGGCTGGGAGAGTG
                                                                              

Pig_TCONS_00129205          --------------------------------------------------
Pig_TCONS_00129206          A--GAAGACTTGTGCCAAGACAACGCCCCGAACAGATGGTCGAAGGCGGT
Pig_TCONS_00129212          ACCGGCCACCAACCCGGCAGAGGTGTGGTGGGATGGATTTCTCCCTCGTC
Pig_TCONS_00129213          ---GGCCGCGGGGGCGGCGCAGCTTCCTCAGAATGTGACTCTTGCT---C
Pig_TCONS_00127506          --------------------------------------------------
Pig_TCONS_00127507          --------------------------------------------------
Human_NR_103545.1           GGGACTTTGGAAAGCATGGCGTTACTTACCTTTCACACCTCTCAGGGCTT
Chicken_TCONS_00023178      --------------------------------------------------
Chicken_TCONS_00017695      TTTGGCTCTGACAGCAGTGGAATTACAGGAAGATGGGTCTTTTTTAAGAT
Cattle_TCONS_00025615       --------------------------------------------------
Mouse_XR_880905.1           CCCTGCCACAATGAACAGTATCCTCAAACTGTGAGTCAAAATAAACTCTT
Chicken_TCONS_00023179      ACAAGGTTGTATTTTTAAGTTTCTGTTGAGTAAGGACCCACTTGTACCAT
Pig_TCONS_00129204          GGGTGAGGGGCGGATAAGGGAAACTCTAAGGCACACAGAGCTTCCTCGTG
                                                                              

Pig_TCONS_00129205          --------------------------------------------------
Pig_TCONS_00129206          GCATCTTCT--GGGACCTTTCAGGAAGGCAAATGCCAGGGCCCCCTTCTC
Pig_TCONS_00129212          TCGCAGAGC--CCTGACAAGCACGATGCTCTCCAGCAGGAAGAGGACCCG
Pig_TCONS_00129213          TCGTGA-----TTTAAAAGGCAT--TCATTAGCTTCAGAGACCCGAGGTG
Pig_TCONS_00127506          --------------------------------------------------
Pig_TCONS_00127507          --------------------------------------------------
Human_NR_103545.1           ACGCCATCC--TCCTGCGAATGATGAAAGACATCATCCCTGCCTCCAGCT
Chicken_TCONS_00023178      --------------------------------------------------
Chicken_TCONS_00017695      AATTTCTTT--CTTCCTTTCTTCTGTTTCTTTTTTTTTTTTTCAAATATT
Cattle_TCONS_00025615       --------------------------------------------------
Mouse_XR_880905.1           CTTCCCTTA--AGTTGTTTTTGTCAACTGTTTTATCACAACAATGAGAAA
Chicken_TCONS_00023179      AGTAGGTCT--CTCAGTCCAGTTGAATAAAGAGAAAGTAAAAATGAAGCA
Pig_TCONS_00129204          GGGTGATGAAAACATGCTGACATCGACTGCGGTGATGGTTGCACAACTCC
                                                                              

Pig_TCONS_00129205          --------------------------------------------------
Pig_TCONS_00129206          TCGATGCGACAGGCTGAGGGCGGGCAGGGCCCAGAGACCTGCATTCGCAC
Pig_TCONS_00129212          TCC-TGGGAGGGGCAGGACCTGAGCACACAGCCCTCGTCCAAGGGTGCCT
Pig_TCONS_00129213          CTC-TTAAAACTTAAAAGCCTATCTCGATGATGAGTGTT-AAGAAAGCAC
Pig_TCONS_00127506          --------------------------------------------------
Pig_TCONS_00127507          --------------------------------------------------
Human_NR_103545.1           GGGCCTCGGAAGAGAGCACTGATTTACAGAACGGGAGCTTTCCCCTTAGC
Chicken_TCONS_00023178      --------------------------------------------------
Chicken_TCONS_00017695      TTTGAAGTACAGCTTGTATTAAAGCAGGTAATAATTAGATAGTGAAAGTG
Cattle_TCONS_00025615       --------------------------------------------------
Mouse_XR_880905.1           GTCAATTTATATAGAGCCACAGATTCACAGAACTACAAATCTGTATATCC
Chicken_TCONS_00023179      AAGACTTTGGGATCTGCCATGATGAAACAAAAAAATCTGATAAAAACAAA
Pig_TCONS_00129204          GTGGATATACTTAGAGCGACTGTGTACTTCAACGGGTGAGTTACACGGTT
                                                                              

Pig_TCONS_00129205          --------------------------------------------------
Pig_TCONS_00129206          GGTCTGTCTCCTCCCCCGTGGGGTGTTCCAAGGCCGGCTCAAGTTTGAGA
Pig_TCONS_00129212          GTTCCAGGCTGGCCCCCGGGGGCTGGGTCACGGGCAGTCCCGGTTACAGA
Pig_TCONS_00129213          ATTC-ATTTATAAAGACAAAGGCAGTGGCTTGGACAGCAAGAATCTGACT
Pig_TCONS_00127506          --------------------------------------------------
Pig_TCONS_00127507          --------------------------------------------------
Human_NR_103545.1           GTGGCCCCCAGGTCAGAGTTTCCCAGACGGAGGGCCTTGGAAGATTGGCT
Chicken_TCONS_00023178      --------------------------------------------------
Chicken_TCONS_00017695      CTGCGATCTAATGCTTAGATTATTACAAGTGCCTGAGGCAGTTCTTGGAG
Cattle_TCONS_00025615       --------------------------------------------------
Mouse_XR_880905.1           ACAGAACCACAGAGCCTCAGAGCTACAGAACCACAGATCCATAGATCCAT
Chicken_TCONS_00023179      GTAAAATCACAAAGACAGATTGTCCTGTTAGATGCCATCACTATCAG---
Pig_TCONS_00129204          TGTGAATGTTATCTCAATAAAGCTGTTAGAAAGTGGTCCCATCCTTCC--
                                                                              

Pig_TCONS_00129205          --------------------------------------------------
Pig_TCONS_00129206          ACCTCTGGCCTGATACAAAGGAGGTTTCTGCCTCAGGAAGCAAAGAGACA
Pig_TCONS_00129212          --CGCTGGGCTCCCAGCTCCAGGTTTTTCTC--CCCCAAGTAGGGTCTTT
Pig_TCONS_00129213          --TGGAAGATCCGTGGAAGGTGCTCTTTGAAAACCTTAAAAGTGACCGGT
Pig_TCONS_00127506          --------------------------------------------------
Pig_TCONS_00127507          --------------------------------------------------
Human_NR_103545.1           TCTCTCGGTGTTTCTGGCAGACCAGGCAGAAAGTGAGGGGCAGCTCGTGT
Chicken_TCONS_00023178      --------------------------------------------------
Chicken_TCONS_00017695      GTTTATAACAGACATAGAAATCAATGTTTAATGTCAAAAGTGATCCTGGA
Cattle_TCONS_00025615       --------------------------------------------------
Mouse_XR_880905.1           AGAACCACAGACCCACAGAGCCACAGAACCACAGATCCAATAGATCCATA
Chicken_TCONS_00023179      -----TAGTAGACCACTTGGACCCTTTTTCA-ACAAGAGTCAAACCAAAA
Pig_TCONS_00129204          -TCCCCGCCACGCAAGCCACCCAATCCCAGGGCCGCCCTGTGGCTCTGTC
                                                                              

Pig_TCONS_00129205          --------------------------------------------------
Pig_TCONS_00129206          AGCACTGCTCCCGTCGGGCATCTTC-CATGTACCTTCCCGGGGCCGGAGG
Pig_TCONS_00129212          GTCATGGGTTGCATCGTGTCCCCTC-CA-AATTCCTACATGAACATCTAA
Pig_TCONS_00129213          GTTCTTGACAGGCTGACACACGTTT-GAGAAATCCTTGTTGAGCCCT---
Pig_TCONS_00127506          --------------------------------------------------
Pig_TCONS_00127507          --------------------------------------------------
Human_NR_103545.1           TGGAAAGAGTTCGGGACACGCCGCCACCCGTGACCTCTCCTAGAGGTGAC
Chicken_TCONS_00023178      --------------------------------------------------
Chicken_TCONS_00017695      AGCTGTTTATTGAGAGTCATTTTTTAATATAAAGTACAAAGATTAAAAAA
Cattle_TCONS_00025615       --------------------------------------------------
Mouse_XR_880905.1           GATCCACAGATTCACAGACCCACAGATGTACAGATCCACAGATCTGTATG
Chicken_TCONS_00023179      GATTTCAACATGTTAACAAATGCTTAAGTACGTTGACCCAGACTTCCTGC
Pig_TCONS_00129204          TGATCAGCACCTGCTGGCCCTCTGAAACCTCCCATGTGACTGGTCCCCTC
                                                                              

Pig_TCONS_00129205          --------------------------------------------------
Pig_TCONS_00129206          ATACCCCTTCCCGGCCTGAATCCTCAACCACACGCGCGCCCACGAAAACC
Pig_TCONS_00129212          ACTCCCGGAACCTCAGAATGTGACCTTACAAGGAACAAGGCTCCGTGGAG
Pig_TCONS_00129213          --------------------------------------------------
Pig_TCONS_00127506          --------------------------------------------------
Pig_TCONS_00127507          --------------------------------------------------
Human_NR_103545.1           GGCATATGTGTGAGCAGAGGGAAGGCTCCGAGCAGCCCCGGAGGAAGTAC
Chicken_TCONS_00023178      --------------------------------------------------
Chicken_TCONS_00017695      ATGCTTTTATTCTTAGTTTTACTTTTAGTGGCAACTTGGGGAAATATACC
Cattle_TCONS_00025615       --------------------------------------------------
Mouse_XR_880905.1           AATGTACAGAATCACAGATTCACAGAGCCATAGATCCACAGAACCACAGA
Chicken_TCONS_00023179      TCGTATGCCTTATTTTCATGTGAAAAAGTAAGGGGCTGGTCTTGTTTTAC
Pig_TCONS_00129204          TCAGCCTGTGTGCCA-----------------------------------
                                                                              

Pig_TCONS_00129205          --------------------------------------------------
Pig_TCONS_00129206          ACAGGCGTCTCCCTGGTTACTACTGTCGT-CACGCA--------------
Pig_TCONS_00129212          ATGTCATTAAGATGAGGTCACCCTGCACG-GTGGCTCCTAAAGCAGTAAG
Pig_TCONS_00129213          --------------------------------------------------
Pig_TCONS_00127506          --------------------------------------------------
Pig_TCONS_00127507          --------------------------------------------------
Human_NR_103545.1           ACATGCGTGGCTTTATCTAACCAGACATT-TCCCTTGGAGTCCTTTCCCC
Chicken_TCONS_00023178      --------------------------------------------------
Chicken_TCONS_00017695      ATACCATCAGGGAGAAGTATTATCATAAAAGCTGATAGCAGAACTCTTTT
Cattle_TCONS_00025615       --------------------------------------------------
Mouse_XR_880905.1           TCCATAGAACCACAGATCCATAGATCCATAGATCTACAGATGCATAGATC
Chicken_TCONS_00023179      TGCCTTTGGTGTCAGATGTCCCACAGCCAGCTCTGATGGAAGACTTCTGT
Pig_TCONS_00129204          --------------------------------------------------
                                                                              

Pig_TCONS_00129205          --------------------------------------------------
Pig_TCONS_00129206          --------------------------------------------------
Pig_TCONS_00129212          ATCGTTGCTGATGGACAGCCTGTGGGAGAGAGGGTGGGCACAGAGGGAAG
Pig_TCONS_00129213          --------------------------------------------------
Pig_TCONS_00127506          --------------------------------------------------
Pig_TCONS_00127507          --------------------------------------------------
Human_NR_103545.1           CACGGAGGGTGGACTGACACCTCAGAACCCTGTGTTCTGGAGACCCTGGG
Chicken_TCONS_00023178      --------------------------------------------------
Chicken_TCONS_00017695      AAGATTCTTGATCCAAAATACTAGTTAAAACTGGAAGCTGCCAGTATACT
Cattle_TCONS_00025615       --------------------------------------------------
Mouse_XR_880905.1           TGTATATTCACAGAATCATAGATTCACAGAACCACAGCTATATCCACAGA
Chicken_TCONS_00023179      TGGCCCTGCAAGACGCAGTCAATGGAAGGAAGACCTTCTTCATCCTCAGG
Pig_TCONS_00129204          --------------------------------------------------
                                                                              

Pig_TCONS_00129205          --------------------------------------------------
Pig_TCONS_00129206          --------------------------------------------------
Pig_TCONS_00129212          GCCCAGAGACACAGGGGAAGTGCCATCCACCAGCCGAGGGGCCGAGACTG
Pig_TCONS_00129213          --------------------------------------------------
Pig_TCONS_00127506          --------------------------------------------------
Pig_TCONS_00127507          --------------------------------------------------
Human_NR_103545.1           GGGATCCTCCCTGGCAGCCCTGCGGGGAAACAGTCTCTGGGTGCAGAGCA
Chicken_TCONS_00023178      --------------------------------------------------
Chicken_TCONS_00017695      GAAAGTCAATATTCCCCCAGTTAGTGTTATGCTGTGCTGAATTCTTACAG
Cattle_TCONS_00025615       --------------------------------------------------
Mouse_XR_880905.1           TCCACAGATCTATAGAACCACAGATTCACAGAACCACAGATCTATAGATC
Chicken_TCONS_00023179      AAGCTCTA------------------------------------------
Pig_TCONS_00129204          --------------------------------------------------
                                                                              

Pig_TCONS_00129205          --------------------------------------------------
Pig_TCONS_00129206          --------------------------------------------------
Pig_TCONS_00129212          CCCGTGGCCTCCAGGAGCCAGGAGGGGGCCTGGCAGAGATCCCGGCTCCG
Pig_TCONS_00129213          --------------------------------------------------
Pig_TCONS_00127506          --------------------------------------------------
Pig_TCONS_00127507          --------------------------------------------------
Human_NR_103545.1           GCGGTGCCTGTGCTTTTTGTGTTTATGAGTCACTCATCGAGCAGTCTTTG
Chicken_TCONS_00023178      --------------------------------------------------
Chicken_TCONS_00017695      CTACGGTAAACCAGCACCAGCTACTTTAATTGTTTGAAGCTTTGGAACAA
Cattle_TCONS_00025615       --------------------------------------------------
Mouse_XR_880905.1           CATAGAACCACAGAACCACATAAATCCTCAGATCCACAGATCTGTAGAAC
Chicken_TCONS_00023179      --------------------------------------------------
Pig_TCONS_00129204          --------------------------------------------------
                                                                              

Pig_TCONS_00129205          --------------------------------------------------
Pig_TCONS_00129206          --------------------------------------------------
Pig_TCONS_00129212          CCTCAGAAGGGGCTGGCTCTGCCAACACCCGATCTCAGACTCCCGCCTCC
Pig_TCONS_00129213          --------------------------------------------------
Pig_TCONS_00127506          --------------------------------------------------
Pig_TCONS_00127507          --------------------------------------------------
Human_NR_103545.1           CCCAATGAAAGGTTTGAGGAGCTGTTACTTGGGCCAAGTCCTGGGGAAGT
Chicken_TCONS_00023178      --------------------------------------------------
Chicken_TCONS_00017695      AGCCCTGTGAGATTCTGGCCTTTCAAACTAAACTTTCTTCATGTTCAGGC
Cattle_TCONS_00025615       --------------------------------------------------
Mouse_XR_880905.1           CACAGACCCACAGATCGTATATCCATAGAACCATAGAACTGCAGAACCAC
Chicken_TCONS_00023179      --------------------------------------------------
Pig_TCONS_00129204          --------------------------------------------------
                                                                              

Pig_TCONS_00129205          --------------------------------------------------
Pig_TCONS_00129206          --------------------------------------------------
Pig_TCONS_00129212          AGAGCCAGGCATTCTGCCAGCGCGTGTGCAGGAGCTGCTAAGGGAGGCCC
Pig_TCONS_00129213          --------------------------------------------------
Pig_TCONS_00127506          --------------------------------------------------
Pig_TCONS_00127507          --------------------------------------------------
Human_NR_103545.1           GATGAAATAGAGACGGTTTGTCTTCAGTGCTGGCAACCTCCCCTTTTTAG
Chicken_TCONS_00023178      --------------------------------------------------
Chicken_TCONS_00017695      TTACAGCATTATTTTGCATCCATCAGGAAATCTTGCTTTACAGCTGTGAG
Cattle_TCONS_00025615       --------------------------------------------------
Mouse_XR_880905.1           CGAGCCACTGAGCCACTGAGCCACTGAGCCACTGATCCACAGAGCCACAG
Chicken_TCONS_00023179      --------------------------------------------------
Pig_TCONS_00129204          --------------------------------------------------
                                                                              

Pig_TCONS_00129205          --------------------------------------------------
Pig_TCONS_00129206          --------------------------------------------------
Pig_TCONS_00129212          TGGCAGCTCGTGCAGCGCTGGGTCAGGGGGCTCCTTCGTGATGGGATCTA
Pig_TCONS_00129213          --------------------------------------------------
Pig_TCONS_00127506          --------------------------------------------------
Pig_TCONS_00127507          --------------------------------------------------
Human_NR_103545.1           TCACTTCTTTCCTGTCTCCAGAGAGGGTTTCCTCTCTGGTCATCCACTTG
Chicken_TCONS_00023178      --------------------------------------------------
Chicken_TCONS_00017695      GTATGAAGACTTCTTTTGTGTCTCTTGAACAATGTGCCCAGAAGGAGCTG
Cattle_TCONS_00025615       --------------------------------------------------
Mouse_XR_880905.1           AACAACAGATACACAGACCACAGCAGCAGAACCTTCACACTGAGAGGAAA
Chicken_TCONS_00023179      --------------------------------------------------
Pig_TCONS_00129204          --------------------------------------------------
                                                                              

Pig_TCONS_00129205          --------------------------------------------------
Pig_TCONS_00129206          --------------------------------------------------
Pig_TCONS_00129212          AGAGGCCGGCAAAGTCTCTCTCCACCACCTGCACTGGGCCCCGCACGAAA
Pig_TCONS_00129213          --------------------------------------------------
Pig_TCONS_00127506          --------------------------------------------------
Pig_TCONS_00127507          --------------------------------------------------
Human_NR_103545.1           CTCAGGCATCAGTGTTCTGATTCTGCCCAAACTTTCCTCTCTTTTAAATT
Chicken_TCONS_00023178      --------------------------------------------------
Chicken_TCONS_00017695      AGACAGCTGCAGAGTCCTCTTCCACCCATCACCCTCTTCTTCCACCCTTT
Cattle_TCONS_00025615       --------------------------------------------------
Mouse_XR_880905.1           GCCCAGGTTCTGGGTATGGGAATGAGGTCTGAGACCAGACCCCAGCATCC
Chicken_TCONS_00023179      --------------------------------------------------
Pig_TCONS_00129204          --------------------------------------------------
                                                                              

Pig_TCONS_00129205          --------------------------------------------------
Pig_TCONS_00129206          --------------------------------------------------
Pig_TCONS_00129212          CAAACAGCTCCGAAG-----------------------------------
Pig_TCONS_00129213          --------------------------------------------------
Pig_TCONS_00127506          --------------------------------------------------
Pig_TCONS_00127507          --------------------------------------------------
Human_NR_103545.1           ATCCTTCATGGCTAGGATGGGAGTACTTGTTTATACTAATGTGTAAATGA
Chicken_TCONS_00023178      --------------------------------------------------
Chicken_TCONS_00017695      ATCTTCCTCTTCCATCCATCACCTTCCTCTTCTTCTCTTCACCTTCCTCT
Cattle_TCONS_00025615       --------------------------------------------------
Mouse_XR_880905.1           AAATGTTGTCTGGTTTCCCTGCCTCATTTTGGTGGCTCAGGTCCCGAAGG
Chicken_TCONS_00023179      --------------------------------------------------
Pig_TCONS_00129204          --------------------------------------------------
                                                                              

Pig_TCONS_00129205          --------------------------------------------------
Pig_TCONS_00129206          --------------------------------------------------
Pig_TCONS_00129212          --------------------------------------------------
Pig_TCONS_00129213          --------------------------------------------------
Pig_TCONS_00127506          --------------------------------------------------
Pig_TCONS_00127507          --------------------------------------------------
Human_NR_103545.1           CTAACCAGCTAATATTGCTTATATTCTGTGTGGGCAGGAGGCTTTGCATA
Chicken_TCONS_00023178      --------------------------------------------------
Chicken_TCONS_00017695      TTCACCCTTCACCTTCCTCTTCCCTTCATCACCCACCTCTTCTACCCTAC
Cattle_TCONS_00025615       --------------------------------------------------
Mouse_XR_880905.1           CCATACTTTAAAAGCACTGAACTCAAAACCAGTATCTCTTCCTGTCAAGA
Chicken_TCONS_00023179      --------------------------------------------------
Pig_TCONS_00129204          --------------------------------------------------
                                                                              

Pig_TCONS_00129205          --------------------------------------------------
Pig_TCONS_00129206          --------------------------------------------------
Pig_TCONS_00129212          --------------------------------------------------
Pig_TCONS_00129213          --------------------------------------------------
Pig_TCONS_00127506          --------------------------------------------------
Pig_TCONS_00127507          --------------------------------------------------
Human_NR_103545.1           GGCCTCTCACATGTCCCGAGGTTTGCCTTTAGGCAGAGGACCGTCTCCTC
Chicken_TCONS_00023178      --------------------------------------------------
Chicken_TCONS_00017695      ACCCTTTTCTTCCACCCTTCATTCTCCTCTTCCACCCTTCACCTTCCTCT
Cattle_TCONS_00025615       --------------------------------------------------
Mouse_XR_880905.1           TTTCACAATATTTGGTAAAATGAGAAAAATAGAACAATGACCTTTTTCTT
Chicken_TCONS_00023179      --------------------------------------------------
Pig_TCONS_00129204          --------------------------------------------------
                                                                              

Pig_TCONS_00129205          --------------------------------------------------
Pig_TCONS_00129206          --------------------------------------------------
Pig_TCONS_00129212          --------------------------------------------------
Pig_TCONS_00129213          --------------------------------------------------
Pig_TCONS_00127506          --------------------------------------------------
Pig_TCONS_00127507          --------------------------------------------------
Human_NR_103545.1           TGACAGCGTTAACTTAATGCACCTGCTACGCTTAATGAATACTTAGGCTT
Chicken_TCONS_00023178      --------------------------------------------------
Chicken_TCONS_00017695      TCTATCCAACACCTTCCTATTCGACCCCTCATCTTCCTCTTCTATCCAAC
Cattle_TCONS_00025615       --------------------------------------------------
Mouse_XR_880905.1           GCATTTTTGCATCAGTAATTTTAAAAAAAACCTCACATGCAGAAAATATA
Chicken_TCONS_00023179      --------------------------------------------------
Pig_TCONS_00129204          --------------------------------------------------
                                                                              

Pig_TCONS_00129205          --------------------------------------------------
Pig_TCONS_00129206          --------------------------------------------------
Pig_TCONS_00129212          --------------------------------------------------
Pig_TCONS_00129213          --------------------------------------------------
Pig_TCONS_00127506          --------------------------------------------------
Pig_TCONS_00127507          --------------------------------------------------
Human_NR_103545.1           GATGAATACGCAGATGCGCCAGATCAGTTCTGGGTAAAGGACAAACACCG
Chicken_TCONS_00023178      --------------------------------------------------
Chicken_TCONS_00017695      ACCTTCCTATTCGACCCCTCATCTTCCTCTTCTATCACCTTCCAATTCCT
Cattle_TCONS_00025615       --------------------------------------------------
Mouse_XR_880905.1           AGTGAACAGTTTAATCAGTTGCTAGAAAGCAAATGTGAAACACATCAACA
Chicken_TCONS_00023179      --------------------------------------------------
Pig_TCONS_00129204          --------------------------------------------------
                                                                              

Pig_TCONS_00129205          --------------------------------------------------
Pig_TCONS_00129206          --------------------------------------------------
Pig_TCONS_00129212          --------------------------------------------------
Pig_TCONS_00129213          --------------------------------------------------
Pig_TCONS_00127506          --------------------------------------------------
Pig_TCONS_00127507          --------------------------------------------------
Human_NR_103545.1           TGAGCAGGACAGGTGGGGTCTGGAGGGGGAGGCAGATGCACCAAGGCAAG
Chicken_TCONS_00023178      --------------------------------------------------
Chicken_TCONS_00017695      TCCTTCACCCTTCACGCTTCTCTTCCATCCATCACCCTCATCTTCCACCC
Cattle_TCONS_00025615       --------------------------------------------------
Mouse_XR_880905.1           C-------------------------------------------------
Chicken_TCONS_00023179      --------------------------------------------------
Pig_TCONS_00129204          --------------------------------------------------
                                                                              

Pig_TCONS_00129205          --------------------------------------------------
Pig_TCONS_00129206          --------------------------------------------------
Pig_TCONS_00129212          --------------------------------------------------
Pig_TCONS_00129213          --------------------------------------------------
Pig_TCONS_00127506          --------------------------------------------------
Pig_TCONS_00127507          --------------------------------------------------
Human_NR_103545.1           GGGAAATACCTAAAGACTGTTAGTGTCAGCACAGCGTCGCTTCAGGCCGA
Chicken_TCONS_00023178      --------------------------------------------------
Chicken_TCONS_00017695      CTCAATTTCCTTTTCTATCCAACCAGCCACAGGAGCTGATGCACACCAGT
Cattle_TCONS_00025615       --------------------------------------------------
Mouse_XR_880905.1           --------------------------------------------------
Chicken_TCONS_00023179      --------------------------------------------------
Pig_TCONS_00129204          --------------------------------------------------
                                                                              

Pig_TCONS_00129205          --------------------------------------------------
Pig_TCONS_00129206          --------------------------------------------------
Pig_TCONS_00129212          --------------------------------------------------
Pig_TCONS_00129213          --------------------------------------------------
Pig_TCONS_00127506          --------------------------------------------------
Pig_TCONS_00127507          --------------------------------------------------
Human_NR_103545.1           GTAAGCAATGCCCATCCAGAAAGTGGCAGATGGTGGCGTGTGGAGCAAGA
Chicken_TCONS_00023178      --------------------------------------------------
Chicken_TCONS_00017695      AGGAGCTGTACAAAGCATTAAACCTACATTTACAAAACATTCTGGGCCAA
Cattle_TCONS_00025615       --------------------------------------------------
Mouse_XR_880905.1           --------------------------------------------------
Chicken_TCONS_00023179      --------------------------------------------------
Pig_TCONS_00129204          --------------------------------------------------
                                                                              

Pig_TCONS_00129205          --------------------------------------------------
Pig_TCONS_00129206          --------------------------------------------------
Pig_TCONS_00129212          --------------------------------------------------
Pig_TCONS_00129213          --------------------------------------------------
Pig_TCONS_00127506          --------------------------------------------------
Pig_TCONS_00127507          --------------------------------------------------
Human_NR_103545.1           CATGGAGAGAGAAGATGAAAGATGCTCAGATCGGGGCTCGGCAAACTTTC
Chicken_TCONS_00023178      --------------------------------------------------
Chicken_TCONS_00017695      CCCTTGAAACACACTGAGTTTCAATAGGCTCAGTCCAAATTACAAGGTGG
Cattle_TCONS_00025615       --------------------------------------------------
Mouse_XR_880905.1           --------------------------------------------------
Chicken_TCONS_00023179      --------------------------------------------------
Pig_TCONS_00129204          --------------------------------------------------
                                                                              

Pig_TCONS_00129205          --------------------------------------------------
Pig_TCONS_00129206          --------------------------------------------------
Pig_TCONS_00129212          --------------------------------------------------
Pig_TCONS_00129213          --------------------------------------------------
Pig_TCONS_00127506          --------------------------------------------------
Pig_TCONS_00127507          --------------------------------------------------
Human_NR_103545.1           TCTACAAAGGCCAGATGACAAATAAAGGAACGGTGGCTGTGTGGGCCACC
Chicken_TCONS_00023178      --------------------------------------------------
Chicken_TCONS_00017695      CAAGAACAGGGTAGGGCCAGGGCTGCCTCCCATTGTGCTCAACAGCTAAA
Cattle_TCONS_00025615       --------------------------------------------------
Mouse_XR_880905.1           --------------------------------------------------
Chicken_TCONS_00023179      --------------------------------------------------
Pig_TCONS_00129204          --------------------------------------------------
                                                                              

Pig_TCONS_00129205          --------------------------------------------------
Pig_TCONS_00129206          --------------------------------------------------
Pig_TCONS_00129212          --------------------------------------------------
Pig_TCONS_00129213          --------------------------------------------------
Pig_TCONS_00127506          --------------------------------------------------
Pig_TCONS_00127507          --------------------------------------------------
Human_NR_103545.1           CAGGGCCTGCCTAAAAAAAAAAAAAAAAA---------------------
Chicken_TCONS_00023178      --------------------------------------------------
Chicken_TCONS_00017695      TCCCAAATGATAACCTCTATTTGCAGCTGCTCTTTAAGCTCACTGTGCAA
Cattle_TCONS_00025615       --------------------------------------------------
Mouse_XR_880905.1           --------------------------------------------------
Chicken_TCONS_00023179      --------------------------------------------------
Pig_TCONS_00129204          --------------------------------------------------
                                                                              

Pig_TCONS_00129205          --------------------------------------------------
Pig_TCONS_00129206          --------------------------------------------------
Pig_TCONS_00129212          --------------------------------------------------
Pig_TCONS_00129213          --------------------------------------------------
Pig_TCONS_00127506          --------------------------------------------------
Pig_TCONS_00127507          --------------------------------------------------
Human_NR_103545.1           --------------------------------------------------
Chicken_TCONS_00023178      --------------------------------------------------
Chicken_TCONS_00017695      AAACCTTATGCTTTTCTGATCTTCAGTGACTTTTGGTTACCAGTTATAAG
Cattle_TCONS_00025615       --------------------------------------------------
Mouse_XR_880905.1           --------------------------------------------------
Chicken_TCONS_00023179      --------------------------------------------------
Pig_TCONS_00129204          --------------------------------------------------
                                                                              

Pig_TCONS_00129205          --------------------------------------------------
Pig_TCONS_00129206          --------------------------------------------------
Pig_TCONS_00129212          --------------------------------------------------
Pig_TCONS_00129213          --------------------------------------------------
Pig_TCONS_00127506          --------------------------------------------------
Pig_TCONS_00127507          --------------------------------------------------
Human_NR_103545.1           --------------------------------------------------
Chicken_TCONS_00023178      --------------------------------------------------
Chicken_TCONS_00017695      CACATGAAGTGCTGCAATATTAATAGGAAAAATCTGGACACTAGACCTAA
Cattle_TCONS_00025615       --------------------------------------------------
Mouse_XR_880905.1           --------------------------------------------------
Chicken_TCONS_00023179      --------------------------------------------------
Pig_TCONS_00129204          --------------------------------------------------
                                                                              

Pig_TCONS_00129205          --------------------------------------------------
Pig_TCONS_00129206          --------------------------------------------------
Pig_TCONS_00129212          --------------------------------------------------
Pig_TCONS_00129213          --------------------------------------------------
Pig_TCONS_00127506          --------------------------------------------------
Pig_TCONS_00127507          --------------------------------------------------
Human_NR_103545.1           --------------------------------------------------
Chicken_TCONS_00023178      --------------------------------------------------
Chicken_TCONS_00017695      TATGATGAAGACTTATTGCAGGAAGAAAAATAATTTTTTCCCTCAATTAT
Cattle_TCONS_00025615       --------------------------------------------------
Mouse_XR_880905.1           --------------------------------------------------
Chicken_TCONS_00023179      --------------------------------------------------
Pig_TCONS_00129204          --------------------------------------------------
                                                                              

Pig_TCONS_00129205          --------------------------------------------------
Pig_TCONS_00129206          --------------------------------------------------
Pig_TCONS_00129212          --------------------------------------------------
Pig_TCONS_00129213          --------------------------------------------------
Pig_TCONS_00127506          --------------------------------------------------
Pig_TCONS_00127507          --------------------------------------------------
Human_NR_103545.1           --------------------------------------------------
Chicken_TCONS_00023178      --------------------------------------------------
Chicken_TCONS_00017695      GTTGGTGAAGTACTGAAATCAGTTTGTCTCTCGTGGCACTTTTGTCATAA
Cattle_TCONS_00025615       --------------------------------------------------
Mouse_XR_880905.1           --------------------------------------------------
Chicken_TCONS_00023179      --------------------------------------------------
Pig_TCONS_00129204          --------------------------------------------------
                                                                              

Pig_TCONS_00129205          --------------------------------------------------
Pig_TCONS_00129206          --------------------------------------------------
Pig_TCONS_00129212          --------------------------------------------------
Pig_TCONS_00129213          --------------------------------------------------
Pig_TCONS_00127506          --------------------------------------------------
Pig_TCONS_00127507          --------------------------------------------------
Human_NR_103545.1           --------------------------------------------------
Chicken_TCONS_00023178      --------------------------------------------------
Chicken_TCONS_00017695      ATCCAACAAGCAATTAGAGCTTTTTAAATCTTGCCTGGAGTAACTTCTTG
Cattle_TCONS_00025615       --------------------------------------------------
Mouse_XR_880905.1           --------------------------------------------------
Chicken_TCONS_00023179      --------------------------------------------------
Pig_TCONS_00129204          --------------------------------------------------
                                                                              

Pig_TCONS_00129205          --------------------------------------------------
Pig_TCONS_00129206          --------------------------------------------------
Pig_TCONS_00129212          --------------------------------------------------
Pig_TCONS_00129213          --------------------------------------------------
Pig_TCONS_00127506          --------------------------------------------------
Pig_TCONS_00127507          --------------------------------------------------
Human_NR_103545.1           --------------------------------------------------
Chicken_TCONS_00023178      --------------------------------------------------
Chicken_TCONS_00017695      ATTTACAGATTTTCCTGCATAGCTCTGGACAGGGGAATCAGTTTTACAGT
Cattle_TCONS_00025615       --------------------------------------------------
Mouse_XR_880905.1           --------------------------------------------------
Chicken_TCONS_00023179      --------------------------------------------------
Pig_TCONS_00129204          --------------------------------------------------
                                                                              

Pig_TCONS_00129205          --------------------------------------------------
Pig_TCONS_00129206          --------------------------------------------------
Pig_TCONS_00129212          --------------------------------------------------
Pig_TCONS_00129213          --------------------------------------------------
Pig_TCONS_00127506          --------------------------------------------------
Pig_TCONS_00127507          --------------------------------------------------
Human_NR_103545.1           --------------------------------------------------
Chicken_TCONS_00023178      --------------------------------------------------
Chicken_TCONS_00017695      TCTCCAGAGGGACTGTGAGAATGCTCACTTCTGTCAAACATACAACAGCC
Cattle_TCONS_00025615       --------------------------------------------------
Mouse_XR_880905.1           --------------------------------------------------
Chicken_TCONS_00023179      --------------------------------------------------
Pig_TCONS_00129204          --------------------------------------------------
                                                                              

Pig_TCONS_00129205          --------------------------------------------------
Pig_TCONS_00129206          --------------------------------------------------
Pig_TCONS_00129212          --------------------------------------------------
Pig_TCONS_00129213          --------------------------------------------------
Pig_TCONS_00127506          --------------------------------------------------
Pig_TCONS_00127507          --------------------------------------------------
Human_NR_103545.1           --------------------------------------------------
Chicken_TCONS_00023178      --------------------------------------------------
Chicken_TCONS_00017695      CAACCCAAAAGCAGGACTCTCTGATGGTGCTGGACTTCAGCCTTGGTCCC
Cattle_TCONS_00025615       --------------------------------------------------
Mouse_XR_880905.1           --------------------------------------------------
Chicken_TCONS_00023179      --------------------------------------------------
Pig_TCONS_00129204          --------------------------------------------------
                                                                              

Pig_TCONS_00129205          --------------------------------------------------
Pig_TCONS_00129206          --------------------------------------------------
Pig_TCONS_00129212          --------------------------------------------------
Pig_TCONS_00129213          --------------------------------------------------
Pig_TCONS_00127506          --------------------------------------------------
Pig_TCONS_00127507          --------------------------------------------------
Human_NR_103545.1           --------------------------------------------------
Chicken_TCONS_00023178      --------------------------------------------------
Chicken_TCONS_00017695      ACCAGCACAGCTATAGGGCCCAGGAAGAGCAGCCTCCATGCGATTGGAAT
Cattle_TCONS_00025615       --------------------------------------------------
Mouse_XR_880905.1           --------------------------------------------------
Chicken_TCONS_00023179      --------------------------------------------------
Pig_TCONS_00129204          --------------------------------------------------
                                                                              

Pig_TCONS_00129205          --------------------------------------------------
Pig_TCONS_00129206          --------------------------------------------------
Pig_TCONS_00129212          --------------------------------------------------
Pig_TCONS_00129213          --------------------------------------------------
Pig_TCONS_00127506          --------------------------------------------------
Pig_TCONS_00127507          --------------------------------------------------
Human_NR_103545.1           --------------------------------------------------
Chicken_TCONS_00023178      --------------------------------------------------
Chicken_TCONS_00017695      GGATAATCTTGAAGGTTTTTTCCAACTCAAACTGTTCCATGGTTCTATGG
Cattle_TCONS_00025615       --------------------------------------------------
Mouse_XR_880905.1           --------------------------------------------------
Chicken_TCONS_00023179      --------------------------------------------------
Pig_TCONS_00129204          --------------------------------------------------
                                                                              

Pig_TCONS_00129205          --------------------------------------------------
Pig_TCONS_00129206          --------------------------------------------------
Pig_TCONS_00129212          --------------------------------------------------
Pig_TCONS_00129213          --------------------------------------------------
Pig_TCONS_00127506          --------------------------------------------------
Pig_TCONS_00127507          --------------------------------------------------
Human_NR_103545.1           --------------------------------------------------
Chicken_TCONS_00023178      --------------------------------------------------
Chicken_TCONS_00017695      TATCTCAAGCACACATACTCACATCCTCCTCACACACAAGAGCTTTTAAC
Cattle_TCONS_00025615       --------------------------------------------------
Mouse_XR_880905.1           --------------------------------------------------
Chicken_TCONS_00023179      --------------------------------------------------
Pig_TCONS_00129204          --------------------------------------------------
                                                                              

Pig_TCONS_00129205          --------------------------------------------------
Pig_TCONS_00129206          --------------------------------------------------
Pig_TCONS_00129212          --------------------------------------------------
Pig_TCONS_00129213          --------------------------------------------------
Pig_TCONS_00127506          --------------------------------------------------
Pig_TCONS_00127507          --------------------------------------------------
Human_NR_103545.1           --------------------------------------------------
Chicken_TCONS_00023178      --------------------------------------------------
Chicken_TCONS_00017695      TGTGGTAGGCAAGGTTCCTCACTGTCATGGCTTTTTATATGATCTCCTGC
Cattle_TCONS_00025615       --------------------------------------------------
Mouse_XR_880905.1           --------------------------------------------------
Chicken_TCONS_00023179      --------------------------------------------------
Pig_TCONS_00129204          --------------------------------------------------
                                                                              

Pig_TCONS_00129205          --------------------------------------------------
Pig_TCONS_00129206          --------------------------------------------------
Pig_TCONS_00129212          --------------------------------------------------
Pig_TCONS_00129213          --------------------------------------------------
Pig_TCONS_00127506          --------------------------------------------------
Pig_TCONS_00127507          --------------------------------------------------
Human_NR_103545.1           --------------------------------------------------
Chicken_TCONS_00023178      --------------------------------------------------
Chicken_TCONS_00017695      TCTATTCCTTTGTGCATCACTGCTCCCTGCACATCTCTTGGTTTGCAGGT
Cattle_TCONS_00025615       --------------------------------------------------
Mouse_XR_880905.1           --------------------------------------------------
Chicken_TCONS_00023179      --------------------------------------------------
Pig_TCONS_00129204          --------------------------------------------------
                                                                              

Pig_TCONS_00129205          --------------------------------------------------
Pig_TCONS_00129206          --------------------------------------------------
Pig_TCONS_00129212          --------------------------------------------------
Pig_TCONS_00129213          --------------------------------------------------
Pig_TCONS_00127506          --------------------------------------------------
Pig_TCONS_00127507          --------------------------------------------------
Human_NR_103545.1           --------------------------------------------------
Chicken_TCONS_00023178      --------------------------------------------------
Chicken_TCONS_00017695      CTCTTAGACACAGTCAGCATTTCCCTCAGGCAGGCTGTGGGCAGGAGCCA
Cattle_TCONS_00025615       --------------------------------------------------
Mouse_XR_880905.1           --------------------------------------------------
Chicken_TCONS_00023179      --------------------------------------------------
Pig_TCONS_00129204          --------------------------------------------------
                                                                              

Pig_TCONS_00129205          --------------------------------------------------
Pig_TCONS_00129206          --------------------------------------------------
Pig_TCONS_00129212          --------------------------------------------------
Pig_TCONS_00129213          --------------------------------------------------
Pig_TCONS_00127506          --------------------------------------------------
Pig_TCONS_00127507          --------------------------------------------------
Human_NR_103545.1           --------------------------------------------------
Chicken_TCONS_00023178      --------------------------------------------------
Chicken_TCONS_00017695      GCTGCTGGTGAGGATCCATACACCAAAGAGAGATTGTGGTTTGGTCCAGA
Cattle_TCONS_00025615       --------------------------------------------------
Mouse_XR_880905.1           --------------------------------------------------
Chicken_TCONS_00023179      --------------------------------------------------
Pig_TCONS_00129204          --------------------------------------------------
                                                                              

Pig_TCONS_00129205          --------------------------------------------------
Pig_TCONS_00129206          --------------------------------------------------
Pig_TCONS_00129212          --------------------------------------------------
Pig_TCONS_00129213          --------------------------------------------------
Pig_TCONS_00127506          --------------------------------------------------
Pig_TCONS_00127507          --------------------------------------------------
Human_NR_103545.1           --------------------------------------------------
Chicken_TCONS_00023178      --------------------------------------------------
Chicken_TCONS_00017695      GTGGAAGACAATCCTTAGCTTTTATCTCCCTGATGTCATCCCTCAATAAC
Cattle_TCONS_00025615       --------------------------------------------------
Mouse_XR_880905.1           --------------------------------------------------
Chicken_TCONS_00023179      --------------------------------------------------
Pig_TCONS_00129204          --------------------------------------------------
                                                                              

Pig_TCONS_00129205          --------------------------------------------------
Pig_TCONS_00129206          --------------------------------------------------
Pig_TCONS_00129212          --------------------------------------------------
Pig_TCONS_00129213          --------------------------------------------------
Pig_TCONS_00127506          --------------------------------------------------
Pig_TCONS_00127507          --------------------------------------------------
Human_NR_103545.1           --------------------------------------------------
Chicken_TCONS_00023178      --------------------------------------------------
Chicken_TCONS_00017695      ATCAGGACAACTAATGTGCCTTTTGTTACGCTGGTATTTGCATCCTACCT
Cattle_TCONS_00025615       --------------------------------------------------
Mouse_XR_880905.1           --------------------------------------------------
Chicken_TCONS_00023179      --------------------------------------------------
Pig_TCONS_00129204          --------------------------------------------------
                                                                              

Pig_TCONS_00129205          --------------------------------------------------
Pig_TCONS_00129206          --------------------------------------------------
Pig_TCONS_00129212          --------------------------------------------------
Pig_TCONS_00129213          --------------------------------------------------
Pig_TCONS_00127506          --------------------------------------------------
Pig_TCONS_00127507          --------------------------------------------------
Human_NR_103545.1           --------------------------------------------------
Chicken_TCONS_00023178      --------------------------------------------------
Chicken_TCONS_00017695      GTCGTTTCACATATATACCAGCTAGACAATTCATACTGCTCATTTATGGT
Cattle_TCONS_00025615       --------------------------------------------------
Mouse_XR_880905.1           --------------------------------------------------
Chicken_TCONS_00023179      --------------------------------------------------
Pig_TCONS_00129204          --------------------------------------------------
                                                                              

Pig_TCONS_00129205          --------------------------------------------------
Pig_TCONS_00129206          --------------------------------------------------
Pig_TCONS_00129212          --------------------------------------------------
Pig_TCONS_00129213          --------------------------------------------------
Pig_TCONS_00127506          --------------------------------------------------
Pig_TCONS_00127507          --------------------------------------------------
Human_NR_103545.1           --------------------------------------------------
Chicken_TCONS_00023178      --------------------------------------------------
Chicken_TCONS_00017695      ACAAAGAGTGTGGTGCATAGAATCACAGCACAGTTTGGATTGGAAGGGAC
Cattle_TCONS_00025615       --------------------------------------------------
Mouse_XR_880905.1           --------------------------------------------------
Chicken_TCONS_00023179      --------------------------------------------------
Pig_TCONS_00129204          --------------------------------------------------
                                                                              

Pig_TCONS_00129205          --------------------------------------------------
Pig_TCONS_00129206          --------------------------------------------------
Pig_TCONS_00129212          --------------------------------------------------
Pig_TCONS_00129213          --------------------------------------------------
Pig_TCONS_00127506          --------------------------------------------------
Pig_TCONS_00127507          --------------------------------------------------
Human_NR_103545.1           --------------------------------------------------
Chicken_TCONS_00023178      --------------------------------------------------
Chicken_TCONS_00017695      CTCAAATTCCATCCAGATCCAATTCCTTGCCATGGATGGGGACACGTCCC
Cattle_TCONS_00025615       --------------------------------------------------
Mouse_XR_880905.1           --------------------------------------------------
Chicken_TCONS_00023179      --------------------------------------------------
Pig_TCONS_00129204          --------------------------------------------------
                                                                              

Pig_TCONS_00129205          --------------------------------------------------
Pig_TCONS_00129206          --------------------------------------------------
Pig_TCONS_00129212          --------------------------------------------------
Pig_TCONS_00129213          --------------------------------------------------
Pig_TCONS_00127506          --------------------------------------------------
Pig_TCONS_00127507          --------------------------------------------------
Human_NR_103545.1           --------------------------------------------------
Chicken_TCONS_00023178      --------------------------------------------------
Chicken_TCONS_00017695      ACCAGACCACATTGCCCAGGGCCCCATCCAACCTGTCCTTGAGCATCTCC
Cattle_TCONS_00025615       --------------------------------------------------
Mouse_XR_880905.1           --------------------------------------------------
Chicken_TCONS_00023179      --------------------------------------------------
Pig_TCONS_00129204          --------------------------------------------------
                                                                              

Pig_TCONS_00129205          --------------------------------------------------
Pig_TCONS_00129206          --------------------------------------------------
Pig_TCONS_00129212          --------------------------------------------------
Pig_TCONS_00129213          --------------------------------------------------
Pig_TCONS_00127506          --------------------------------------------------
Pig_TCONS_00127507          --------------------------------------------------
Human_NR_103545.1           --------------------------------------------------
Chicken_TCONS_00023178      --------------------------------------------------
Chicken_TCONS_00017695      AGGGATGGACCTTCAGCTTCTGGGCAGCCTGTACCAGAGCCTCCCCACCC
Cattle_TCONS_00025615       --------------------------------------------------
Mouse_XR_880905.1           --------------------------------------------------
Chicken_TCONS_00023179      --------------------------------------------------
Pig_TCONS_00129204          --------------------------------------------------
                                                                              

Pig_TCONS_00129205          --------------------------------------------------
Pig_TCONS_00129206          --------------------------------------------------
Pig_TCONS_00129212          --------------------------------------------------
Pig_TCONS_00129213          --------------------------------------------------
Pig_TCONS_00127506          --------------------------------------------------
Pig_TCONS_00127507          --------------------------------------------------
Human_NR_103545.1           --------------------------------------------------
Chicken_TCONS_00023178      --------------------------------------------------
Chicken_TCONS_00017695      TCACTGTGAATAATTTCTTCCCAGTGTCTGGTCTACATCTGCACTCTTTT
Cattle_TCONS_00025615       --------------------------------------------------
Mouse_XR_880905.1           --------------------------------------------------
Chicken_TCONS_00023179      --------------------------------------------------
Pig_TCONS_00129204          --------------------------------------------------
                                                                              

Pig_TCONS_00129205          --------------------------------------------------
Pig_TCONS_00129206          --------------------------------------------------
Pig_TCONS_00129212          --------------------------------------------------
Pig_TCONS_00129213          --------------------------------------------------
Pig_TCONS_00127506          --------------------------------------------------
Pig_TCONS_00127507          --------------------------------------------------
Human_NR_103545.1           --------------------------------------------------
Chicken_TCONS_00023178      --------------------------------------------------
Chicken_TCONS_00017695      AGTTTACAGCCATTACTCGTTGTCCTATCAGTACACTTCAGCCTGTGCTT
Cattle_TCONS_00025615       --------------------------------------------------
Mouse_XR_880905.1           --------------------------------------------------
Chicken_TCONS_00023179      --------------------------------------------------
Pig_TCONS_00129204          --------------------------------------------------
                                                                              

Pig_TCONS_00129205          --------------------------------------------------
Pig_TCONS_00129206          --------------------------------------------------
Pig_TCONS_00129212          --------------------------------------------------
Pig_TCONS_00129213          --------------------------------------------------
Pig_TCONS_00127506          --------------------------------------------------
Pig_TCONS_00127507          --------------------------------------------------
Human_NR_103545.1           --------------------------------------------------
Chicken_TCONS_00023178      --------------------------------------------------
Chicken_TCONS_00017695      ATGTTCTTACTACTCCTGTTTGTAGGAACTGCATGGGTGCCATGGTAATC
Cattle_TCONS_00025615       --------------------------------------------------
Mouse_XR_880905.1           --------------------------------------------------
Chicken_TCONS_00023179      --------------------------------------------------
Pig_TCONS_00129204          --------------------------------------------------
                                                                              

Pig_TCONS_00129205          --------------------------------------------------
Pig_TCONS_00129206          --------------------------------------------------
Pig_TCONS_00129212          --------------------------------------------------
Pig_TCONS_00129213          --------------------------------------------------
Pig_TCONS_00127506          --------------------------------------------------
Pig_TCONS_00127507          --------------------------------------------------
Human_NR_103545.1           --------------------------------------------------
Chicken_TCONS_00023178      --------------------------------------------------
Chicken_TCONS_00017695      CATGTGCACAGAAGACGAGATGGGAGATATGGGCTATCCAGCACTGGGCC
Cattle_TCONS_00025615       --------------------------------------------------
Mouse_XR_880905.1           --------------------------------------------------
Chicken_TCONS_00023179      --------------------------------------------------
Pig_TCONS_00129204          --------------------------------------------------
                                                                              

Pig_TCONS_00129205          --------------------------------------------------
Pig_TCONS_00129206          --------------------------------------------------
Pig_TCONS_00129212          --------------------------------------------------
Pig_TCONS_00129213          --------------------------------------------------
Pig_TCONS_00127506          --------------------------------------------------
Pig_TCONS_00127507          --------------------------------------------------
Human_NR_103545.1           --------------------------------------------------
Chicken_TCONS_00023178      --------------------------------------------------
Chicken_TCONS_00017695      TCCTTAGGTCACAGGTTCTTAACATGAGCTCCTTCCCTCTGTGCTAGAAT
Cattle_TCONS_00025615       --------------------------------------------------
Mouse_XR_880905.1           --------------------------------------------------
Chicken_TCONS_00023179      --------------------------------------------------
Pig_TCONS_00129204          --------------------------------------------------
                                                                              

Pig_TCONS_00129205          --------------------------------------------------
Pig_TCONS_00129206          --------------------------------------------------
Pig_TCONS_00129212          --------------------------------------------------
Pig_TCONS_00129213          --------------------------------------------------
Pig_TCONS_00127506          --------------------------------------------------
Pig_TCONS_00127507          --------------------------------------------------
Human_NR_103545.1           --------------------------------------------------
Chicken_TCONS_00023178      --------------------------------------------------
Chicken_TCONS_00017695      CCATTCTCACTGTTCTGCCCTTTGCCTTGCATTAGCAGTGCCAGAGGTGT
Cattle_TCONS_00025615       --------------------------------------------------
Mouse_XR_880905.1           --------------------------------------------------
Chicken_TCONS_00023179      --------------------------------------------------
Pig_TCONS_00129204          --------------------------------------------------
                                                                              

Pig_TCONS_00129205          --------------------------------------------------
Pig_TCONS_00129206          --------------------------------------------------
Pig_TCONS_00129212          --------------------------------------------------
Pig_TCONS_00129213          --------------------------------------------------
Pig_TCONS_00127506          --------------------------------------------------
Pig_TCONS_00127507          --------------------------------------------------
Human_NR_103545.1           --------------------------------------------------
Chicken_TCONS_00023178      --------------------------------------------------
Chicken_TCONS_00017695      AAATACCGAAACAGCTGCATCAGCTTTAGGGCAATCATTGTGCATTTCTG
Cattle_TCONS_00025615       --------------------------------------------------
Mouse_XR_880905.1           --------------------------------------------------
Chicken_TCONS_00023179      --------------------------------------------------
Pig_TCONS_00129204          --------------------------------------------------
                                                                              

Pig_TCONS_00129205          --------------------------------------------------
Pig_TCONS_00129206          --------------------------------------------------
Pig_TCONS_00129212          --------------------------------------------------
Pig_TCONS_00129213          --------------------------------------------------
Pig_TCONS_00127506          --------------------------------------------------
Pig_TCONS_00127507          --------------------------------------------------
Human_NR_103545.1           --------------------------------------------------
Chicken_TCONS_00023178      --------------------------------------------------
Chicken_TCONS_00017695      AAAGGCCTCGGGATGTGGGATGGGAATATGTGCTGGAAAGCATCCCTTGC
Cattle_TCONS_00025615       --------------------------------------------------
Mouse_XR_880905.1           --------------------------------------------------
Chicken_TCONS_00023179      --------------------------------------------------
Pig_TCONS_00129204          --------------------------------------------------
                                                                              

Pig_TCONS_00129205          --------------------------------------------------
Pig_TCONS_00129206          --------------------------------------------------
Pig_TCONS_00129212          --------------------------------------------------
Pig_TCONS_00129213          --------------------------------------------------
Pig_TCONS_00127506          --------------------------------------------------
Pig_TCONS_00127507          --------------------------------------------------
Human_NR_103545.1           --------------------------------------------------
Chicken_TCONS_00023178      --------------------------------------------------
Chicken_TCONS_00017695      TGCAGAGGAGACGTTCAGGGCAGGGAGACGTGCAGCAGCATGGGGCCACC
Cattle_TCONS_00025615       --------------------------------------------------
Mouse_XR_880905.1           --------------------------------------------------
Chicken_TCONS_00023179      --------------------------------------------------
Pig_TCONS_00129204          --------------------------------------------------
                                                                              

Pig_TCONS_00129205          --------------------------------------------------
Pig_TCONS_00129206          --------------------------------------------------
Pig_TCONS_00129212          --------------------------------------------------
Pig_TCONS_00129213          --------------------------------------------------
Pig_TCONS_00127506          --------------------------------------------------
Pig_TCONS_00127507          --------------------------------------------------
Human_NR_103545.1           --------------------------------------------------
Chicken_TCONS_00023178      --------------------------------------------------
Chicken_TCONS_00017695      TCCTCTGGCTGCCGCGTGTCTCAGTACCGCCGTGCTTTGTGAAGGTGGCA
Cattle_TCONS_00025615       --------------------------------------------------
Mouse_XR_880905.1           --------------------------------------------------
Chicken_TCONS_00023179      --------------------------------------------------
Pig_TCONS_00129204          --------------------------------------------------
                                                                              

Pig_TCONS_00129205          --------------------------------------------------
Pig_TCONS_00129206          --------------------------------------------------
Pig_TCONS_00129212          --------------------------------------------------
Pig_TCONS_00129213          --------------------------------------------------
Pig_TCONS_00127506          --------------------------------------------------
Pig_TCONS_00127507          --------------------------------------------------
Human_NR_103545.1           --------------------------------------------------
Chicken_TCONS_00023178      --------------------------------------------------
Chicken_TCONS_00017695      GCAAACTGGCGGATCAAAAGTTTAGCCCGGGGGCTGCTGTCAGGTTGCTG
Cattle_TCONS_00025615       --------------------------------------------------
Mouse_XR_880905.1           --------------------------------------------------
Chicken_TCONS_00023179      --------------------------------------------------
Pig_TCONS_00129204          --------------------------------------------------
                                                                              

Pig_TCONS_00129205          --------------------------------------------------
Pig_TCONS_00129206          --------------------------------------------------
Pig_TCONS_00129212          --------------------------------------------------
Pig_TCONS_00129213          --------------------------------------------------
Pig_TCONS_00127506          --------------------------------------------------
Pig_TCONS_00127507          --------------------------------------------------
Human_NR_103545.1           --------------------------------------------------
Chicken_TCONS_00023178      --------------------------------------------------
Chicken_TCONS_00017695      AAGCAAATAACTTCATATGGTTTTCAGAGATCGGCAGGAGGGAAACGTAA
Cattle_TCONS_00025615       --------------------------------------------------
Mouse_XR_880905.1           --------------------------------------------------
Chicken_TCONS_00023179      --------------------------------------------------
Pig_TCONS_00129204          --------------------------------------------------
                                                                              

Pig_TCONS_00129205          --------------------------------------------------
Pig_TCONS_00129206          --------------------------------------------------
Pig_TCONS_00129212          --------------------------------------------------
Pig_TCONS_00129213          --------------------------------------------------
Pig_TCONS_00127506          --------------------------------------------------
Pig_TCONS_00127507          --------------------------------------------------
Human_NR_103545.1           --------------------------------------------------
Chicken_TCONS_00023178      --------------------------------------------------
Chicken_TCONS_00017695      ATAAACGAGGAGGTTTTTCTGCTAGGAAAGGCTGGCTCCTGGCTCCGACC
Cattle_TCONS_00025615       --------------------------------------------------
Mouse_XR_880905.1           --------------------------------------------------
Chicken_TCONS_00023179      --------------------------------------------------
Pig_TCONS_00129204          --------------------------------------------------
                                                                              

Pig_TCONS_00129205          --------------------------------------------------
Pig_TCONS_00129206          --------------------------------------------------
Pig_TCONS_00129212          --------------------------------------------------
Pig_TCONS_00129213          --------------------------------------------------
Pig_TCONS_00127506          --------------------------------------------------
Pig_TCONS_00127507          --------------------------------------------------
Human_NR_103545.1           --------------------------------------------------
Chicken_TCONS_00023178      --------------------------------------------------
Chicken_TCONS_00017695      TCCCAGCAGTGTCTCTGGGTATGGATCAGGAAGGTATATGGGGGAGAAAT
Cattle_TCONS_00025615       --------------------------------------------------
Mouse_XR_880905.1           --------------------------------------------------
Chicken_TCONS_00023179      --------------------------------------------------
Pig_TCONS_00129204          --------------------------------------------------
                                                                              

Pig_TCONS_00129205          --------------------------------------------------
Pig_TCONS_00129206          --------------------------------------------------
Pig_TCONS_00129212          --------------------------------------------------
Pig_TCONS_00129213          --------------------------------------------------
Pig_TCONS_00127506          --------------------------------------------------
Pig_TCONS_00127507          --------------------------------------------------
Human_NR_103545.1           --------------------------------------------------
Chicken_TCONS_00023178      --------------------------------------------------
Chicken_TCONS_00017695      GGGGCAGCTCTGAAGTCACGGCCTTGCCTCCAGTGTGGAGCTGTTGAGCT
Cattle_TCONS_00025615       --------------------------------------------------
Mouse_XR_880905.1           --------------------------------------------------
Chicken_TCONS_00023179      --------------------------------------------------
Pig_TCONS_00129204          --------------------------------------------------
                                                                              

Pig_TCONS_00129205          --------------------------------------------------
Pig_TCONS_00129206          --------------------------------------------------
Pig_TCONS_00129212          --------------------------------------------------
Pig_TCONS_00129213          --------------------------------------------------
Pig_TCONS_00127506          --------------------------------------------------
Pig_TCONS_00127507          --------------------------------------------------
Human_NR_103545.1           --------------------------------------------------
Chicken_TCONS_00023178      --------------------------------------------------
Chicken_TCONS_00017695      GGGGATGCTCCTTGCAGGGAGGAGAAGGTCACATGGGATAGGATGTGGCC
Cattle_TCONS_00025615       --------------------------------------------------
Mouse_XR_880905.1           --------------------------------------------------
Chicken_TCONS_00023179      --------------------------------------------------
Pig_TCONS_00129204          --------------------------------------------------
                                                                              

Pig_TCONS_00129205          --------------------------------------------------
Pig_TCONS_00129206          --------------------------------------------------
Pig_TCONS_00129212          --------------------------------------------------
Pig_TCONS_00129213          --------------------------------------------------
Pig_TCONS_00127506          --------------------------------------------------
Pig_TCONS_00127507          --------------------------------------------------
Human_NR_103545.1           --------------------------------------------------
Chicken_TCONS_00023178      --------------------------------------------------
Chicken_TCONS_00017695      ATGGGGGCCATTGGTGAACCTCAGGGATGACCAAGAACTCAAACGCACAG
Cattle_TCONS_00025615       --------------------------------------------------
Mouse_XR_880905.1           --------------------------------------------------
Chicken_TCONS_00023179      --------------------------------------------------
Pig_TCONS_00129204          --------------------------------------------------
                                                                              

Pig_TCONS_00129205          --------------------------------------------------
Pig_TCONS_00129206          --------------------------------------------------
Pig_TCONS_00129212          --------------------------------------------------
Pig_TCONS_00129213          --------------------------------------------------
Pig_TCONS_00127506          --------------------------------------------------
Pig_TCONS_00127507          --------------------------------------------------
Human_NR_103545.1           --------------------------------------------------
Chicken_TCONS_00023178      --------------------------------------------------
Chicken_TCONS_00017695      AGCTGACTTCAGTCTTTGTCCAACCAGCACAGCTACAGAGCCCAGAAAGA
Cattle_TCONS_00025615       --------------------------------------------------
Mouse_XR_880905.1           --------------------------------------------------
Chicken_TCONS_00023179      --------------------------------------------------
Pig_TCONS_00129204          --------------------------------------------------
                                                                              

Pig_TCONS_00129205          --------------------------------------------------
Pig_TCONS_00129206          --------------------------------------------------
Pig_TCONS_00129212          --------------------------------------------------
Pig_TCONS_00129213          --------------------------------------------------
Pig_TCONS_00127506          --------------------------------------------------
Pig_TCONS_00127507          --------------------------------------------------
Human_NR_103545.1           --------------------------------------------------
Chicken_TCONS_00023178      --------------------------------------------------
Chicken_TCONS_00017695      GCAGCCTCAATGAGGTTGGCACTGGATAAGCTTTAGGGTTCCCTCCAATT
Cattle_TCONS_00025615       --------------------------------------------------
Mouse_XR_880905.1           --------------------------------------------------
Chicken_TCONS_00023179      --------------------------------------------------
Pig_TCONS_00129204          --------------------------------------------------
                                                                              

Pig_TCONS_00129205          --------------------------------------------------
Pig_TCONS_00129206          --------------------------------------------------
Pig_TCONS_00129212          --------------------------------------------------
Pig_TCONS_00129213          --------------------------------------------------
Pig_TCONS_00127506          --------------------------------------------------
Pig_TCONS_00127507          --------------------------------------------------
Human_NR_103545.1           --------------------------------------------------
Chicken_TCONS_00023178      --------------------------------------------------
Chicken_TCONS_00017695      CGAACCATTCTATGATCTGTTCAGATCTGGATGGAGACAATCACCTGCAG
Cattle_TCONS_00025615       --------------------------------------------------
Mouse_XR_880905.1           --------------------------------------------------
Chicken_TCONS_00023179      --------------------------------------------------
Pig_TCONS_00129204          --------------------------------------------------
                                                                              

Pig_TCONS_00129205          --------------------------------------------------
Pig_TCONS_00129206          --------------------------------------------------
Pig_TCONS_00129212          --------------------------------------------------
Pig_TCONS_00129213          --------------------------------------------------
Pig_TCONS_00127506          --------------------------------------------------
Pig_TCONS_00127507          --------------------------------------------------
Human_NR_103545.1           --------------------------------------------------
Chicken_TCONS_00023178      --------------------------------------------------
Chicken_TCONS_00017695      ACACAAAAGCATCTTACTCCCCAGTACCCATTGCAGTGACCAGCAGCTCA
Cattle_TCONS_00025615       --------------------------------------------------
Mouse_XR_880905.1           --------------------------------------------------
Chicken_TCONS_00023179      --------------------------------------------------
Pig_TCONS_00129204          --------------------------------------------------
                                                                              

Pig_TCONS_00129205          --------------------------------------------------
Pig_TCONS_00129206          --------------------------------------------------
Pig_TCONS_00129212          --------------------------------------------------
Pig_TCONS_00129213          --------------------------------------------------
Pig_TCONS_00127506          --------------------------------------------------
Pig_TCONS_00127507          --------------------------------------------------
Human_NR_103545.1           --------------------------------------------------
Chicken_TCONS_00023178      --------------------------------------------------
Chicken_TCONS_00017695      CCATAAGAAGCACAGAGTGCTTTATCCCTGCATCCAACAGCACACAAAGC
Cattle_TCONS_00025615       --------------------------------------------------
Mouse_XR_880905.1           --------------------------------------------------
Chicken_TCONS_00023179      --------------------------------------------------
Pig_TCONS_00129204          --------------------------------------------------
                                                                              

Pig_TCONS_00129205          --------------------------------------------------
Pig_TCONS_00129206          --------------------------------------------------
Pig_TCONS_00129212          --------------------------------------------------
Pig_TCONS_00129213          --------------------------------------------------
Pig_TCONS_00127506          --------------------------------------------------
Pig_TCONS_00127507          --------------------------------------------------
Human_NR_103545.1           --------------------------------------------------
Chicken_TCONS_00023178      --------------------------------------------------
Chicken_TCONS_00017695      CAAGGGAAAGTTTCAAACCAAGTCTTTTGAAGTGTACTGTATTGCAATTC
Cattle_TCONS_00025615       --------------------------------------------------
Mouse_XR_880905.1           --------------------------------------------------
Chicken_TCONS_00023179      --------------------------------------------------
Pig_TCONS_00129204          --------------------------------------------------
                                                                              

Pig_TCONS_00129205          --------------------------------------------------
Pig_TCONS_00129206          --------------------------------------------------
Pig_TCONS_00129212          --------------------------------------------------
Pig_TCONS_00129213          --------------------------------------------------
Pig_TCONS_00127506          --------------------------------------------------
Pig_TCONS_00127507          --------------------------------------------------
Human_NR_103545.1           --------------------------------------------------
Chicken_TCONS_00023178      --------------------------------------------------
Chicken_TCONS_00017695      AAACAGGCACCTTCCCTCTGCCAGGCCATGGGCTTAATAAACACGCCTGG
Cattle_TCONS_00025615       --------------------------------------------------
Mouse_XR_880905.1           --------------------------------------------------
Chicken_TCONS_00023179      --------------------------------------------------
Pig_TCONS_00129204          --------------------------------------------------
                                                                              

Pig_TCONS_00129205          --------------------------------------------------
Pig_TCONS_00129206          --------------------------------------------------
Pig_TCONS_00129212          --------------------------------------------------
Pig_TCONS_00129213          --------------------------------------------------
Pig_TCONS_00127506          --------------------------------------------------
Pig_TCONS_00127507          --------------------------------------------------
Human_NR_103545.1           --------------------------------------------------
Chicken_TCONS_00023178      --------------------------------------------------
Chicken_TCONS_00017695      CTTATGCCTGAACTCCATGAGGATAACCTGTAAGCACTTTATGACAGATT
Cattle_TCONS_00025615       --------------------------------------------------
Mouse_XR_880905.1           --------------------------------------------------
Chicken_TCONS_00023179      --------------------------------------------------
Pig_TCONS_00129204          --------------------------------------------------
                                                                              

Pig_TCONS_00129205          --------------------------------------------------
Pig_TCONS_00129206          --------------------------------------------------
Pig_TCONS_00129212          --------------------------------------------------
Pig_TCONS_00129213          --------------------------------------------------
Pig_TCONS_00127506          --------------------------------------------------
Pig_TCONS_00127507          --------------------------------------------------
Human_NR_103545.1           --------------------------------------------------
Chicken_TCONS_00023178      --------------------------------------------------
Chicken_TCONS_00017695      TTCTGCTTTTCTTTTTCTGAGACAGAGCAGAAATCCTGACGGCTGGAGCC
Cattle_TCONS_00025615       --------------------------------------------------
Mouse_XR_880905.1           --------------------------------------------------
Chicken_TCONS_00023179      --------------------------------------------------
Pig_TCONS_00129204          --------------------------------------------------
                                                                              

Pig_TCONS_00129205          --------------------------------------------------
Pig_TCONS_00129206          --------------------------------------------------
Pig_TCONS_00129212          --------------------------------------------------
Pig_TCONS_00129213          --------------------------------------------------
Pig_TCONS_00127506          --------------------------------------------------
Pig_TCONS_00127507          --------------------------------------------------
Human_NR_103545.1           --------------------------------------------------
Chicken_TCONS_00023178      --------------------------------------------------
Chicken_TCONS_00017695      AGCCTCAAAGCTGCTCTCCTTTAGGGCTTTGTATGTAACATCTCAGCTCC
Cattle_TCONS_00025615       --------------------------------------------------
Mouse_XR_880905.1           --------------------------------------------------
Chicken_TCONS_00023179      --------------------------------------------------
Pig_TCONS_00129204          --------------------------------------------------
                                                                              

Pig_TCONS_00129205          --------------------------------------------------
Pig_TCONS_00129206          --------------------------------------------------
Pig_TCONS_00129212          --------------------------------------------------
Pig_TCONS_00129213          --------------------------------------------------
Pig_TCONS_00127506          --------------------------------------------------
Pig_TCONS_00127507          --------------------------------------------------
Human_NR_103545.1           --------------------------------------------------
Chicken_TCONS_00023178      --------------------------------------------------
Chicken_TCONS_00017695      TTGCCTTGGGAACCATGTAAGGTGGGACACAAAGGGAAAGGACTGCTGAG
Cattle_TCONS_00025615       --------------------------------------------------
Mouse_XR_880905.1           --------------------------------------------------
Chicken_TCONS_00023179      --------------------------------------------------
Pig_TCONS_00129204          --------------------------------------------------
                                                                              

Pig_TCONS_00129205          --------------------------------------------------
Pig_TCONS_00129206          --------------------------------------------------
Pig_TCONS_00129212          --------------------------------------------------
Pig_TCONS_00129213          --------------------------------------------------
Pig_TCONS_00127506          --------------------------------------------------
Pig_TCONS_00127507          --------------------------------------------------
Human_NR_103545.1           --------------------------------------------------
Chicken_TCONS_00023178      --------------------------------------------------
Chicken_TCONS_00017695      AGGGACTCTCTAAGGAACTGTGGTTTAGTAGTGCTCTACTTATGTGATGA
Cattle_TCONS_00025615       --------------------------------------------------
Mouse_XR_880905.1           --------------------------------------------------
Chicken_TCONS_00023179      --------------------------------------------------
Pig_TCONS_00129204          --------------------------------------------------
                                                                              

Pig_TCONS_00129205          -------
Pig_TCONS_00129206          -------
Pig_TCONS_00129212          -------
Pig_TCONS_00129213          -------
Pig_TCONS_00127506          -------
Pig_TCONS_00127507          -------
Human_NR_103545.1           -------
Chicken_TCONS_00023178      -------
Chicken_TCONS_00017695      TTCAGAG
Cattle_TCONS_00025615       -------
Mouse_XR_880905.1           -------
Chicken_TCONS_00023179      -------
Pig_TCONS_00129204          -------
                                   
