# Supplementary material for: Genome-wide identification of tissue-specific long non-coding RNA in three farm animal species
Source: BMC Genomics. 2018 Sep 18;19:684. doi: 10.1186/s12864-018-5037-7 (PMC6145346; doi:10.1186/s12864-018-5037-7)
Supplement: Supplementary file 21 — Multiple Sequence Alignments for Conserved LncRNAs. A multiple sequence alignment file generated by ClustalW is included for each of the 39 groups of lncRNAs associated with orthologous genes across all five species. (ZIP 445 kb) [file 12864_2018_5037_MOESM21_ESM.zip › Group_0_Seqs.fa.align.out]

CLUSTAL 2.1 multiple sequence alignment


Chicken_TCONS_00080062      --------------------------------------------------
Chicken_TCONS_00080064      --------------------------------------------------
Chicken_TCONS_00081289      CTCCCCTTGCGATTAAAACTGTTGAAACAGCTGTTATCTGGTAGCTGCTC
Chicken_TCONS_00081290      CTCCCCTTGCGATTAAAACTGTTGAAACAGCTGTTATCTGGTAGCTGCTC
Chicken_TCONS_00081291      CTCCCCTTGCGATTAAAACTGTTGAAACAGCTGTTATCTGGTAGCTGCTC
Pig_TCONS_00106082          --------------------------------------------------
Pig_TCONS_00106086          --------------------------------------------------
Mouse_XR_001781309.1        --------------------------------------------------
Mouse_XR_001781307.1        --------------------------------------------------
Mouse_XR_001781308.1        --------------------------------------------------
Pig_TCONS_00123209          --------------------------------------------------
Pig_TCONS_00123210          --------------------------------------------------
Cattle_TCONS_00040804       --------------------------------------------------
Cattle_TCONS_00040807       --------------------------------------------------
Cattle_TCONS_00040806       --------------------------------------------------
Cattle_TCONS_00040805       --------------------------------------------------
Mouse_XR_874742.2           --------------------------------------------------
Mouse_XR_001781302.1        --------------------------------------------------
Mouse_XR_874748.1           --------------------------------------------------
Human_XR_937208.1           --------------------------------------------------
Pig_TCONS_00123208          --------------------------------------------------
Mouse_NR_045885.1           --------------------------------------------------
Mouse_XR_866741.2           --------------------------------------------------
Chicken_TCONS_00098572      --------------------------------------------------
Pig_TCONS_00106081          --------------------------------------------------
Mouse_XR_001781310.1        --------------------------------------------------
Pig_TCONS_00110096          --------------------------------------------------
Mouse_NR_045961.1           --------------------------------------------------
Pig_TCONS_00106080          --------------------------------------------------
Pig_TCONS_00110455          --------------------------------------------------
Mouse_XR_374977.3           --------------------------------------------------
Mouse_XR_383532.2           --------------------------------------------------
                                                                              

Chicken_TCONS_00080062      --------------------------------------------------
Chicken_TCONS_00080064      --------------------------------------------------
Chicken_TCONS_00081289      TCACCGGGCAGTTTCCTGATGTCAGTCAGCGGCTGTGGGGCTGCAGCAGC
Chicken_TCONS_00081290      TCACCGGGCAGTTTCCTGATGTCAGTCAGCGGCTGTGGGGCTGCAGCAGC
Chicken_TCONS_00081291      TCACCGGGCAGTTTCCTGATGTCAGTCAGCGGCTGTGGGGCTGCAGCAGC
Pig_TCONS_00106082          --------------------------------------------------
Pig_TCONS_00106086          --------------------------------------------------
Mouse_XR_001781309.1        --------------------------------------------------
Mouse_XR_001781307.1        --------------------------------------------------
Mouse_XR_001781308.1        --------------------------------------------------
Pig_TCONS_00123209          --------------------------------------------------
Pig_TCONS_00123210          --------------------------------------------------
Cattle_TCONS_00040804       --------------------------------------------------
Cattle_TCONS_00040807       --------------------------------------------------
Cattle_TCONS_00040806       --------------------------------------------------
Cattle_TCONS_00040805       --------------------------------------------------
Mouse_XR_874742.2           --------------------------------------------------
Mouse_XR_001781302.1        --------------------------------------------------
Mouse_XR_874748.1           --------------------------------------------------
Human_XR_937208.1           --------------------------------------------------
Pig_TCONS_00123208          --------------------------------------------------
Mouse_NR_045885.1           --------------------------------------------------
Mouse_XR_866741.2           --------------------------------------------------
Chicken_TCONS_00098572      --------------------------------------------------
Pig_TCONS_00106081          --------------------------------------------------
Mouse_XR_001781310.1        --------------------------------------------------
Pig_TCONS_00110096          --------------------------------------------------
Mouse_NR_045961.1           --------------------------------------------------
Pig_TCONS_00106080          --------------------------------------------------
Pig_TCONS_00110455          --------------------------------------------------
Mouse_XR_374977.3           --------------------------------------------------
Mouse_XR_383532.2           --------------------------------------------------
                                                                              

Chicken_TCONS_00080062      --------------------------------------------------
Chicken_TCONS_00080064      --------------------------------------------------
Chicken_TCONS_00081289      AATTGGAGCCTGAGGAGAGGCAGCCGCACCCCGGCTGTCCCCACACCCTG
Chicken_TCONS_00081290      AATTGGAGCCTGAGGAGAGGCAGCCGCACCCCGGCTGTCCCCACACCCTG
Chicken_TCONS_00081291      AATTGGAGCCTGAGGAGAGGCAGCCGCACCCCGGCTGTCCCCACACCCTG
Pig_TCONS_00106082          --------------------------------------------------
Pig_TCONS_00106086          --------------------------------------------------
Mouse_XR_001781309.1        --------------------------------------------------
Mouse_XR_001781307.1        --------------------------------------------------
Mouse_XR_001781308.1        --------------------------------------------------
Pig_TCONS_00123209          --------------------------------------------------
Pig_TCONS_00123210          --------------------------------------------------
Cattle_TCONS_00040804       --------------------------------------------------
Cattle_TCONS_00040807       --------------------------------------------------
Cattle_TCONS_00040806       --------------------------------------------------
Cattle_TCONS_00040805       --------------------------------------------------
Mouse_XR_874742.2           --------------------------------------------------
Mouse_XR_001781302.1        --------------------------------------------------
Mouse_XR_874748.1           --------------------------------------------------
Human_XR_937208.1           --------------------------------------------------
Pig_TCONS_00123208          --------------------------------------------------
Mouse_NR_045885.1           --------------------------------------------------
Mouse_XR_866741.2           --------------------------------------------------
Chicken_TCONS_00098572      --------------------------------------------------
Pig_TCONS_00106081          --------------------------------------------------
Mouse_XR_001781310.1        --------------------------------------------------
Pig_TCONS_00110096          --------------------------------------------------
Mouse_NR_045961.1           --------------------------------------------------
Pig_TCONS_00106080          --------------------------------------------------
Pig_TCONS_00110455          --------------------------------------------------
Mouse_XR_374977.3           --------------------------------------------------
Mouse_XR_383532.2           --------------------------------------------------
                                                                              

Chicken_TCONS_00080062      --------------------------------------------------
Chicken_TCONS_00080064      --------------------------------------------------
Chicken_TCONS_00081289      AAGGAGCTGCCCACGTTGTGCAGTGAACCCCATTGCACAAGGGGTGAATC
Chicken_TCONS_00081290      AAGGAGCTGCCCACGTTGTGCAGTGAACCCCATTGCACAAGGGGTGAATC
Chicken_TCONS_00081291      AAGGAGCTGCCCACGTTGTGCAGTGAACCCCATTGCACAAGGGGTGAATC
Pig_TCONS_00106082          --------------------------------------------------
Pig_TCONS_00106086          --------------------------------------------------
Mouse_XR_001781309.1        --------------------------------------------------
Mouse_XR_001781307.1        --------------------------------------------------
Mouse_XR_001781308.1        --------------------------------------------------
Pig_TCONS_00123209          --------------------------------------------------
Pig_TCONS_00123210          --------------------------------------------------
Cattle_TCONS_00040804       --------------------------------------------------
Cattle_TCONS_00040807       --------------------------------------------------
Cattle_TCONS_00040806       --------------------------------------------------
Cattle_TCONS_00040805       --------------------------------------------------
Mouse_XR_874742.2           --------------------------------------------------
Mouse_XR_001781302.1        --------------------------------------------------
Mouse_XR_874748.1           --------------------------------------------------
Human_XR_937208.1           --------------------------------------------------
Pig_TCONS_00123208          --------------------------------------------------
Mouse_NR_045885.1           --------------------------------------------------
Mouse_XR_866741.2           --------------------------------------------------
Chicken_TCONS_00098572      --------------------------------------------------
Pig_TCONS_00106081          --------------------------------------------------
Mouse_XR_001781310.1        --------------------------------------------------
Pig_TCONS_00110096          --------------------------------------------------
Mouse_NR_045961.1           --------------------------------------------------
Pig_TCONS_00106080          --------------------------------------------------
Pig_TCONS_00110455          --------------------------------------------------
Mouse_XR_374977.3           --------------------------------------------------
Mouse_XR_383532.2           --------------------------------------------------
                                                                              

Chicken_TCONS_00080062      --------------------------------------------------
Chicken_TCONS_00080064      --------------------------------------------------
Chicken_TCONS_00081289      CGGGCACTGCAGCAATGGAGACACAGAACCCACTGTCGAAAGCCAATGAA
Chicken_TCONS_00081290      CGGGCACTGCAGCAATGGAGACACAGAACCCACTGTCGAAAGCCAATGAA
Chicken_TCONS_00081291      CGGGCACTGCAGCAATGGAGACACAGAACCCACTGTCGAAAGCCAATGAA
Pig_TCONS_00106082          --------------------------------------------------
Pig_TCONS_00106086          --------------------------------------------------
Mouse_XR_001781309.1        --------------------------------------------------
Mouse_XR_001781307.1        --------------------------------------------------
Mouse_XR_001781308.1        --------------------------------------------------
Pig_TCONS_00123209          --------------------------------------------------
Pig_TCONS_00123210          --------------------------------------------------
Cattle_TCONS_00040804       --------------------------------------------------
Cattle_TCONS_00040807       --------------------------------------------------
Cattle_TCONS_00040806       --------------------------------------------------
Cattle_TCONS_00040805       --------------------------------------------------
Mouse_XR_874742.2           --------------------------------------------------
Mouse_XR_001781302.1        --------------------------------------------------
Mouse_XR_874748.1           --------------------------------------------------
Human_XR_937208.1           --------------------------------------------------
Pig_TCONS_00123208          --------------------------------------------------
Mouse_NR_045885.1           --------------------------------------------------
Mouse_XR_866741.2           --------------------------------------------------
Chicken_TCONS_00098572      --------------------------------------------------
Pig_TCONS_00106081          --------------------------------------------------
Mouse_XR_001781310.1        --------------------------------------------------
Pig_TCONS_00110096          --------------------------------------------------
Mouse_NR_045961.1           --------------------------------------------------
Pig_TCONS_00106080          --------------------------------------------------
Pig_TCONS_00110455          --------------------------------------------------
Mouse_XR_374977.3           --------------------------------------------------
Mouse_XR_383532.2           --------------------------------------------------
                                                                              

Chicken_TCONS_00080062      --------------------------------------------------
Chicken_TCONS_00080064      --------------------------------------------------
Chicken_TCONS_00081289      TGCTGAAATTAAGACACTGCTGGAAAGTTGACCGAAGCGAGGGTCTGCAT
Chicken_TCONS_00081290      TGCTGAAATTAAGACACTGCTGGAAAGTTGACCGAAGCGAGGGTCTGCAT
Chicken_TCONS_00081291      TGCTGAAATTAAGACACTGCTGGAAAGTTGACCGAAGCGAGGGTCTGCAT
Pig_TCONS_00106082          --------------------------------------------------
Pig_TCONS_00106086          --------------------------------------------------
Mouse_XR_001781309.1        --------------------------------------------------
Mouse_XR_001781307.1        --------------------------------------------------
Mouse_XR_001781308.1        --------------------------------------------------
Pig_TCONS_00123209          --------------------------------------------------
Pig_TCONS_00123210          --------------------------------------------------
Cattle_TCONS_00040804       --------------------------------------------------
Cattle_TCONS_00040807       --------------------------------------------------
Cattle_TCONS_00040806       --------------------------------------------------
Cattle_TCONS_00040805       --------------------------------------------------
Mouse_XR_874742.2           --------------------------------------------------
Mouse_XR_001781302.1        --------------------------------------------------
Mouse_XR_874748.1           --------------------------------------------------
Human_XR_937208.1           --------------------------------------------------
Pig_TCONS_00123208          --------------------------------------------------
Mouse_NR_045885.1           --------------------------------------------------
Mouse_XR_866741.2           --------------------------------------------------
Chicken_TCONS_00098572      --------------------------------------------------
Pig_TCONS_00106081          --------------------------------------------------
Mouse_XR_001781310.1        --------------------------------------------------
Pig_TCONS_00110096          --------------------------------------------------
Mouse_NR_045961.1           --------------------------------------------------
Pig_TCONS_00106080          --------------------------------------------------
Pig_TCONS_00110455          --------------------------------------------------
Mouse_XR_374977.3           --------------------------------------------------
Mouse_XR_383532.2           --------------------------------------------------
                                                                              

Chicken_TCONS_00080062      --------------------------------------------------
Chicken_TCONS_00080064      --------------------------------------------------
Chicken_TCONS_00081289      TTAAAAAACAGAAACAGAGCACCTTCACCACCTAATGGGAAGGTGGATGA
Chicken_TCONS_00081290      TTAAAAAACAGAAACAGAGCACCTTCACCACCTAATGGGAAGGTGGATGA
Chicken_TCONS_00081291      TTAAAAAACAGAAACAGAGCACCTTCACCACCTAATGGGAAGGTGGATGA
Pig_TCONS_00106082          --------------------------------------------------
Pig_TCONS_00106086          --------------------------------------------------
Mouse_XR_001781309.1        --------------------------------------------------
Mouse_XR_001781307.1        --------------------------------------------------
Mouse_XR_001781308.1        --------------------------------------------------
Pig_TCONS_00123209          --------------------------------------------------
Pig_TCONS_00123210          --------------------------------------------------
Cattle_TCONS_00040804       --------------------------------------------------
Cattle_TCONS_00040807       --------------------------------------------------
Cattle_TCONS_00040806       --------------------------------------------------
Cattle_TCONS_00040805       --------------------------------------------------
Mouse_XR_874742.2           --------------------------------------------------
Mouse_XR_001781302.1        --------------------------------------------------
Mouse_XR_874748.1           --------------------------------------------------
Human_XR_937208.1           --------------------------------------------------
Pig_TCONS_00123208          --------------------------------------------------
Mouse_NR_045885.1           --------------------------------------------------
Mouse_XR_866741.2           --------------------------------------------------
Chicken_TCONS_00098572      --------------------------------------------------
Pig_TCONS_00106081          --------------------------------------------------
Mouse_XR_001781310.1        --------------------------------------------------
Pig_TCONS_00110096          --------------------------------------------------
Mouse_NR_045961.1           --------------------------------------------------
Pig_TCONS_00106080          --------------------------------------------------
Pig_TCONS_00110455          --------------------------------------------------
Mouse_XR_374977.3           --------------------------------------------------
Mouse_XR_383532.2           --------------------------------------------------
                                                                              

Chicken_TCONS_00080062      --------------------------------------------------
Chicken_TCONS_00080064      --------------------------------------------------
Chicken_TCONS_00081289      GGATAAGATGAGCAAGGTATGTAGTTCAAGGTGGTTTGACCAGTACAGGA
Chicken_TCONS_00081290      GGATAAGATGAGCAAGGTATGTAGTTCAAGGTGGTTTGACCAGTACAGGA
Chicken_TCONS_00081291      GGATAAGATGAGCAAGGTATGTAGTTCAAGGTGGTTTGACCAGTACAGGA
Pig_TCONS_00106082          --------------------------------------------------
Pig_TCONS_00106086          --------------------------------------------------
Mouse_XR_001781309.1        --------------------------------------------------
Mouse_XR_001781307.1        --------------------------------------------------
Mouse_XR_001781308.1        --------------------------------------------------
Pig_TCONS_00123209          --------------------------------------------------
Pig_TCONS_00123210          --------------------------------------------------
Cattle_TCONS_00040804       --------------------------------------------------
Cattle_TCONS_00040807       --------------------------------------------------
Cattle_TCONS_00040806       --------------------------------------------------
Cattle_TCONS_00040805       --------------------------------------------------
Mouse_XR_874742.2           --------------------------------------------------
Mouse_XR_001781302.1        --------------------------------------------------
Mouse_XR_874748.1           --------------------------------------------------
Human_XR_937208.1           --------------------------------------------------
Pig_TCONS_00123208          --------------------------------------------------
Mouse_NR_045885.1           --------------------------------------------------
Mouse_XR_866741.2           --------------------------------------------------
Chicken_TCONS_00098572      --------------------------------------------------
Pig_TCONS_00106081          --------------------------------------------------
Mouse_XR_001781310.1        --------------------------------------------------
Pig_TCONS_00110096          --------------------------------------------------
Mouse_NR_045961.1           --------------------------------------------------
Pig_TCONS_00106080          --------------------------------------------------
Pig_TCONS_00110455          --------------------------------------------------
Mouse_XR_374977.3           --------------------------------------------------
Mouse_XR_383532.2           --------------------------------------------------
                                                                              

Chicken_TCONS_00080062      --------------------------------------------------
Chicken_TCONS_00080064      --------------------------------------------------
Chicken_TCONS_00081289      AACTTGCTGGGGGGAGGAGGGAAGGCCTTGAGTGAGGTGGTCTCAGTCTC
Chicken_TCONS_00081290      AACTTGCTGGGGGGAGGAGGGAAGGCCTTGAGTGAGGTGGTCTCAGTCTC
Chicken_TCONS_00081291      AACTTGCTGGGGGGAGGAGGGAAGGCCTTGAGTGAGGTGGTCTCAGTCTC
Pig_TCONS_00106082          --------------------------------------------------
Pig_TCONS_00106086          --------------------------------------------------
Mouse_XR_001781309.1        --------------------------------------------------
Mouse_XR_001781307.1        --------------------------------------------------
Mouse_XR_001781308.1        --------------------------------------------------
Pig_TCONS_00123209          --------------------------------------------------
Pig_TCONS_00123210          --------------------------------------------------
Cattle_TCONS_00040804       --------------------------------------------------
Cattle_TCONS_00040807       --------------------------------------------------
Cattle_TCONS_00040806       --------------------------------------------------
Cattle_TCONS_00040805       --------------------------------------------------
Mouse_XR_874742.2           --------------------------------------------------
Mouse_XR_001781302.1        --------------------------------------------------
Mouse_XR_874748.1           --------------------------------------------------
Human_XR_937208.1           --------------------------------------------------
Pig_TCONS_00123208          --------------------------------------------------
Mouse_NR_045885.1           --------------------------------------------------
Mouse_XR_866741.2           --------------------------------------------------
Chicken_TCONS_00098572      --------------------------------------------------
Pig_TCONS_00106081          --------------------------------------------------
Mouse_XR_001781310.1        --------------------------------------------------
Pig_TCONS_00110096          --------------------------------------------------
Mouse_NR_045961.1           --------------------------------------------------
Pig_TCONS_00106080          --------------------------------------------------
Pig_TCONS_00110455          --------------------------------------------------
Mouse_XR_374977.3           --------------------------------------------------
Mouse_XR_383532.2           --------------------------------------------------
                                                                              

Chicken_TCONS_00080062      --------------------------------------------------
Chicken_TCONS_00080064      --------------------------------------------------
Chicken_TCONS_00081289      CATGTACAAGAACCAGATGTCCTCTGCCACCAAGGTGAGTGCTGAGCAGA
Chicken_TCONS_00081290      CATGTACAAGAACCAGATGTCCTCTGCCACCAAGGTGAGTGCTGAGCAGA
Chicken_TCONS_00081291      CATGTACAAGAACCAGATGTCCTCTGCCACCAAGGTGAGTGCTGAGCAGA
Pig_TCONS_00106082          --------------------------------------------------
Pig_TCONS_00106086          --------------------------------------------------
Mouse_XR_001781309.1        --------------------------------------------------
Mouse_XR_001781307.1        --------------------------------------------------
Mouse_XR_001781308.1        --------------------------------------------------
Pig_TCONS_00123209          --------------------------------------------------
Pig_TCONS_00123210          --------------------------------------------------
Cattle_TCONS_00040804       --------------------------------------------------
Cattle_TCONS_00040807       --------------------------------------------------
Cattle_TCONS_00040806       --------------------------------------------------
Cattle_TCONS_00040805       --------------------------------------------------
Mouse_XR_874742.2           --------------------------------------------------
Mouse_XR_001781302.1        --------------------------------------------------
Mouse_XR_874748.1           --------------------------------------------------
Human_XR_937208.1           --------------------------------------------------
Pig_TCONS_00123208          --------------------------------------------------
Mouse_NR_045885.1           --------------------------------------------------
Mouse_XR_866741.2           --------------------------------------------------
Chicken_TCONS_00098572      --------------------------------------------------
Pig_TCONS_00106081          --------------------------------------------------
Mouse_XR_001781310.1        --------------------------------------------------
Pig_TCONS_00110096          --------------------------------------------------
Mouse_NR_045961.1           --------------------------------------------------
Pig_TCONS_00106080          --------------------------------------------------
Pig_TCONS_00110455          --------------------------------------------------
Mouse_XR_374977.3           --------------------------------------------------
Mouse_XR_383532.2           --------------------------------------------------
                                                                              

Chicken_TCONS_00080062      --------------------------------------------------
Chicken_TCONS_00080064      --------------------------------------------------
Chicken_TCONS_00081289      TGGAGCAGGGTAGGTGGGTGGAGGACAGCACAGGCAGAGTGACATCCCAG
Chicken_TCONS_00081290      TGGAGCAGGGTAGGTGGGTGGAGGACAGCACAGGCAGAGTGACATCCCAG
Chicken_TCONS_00081291      TGGAGCAGGGTAGGTGGGTGGAGGACAGCACAGGCAGAGTGACATCCCAG
Pig_TCONS_00106082          --------------------------------------------------
Pig_TCONS_00106086          --------------------------------------------------
Mouse_XR_001781309.1        --------------------------------------------------
Mouse_XR_001781307.1        --------------------------------------------------
Mouse_XR_001781308.1        --------------------------------------------------
Pig_TCONS_00123209          --------------------------------------------------
Pig_TCONS_00123210          --------------------------------------------------
Cattle_TCONS_00040804       --------------------------------------------------
Cattle_TCONS_00040807       --------------------------------------------------
Cattle_TCONS_00040806       --------------------------------------------------
Cattle_TCONS_00040805       --------------------------------------------------
Mouse_XR_874742.2           --------------------------------------------------
Mouse_XR_001781302.1        --------------------------------------------------
Mouse_XR_874748.1           --------------------------------------------------
Human_XR_937208.1           --------------------------------------------------
Pig_TCONS_00123208          --------------------------------------------------
Mouse_NR_045885.1           --------------------------------------------------
Mouse_XR_866741.2           --------------------------------------------------
Chicken_TCONS_00098572      --------------------------------------------------
Pig_TCONS_00106081          --------------------------------------------------
Mouse_XR_001781310.1        --------------------------------------------------
Pig_TCONS_00110096          --------------------------------------------------
Mouse_NR_045961.1           --------------------------------------------------
Pig_TCONS_00106080          --------------------------------------------------
Pig_TCONS_00110455          --------------------------------------------------
Mouse_XR_374977.3           --------------------------------------------------
Mouse_XR_383532.2           --------------------------------------------------
                                                                              

Chicken_TCONS_00080062      --------------------------------------------------
Chicken_TCONS_00080064      --------------------------------------------------
Chicken_TCONS_00081289      GATGGCATCTGTGCCCACCAGTCTGGGATGGAGAAGCCTTACCATCTTTG
Chicken_TCONS_00081290      GATGGCATCTGTGCCCACCAGTCTGGGATGGAGAAGCCTTACCATCTTTG
Chicken_TCONS_00081291      GATGGCATCTGTGCCCACCAGTCTGGGATGGAGAAGCCTTACCATCTTTG
Pig_TCONS_00106082          --------------------------------------------------
Pig_TCONS_00106086          --------------------------------------------------
Mouse_XR_001781309.1        --------------------------------------------------
Mouse_XR_001781307.1        --------------------------------------------------
Mouse_XR_001781308.1        --------------------------------------------------
Pig_TCONS_00123209          --------------------------------------------------
Pig_TCONS_00123210          --------------------------------------------------
Cattle_TCONS_00040804       --------------------------------------------------
Cattle_TCONS_00040807       --------------------------------------------------
Cattle_TCONS_00040806       --------------------------------------------------
Cattle_TCONS_00040805       --------------------------------------------------
Mouse_XR_874742.2           --------------------------------------------------
Mouse_XR_001781302.1        --------------------------------------------------
Mouse_XR_874748.1           --------------------------------------------------
Human_XR_937208.1           --------------------------------------------------
Pig_TCONS_00123208          --------------------------------------------------
Mouse_NR_045885.1           --------------------------------------------------
Mouse_XR_866741.2           --------------------------------------------------
Chicken_TCONS_00098572      --------------------------------------------------
Pig_TCONS_00106081          --------------------------------------------------
Mouse_XR_001781310.1        --------------------------------------------------
Pig_TCONS_00110096          --------------------------------------------------
Mouse_NR_045961.1           --------------------------------------------------
Pig_TCONS_00106080          --------------------------------------------------
Pig_TCONS_00110455          --------------------------------------------------
Mouse_XR_374977.3           --------------------------------------------------
Mouse_XR_383532.2           --------------------------------------------------
                                                                              

Chicken_TCONS_00080062      --------------------------------------------------
Chicken_TCONS_00080064      --------------------------------------------------
Chicken_TCONS_00081289      TGGAGCTGGAAATGGGAATAGAAAGCCCCTTGGGCTGAGAAAAGCTTAGG
Chicken_TCONS_00081290      TGGAGCTGGAAATGGGAATAGAAAGCCCCTTGGGCTGAGAAAAGCTTAGG
Chicken_TCONS_00081291      TGGAGCTGGAAATGGGAATAGAAAGCCCCTTGGGCTGAGAAAAGCTTAGG
Pig_TCONS_00106082          --------------------------------------------------
Pig_TCONS_00106086          --------------------------------------------------
Mouse_XR_001781309.1        --------------------------------------------------
Mouse_XR_001781307.1        --------------------------------------------------
Mouse_XR_001781308.1        --------------------------------------------------
Pig_TCONS_00123209          --------------------------------------------------
Pig_TCONS_00123210          --------------------------------------------------
Cattle_TCONS_00040804       --------------------------------------------------
Cattle_TCONS_00040807       --------------------------------------------------
Cattle_TCONS_00040806       --------------------------------------------------
Cattle_TCONS_00040805       --------------------------------------------------
Mouse_XR_874742.2           --------------------------------------------------
Mouse_XR_001781302.1        --------------------------------------------------
Mouse_XR_874748.1           --------------------------------------------------
Human_XR_937208.1           --------------------------------------------------
Pig_TCONS_00123208          --------------------------------------------------
Mouse_NR_045885.1           --------------------------------------------------
Mouse_XR_866741.2           --------------------------------------------------
Chicken_TCONS_00098572      --------------------------------------------------
Pig_TCONS_00106081          --------------------------------------------------
Mouse_XR_001781310.1        --------------------------------------------------
Pig_TCONS_00110096          --------------------------------------------------
Mouse_NR_045961.1           --------------------------------------------------
Pig_TCONS_00106080          --------------------------------------------------
Pig_TCONS_00110455          --------------------------------------------------
Mouse_XR_374977.3           --------------------------------------------------
Mouse_XR_383532.2           --------------------------------------------------
                                                                              

Chicken_TCONS_00080062      --------------------------------------------------
Chicken_TCONS_00080064      --------------------------------------------------
Chicken_TCONS_00081289      AACAGCTTTCAAGGCTTGGAGGCACACAGCTTAACCTCAGATGAAAGGGA
Chicken_TCONS_00081290      AACAGCTTTCAAGGCTTGGAGGCACACAGCTTAACCTCAGATGAAAGGGA
Chicken_TCONS_00081291      AACAGCTTTCAAGGCTTGGAGGCACACAGCTTAACCTCAGATGAAAGGGA
Pig_TCONS_00106082          --------------------------------------------------
Pig_TCONS_00106086          --------------------------------------------------
Mouse_XR_001781309.1        --------------------------------------------------
Mouse_XR_001781307.1        --------------------------------------------------
Mouse_XR_001781308.1        --------------------------------------------------
Pig_TCONS_00123209          --------------------------------------------------
Pig_TCONS_00123210          --------------------------------------------------
Cattle_TCONS_00040804       --------------------------------------------------
Cattle_TCONS_00040807       --------------------------------------------------
Cattle_TCONS_00040806       --------------------------------------------------
Cattle_TCONS_00040805       --------------------------------------------------
Mouse_XR_874742.2           --------------------------------------------------
Mouse_XR_001781302.1        --------------------------------------------------
Mouse_XR_874748.1           --------------------------------------------------
Human_XR_937208.1           --------------------------------------------------
Pig_TCONS_00123208          --------------------------------------------------
Mouse_NR_045885.1           --------------------------------------------------
Mouse_XR_866741.2           --------------------------------------------------
Chicken_TCONS_00098572      --------------------------------------------------
Pig_TCONS_00106081          --------------------------------------------------
Mouse_XR_001781310.1        --------------------------------------------------
Pig_TCONS_00110096          --------------------------------------------------
Mouse_NR_045961.1           --------------------------------------------------
Pig_TCONS_00106080          --------------------------------------------------
Pig_TCONS_00110455          --------------------------------------------------
Mouse_XR_374977.3           --------------------------------------------------
Mouse_XR_383532.2           --------------------------------------------------
                                                                              

Chicken_TCONS_00080062      --------------------------------------------------
Chicken_TCONS_00080064      --------------------------------------------------
Chicken_TCONS_00081289      CTGTAACCACTAATGTCACTCTTTTTGCTGTCAAAGCAAACAAGCATTGT
Chicken_TCONS_00081290      CTGTAACCACTAATGTCACTCTTTTTGCTGTCAAAGCAAACAAGCATTGT
Chicken_TCONS_00081291      CTGTAACCACTAATGTCACTCTTTTTGCTGTCAAAGCAAACAAGCATTGT
Pig_TCONS_00106082          --------------------------------------------------
Pig_TCONS_00106086          --------------------------------------------------
Mouse_XR_001781309.1        --------------------------------------------------
Mouse_XR_001781307.1        --------------------------------------------------
Mouse_XR_001781308.1        --------------------------------------------------
Pig_TCONS_00123209          --------------------------------------------------
Pig_TCONS_00123210          --------------------------------------------------
Cattle_TCONS_00040804       --------------------------------------------------
Cattle_TCONS_00040807       --------------------------------------------------
Cattle_TCONS_00040806       --------------------------------------------------
Cattle_TCONS_00040805       --------------------------------------------------
Mouse_XR_874742.2           --------------------------------------------------
Mouse_XR_001781302.1        --------------------------------------------------
Mouse_XR_874748.1           --------------------------------------------------
Human_XR_937208.1           --------------------------------------------------
Pig_TCONS_00123208          --------------------------------------------------
Mouse_NR_045885.1           --------------------------------------------------
Mouse_XR_866741.2           --------------------------------------------------
Chicken_TCONS_00098572      --------------------------------------------------
Pig_TCONS_00106081          --------------------------------------------------
Mouse_XR_001781310.1        --------------------------------------------------
Pig_TCONS_00110096          --------------------------------------------------
Mouse_NR_045961.1           --------------------------------------------------
Pig_TCONS_00106080          --------------------------------------------------
Pig_TCONS_00110455          --------------------------------------------------
Mouse_XR_374977.3           --------------------------------------------------
Mouse_XR_383532.2           --------------------------------------------------
                                                                              

Chicken_TCONS_00080062      --------------------------------------------------
Chicken_TCONS_00080064      --------------------------------------------------
Chicken_TCONS_00081289      GTAGGTTTTCAGCAATCACATTCAGCAGCACAGGGCTGAGGGTACCAGCT
Chicken_TCONS_00081290      GTAGGTTTTCAGCAATCACATTCAGCAGCACAGGGCTGAGGGTACCAGCT
Chicken_TCONS_00081291      GTAGGTTTTCAGCAATCACATTCAGCAGCACAGGGCTGAGGGTACCAGCT
Pig_TCONS_00106082          --------------------------------------------------
Pig_TCONS_00106086          --------------------------------------------------
Mouse_XR_001781309.1        --------------------------------------------------
Mouse_XR_001781307.1        --------------------------------------------------
Mouse_XR_001781308.1        --------------------------------------------------
Pig_TCONS_00123209          --------------------------------------------------
Pig_TCONS_00123210          --------------------------------------------------
Cattle_TCONS_00040804       --------------------------------------------------
Cattle_TCONS_00040807       --------------------------------------------------
Cattle_TCONS_00040806       --------------------------------------------------
Cattle_TCONS_00040805       --------------------------------------------------
Mouse_XR_874742.2           --------------------------------------------------
Mouse_XR_001781302.1        --------------------------------------------------
Mouse_XR_874748.1           --------------------------------------------------
Human_XR_937208.1           --------------------------------------------------
Pig_TCONS_00123208          --------------------------------------------------
Mouse_NR_045885.1           --------------------------------------------------
Mouse_XR_866741.2           --------------------------------------------------
Chicken_TCONS_00098572      --------------------------------------------------
Pig_TCONS_00106081          --------------------------------------------------
Mouse_XR_001781310.1        --------------------------------------------------
Pig_TCONS_00110096          --------------------------------------------------
Mouse_NR_045961.1           --------------------------------------------------
Pig_TCONS_00106080          --------------------------------------------------
Pig_TCONS_00110455          --------------------------------------------------
Mouse_XR_374977.3           --------------------------------------------------
Mouse_XR_383532.2           --------------------------------------------------
                                                                              

Chicken_TCONS_00080062      --------------------------------------------------
Chicken_TCONS_00080064      --------------------------------------------------
Chicken_TCONS_00081289      CAGGGCCACTGAATCCACAGAGCTGAAGAGTCCAGCTTAGATTAGGACAC
Chicken_TCONS_00081290      CAGGGCCACTGAATCCACAGAGCTGAAGAGTCCAGCTTAGATTAGGACAC
Chicken_TCONS_00081291      CAGGGCCACTGAATCCACAGAGCTGAAGAGTCCAGCTTAGATTAGGACAC
Pig_TCONS_00106082          --------------------------------------------------
Pig_TCONS_00106086          --------------------------------------------------
Mouse_XR_001781309.1        --------------------------------------------------
Mouse_XR_001781307.1        --------------------------------------------------
Mouse_XR_001781308.1        --------------------------------------------------
Pig_TCONS_00123209          --------------------------------------------------
Pig_TCONS_00123210          --------------------------------------------------
Cattle_TCONS_00040804       --------------------------------------------------
Cattle_TCONS_00040807       --------------------------------------------------
Cattle_TCONS_00040806       --------------------------------------------------
Cattle_TCONS_00040805       --------------------------------------------------
Mouse_XR_874742.2           --------------------------------------------------
Mouse_XR_001781302.1        --------------------------------------------------
Mouse_XR_874748.1           --------------------------------------------------
Human_XR_937208.1           --------------------------------------------------
Pig_TCONS_00123208          --------------------------------------------------
Mouse_NR_045885.1           --------------------------------------------------
Mouse_XR_866741.2           --------------------------------------------------
Chicken_TCONS_00098572      --------------------------------------------------
Pig_TCONS_00106081          --------------------------------------------------
Mouse_XR_001781310.1        --------------------------------------------------
Pig_TCONS_00110096          --------------------------------------------------
Mouse_NR_045961.1           --------------------------------------------------
Pig_TCONS_00106080          --------------------------------------------------
Pig_TCONS_00110455          --------------------------------------------------
Mouse_XR_374977.3           --------------------------------------------------
Mouse_XR_383532.2           --------------------------------------------------
                                                                              

Chicken_TCONS_00080062      --------------------------------------------------
Chicken_TCONS_00080064      --------------------------------------------------
Chicken_TCONS_00081289      ATTCAAAGGAAAAAAAAAGGAGTGAGAAAAAGATCAGGTCAACCCAATCC
Chicken_TCONS_00081290      ATTCAAAGGAAAAAAAAAGGAGTGAGAAAAAGATCAGGTCAACCCAATCC
Chicken_TCONS_00081291      ATTCAAAGGAAAAAAAAAGGAGTGAGAAAAAGATCAGGTCAACCCAATCC
Pig_TCONS_00106082          --------------------------------------------------
Pig_TCONS_00106086          --------------------------------------------------
Mouse_XR_001781309.1        --------------------------------------------------
Mouse_XR_001781307.1        --------------------------------------------------
Mouse_XR_001781308.1        --------------------------------------------------
Pig_TCONS_00123209          --------------------------------------------------
Pig_TCONS_00123210          --------------------------------------------------
Cattle_TCONS_00040804       --------------------------------------------------
Cattle_TCONS_00040807       --------------------------------------------------
Cattle_TCONS_00040806       --------------------------------------------------
Cattle_TCONS_00040805       --------------------------------------------------
Mouse_XR_874742.2           --------------------------------------------------
Mouse_XR_001781302.1        --------------------------------------------------
Mouse_XR_874748.1           --------------------------------------------------
Human_XR_937208.1           --------------------------------------------------
Pig_TCONS_00123208          --------------------------------------------------
Mouse_NR_045885.1           --------------------------------------------------
Mouse_XR_866741.2           --------------------------------------------------
Chicken_TCONS_00098572      --------------------------------------------------
Pig_TCONS_00106081          --------------------------------------------------
Mouse_XR_001781310.1        --------------------------------------------------
Pig_TCONS_00110096          --------------------------------------------------
Mouse_NR_045961.1           --------------------------------------------------
Pig_TCONS_00106080          --------------------------------------------------
Pig_TCONS_00110455          --------------------------------------------------
Mouse_XR_374977.3           --------------------------------------------------
Mouse_XR_383532.2           --------------------------------------------------
                                                                              

Chicken_TCONS_00080062      --------------------------------------------------
Chicken_TCONS_00080064      --------------------------------------------------
Chicken_TCONS_00081289      TGCAACAGCCACTGAACTGCTAACCACTCCATCTGGCTAACGGAATGGAG
Chicken_TCONS_00081290      TGCAACAGCCACTGAACTGCTAACCACTCCATCTGGCTAACGGAATGGAG
Chicken_TCONS_00081291      TGCAACAGCCACTGAACTGCTAACCACTCCATCTGGCTAACGGAATGGAG
Pig_TCONS_00106082          --------------------------------------------------
Pig_TCONS_00106086          --------------------------------------------------
Mouse_XR_001781309.1        --------------------------------------------------
Mouse_XR_001781307.1        --------------------------------------------------
Mouse_XR_001781308.1        --------------------------------------------------
Pig_TCONS_00123209          --------------------------------------------------
Pig_TCONS_00123210          --------------------------------------------------
Cattle_TCONS_00040804       --------------------------------------------------
Cattle_TCONS_00040807       --------------------------------------------------
Cattle_TCONS_00040806       --------------------------------------------------
Cattle_TCONS_00040805       --------------------------------------------------
Mouse_XR_874742.2           --------------------------------------------------
Mouse_XR_001781302.1        --------------------------------------------------
Mouse_XR_874748.1           --------------------------------------------------
Human_XR_937208.1           --------------------------------------------------
Pig_TCONS_00123208          --------------------------------------------------
Mouse_NR_045885.1           --------------------------------------------------
Mouse_XR_866741.2           --------------------------------------------------
Chicken_TCONS_00098572      --------------------------------------------------
Pig_TCONS_00106081          --------------------------------------------------
Mouse_XR_001781310.1        --------------------------------------------------
Pig_TCONS_00110096          --------------------------------------------------
Mouse_NR_045961.1           --------------------------------------------------
Pig_TCONS_00106080          --------------------------------------------------
Pig_TCONS_00110455          --------------------------------------------------
Mouse_XR_374977.3           --------------------------------------------------
Mouse_XR_383532.2           --------------------------------------------------
                                                                              

Chicken_TCONS_00080062      --------------------------------------------------
Chicken_TCONS_00080064      --------------------------------------------------
Chicken_TCONS_00081289      GGAGGGTTTGCAAATCCAGCCTGAGTTGCCTAATTCCTTAGCTAGAAAGC
Chicken_TCONS_00081290      GGAGGGTTTGCAAATCCAGCCTGAGTTGCCTAATTCCTTAGCTAGAAAGC
Chicken_TCONS_00081291      GGAGGGTTTGCAAATCCAGCCTGAGTTGCCTAATTCCTTAGCTAGAAAGC
Pig_TCONS_00106082          --------------------------------------------------
Pig_TCONS_00106086          --------------------------------------------------
Mouse_XR_001781309.1        --------------------------------------------------
Mouse_XR_001781307.1        --------------------------------------------------
Mouse_XR_001781308.1        --------------------------------------------------
Pig_TCONS_00123209          --------------------------------------------------
Pig_TCONS_00123210          --------------------------------------------------
Cattle_TCONS_00040804       --------------------------------------------------
Cattle_TCONS_00040807       --------------------------------------------------
Cattle_TCONS_00040806       --------------------------------------------------
Cattle_TCONS_00040805       --------------------------------------------------
Mouse_XR_874742.2           --------------------------------------------------
Mouse_XR_001781302.1        --------------------------------------------------
Mouse_XR_874748.1           --------------------------------------------------
Human_XR_937208.1           --------------------------------------------------
Pig_TCONS_00123208          --------------------------------------------------
Mouse_NR_045885.1           --------------------------------------------------
Mouse_XR_866741.2           --------------------------------------------------
Chicken_TCONS_00098572      --------------------------------------------------
Pig_TCONS_00106081          --------------------------------------------------
Mouse_XR_001781310.1        --------------------------------------------------
Pig_TCONS_00110096          --------------------------------------------------
Mouse_NR_045961.1           --------------------------------------------------
Pig_TCONS_00106080          --------------------------------------------------
Pig_TCONS_00110455          --------------------------------------------------
Mouse_XR_374977.3           --------------------------------------------------
Mouse_XR_383532.2           --------------------------------------------------
                                                                              

Chicken_TCONS_00080062      --------------------------------------------------
Chicken_TCONS_00080064      --------------------------------------------------
Chicken_TCONS_00081289      ACCTCTTTTAGGCACTGAACAGTGACAAAATGAACAAAGCAAGTCACTGG
Chicken_TCONS_00081290      ACCTCTTTTAGGCACTGAACAGTGACAAAATGAACAAAGCAAGTCACTGG
Chicken_TCONS_00081291      ACCTCTTTTAGGCACTGAACAGTGACAAAATGAACAAAGCAAGTCACTGG
Pig_TCONS_00106082          --------------------------------------------------
Pig_TCONS_00106086          --------------------------------------------------
Mouse_XR_001781309.1        --------------------------------------------------
Mouse_XR_001781307.1        --------------------------------------------------
Mouse_XR_001781308.1        --------------------------------------------------
Pig_TCONS_00123209          --------------------------------------------------
Pig_TCONS_00123210          --------------------------------------------------
Cattle_TCONS_00040804       --------------------------------------------------
Cattle_TCONS_00040807       --------------------------------------------------
Cattle_TCONS_00040806       --------------------------------------------------
Cattle_TCONS_00040805       --------------------------------------------------
Mouse_XR_874742.2           --------------------------------------------------
Mouse_XR_001781302.1        --------------------------------------------------
Mouse_XR_874748.1           --------------------------------------------------
Human_XR_937208.1           --------------------------------------------------
Pig_TCONS_00123208          --------------------------------------------------
Mouse_NR_045885.1           --------------------------------------------------
Mouse_XR_866741.2           --------------------------------------------------
Chicken_TCONS_00098572      --------------------------------------------------
Pig_TCONS_00106081          --------------------------------------------------
Mouse_XR_001781310.1        --------------------------------------------------
Pig_TCONS_00110096          --------------------------------------------------
Mouse_NR_045961.1           --------------------------------------------------
Pig_TCONS_00106080          --------------------------------------------------
Pig_TCONS_00110455          --------------------------------------------------
Mouse_XR_374977.3           --------------------------------------------------
Mouse_XR_383532.2           --------------------------------------------------
                                                                              

Chicken_TCONS_00080062      --------------------------------------------------
Chicken_TCONS_00080064      --------------------------------------------------
Chicken_TCONS_00081289      TGTTGGGTTGTATTATCTGCAAGCTTTGGCATTTTCCAGCCGAATGGTTG
Chicken_TCONS_00081290      TGTTGGGTTGTATTATCTGCAAGCTTTGGCATTTTCCAGCCGAATGGTTG
Chicken_TCONS_00081291      TGTTGGGTTGTATTATCTGCAAGCTTTGGCATTTTCCAGCCGAATGGTTG
Pig_TCONS_00106082          --------------------------------------------------
Pig_TCONS_00106086          --------------------------------------------------
Mouse_XR_001781309.1        --------------------------------------------------
Mouse_XR_001781307.1        --------------------------------------------------
Mouse_XR_001781308.1        --------------------------------------------------
Pig_TCONS_00123209          --------------------------------------------------
Pig_TCONS_00123210          --------------------------------------------------
Cattle_TCONS_00040804       --------------------------------------------------
Cattle_TCONS_00040807       --------------------------------------------------
Cattle_TCONS_00040806       --------------------------------------------------
Cattle_TCONS_00040805       --------------------------------------------------
Mouse_XR_874742.2           --------------------------------------------------
Mouse_XR_001781302.1        --------------------------------------------------
Mouse_XR_874748.1           --------------------------------------------------
Human_XR_937208.1           --------------------------------------------------
Pig_TCONS_00123208          --------------------------------------------------
Mouse_NR_045885.1           --------------------------------------------------
Mouse_XR_866741.2           --------------------------------------------------
Chicken_TCONS_00098572      --------------------------------------------------
Pig_TCONS_00106081          --------------------------------------------------
Mouse_XR_001781310.1        --------------------------------------------------
Pig_TCONS_00110096          --------------------------------------------------
Mouse_NR_045961.1           --------------------------------------------------
Pig_TCONS_00106080          --------------------------------------------------
Pig_TCONS_00110455          --------------------------------------------------
Mouse_XR_374977.3           --------------------------------------------------
Mouse_XR_383532.2           --------------------------------------------------
                                                                              

Chicken_TCONS_00080062      --------------------------------------------------
Chicken_TCONS_00080064      --------------------------------------------------
Chicken_TCONS_00081289      CCACTTCTTCCTCCCCAGCCCACTGCTGCTATTATTTTTACAGCATGACT
Chicken_TCONS_00081290      CCACTTCTTCCTCCCCAGCCCACTGCTGCTATTATTTTTACAGCATGACT
Chicken_TCONS_00081291      CCACTTCTTCCTCCCCAGCCCACTGCTGCTATTATTTTTACAGCATGACT
Pig_TCONS_00106082          --------------------------------------------------
Pig_TCONS_00106086          --------------------------------------------------
Mouse_XR_001781309.1        --------------------------------------------------
Mouse_XR_001781307.1        --------------------------------------------------
Mouse_XR_001781308.1        --------------------------------------------------
Pig_TCONS_00123209          --------------------------------------------------
Pig_TCONS_00123210          --------------------------------------------------
Cattle_TCONS_00040804       --------------------------------------------------
Cattle_TCONS_00040807       --------------------------------------------------
Cattle_TCONS_00040806       --------------------------------------------------
Cattle_TCONS_00040805       --------------------------------------------------
Mouse_XR_874742.2           --------------------------------------------------
Mouse_XR_001781302.1        --------------------------------------------------
Mouse_XR_874748.1           --------------------------------------------------
Human_XR_937208.1           --------------------------------------------------
Pig_TCONS_00123208          --------------------------------------------------
Mouse_NR_045885.1           --------------------------------------------------
Mouse_XR_866741.2           --------------------------------------------------
Chicken_TCONS_00098572      --------------------------------------------------
Pig_TCONS_00106081          --------------------------------------------------
Mouse_XR_001781310.1        --------------------------------------------------
Pig_TCONS_00110096          --------------------------------------------------
Mouse_NR_045961.1           --------------------------------------------------
Pig_TCONS_00106080          --------------------------------------------------
Pig_TCONS_00110455          --------------------------------------------------
Mouse_XR_374977.3           --------------------------------------------------
Mouse_XR_383532.2           --------------------------------------------------
                                                                              

Chicken_TCONS_00080062      --------------------------------------------------
Chicken_TCONS_00080064      --------------------------------------------------
Chicken_TCONS_00081289      GTTGAGGAGTGTATCATTCATAACATACCTATCACAGAGAGATTCCTTTT
Chicken_TCONS_00081290      GTTGAGGAGTGTATCATTCATAACATACCTATCACAGAGAGATTCCTTTT
Chicken_TCONS_00081291      GTTGAGGAGTGTATCATTCATAACATACCTATCACAGAGAGATTCCTTTT
Pig_TCONS_00106082          --------------------------------------------------
Pig_TCONS_00106086          --------------------------------------------------
Mouse_XR_001781309.1        --------------------------------------------------
Mouse_XR_001781307.1        --------------------------------------------------
Mouse_XR_001781308.1        --------------------------------------------------
Pig_TCONS_00123209          --------------------------------------------------
Pig_TCONS_00123210          --------------------------------------------------
Cattle_TCONS_00040804       --------------------------------------------------
Cattle_TCONS_00040807       --------------------------------------------------
Cattle_TCONS_00040806       --------------------------------------------------
Cattle_TCONS_00040805       --------------------------------------------------
Mouse_XR_874742.2           --------------------------------------------------
Mouse_XR_001781302.1        --------------------------------------------------
Mouse_XR_874748.1           --------------------------------------------------
Human_XR_937208.1           --------------------------------------------------
Pig_TCONS_00123208          --------------------------------------------------
Mouse_NR_045885.1           --------------------------------------------------
Mouse_XR_866741.2           --------------------------------------------------
Chicken_TCONS_00098572      --------------------------------------------------
Pig_TCONS_00106081          --------------------------------------------------
Mouse_XR_001781310.1        --------------------------------------------------
Pig_TCONS_00110096          --------------------------------------------------
Mouse_NR_045961.1           --------------------------------------------------
Pig_TCONS_00106080          --------------------------------------------------
Pig_TCONS_00110455          --------------------------------------------------
Mouse_XR_374977.3           --------------------------------------------------
Mouse_XR_383532.2           --------------------------------------------------
                                                                              

Chicken_TCONS_00080062      --------------------------------------------------
Chicken_TCONS_00080064      --------------------------------------------------
Chicken_TCONS_00081289      TAAATGCTTAGGGAGATAGAAGGCTACAAACCCTGGGAAATCAACTATGC
Chicken_TCONS_00081290      TAAATGCTTAGGGAGATAGAAGGCTACAAACCCTGGGAAATCAACTATGC
Chicken_TCONS_00081291      TAAATGCTTAGGGAGATAGAAGGCTACAAACCCTGGGAAATCAACTATGC
Pig_TCONS_00106082          --------------------------------------------------
Pig_TCONS_00106086          --------------------------------------------------
Mouse_XR_001781309.1        --------------------------------------------------
Mouse_XR_001781307.1        --------------------------------------------------
Mouse_XR_001781308.1        --------------------------------------------------
Pig_TCONS_00123209          --------------------------------------------------
Pig_TCONS_00123210          --------------------------------------------------
Cattle_TCONS_00040804       --------------------------------------------------
Cattle_TCONS_00040807       --------------------------------------------------
Cattle_TCONS_00040806       --------------------------------------------------
Cattle_TCONS_00040805       --------------------------------------------------
Mouse_XR_874742.2           --------------------------------------------------
Mouse_XR_001781302.1        --------------------------------------------------
Mouse_XR_874748.1           --------------------------------------------------
Human_XR_937208.1           --------------------------------------------------
Pig_TCONS_00123208          --------------------------------------------------
Mouse_NR_045885.1           --------------------------------------------------
Mouse_XR_866741.2           --------------------------------------------------
Chicken_TCONS_00098572      --------------------------------------------------
Pig_TCONS_00106081          --------------------------------------------------
Mouse_XR_001781310.1        --------------------------------------------------
Pig_TCONS_00110096          --------------------------------------------------
Mouse_NR_045961.1           --------------------------------------------------
Pig_TCONS_00106080          --------------------------------------------------
Pig_TCONS_00110455          --------------------------------------------------
Mouse_XR_374977.3           --------------------------------------------------
Mouse_XR_383532.2           --------------------------------------------------
                                                                              

Chicken_TCONS_00080062      --------------------------------------------------
Chicken_TCONS_00080064      --------------------------------------------------
Chicken_TCONS_00081289      CTAATATATTATGTAGAAGTTCTGTAATCATTATTGAACTAAAGTGCATT
Chicken_TCONS_00081290      CTAATATATTATGTAGAAGTTCTGTAATCATTATTGAACTAAAGTGCATT
Chicken_TCONS_00081291      CTAATATATTATGTAGAAGTTCTGTAATCATTATTGAACTAAAGTGCATT
Pig_TCONS_00106082          --------------------------------------------------
Pig_TCONS_00106086          --------------------------------------------------
Mouse_XR_001781309.1        --------------------------------------------------
Mouse_XR_001781307.1        --------------------------------------------------
Mouse_XR_001781308.1        --------------------------------------------------
Pig_TCONS_00123209          --------------------------------------------------
Pig_TCONS_00123210          --------------------------------------------------
Cattle_TCONS_00040804       --------------------------------------------------
Cattle_TCONS_00040807       --------------------------------------------------
Cattle_TCONS_00040806       --------------------------------------------------
Cattle_TCONS_00040805       --------------------------------------------------
Mouse_XR_874742.2           --------------------------------------------------
Mouse_XR_001781302.1        --------------------------------------------------
Mouse_XR_874748.1           --------------------------------------------------
Human_XR_937208.1           --------------------------------------------------
Pig_TCONS_00123208          --------------------------------------------------
Mouse_NR_045885.1           --------------------------------------------------
Mouse_XR_866741.2           --------------------------------------------------
Chicken_TCONS_00098572      --------------------------------------------------
Pig_TCONS_00106081          --------------------------------------------------
Mouse_XR_001781310.1        --------------------------------------------------
Pig_TCONS_00110096          --------------------------------------------------
Mouse_NR_045961.1           --------------------------------------------------
Pig_TCONS_00106080          --------------------------------------------------
Pig_TCONS_00110455          --------------------------------------------------
Mouse_XR_374977.3           --------------------------------------------------
Mouse_XR_383532.2           --------------------------------------------------
                                                                              

Chicken_TCONS_00080062      --------------------------------------------------
Chicken_TCONS_00080064      --------------------------------------------------
Chicken_TCONS_00081289      GAGTAAGTGGATAAAATCAGTCCCACTGTAGCATAAGTCTCCAGAGAGCA
Chicken_TCONS_00081290      GAGTAAGTGGATAAAATCAGTCCCACTGTAGCATAAGTCTCCAGAGAGCA
Chicken_TCONS_00081291      GAGTAAGTGGATAAAATCAGTCCCACTGTAGCATAAGTCTCCAGAGAGCA
Pig_TCONS_00106082          --------------------------------------------------
Pig_TCONS_00106086          --------------------------------------------------
Mouse_XR_001781309.1        --------------------------------------------------
Mouse_XR_001781307.1        --------------------------------------------------
Mouse_XR_001781308.1        --------------------------------------------------
Pig_TCONS_00123209          --------------------------------------------------
Pig_TCONS_00123210          --------------------------------------------------
Cattle_TCONS_00040804       --------------------------------------------------
Cattle_TCONS_00040807       --------------------------------------------------
Cattle_TCONS_00040806       --------------------------------------------------
Cattle_TCONS_00040805       --------------------------------------------------
Mouse_XR_874742.2           --------------------------------------------------
Mouse_XR_001781302.1        --------------------------------------------------
Mouse_XR_874748.1           --------------------------------------------------
Human_XR_937208.1           --------------------------------------------------
Pig_TCONS_00123208          --------------------------------------------------
Mouse_NR_045885.1           --------------------------------------------------
Mouse_XR_866741.2           --------------------------------------------------
Chicken_TCONS_00098572      --------------------------------------------------
Pig_TCONS_00106081          --------------------------------------------------
Mouse_XR_001781310.1        --------------------------------------------------
Pig_TCONS_00110096          --------------------------------------------------
Mouse_NR_045961.1           --------------------------------------------------
Pig_TCONS_00106080          --------------------------------------------------
Pig_TCONS_00110455          --------------------------------------------------
Mouse_XR_374977.3           --------------------------------------------------
Mouse_XR_383532.2           --------------------------------------------------
                                                                              

Chicken_TCONS_00080062      --------------------------------------------------
Chicken_TCONS_00080064      --------------------------------------------------
Chicken_TCONS_00081289      CAGATAAAAATGCCTGGTACTTAAGTAGAAAAGGTAACAAAATATTTCCA
Chicken_TCONS_00081290      CAGATAAAAATGCCTGGTACTTAAGTAGAAAAGGTAACAAAATATTTCCA
Chicken_TCONS_00081291      CAGATAAAAATGCCTGGTACTTAAGTAGAAAAGGTAACAAAATATTTCCA
Pig_TCONS_00106082          --------------------------------------------------
Pig_TCONS_00106086          --------------------------------------------------
Mouse_XR_001781309.1        --------------------------------------------------
Mouse_XR_001781307.1        --------------------------------------------------
Mouse_XR_001781308.1        --------------------------------------------------
Pig_TCONS_00123209          --------------------------------------------------
Pig_TCONS_00123210          --------------------------------------------------
Cattle_TCONS_00040804       --------------------------------------------------
Cattle_TCONS_00040807       --------------------------------------------------
Cattle_TCONS_00040806       --------------------------------------------------
Cattle_TCONS_00040805       --------------------------------------------------
Mouse_XR_874742.2           --------------------------------------------------
Mouse_XR_001781302.1        --------------------------------------------------
Mouse_XR_874748.1           --------------------------------------------------
Human_XR_937208.1           --------------------------------------------------
Pig_TCONS_00123208          --------------------------------------------------
Mouse_NR_045885.1           --------------------------------------------------
Mouse_XR_866741.2           --------------------------------------------------
Chicken_TCONS_00098572      --------------------------------------------------
Pig_TCONS_00106081          --------------------------------------------------
Mouse_XR_001781310.1        --------------------------------------------------
Pig_TCONS_00110096          --------------------------------------------------
Mouse_NR_045961.1           --------------------------------------------------
Pig_TCONS_00106080          --------------------------------------------------
Pig_TCONS_00110455          --------------------------------------------------
Mouse_XR_374977.3           --------------------------------------------------
Mouse_XR_383532.2           --------------------------------------------------
                                                                              

Chicken_TCONS_00080062      --------------------------------------------------
Chicken_TCONS_00080064      --------------------------------------------------
Chicken_TCONS_00081289      GTCCCAGCAACTGCATTTTCCCCTTTATATAAATAGGGAACCCTCAGGAG
Chicken_TCONS_00081290      GTCCCAGCAACTGCATTTTCCCCTTTATATAAATAGGGAACCCTCAGGAG
Chicken_TCONS_00081291      GTCCCAGCAACTGCATTTTCCCCTTTATATAAATAGGGAACCCTCAGGAG
Pig_TCONS_00106082          --------------------------------------------------
Pig_TCONS_00106086          --------------------------------------------------
Mouse_XR_001781309.1        --------------------------------------------------
Mouse_XR_001781307.1        --------------------------------------------------
Mouse_XR_001781308.1        --------------------------------------------------
Pig_TCONS_00123209          --------------------------------------------------
Pig_TCONS_00123210          --------------------------------------------------
Cattle_TCONS_00040804       --------------------------------------------------
Cattle_TCONS_00040807       --------------------------------------------------
Cattle_TCONS_00040806       --------------------------------------------------
Cattle_TCONS_00040805       --------------------------------------------------
Mouse_XR_874742.2           --------------------------------------------------
Mouse_XR_001781302.1        --------------------------------------------------
Mouse_XR_874748.1           --------------------------------------------------
Human_XR_937208.1           --------------------------------------------------
Pig_TCONS_00123208          --------------------------------------------------
Mouse_NR_045885.1           --------------------------------------------------
Mouse_XR_866741.2           --------------------------------------------------
Chicken_TCONS_00098572      --------------------------------------------------
Pig_TCONS_00106081          --------------------------------------------------
Mouse_XR_001781310.1        --------------------------------------------------
Pig_TCONS_00110096          --------------------------------------------------
Mouse_NR_045961.1           --------------------------------------------------
Pig_TCONS_00106080          --------------------------------------------------
Pig_TCONS_00110455          --------------------------------------------------
Mouse_XR_374977.3           --------------------------------------------------
Mouse_XR_383532.2           --------------------------------------------------
                                                                              

Chicken_TCONS_00080062      --------------------------------------------------
Chicken_TCONS_00080064      --------------------------------------------------
Chicken_TCONS_00081289      AAGGCAATGATGCAGCAGAGGTTGAAGGCAAAGTTAATGGTGGCGCAGTG
Chicken_TCONS_00081290      AAGGCAATGATGCAGCAGAGGTTGAAGGCAAAGTTAATGGTGGCGCAGTG
Chicken_TCONS_00081291      AAGGCAATGATGCAGCAGAGGTTGAAGGCAAAGTTAATGGTGGCGCAGTG
Pig_TCONS_00106082          --------------------------------------------------
Pig_TCONS_00106086          --------------------------------------------------
Mouse_XR_001781309.1        --------------------------------------------------
Mouse_XR_001781307.1        --------------------------------------------------
Mouse_XR_001781308.1        --------------------------------------------------
Pig_TCONS_00123209          --------------------------------------------------
Pig_TCONS_00123210          --------------------------------------------------
Cattle_TCONS_00040804       --------------------------------------------------
Cattle_TCONS_00040807       --------------------------------------------------
Cattle_TCONS_00040806       --------------------------------------------------
Cattle_TCONS_00040805       --------------------------------------------------
Mouse_XR_874742.2           --------------------------------------------------
Mouse_XR_001781302.1        --------------------------------------------------
Mouse_XR_874748.1           --------------------------------------------------
Human_XR_937208.1           --------------------------------------------------
Pig_TCONS_00123208          --------------------------------------------------
Mouse_NR_045885.1           --------------------------------------------------
Mouse_XR_866741.2           --------------------------------------------------
Chicken_TCONS_00098572      --------------------------------------------------
Pig_TCONS_00106081          --------------------------------------------------
Mouse_XR_001781310.1        --------------------------------------------------
Pig_TCONS_00110096          --------------------------------------------------
Mouse_NR_045961.1           --------------------------------------------------
Pig_TCONS_00106080          --------------------------------------------------
Pig_TCONS_00110455          --------------------------------------------------
Mouse_XR_374977.3           --------------------------------------------------
Mouse_XR_383532.2           --------------------------------------------------
                                                                              

Chicken_TCONS_00080062      --------------------------------------------------
Chicken_TCONS_00080064      --------------------------------------------------
Chicken_TCONS_00081289      GGGGAGCGAGGCAGTGCCTGGGGCAGGCTGATGATGAGTAACGTGCCGTG
Chicken_TCONS_00081290      GGGGAGCGAGGCAGTGCCTGGGGCAGGCTGATGATGAGTAACGTGCCGTG
Chicken_TCONS_00081291      GGGGAGCGAGGCAGTGCCTGGGGCAGGCTGATGATGAGTAACGTGCCGTG
Pig_TCONS_00106082          --------------------------------------------------
Pig_TCONS_00106086          --------------------------------------------------
Mouse_XR_001781309.1        --------------------------------------------------
Mouse_XR_001781307.1        --------------------------------------------------
Mouse_XR_001781308.1        --------------------------------------------------
Pig_TCONS_00123209          --------------------------------------------------
Pig_TCONS_00123210          --------------------------------------------------
Cattle_TCONS_00040804       --------------------------------------------------
Cattle_TCONS_00040807       --------------------------------------------------
Cattle_TCONS_00040806       --------------------------------------------------
Cattle_TCONS_00040805       --------------------------------------------------
Mouse_XR_874742.2           --------------------------------------------------
Mouse_XR_001781302.1        --------------------------------------------------
Mouse_XR_874748.1           --------------------------------------------------
Human_XR_937208.1           --------------------------------------------------
Pig_TCONS_00123208          --------------------------------------------------
Mouse_NR_045885.1           --------------------------------------------------
Mouse_XR_866741.2           --------------------------------------------------
Chicken_TCONS_00098572      --------------------------------------------------
Pig_TCONS_00106081          --------------------------------------------------
Mouse_XR_001781310.1        --------------------------------------------------
Pig_TCONS_00110096          --------------------------------------------------
Mouse_NR_045961.1           --------------------------------------------------
Pig_TCONS_00106080          --------------------------------------------------
Pig_TCONS_00110455          --------------------------------------------------
Mouse_XR_374977.3           --------------------------------------------------
Mouse_XR_383532.2           --------------------------------------------------
                                                                              

Chicken_TCONS_00080062      --------------------------------------------------
Chicken_TCONS_00080064      --------------------------------------------------
Chicken_TCONS_00081289      GAAATGAGGCCGAAGGCAGAGCTTCAATAGCAAGGAGGCAGAGGGGTGCA
Chicken_TCONS_00081290      GAAATGAGGCCGAAGGCAGAGCTTCAATAGCAAGGAGGCAGAGGGGTGCA
Chicken_TCONS_00081291      GAAATGAGGCCGAAGGCAGAGCTTCAATAGCAAGGAGGCAGAGGGGTGCA
Pig_TCONS_00106082          --------------------------------------------------
Pig_TCONS_00106086          --------------------------------------------------
Mouse_XR_001781309.1        --------------------------------------------------
Mouse_XR_001781307.1        --------------------------------------------------
Mouse_XR_001781308.1        --------------------------------------------------
Pig_TCONS_00123209          --------------------------------------------------
Pig_TCONS_00123210          --------------------------------------------------
Cattle_TCONS_00040804       --------------------------------------------------
Cattle_TCONS_00040807       --------------------------------------------------
Cattle_TCONS_00040806       --------------------------------------------------
Cattle_TCONS_00040805       --------------------------------------------------
Mouse_XR_874742.2           --------------------------------------------------
Mouse_XR_001781302.1        --------------------------------------------------
Mouse_XR_874748.1           --------------------------------------------------
Human_XR_937208.1           --------------------------------------------------
Pig_TCONS_00123208          --------------------------------------------------
Mouse_NR_045885.1           --------------------------------------------------
Mouse_XR_866741.2           --------------------------------------------------
Chicken_TCONS_00098572      --------------------------------------------------
Pig_TCONS_00106081          --------------------------------------------------
Mouse_XR_001781310.1        --------------------------------------------------
Pig_TCONS_00110096          --------------------------------------------------
Mouse_NR_045961.1           --------------------------------------------------
Pig_TCONS_00106080          --------------------------------------------------
Pig_TCONS_00110455          --------------------------------------------------
Mouse_XR_374977.3           --------------------------------------------------
Mouse_XR_383532.2           --------------------------------------------------
                                                                              

Chicken_TCONS_00080062      --------------------------------------------------
Chicken_TCONS_00080064      --------------------------------------------------
Chicken_TCONS_00081289      GACAGGCCCCCATACAAAGCTATGGGGCAGGGGGGGGGCTGGGAGGGTGC
Chicken_TCONS_00081290      GACAGGCCCCCATACAAAGCTATGGGGCAGGGGGGGGGCTGGGAGGGTGC
Chicken_TCONS_00081291      GACAGGCCCCCATACAAAGCTATGGGGCAGGGGGGGGGCTGGGAGGGTGC
Pig_TCONS_00106082          --------------------------------------------------
Pig_TCONS_00106086          --------------------------------------------------
Mouse_XR_001781309.1        --------------------------------------------------
Mouse_XR_001781307.1        --------------------------------------------------
Mouse_XR_001781308.1        --------------------------------------------------
Pig_TCONS_00123209          --------------------------------------------------
Pig_TCONS_00123210          --------------------------------------------------
Cattle_TCONS_00040804       --------------------------------------------------
Cattle_TCONS_00040807       --------------------------------------------------
Cattle_TCONS_00040806       --------------------------------------------------
Cattle_TCONS_00040805       --------------------------------------------------
Mouse_XR_874742.2           --------------------------------------------------
Mouse_XR_001781302.1        --------------------------------------------------
Mouse_XR_874748.1           --------------------------------------------------
Human_XR_937208.1           --------------------------------------------------
Pig_TCONS_00123208          --------------------------------------------------
Mouse_NR_045885.1           --------------------------------------------------
Mouse_XR_866741.2           --------------------------------------------------
Chicken_TCONS_00098572      --------------------------------------------------
Pig_TCONS_00106081          --------------------------------------------------
Mouse_XR_001781310.1        --------------------------------------------------
Pig_TCONS_00110096          --------------------------------------------------
Mouse_NR_045961.1           --------------------------------------------------
Pig_TCONS_00106080          --------------------------------------------------
Pig_TCONS_00110455          --------------------------------------------------
Mouse_XR_374977.3           --------------------------------------------------
Mouse_XR_383532.2           --------------------------------------------------
                                                                              

Chicken_TCONS_00080062      --------------------------------------------------
Chicken_TCONS_00080064      --------------------------------------------------
Chicken_TCONS_00081289      AGAGAAAAGTCACAGCCCTACAGCCTCTAGATGAGCCCGGTACAATGTTT
Chicken_TCONS_00081290      AGAGAAAAGTCACAGCCCTACAGCCTCTAGATGAGCCCGGTACAATGTTT
Chicken_TCONS_00081291      AGAGAAAAGTCACAGCCCTACAGCCTCTAGATGAGCCCGGTACAATGTTT
Pig_TCONS_00106082          --------------------------------------------------
Pig_TCONS_00106086          --------------------------------------------------
Mouse_XR_001781309.1        --------------------------------------------------
Mouse_XR_001781307.1        --------------------------------------------------
Mouse_XR_001781308.1        --------------------------------------------------
Pig_TCONS_00123209          --------------------------------------------------
Pig_TCONS_00123210          --------------------------------------------------
Cattle_TCONS_00040804       --------------------------------------------------
Cattle_TCONS_00040807       --------------------------------------------------
Cattle_TCONS_00040806       --------------------------------------------------
Cattle_TCONS_00040805       --------------------------------------------------
Mouse_XR_874742.2           --------------------------------------------------
Mouse_XR_001781302.1        --------------------------------------------------
Mouse_XR_874748.1           --------------------------------------------------
Human_XR_937208.1           --------------------------------------------------
Pig_TCONS_00123208          --------------------------------------------------
Mouse_NR_045885.1           --------------------------------------------------
Mouse_XR_866741.2           --------------------------------------------------
Chicken_TCONS_00098572      --------------------------------------------------
Pig_TCONS_00106081          --------------------------------------------------
Mouse_XR_001781310.1        --------------------------------------------------
Pig_TCONS_00110096          --------------------------------------------------
Mouse_NR_045961.1           --------------------------------------------------
Pig_TCONS_00106080          --------------------------------------------------
Pig_TCONS_00110455          --------------------------------------------------
Mouse_XR_374977.3           --------------------------------------------------
Mouse_XR_383532.2           --------------------------------------------------
                                                                              

Chicken_TCONS_00080062      --------------------------------------------------
Chicken_TCONS_00080064      --------------------------------------------------
Chicken_TCONS_00081289      GAGCTCCTCTTTCCTCTTAAAACTGCTGAGAAGTGAATGTTTTACCAAGG
Chicken_TCONS_00081290      GAGCTCCTCTTTCCTCTTAAAACTGCTGAGAAGTGAATGTTTTACCAAGG
Chicken_TCONS_00081291      GAGCTCCTCTTTCCTCTTAAAACTGCTGAGAAGTGAATGTTTTACCAAGG
Pig_TCONS_00106082          --------------------------------------------------
Pig_TCONS_00106086          --------------------------------------------------
Mouse_XR_001781309.1        --------------------------------------------------
Mouse_XR_001781307.1        --------------------------------------------------
Mouse_XR_001781308.1        --------------------------------------------------
Pig_TCONS_00123209          --------------------------------------------------
Pig_TCONS_00123210          --------------------------------------------------
Cattle_TCONS_00040804       --------------------------------------------------
Cattle_TCONS_00040807       --------------------------------------------------
Cattle_TCONS_00040806       --------------------------------------------------
Cattle_TCONS_00040805       --------------------------------------------------
Mouse_XR_874742.2           --------------------------------------------------
Mouse_XR_001781302.1        --------------------------------------------------
Mouse_XR_874748.1           --------------------------------------------------
Human_XR_937208.1           --------------------------------------------------
Pig_TCONS_00123208          --------------------------------------------------
Mouse_NR_045885.1           --------------------------------------------------
Mouse_XR_866741.2           --------------------------------------------------
Chicken_TCONS_00098572      --------------------------------------------------
Pig_TCONS_00106081          --------------------------------------------------
Mouse_XR_001781310.1        --------------------------------------------------
Pig_TCONS_00110096          --------------------------------------------------
Mouse_NR_045961.1           --------------------------------------------------
Pig_TCONS_00106080          --------------------------------------------------
Pig_TCONS_00110455          --------------------------------------------------
Mouse_XR_374977.3           --------------------------------------------------
Mouse_XR_383532.2           --------------------------------------------------
                                                                              

Chicken_TCONS_00080062      --------------------------------------------------
Chicken_TCONS_00080064      --------------------------------------------------
Chicken_TCONS_00081289      ATTCACCTTGAGGCTTGCTTTCTAGAGCTTGTCGTGGCTCCTGCATGGAG
Chicken_TCONS_00081290      ATTCACCTTGAGGCTTGCTTTCTAGAGCTTGTCGTGGCTCCTGCATGGAG
Chicken_TCONS_00081291      ATTCACCTTGAGGCTTGCTTTCTAGAGCTTGTCGTGGCTCCTGCATGGAG
Pig_TCONS_00106082          --------------------------------------------------
Pig_TCONS_00106086          --------------------------------------------------
Mouse_XR_001781309.1        --------------------------------------------------
Mouse_XR_001781307.1        --------------------------------------------------
Mouse_XR_001781308.1        --------------------------------------------------
Pig_TCONS_00123209          --------------------------------------------------
Pig_TCONS_00123210          --------------------------------------------------
Cattle_TCONS_00040804       --------------------------------------------------
Cattle_TCONS_00040807       --------------------------------------------------
Cattle_TCONS_00040806       --------------------------------------------------
Cattle_TCONS_00040805       --------------------------------------------------
Mouse_XR_874742.2           --------------------------------------------------
Mouse_XR_001781302.1        --------------------------------------------------
Mouse_XR_874748.1           --------------------------------------------------
Human_XR_937208.1           --------------------------------------------------
Pig_TCONS_00123208          --------------------------------------------------
Mouse_NR_045885.1           --------------------------------------------------
Mouse_XR_866741.2           --------------------------------------------------
Chicken_TCONS_00098572      --------------------------------------------------
Pig_TCONS_00106081          --------------------------------------------------
Mouse_XR_001781310.1        --------------------------------------------------
Pig_TCONS_00110096          --------------------------------------------------
Mouse_NR_045961.1           --------------------------------------------------
Pig_TCONS_00106080          --------------------------------------------------
Pig_TCONS_00110455          --------------------------------------------------
Mouse_XR_374977.3           --------------------------------------------------
Mouse_XR_383532.2           --------------------------------------------------
                                                                              

Chicken_TCONS_00080062      --------------------------------------------------
Chicken_TCONS_00080064      --------------------------------------------------
Chicken_TCONS_00081289      CGACACAGTTTCCCACTCCAACACAAACATACGTCTGCAGATTTGTGCCT
Chicken_TCONS_00081290      CGACACAGTTTCCCACTCCAACACAAACATACGTCTGCAGATTTGTGCCT
Chicken_TCONS_00081291      CGACACAGTTTCCCACTCCAACACAAACATACGTCTGCAGATTTGTGCCT
Pig_TCONS_00106082          --------------------------------------------------
Pig_TCONS_00106086          --------------------------------------------------
Mouse_XR_001781309.1        --------------------------------------------------
Mouse_XR_001781307.1        --------------------------------------------------
Mouse_XR_001781308.1        --------------------------------------------------
Pig_TCONS_00123209          --------------------------------------------------
Pig_TCONS_00123210          --------------------------------------------------
Cattle_TCONS_00040804       --------------------------------------------------
Cattle_TCONS_00040807       --------------------------------------------------
Cattle_TCONS_00040806       --------------------------------------------------
Cattle_TCONS_00040805       --------------------------------------------------
Mouse_XR_874742.2           --------------------------------------------------
Mouse_XR_001781302.1        --------------------------------------------------
Mouse_XR_874748.1           --------------------------------------------------
Human_XR_937208.1           --------------------------------------------------
Pig_TCONS_00123208          --------------------------------------------------
Mouse_NR_045885.1           --------------------------------------------------
Mouse_XR_866741.2           --------------------------------------------------
Chicken_TCONS_00098572      --------------------------------------------------
Pig_TCONS_00106081          --------------------------------------------------
Mouse_XR_001781310.1        --------------------------------------------------
Pig_TCONS_00110096          --------------------------------------------------
Mouse_NR_045961.1           --------------------------------------------------
Pig_TCONS_00106080          --------------------------------------------------
Pig_TCONS_00110455          --------------------------------------------------
Mouse_XR_374977.3           --------------------------------------------------
Mouse_XR_383532.2           --------------------------------------------------
                                                                              

Chicken_TCONS_00080062      --------------------------------------------------
Chicken_TCONS_00080064      --------------------------------------------------
Chicken_TCONS_00081289      ATTGAGCTGAGTTGTTACCTTTGTACAAACCCTCCTCACCACCACATTTA
Chicken_TCONS_00081290      ATTGAGCTGAGTTGTTACCTTTGTACAAACCCTCCTCACCACCACATTTA
Chicken_TCONS_00081291      ATTGAGCTGAGTTGTTACCTTTGTACAAACCCTCCTCACCACCACATTTA
Pig_TCONS_00106082          --------------------------------------------------
Pig_TCONS_00106086          --------------------------------------------------
Mouse_XR_001781309.1        --------------------------------------------------
Mouse_XR_001781307.1        --------------------------------------------------
Mouse_XR_001781308.1        --------------------------------------------------
Pig_TCONS_00123209          --------------------------------------------------
Pig_TCONS_00123210          --------------------------------------------------
Cattle_TCONS_00040804       --------------------------------------------------
Cattle_TCONS_00040807       --------------------------------------------------
Cattle_TCONS_00040806       --------------------------------------------------
Cattle_TCONS_00040805       --------------------------------------------------
Mouse_XR_874742.2           --------------------------------------------------
Mouse_XR_001781302.1        --------------------------------------------------
Mouse_XR_874748.1           --------------------------------------------------
Human_XR_937208.1           --------------------------------------------------
Pig_TCONS_00123208          --------------------------------------------------
Mouse_NR_045885.1           --------------------------------------------------
Mouse_XR_866741.2           --------------------------------------------------
Chicken_TCONS_00098572      --------------------------------------------------
Pig_TCONS_00106081          --------------------------------------------------
Mouse_XR_001781310.1        --------------------------------------------------
Pig_TCONS_00110096          --------------------------------------------------
Mouse_NR_045961.1           --------------------------------------------------
Pig_TCONS_00106080          --------------------------------------------------
Pig_TCONS_00110455          --------------------------------------------------
Mouse_XR_374977.3           --------------------------------------------------
Mouse_XR_383532.2           --------------------------------------------------
                                                                              

Chicken_TCONS_00080062      --------------------------------------------------
Chicken_TCONS_00080064      --------------------------------------------------
Chicken_TCONS_00081289      TCTTGTGGGATAATCTGTGCCCATTCAGAGCACTCCTGTATGTAGCCAAA
Chicken_TCONS_00081290      TCTTGTGGGATAATCTGTGCCCATTCAGAGCACTCCTGTATGTAGCCAAA
Chicken_TCONS_00081291      TCTTGTGGGATAATCTGTGCCCATTCAGAGCACTCCTGTATGTAGCCAAA
Pig_TCONS_00106082          --------------------------------------------------
Pig_TCONS_00106086          --------------------------------------------------
Mouse_XR_001781309.1        --------------------------------------------------
Mouse_XR_001781307.1        --------------------------------------------------
Mouse_XR_001781308.1        --------------------------------------------------
Pig_TCONS_00123209          --------------------------------------------------
Pig_TCONS_00123210          --------------------------------------------------
Cattle_TCONS_00040804       --------------------------------------------------
Cattle_TCONS_00040807       --------------------------------------------------
Cattle_TCONS_00040806       --------------------------------------------------
Cattle_TCONS_00040805       --------------------------------------------------
Mouse_XR_874742.2           --------------------------------------------------
Mouse_XR_001781302.1        --------------------------------------------------
Mouse_XR_874748.1           --------------------------------------------------
Human_XR_937208.1           --------------------------------------------------
Pig_TCONS_00123208          --------------------------------------------------
Mouse_NR_045885.1           --------------------------------------------------
Mouse_XR_866741.2           --------------------------------------------------
Chicken_TCONS_00098572      --------------------------------------------------
Pig_TCONS_00106081          --------------------------------------------------
Mouse_XR_001781310.1        --------------------------------------------------
Pig_TCONS_00110096          --------------------------------------------------
Mouse_NR_045961.1           --------------------------------------------------
Pig_TCONS_00106080          --------------------------------------------------
Pig_TCONS_00110455          --------------------------------------------------
Mouse_XR_374977.3           --------------------------------------------------
Mouse_XR_383532.2           --------------------------------------------------
                                                                              

Chicken_TCONS_00080062      --------------------------------------------------
Chicken_TCONS_00080064      --------------------------------------------------
Chicken_TCONS_00081289      CCGAACCAGTCCTTGCCTCTCCCATACACATGGTCAAGAGCTGTCAGATT
Chicken_TCONS_00081290      CCGAACCAGTCCTTGCCTCTCCCATACACATGGTCAAGAGCTGTCAGATT
Chicken_TCONS_00081291      CCGAACCAGTCCTTGCCTCTCCCATACACATGGTCAAGAGCTGTCAGATT
Pig_TCONS_00106082          --------------------------------------------------
Pig_TCONS_00106086          --------------------------------------------------
Mouse_XR_001781309.1        --------------------------------------------------
Mouse_XR_001781307.1        --------------------------------------------------
Mouse_XR_001781308.1        --------------------------------------------------
Pig_TCONS_00123209          --------------------------------------------------
Pig_TCONS_00123210          --------------------------------------------------
Cattle_TCONS_00040804       --------------------------------------------------
Cattle_TCONS_00040807       --------------------------------------------------
Cattle_TCONS_00040806       --------------------------------------------------
Cattle_TCONS_00040805       --------------------------------------------------
Mouse_XR_874742.2           --------------------------------------------------
Mouse_XR_001781302.1        --------------------------------------------------
Mouse_XR_874748.1           --------------------------------------------------
Human_XR_937208.1           --------------------------------------------------
Pig_TCONS_00123208          --------------------------------------------------
Mouse_NR_045885.1           --------------------------------------------------
Mouse_XR_866741.2           --------------------------------------------------
Chicken_TCONS_00098572      --------------------------------------------------
Pig_TCONS_00106081          --------------------------------------------------
Mouse_XR_001781310.1        --------------------------------------------------
Pig_TCONS_00110096          --------------------------------------------------
Mouse_NR_045961.1           --------------------------------------------------
Pig_TCONS_00106080          --------------------------------------------------
Pig_TCONS_00110455          --------------------------------------------------
Mouse_XR_374977.3           --------------------------------------------------
Mouse_XR_383532.2           --------------------------------------------------
                                                                              

Chicken_TCONS_00080062      --------------------------------------------------
Chicken_TCONS_00080064      --------------------------------------------------
Chicken_TCONS_00081289      GCAGTGAATCACCCCAACATGGTGTACCAACTGCAATGCCACTGAAACCC
Chicken_TCONS_00081290      GCAGTGAATCACCCCAACATGGTGTACCAACTGCAATGCCACTGAAACCC
Chicken_TCONS_00081291      GCAGTGAATCACCCCAACATGGTGTACCAACTGCAATGCCACTGAAACCC
Pig_TCONS_00106082          --------------------------------------------------
Pig_TCONS_00106086          --------------------------------------------------
Mouse_XR_001781309.1        --------------------------------------------------
Mouse_XR_001781307.1        --------------------------------------------------
Mouse_XR_001781308.1        --------------------------------------------------
Pig_TCONS_00123209          --------------------------------------------------
Pig_TCONS_00123210          --------------------------------------------------
Cattle_TCONS_00040804       --------------------------------------------------
Cattle_TCONS_00040807       --------------------------------------------------
Cattle_TCONS_00040806       --------------------------------------------------
Cattle_TCONS_00040805       --------------------------------------------------
Mouse_XR_874742.2           --------------------------------------------------
Mouse_XR_001781302.1        --------------------------------------------------
Mouse_XR_874748.1           --------------------------------------------------
Human_XR_937208.1           --------------------------------------------------
Pig_TCONS_00123208          --------------------------------------------------
Mouse_NR_045885.1           --------------------------------------------------
Mouse_XR_866741.2           --------------------------------------------------
Chicken_TCONS_00098572      --------------------------------------------------
Pig_TCONS_00106081          --------------------------------------------------
Mouse_XR_001781310.1        --------------------------------------------------
Pig_TCONS_00110096          --------------------------------------------------
Mouse_NR_045961.1           --------------------------------------------------
Pig_TCONS_00106080          --------------------------------------------------
Pig_TCONS_00110455          --------------------------------------------------
Mouse_XR_374977.3           --------------------------------------------------
Mouse_XR_383532.2           --------------------------------------------------
                                                                              

Chicken_TCONS_00080062      --------------------------------------------------
Chicken_TCONS_00080064      --------------------------------------------------
Chicken_TCONS_00081289      CTGGAGGGCCTGGCTTACCACGTAAGGCAAAGCTTGCTGTGAATAAATGG
Chicken_TCONS_00081290      CTGGAGGGCCTGGCTTACCACGTAAGGCAAAGCTTGCTGTGAATAAATGG
Chicken_TCONS_00081291      CTGGAGGGCCTGGCTTACCACGTAAGGCAAAGCTTGCTGTGAATAAATGG
Pig_TCONS_00106082          --------------------------------------------------
Pig_TCONS_00106086          --------------------------------------------------
Mouse_XR_001781309.1        --------------------------------------------------
Mouse_XR_001781307.1        --------------------------------------------------
Mouse_XR_001781308.1        --------------------------------------------------
Pig_TCONS_00123209          --------------------------------------------------
Pig_TCONS_00123210          --------------------------------------------------
Cattle_TCONS_00040804       --------------------------------------------------
Cattle_TCONS_00040807       --------------------------------------------------
Cattle_TCONS_00040806       --------------------------------------------------
Cattle_TCONS_00040805       --------------------------------------------------
Mouse_XR_874742.2           --------------------------------------------------
Mouse_XR_001781302.1        --------------------------------------------------
Mouse_XR_874748.1           --------------------------------------------------
Human_XR_937208.1           --------------------------------------------------
Pig_TCONS_00123208          --------------------------------------------------
Mouse_NR_045885.1           --------------------------------------------------
Mouse_XR_866741.2           --------------------------------------------------
Chicken_TCONS_00098572      --------------------------------------------------
Pig_TCONS_00106081          --------------------------------------------------
Mouse_XR_001781310.1        --------------------------------------------------
Pig_TCONS_00110096          --------------------------------------------------
Mouse_NR_045961.1           --------------------------------------------------
Pig_TCONS_00106080          --------------------------------------------------
Pig_TCONS_00110455          --------------------------------------------------
Mouse_XR_374977.3           --------------------------------------------------
Mouse_XR_383532.2           --------------------------------------------------
                                                                              

Chicken_TCONS_00080062      --------------------------------------------------
Chicken_TCONS_00080064      --------------------------------------------------
Chicken_TCONS_00081289      GGGATAATTGGAGCTTCATATACTTCACCTTCTGCAACAAAGGAGGAAAC
Chicken_TCONS_00081290      GGGATAATTGGAGCTTCATATACTTCACCTTCTGCAACAAAGGAGGAAAC
Chicken_TCONS_00081291      GGGATAATTGGAGCTTCATATACTTCACCTTCTGCAACAAAGGAGGAAAC
Pig_TCONS_00106082          --------------------------------------------------
Pig_TCONS_00106086          --------------------------------------------------
Mouse_XR_001781309.1        --------------------------------------------------
Mouse_XR_001781307.1        --------------------------------------------------
Mouse_XR_001781308.1        --------------------------------------------------
Pig_TCONS_00123209          --------------------------------------------------
Pig_TCONS_00123210          --------------------------------------------------
Cattle_TCONS_00040804       --------------------------------------------------
Cattle_TCONS_00040807       --------------------------------------------------
Cattle_TCONS_00040806       --------------------------------------------------
Cattle_TCONS_00040805       --------------------------------------------------
Mouse_XR_874742.2           --------------------------------------------------
Mouse_XR_001781302.1        --------------------------------------------------
Mouse_XR_874748.1           --------------------------------------------------
Human_XR_937208.1           --------------------------------------------------
Pig_TCONS_00123208          --------------------------------------------------
Mouse_NR_045885.1           --------------------------------------------------
Mouse_XR_866741.2           --------------------------------------------------
Chicken_TCONS_00098572      --------------------------------------------------
Pig_TCONS_00106081          --------------------------------------------------
Mouse_XR_001781310.1        --------------------------------------------------
Pig_TCONS_00110096          --------------------------------------------------
Mouse_NR_045961.1           --------------------------------------------------
Pig_TCONS_00106080          --------------------------------------------------
Pig_TCONS_00110455          --------------------------------------------------
Mouse_XR_374977.3           --------------------------------------------------
Mouse_XR_383532.2           --------------------------------------------------
                                                                              

Chicken_TCONS_00080062      --------------------------------------------------
Chicken_TCONS_00080064      --------------------------------------------------
Chicken_TCONS_00081289      AAAGACTTTCACTCTCCTCACCTTATAGGACATACAGGACAGCACTTGCT
Chicken_TCONS_00081290      AAAGACTTTCACTCTCCTCACCTTATAGGACATACAGGACAGCACTTGCT
Chicken_TCONS_00081291      AAAGACTTTCACTCTCCTCACCTTATAGGACATACAGGACAGCACTTGCT
Pig_TCONS_00106082          --------------------------------------------------
Pig_TCONS_00106086          --------------------------------------------------
Mouse_XR_001781309.1        --------------------------------------------------
Mouse_XR_001781307.1        --------------------------------------------------
Mouse_XR_001781308.1        --------------------------------------------------
Pig_TCONS_00123209          --------------------------------------------------
Pig_TCONS_00123210          --------------------------------------------------
Cattle_TCONS_00040804       --------------------------------------------------
Cattle_TCONS_00040807       --------------------------------------------------
Cattle_TCONS_00040806       --------------------------------------------------
Cattle_TCONS_00040805       --------------------------------------------------
Mouse_XR_874742.2           --------------------------------------------------
Mouse_XR_001781302.1        --------------------------------------------------
Mouse_XR_874748.1           --------------------------------------------------
Human_XR_937208.1           --------------------------------------------------
Pig_TCONS_00123208          --------------------------------------------------
Mouse_NR_045885.1           --------------------------------------------------
Mouse_XR_866741.2           --------------------------------------------------
Chicken_TCONS_00098572      --------------------------------------------------
Pig_TCONS_00106081          --------------------------------------------------
Mouse_XR_001781310.1        --------------------------------------------------
Pig_TCONS_00110096          --------------------------------------------------
Mouse_NR_045961.1           --------------------------------------------------
Pig_TCONS_00106080          --------------------------------------------------
Pig_TCONS_00110455          --------------------------------------------------
Mouse_XR_374977.3           --------------------------------------------------
Mouse_XR_383532.2           --------------------------------------------------
                                                                              

Chicken_TCONS_00080062      --------------------------------------------------
Chicken_TCONS_00080064      --------------------------------------------------
Chicken_TCONS_00081289      CTATATTTCAAGAAACGCTTACGTGATCGTCTATTAGATTTCTTTTTTCC
Chicken_TCONS_00081290      CTATATTTCAAGAAACGCTTACGTGATCGTCTATTAGATTTCTTTTTTCC
Chicken_TCONS_00081291      CTATATTTCAAGAAACGCTTACGTGATCGTCTATTAGATTTCTTTTTTCC
Pig_TCONS_00106082          --------------------------------------------------
Pig_TCONS_00106086          --------------------------------------------------
Mouse_XR_001781309.1        --------------------------------------------------
Mouse_XR_001781307.1        --------------------------------------------------
Mouse_XR_001781308.1        --------------------------------------------------
Pig_TCONS_00123209          --------------------------------------------------
Pig_TCONS_00123210          --------------------------------------------------
Cattle_TCONS_00040804       --------------------------------------------------
Cattle_TCONS_00040807       --------------------------------------------------
Cattle_TCONS_00040806       --------------------------------------------------
Cattle_TCONS_00040805       --------------------------------------------------
Mouse_XR_874742.2           --------------------------------------------------
Mouse_XR_001781302.1        --------------------------------------------------
Mouse_XR_874748.1           --------------------------------------------------
Human_XR_937208.1           --------------------------------------------------
Pig_TCONS_00123208          --------------------------------------------------
Mouse_NR_045885.1           --------------------------------------------------
Mouse_XR_866741.2           --------------------------------------------------
Chicken_TCONS_00098572      --------------------------------------------------
Pig_TCONS_00106081          --------------------------------------------------
Mouse_XR_001781310.1        --------------------------------------------------
Pig_TCONS_00110096          --------------------------------------------------
Mouse_NR_045961.1           --------------------------------------------------
Pig_TCONS_00106080          --------------------------------------------------
Pig_TCONS_00110455          --------------------------------------------------
Mouse_XR_374977.3           --------------------------------------------------
Mouse_XR_383532.2           --------------------------------------------------
                                                                              

Chicken_TCONS_00080062      --------------------------------------------------
Chicken_TCONS_00080064      --------------------------------------------------
Chicken_TCONS_00081289      TGAGATCTTCAGACATGCATCCACATGTATGATGAAGAAGTTAAGAAGAT
Chicken_TCONS_00081290      TGAGATCTTCAGACATGCATCCACATGTATGATGAAGAAGTTAAGAAGAT
Chicken_TCONS_00081291      TGAGATCTTCAGACATGCATCCACATGTATGATGAAGAAGTTAAGAAGAT
Pig_TCONS_00106082          --------------------------------------------------
Pig_TCONS_00106086          --------------------------------------------------
Mouse_XR_001781309.1        --------------------------------------------------
Mouse_XR_001781307.1        --------------------------------------------------
Mouse_XR_001781308.1        --------------------------------------------------
Pig_TCONS_00123209          --------------------------------------------------
Pig_TCONS_00123210          --------------------------------------------------
Cattle_TCONS_00040804       --------------------------------------------------
Cattle_TCONS_00040807       --------------------------------------------------
Cattle_TCONS_00040806       --------------------------------------------------
Cattle_TCONS_00040805       --------------------------------------------------
Mouse_XR_874742.2           --------------------------------------------------
Mouse_XR_001781302.1        --------------------------------------------------
Mouse_XR_874748.1           --------------------------------------------------
Human_XR_937208.1           --------------------------------------------------
Pig_TCONS_00123208          --------------------------------------------------
Mouse_NR_045885.1           --------------------------------------------------
Mouse_XR_866741.2           --------------------------------------------------
Chicken_TCONS_00098572      --------------------------------------------------
Pig_TCONS_00106081          --------------------------------------------------
Mouse_XR_001781310.1        --------------------------------------------------
Pig_TCONS_00110096          --------------------------------------------------
Mouse_NR_045961.1           --------------------------------------------------
Pig_TCONS_00106080          --------------------------------------------------
Pig_TCONS_00110455          --------------------------------------------------
Mouse_XR_374977.3           --------------------------------------------------
Mouse_XR_383532.2           --------------------------------------------------
                                                                              

Chicken_TCONS_00080062      --------------------------------------------------
Chicken_TCONS_00080064      --------------------------------------------------
Chicken_TCONS_00081289      CATAAATTGAAAATAATAGGAAGGAAAAATAAGTCAGAGCATTTTATTTG
Chicken_TCONS_00081290      CATAAATTGAAAATAATAGGAAGGAAAAATAAGTCAGAGCATTTTATTTG
Chicken_TCONS_00081291      CATAAATTGAAAATAATAGGAAGGAAAAATAAGTCAGAGCATTTTATTTG
Pig_TCONS_00106082          --------------------------------------------------
Pig_TCONS_00106086          --------------------------------------------------
Mouse_XR_001781309.1        --------------------------------------------------
Mouse_XR_001781307.1        --------------------------------------------------
Mouse_XR_001781308.1        --------------------------------------------------
Pig_TCONS_00123209          --------------------------------------------------
Pig_TCONS_00123210          --------------------------------------------------
Cattle_TCONS_00040804       --------------------------------------------------
Cattle_TCONS_00040807       --------------------------------------------------
Cattle_TCONS_00040806       --------------------------------------------------
Cattle_TCONS_00040805       --------------------------------------------------
Mouse_XR_874742.2           --------------------------------------------------
Mouse_XR_001781302.1        --------------------------------------------------
Mouse_XR_874748.1           --------------------------------------------------
Human_XR_937208.1           --------------------------------------------------
Pig_TCONS_00123208          --------------------------------------------------
Mouse_NR_045885.1           --------------------------------------------------
Mouse_XR_866741.2           --------------------------------------------------
Chicken_TCONS_00098572      --------------------------------------------------
Pig_TCONS_00106081          --------------------------------------------------
Mouse_XR_001781310.1        --------------------------------------------------
Pig_TCONS_00110096          --------------------------------------------------
Mouse_NR_045961.1           --------------------------------------------------
Pig_TCONS_00106080          --------------------------------------------------
Pig_TCONS_00110455          --------------------------------------------------
Mouse_XR_374977.3           --------------------------------------------------
Mouse_XR_383532.2           --------------------------------------------------
                                                                              

Chicken_TCONS_00080062      --------------------------------------------------
Chicken_TCONS_00080064      --------------------------------------------------
Chicken_TCONS_00081289      CTGTTCCTGCTGTAGGCCTACACAAAAAGCCACCTAGAACTGCAGCCCCT
Chicken_TCONS_00081290      CTGTTCCTGCTGTAGGCCTACACAAAAAGCCACCTAGAACTGCAGCCCCT
Chicken_TCONS_00081291      CTGTTCCTGCTGTAGGCCTACACAAAAAGCCACCTAGAACTGCAGCCCCT
Pig_TCONS_00106082          --------------------------------------------------
Pig_TCONS_00106086          --------------------------------------------------
Mouse_XR_001781309.1        --------------------------------------------------
Mouse_XR_001781307.1        --------------------------------------------------
Mouse_XR_001781308.1        --------------------------------------------------
Pig_TCONS_00123209          --------------------------------------------------
Pig_TCONS_00123210          --------------------------------------------------
Cattle_TCONS_00040804       --------------------------------------------------
Cattle_TCONS_00040807       --------------------------------------------------
Cattle_TCONS_00040806       --------------------------------------------------
Cattle_TCONS_00040805       --------------------------------------------------
Mouse_XR_874742.2           --------------------------------------------------
Mouse_XR_001781302.1        --------------------------------------------------
Mouse_XR_874748.1           --------------------------------------------------
Human_XR_937208.1           --------------------------------------------------
Pig_TCONS_00123208          --------------------------------------------------
Mouse_NR_045885.1           --------------------------------------------------
Mouse_XR_866741.2           --------------------------------------------------
Chicken_TCONS_00098572      --------------------------------------------------
Pig_TCONS_00106081          --------------------------------------------------
Mouse_XR_001781310.1        --------------------------------------------------
Pig_TCONS_00110096          --------------------------------------------------
Mouse_NR_045961.1           --------------------------------------------------
Pig_TCONS_00106080          --------------------------------------------------
Pig_TCONS_00110455          --------------------------------------------------
Mouse_XR_374977.3           --------------------------------------------------
Mouse_XR_383532.2           --------------------------------------------------
                                                                              

Chicken_TCONS_00080062      --------------------------------------------------
Chicken_TCONS_00080064      --------------------------------------------------
Chicken_TCONS_00081289      GATGTTAGGCTGCAACCTGGGTAGACATCAGCATTCAAGTCCTGGAATGA
Chicken_TCONS_00081290      GATGTTAGGCTGCAACCTGGGTAGACATCAGCATTCAAGTCCTGGAATGA
Chicken_TCONS_00081291      GATGTTAGGCTGCAACCTGGGTAGACATCAGCATTCAAGTCCTGGAATGA
Pig_TCONS_00106082          --------------------------------------------------
Pig_TCONS_00106086          --------------------------------------------------
Mouse_XR_001781309.1        --------------------------------------------------
Mouse_XR_001781307.1        --------------------------------------------------
Mouse_XR_001781308.1        --------------------------------------------------
Pig_TCONS_00123209          --------------------------------------------------
Pig_TCONS_00123210          --------------------------------------------------
Cattle_TCONS_00040804       --------------------------------------------------
Cattle_TCONS_00040807       --------------------------------------------------
Cattle_TCONS_00040806       --------------------------------------------------
Cattle_TCONS_00040805       --------------------------------------------------
Mouse_XR_874742.2           --------------------------------------------------
Mouse_XR_001781302.1        --------------------------------------------------
Mouse_XR_874748.1           --------------------------------------------------
Human_XR_937208.1           --------------------------------------------------
Pig_TCONS_00123208          --------------------------------------------------
Mouse_NR_045885.1           --------------------------------------------------
Mouse_XR_866741.2           --------------------------------------------------
Chicken_TCONS_00098572      --------------------------------------------------
Pig_TCONS_00106081          --------------------------------------------------
Mouse_XR_001781310.1        --------------------------------------------------
Pig_TCONS_00110096          --------------------------------------------------
Mouse_NR_045961.1           --------------------------------------------------
Pig_TCONS_00106080          --------------------------------------------------
Pig_TCONS_00110455          --------------------------------------------------
Mouse_XR_374977.3           --------------------------------------------------
Mouse_XR_383532.2           --------------------------------------------------
                                                                              

Chicken_TCONS_00080062      --------------------------------------------------
Chicken_TCONS_00080064      --------------------------------------------------
Chicken_TCONS_00081289      CTATATTCAAGTTTTCTAAGATGTGTGCTCTTTCACATGACCTGCCAATC
Chicken_TCONS_00081290      CTATATTCAAGTTTTCTAAGATGTGTGCTCTTTCACATGACCTGCCAATC
Chicken_TCONS_00081291      CTATATTCAAGTTTTCTAAGATGTGTGCTCTTTCACATGACCTGCCAATC
Pig_TCONS_00106082          --------------------------------------------------
Pig_TCONS_00106086          --------------------------------------------------
Mouse_XR_001781309.1        --------------------------------------------------
Mouse_XR_001781307.1        --------------------------------------------------
Mouse_XR_001781308.1        --------------------------------------------------
Pig_TCONS_00123209          --------------------------------------------------
Pig_TCONS_00123210          --------------------------------------------------
Cattle_TCONS_00040804       --------------------------------------------------
Cattle_TCONS_00040807       --------------------------------------------------
Cattle_TCONS_00040806       --------------------------------------------------
Cattle_TCONS_00040805       --------------------------------------------------
Mouse_XR_874742.2           --------------------------------------------------
Mouse_XR_001781302.1        --------------------------------------------------
Mouse_XR_874748.1           --------------------------------------------------
Human_XR_937208.1           --------------------------------------------------
Pig_TCONS_00123208          --------------------------------------------------
Mouse_NR_045885.1           --------------------------------------------------
Mouse_XR_866741.2           --------------------------------------------------
Chicken_TCONS_00098572      --------------------------------------------------
Pig_TCONS_00106081          --------------------------------------------------
Mouse_XR_001781310.1        --------------------------------------------------
Pig_TCONS_00110096          --------------------------------------------------
Mouse_NR_045961.1           --------------------------------------------------
Pig_TCONS_00106080          --------------------------------------------------
Pig_TCONS_00110455          --------------------------------------------------
Mouse_XR_374977.3           --------------------------------------------------
Mouse_XR_383532.2           --------------------------------------------------
                                                                              

Chicken_TCONS_00080062      --------------------------------------------------
Chicken_TCONS_00080064      --------------------------------------------------
Chicken_TCONS_00081289      ATATTGGAGCAGTGCCATAAGCTCCGGACTAGCTGTATCCTCAGGGGCAC
Chicken_TCONS_00081290      ATATTGGAGCAGTGCCATAAGCTCCGGACTAGCTGTATCCTCAGGGGCAC
Chicken_TCONS_00081291      ATATTGGAGCAGTGCCATAAGCTCCGGACTAGCTGTATCCTCAGGGGCAC
Pig_TCONS_00106082          --------------------------------------------------
Pig_TCONS_00106086          --------------------------------------------------
Mouse_XR_001781309.1        --------------------------------------------------
Mouse_XR_001781307.1        --------------------------------------------------
Mouse_XR_001781308.1        --------------------------------------------------
Pig_TCONS_00123209          --------------------------------------------------
Pig_TCONS_00123210          --------------------------------------------------
Cattle_TCONS_00040804       --------------------------------------------------
Cattle_TCONS_00040807       --------------------------------------------------
Cattle_TCONS_00040806       --------------------------------------------------
Cattle_TCONS_00040805       --------------------------------------------------
Mouse_XR_874742.2           --------------------------------------------------
Mouse_XR_001781302.1        --------------------------------------------------
Mouse_XR_874748.1           --------------------------------------------------
Human_XR_937208.1           --------------------------------------------------
Pig_TCONS_00123208          --------------------------------------------------
Mouse_NR_045885.1           --------------------------------------------------
Mouse_XR_866741.2           --------------------------------------------------
Chicken_TCONS_00098572      --------------------------------------------------
Pig_TCONS_00106081          --------------------------------------------------
Mouse_XR_001781310.1        --------------------------------------------------
Pig_TCONS_00110096          --------------------------------------------------
Mouse_NR_045961.1           --------------------------------------------------
Pig_TCONS_00106080          --------------------------------------------------
Pig_TCONS_00110455          --------------------------------------------------
Mouse_XR_374977.3           --------------------------------------------------
Mouse_XR_383532.2           --------------------------------------------------
                                                                              

Chicken_TCONS_00080062      --------------------------------------------------
Chicken_TCONS_00080064      --------------------------------------------------
Chicken_TCONS_00081289      TAAGGAGAGGAAAACAGAGGAGAGTTGTGGGGTTGGAACCATTACTTATT
Chicken_TCONS_00081290      TAAGGAGAGGAAAACAGAGGAGAGTTGTGGGGTTGGAACCATTACTTATT
Chicken_TCONS_00081291      TAAGGAGAGGAAAACAGAGGAGAGTTGTGGGGTTGGAACCATTACTTATT
Pig_TCONS_00106082          --------------------------------------------------
Pig_TCONS_00106086          --------------------------------------------------
Mouse_XR_001781309.1        --------------------------------------------------
Mouse_XR_001781307.1        --------------------------------------------------
Mouse_XR_001781308.1        --------------------------------------------------
Pig_TCONS_00123209          --------------------------------------------------
Pig_TCONS_00123210          --------------------------------------------------
Cattle_TCONS_00040804       --------------------------------------------------
Cattle_TCONS_00040807       --------------------------------------------------
Cattle_TCONS_00040806       --------------------------------------------------
Cattle_TCONS_00040805       --------------------------------------------------
Mouse_XR_874742.2           --------------------------------------------------
Mouse_XR_001781302.1        --------------------------------------------------
Mouse_XR_874748.1           --------------------------------------------------
Human_XR_937208.1           --------------------------------------------------
Pig_TCONS_00123208          --------------------------------------------------
Mouse_NR_045885.1           --------------------------------------------------
Mouse_XR_866741.2           --------------------------------------------------
Chicken_TCONS_00098572      --------------------------------------------------
Pig_TCONS_00106081          --------------------------------------------------
Mouse_XR_001781310.1        --------------------------------------------------
Pig_TCONS_00110096          --------------------------------------------------
Mouse_NR_045961.1           --------------------------------------------------
Pig_TCONS_00106080          --------------------------------------------------
Pig_TCONS_00110455          --------------------------------------------------
Mouse_XR_374977.3           --------------------------------------------------
Mouse_XR_383532.2           --------------------------------------------------
                                                                              

Chicken_TCONS_00080062      --------------------------------------------------
Chicken_TCONS_00080064      --------------------------------------------------
Chicken_TCONS_00081289      TATCTAAAGTATTGACCTGACCTCCCCTACTGAAATATCAGCATTAGCTG
Chicken_TCONS_00081290      TATCTAAAGTATTGACCTGACCTCCCCTACTGAAATATCAGCATTAGCTG
Chicken_TCONS_00081291      TATCTAAAGTATTGACCTGACCTCCCCTACTGAAATATCAGCATTAGCTG
Pig_TCONS_00106082          --------------------------------------------------
Pig_TCONS_00106086          --------------------------------------------------
Mouse_XR_001781309.1        --------------------------------------------------
Mouse_XR_001781307.1        --------------------------------------------------
Mouse_XR_001781308.1        --------------------------------------------------
Pig_TCONS_00123209          --------------------------------------------------
Pig_TCONS_00123210          --------------------------------------------------
Cattle_TCONS_00040804       --------------------------------------------------
Cattle_TCONS_00040807       --------------------------------------------------
Cattle_TCONS_00040806       --------------------------------------------------
Cattle_TCONS_00040805       --------------------------------------------------
Mouse_XR_874742.2           --------------------------------------------------
Mouse_XR_001781302.1        --------------------------------------------------
Mouse_XR_874748.1           --------------------------------------------------
Human_XR_937208.1           --------------------------------------------------
Pig_TCONS_00123208          --------------------------------------------------
Mouse_NR_045885.1           --------------------------------------------------
Mouse_XR_866741.2           --------------------------------------------------
Chicken_TCONS_00098572      --------------------------------------------------
Pig_TCONS_00106081          --------------------------------------------------
Mouse_XR_001781310.1        --------------------------------------------------
Pig_TCONS_00110096          --------------------------------------------------
Mouse_NR_045961.1           --------------------------------------------------
Pig_TCONS_00106080          --------------------------------------------------
Pig_TCONS_00110455          --------------------------------------------------
Mouse_XR_374977.3           --------------------------------------------------
Mouse_XR_383532.2           --------------------------------------------------
                                                                              

Chicken_TCONS_00080062      --------------------------------------------------
Chicken_TCONS_00080064      --------------------------------------------------
Chicken_TCONS_00081289      CTAGGGAAAAGGGATGCCAGAGCAGATCCTTCTGGGAAATCGGGGAAGCA
Chicken_TCONS_00081290      CTAGGGAAAAGGGATGCCAGAGCAGATCCTTCTGGGAAATCGGGGAAGCA
Chicken_TCONS_00081291      CTAGGGAAAAGGGATGCCAGAGCAGATCCTTCTGGGAAATCGGGGAAGCA
Pig_TCONS_00106082          --------------------------------------------------
Pig_TCONS_00106086          --------------------------------------------------
Mouse_XR_001781309.1        --------------------------------------------------
Mouse_XR_001781307.1        --------------------------------------------------
Mouse_XR_001781308.1        --------------------------------------------------
Pig_TCONS_00123209          --------------------------------------------------
Pig_TCONS_00123210          --------------------------------------------------
Cattle_TCONS_00040804       --------------------------------------------------
Cattle_TCONS_00040807       --------------------------------------------------
Cattle_TCONS_00040806       --------------------------------------------------
Cattle_TCONS_00040805       --------------------------------------------------
Mouse_XR_874742.2           --------------------------------------------------
Mouse_XR_001781302.1        --------------------------------------------------
Mouse_XR_874748.1           --------------------------------------------------
Human_XR_937208.1           --------------------------------------------------
Pig_TCONS_00123208          --------------------------------------------------
Mouse_NR_045885.1           --------------------------------------------------
Mouse_XR_866741.2           --------------------------------------------------
Chicken_TCONS_00098572      --------------------------------------------------
Pig_TCONS_00106081          --------------------------------------------------
Mouse_XR_001781310.1        --------------------------------------------------
Pig_TCONS_00110096          --------------------------------------------------
Mouse_NR_045961.1           --------------------------------------------------
Pig_TCONS_00106080          --------------------------------------------------
Pig_TCONS_00110455          --------------------------------------------------
Mouse_XR_374977.3           --------------------------------------------------
Mouse_XR_383532.2           --------------------------------------------------
                                                                              

Chicken_TCONS_00080062      --------------------------------------------------
Chicken_TCONS_00080064      --------------------------------------------------
Chicken_TCONS_00081289      GAGATGTCAAATAAGGCCCAAATCAGGCTGAATCCCATGGAGATAACAGG
Chicken_TCONS_00081290      GAGATGTCAAATAAGGCCCAAATCAGGCTGAATCCCATGGAGATAACAGG
Chicken_TCONS_00081291      GAGATGTCAAATAAGGCCCAAATCAGGCTGAATCCCATGGAGATAACAGG
Pig_TCONS_00106082          --------------------------------------------------
Pig_TCONS_00106086          --------------------------------------------------
Mouse_XR_001781309.1        --------------------------------------------------
Mouse_XR_001781307.1        --------------------------------------------------
Mouse_XR_001781308.1        --------------------------------------------------
Pig_TCONS_00123209          --------------------------------------------------
Pig_TCONS_00123210          --------------------------------------------------
Cattle_TCONS_00040804       --------------------------------------------------
Cattle_TCONS_00040807       --------------------------------------------------
Cattle_TCONS_00040806       --------------------------------------------------
Cattle_TCONS_00040805       --------------------------------------------------
Mouse_XR_874742.2           --------------------------------------------------
Mouse_XR_001781302.1        --------------------------------------------------
Mouse_XR_874748.1           --------------------------------------------------
Human_XR_937208.1           --------------------------------------------------
Pig_TCONS_00123208          --------------------------------------------------
Mouse_NR_045885.1           --------------------------------------------------
Mouse_XR_866741.2           --------------------------------------------------
Chicken_TCONS_00098572      --------------------------------------------------
Pig_TCONS_00106081          --------------------------------------------------
Mouse_XR_001781310.1        --------------------------------------------------
Pig_TCONS_00110096          --------------------------------------------------
Mouse_NR_045961.1           --------------------------------------------------
Pig_TCONS_00106080          --------------------------------------------------
Pig_TCONS_00110455          --------------------------------------------------
Mouse_XR_374977.3           --------------------------------------------------
Mouse_XR_383532.2           --------------------------------------------------
                                                                              

Chicken_TCONS_00080062      --------------------------------------------------
Chicken_TCONS_00080064      --------------------------------------------------
Chicken_TCONS_00081289      AGATGGTGAGGGGGATGAGGGACACAACACAGGCGGGGAGGTGGCAACCA
Chicken_TCONS_00081290      AGATGGTGAGGGGGATGAGGGACACAACACAGGCGGGGAGGTGGCAACCA
Chicken_TCONS_00081291      AGATGGTGAGGGGGATGAGGGACACAACACAGGCGGGGAGGTGGCAACCA
Pig_TCONS_00106082          --------------------------------------------------
Pig_TCONS_00106086          --------------------------------------------------
Mouse_XR_001781309.1        --------------------------------------------------
Mouse_XR_001781307.1        --------------------------------------------------
Mouse_XR_001781308.1        --------------------------------------------------
Pig_TCONS_00123209          --------------------------------------------------
Pig_TCONS_00123210          --------------------------------------------------
Cattle_TCONS_00040804       --------------------------------------------------
Cattle_TCONS_00040807       --------------------------------------------------
Cattle_TCONS_00040806       --------------------------------------------------
Cattle_TCONS_00040805       --------------------------------------------------
Mouse_XR_874742.2           --------------------------------------------------
Mouse_XR_001781302.1        --------------------------------------------------
Mouse_XR_874748.1           --------------------------------------------------
Human_XR_937208.1           --------------------------------------------------
Pig_TCONS_00123208          --------------------------------------------------
Mouse_NR_045885.1           --------------------------------------------------
Mouse_XR_866741.2           --------------------------------------------------
Chicken_TCONS_00098572      --------------------------------------------------
Pig_TCONS_00106081          --------------------------------------------------
Mouse_XR_001781310.1        --------------------------------------------------
Pig_TCONS_00110096          --------------------------------------------------
Mouse_NR_045961.1           --------------------------------------------------
Pig_TCONS_00106080          --------------------------------------------------
Pig_TCONS_00110455          --------------------------------------------------
Mouse_XR_374977.3           --------------------------------------------------
Mouse_XR_383532.2           --------------------------------------------------
                                                                              

Chicken_TCONS_00080062      --------------------------------------------------
Chicken_TCONS_00080064      --------------------------------------------------
Chicken_TCONS_00081289      AAAGGGCCAGATATCTTGCTGAAGCTGTCTGGCAGACTATGTAACAGCGT
Chicken_TCONS_00081290      AAAGGGCCAGATATCTTGCTGAAGCTGTCTGGCAGACTATGTAACAGCGT
Chicken_TCONS_00081291      AAAGGGCCAGATATCTTGCTGAAGCTGTCTGGCAGACTATGTAACAGCGT
Pig_TCONS_00106082          --------------------------------------------------
Pig_TCONS_00106086          --------------------------------------------------
Mouse_XR_001781309.1        --------------------------------------------------
Mouse_XR_001781307.1        --------------------------------------------------
Mouse_XR_001781308.1        --------------------------------------------------
Pig_TCONS_00123209          --------------------------------------------------
Pig_TCONS_00123210          --------------------------------------------------
Cattle_TCONS_00040804       --------------------------------------------------
Cattle_TCONS_00040807       --------------------------------------------------
Cattle_TCONS_00040806       --------------------------------------------------
Cattle_TCONS_00040805       --------------------------------------------------
Mouse_XR_874742.2           --------------------------------------------------
Mouse_XR_001781302.1        --------------------------------------------------
Mouse_XR_874748.1           --------------------------------------------------
Human_XR_937208.1           --------------------------------------------------
Pig_TCONS_00123208          --------------------------------------------------
Mouse_NR_045885.1           --------------------------------------------------
Mouse_XR_866741.2           --------------------------------------------------
Chicken_TCONS_00098572      --------------------------------------------------
Pig_TCONS_00106081          --------------------------------------------------
Mouse_XR_001781310.1        --------------------------------------------------
Pig_TCONS_00110096          --------------------------------------------------
Mouse_NR_045961.1           --------------------------------------------------
Pig_TCONS_00106080          --------------------------------------------------
Pig_TCONS_00110455          --------------------------------------------------
Mouse_XR_374977.3           --------------------------------------------------
Mouse_XR_383532.2           --------------------------------------------------
                                                                              

Chicken_TCONS_00080062      --------------------------------------------------
Chicken_TCONS_00080064      --------------------------------------------------
Chicken_TCONS_00081289      GACTGAGATGTACCCATAGTGAATGGGATGAACTTCAAATGTTCATGATA
Chicken_TCONS_00081290      GACTGAGATGTACCCATAGTGAATGGGATGAACTTCAAATGTTCATGATA
Chicken_TCONS_00081291      GACTGAGATGTACCCATAGTGAATGGGATGAACTTCAAATGTTCATGATA
Pig_TCONS_00106082          --------------------------------------------------
Pig_TCONS_00106086          --------------------------------------------------
Mouse_XR_001781309.1        --------------------------------------------------
Mouse_XR_001781307.1        --------------------------------------------------
Mouse_XR_001781308.1        --------------------------------------------------
Pig_TCONS_00123209          --------------------------------------------------
Pig_TCONS_00123210          --------------------------------------------------
Cattle_TCONS_00040804       --------------------------------------------------
Cattle_TCONS_00040807       --------------------------------------------------
Cattle_TCONS_00040806       --------------------------------------------------
Cattle_TCONS_00040805       --------------------------------------------------
Mouse_XR_874742.2           --------------------------------------------------
Mouse_XR_001781302.1        --------------------------------------------------
Mouse_XR_874748.1           --------------------------------------------------
Human_XR_937208.1           --------------------------------------------------
Pig_TCONS_00123208          --------------------------------------------------
Mouse_NR_045885.1           --------------------------------------------------
Mouse_XR_866741.2           --------------------------------------------------
Chicken_TCONS_00098572      --------------------------------------------------
Pig_TCONS_00106081          --------------------------------------------------
Mouse_XR_001781310.1        --------------------------------------------------
Pig_TCONS_00110096          --------------------------------------------------
Mouse_NR_045961.1           --------------------------------------------------
Pig_TCONS_00106080          --------------------------------------------------
Pig_TCONS_00110455          --------------------------------------------------
Mouse_XR_374977.3           --------------------------------------------------
Mouse_XR_383532.2           --------------------------------------------------
                                                                              

Chicken_TCONS_00080062      --------------------------------------------------
Chicken_TCONS_00080064      --------------------------------------------------
Chicken_TCONS_00081289      AGTCTTCGTGCAATTTTACCACAATGGTAATGAAATGTGTTTGTAAAAGG
Chicken_TCONS_00081290      AGTCTTCGTGCAATTTTACCACAATGGTAATGAAATGTGTTTGTAAAAGG
Chicken_TCONS_00081291      AGTCTTCGTGCAATTTTACCACAATGGTAATGAAATGTGTTTGTAAAAGG
Pig_TCONS_00106082          --------------------------------------------------
Pig_TCONS_00106086          --------------------------------------------------
Mouse_XR_001781309.1        --------------------------------------------------
Mouse_XR_001781307.1        --------------------------------------------------
Mouse_XR_001781308.1        --------------------------------------------------
Pig_TCONS_00123209          --------------------------------------------------
Pig_TCONS_00123210          --------------------------------------------------
Cattle_TCONS_00040804       --------------------------------------------------
Cattle_TCONS_00040807       --------------------------------------------------
Cattle_TCONS_00040806       --------------------------------------------------
Cattle_TCONS_00040805       --------------------------------------------------
Mouse_XR_874742.2           --------------------------------------------------
Mouse_XR_001781302.1        --------------------------------------------------
Mouse_XR_874748.1           --------------------------------------------------
Human_XR_937208.1           --------------------------------------------------
Pig_TCONS_00123208          --------------------------------------------------
Mouse_NR_045885.1           --------------------------------------------------
Mouse_XR_866741.2           --------------------------------------------------
Chicken_TCONS_00098572      --------------------------------------------------
Pig_TCONS_00106081          --------------------------------------------------
Mouse_XR_001781310.1        --------------------------------------------------
Pig_TCONS_00110096          --------------------------------------------------
Mouse_NR_045961.1           --------------------------------------------------
Pig_TCONS_00106080          --------------------------------------------------
Pig_TCONS_00110455          --------------------------------------------------
Mouse_XR_374977.3           --------------------------------------------------
Mouse_XR_383532.2           --------------------------------------------------
                                                                              

Chicken_TCONS_00080062      --------------------------------------------------
Chicken_TCONS_00080064      --------------------------------------------------
Chicken_TCONS_00081289      AGGAAGCAAATAGGAAGCGTTGCTTAATGTCATAATGAATGGAACTGAAG
Chicken_TCONS_00081290      AGGAAGCAAATAGGAAGCGTTGCTTAATGTCATAATGAATGGAACTGAAG
Chicken_TCONS_00081291      AGGAAGCAAATAGGAAGCGTTGCTTAATGTCATAATGAATGGAACTGAAG
Pig_TCONS_00106082          --------------------------------------------------
Pig_TCONS_00106086          --------------------------------------------------
Mouse_XR_001781309.1        --------------------------------------------------
Mouse_XR_001781307.1        --------------------------------------------------
Mouse_XR_001781308.1        --------------------------------------------------
Pig_TCONS_00123209          --------------------------------------------------
Pig_TCONS_00123210          --------------------------------------------------
Cattle_TCONS_00040804       --------------------------------------------------
Cattle_TCONS_00040807       --------------------------------------------------
Cattle_TCONS_00040806       --------------------------------------------------
Cattle_TCONS_00040805       --------------------------------------------------
Mouse_XR_874742.2           --------------------------------------------------
Mouse_XR_001781302.1        --------------------------------------------------
Mouse_XR_874748.1           --------------------------------------------------
Human_XR_937208.1           --------------------------------------------------
Pig_TCONS_00123208          --------------------------------------------------
Mouse_NR_045885.1           --------------------------------------------------
Mouse_XR_866741.2           --------------------------------------------------
Chicken_TCONS_00098572      --------------------------------------------------
Pig_TCONS_00106081          --------------------------------------------------
Mouse_XR_001781310.1        --------------------------------------------------
Pig_TCONS_00110096          --------------------------------------------------
Mouse_NR_045961.1           --------------------------------------------------
Pig_TCONS_00106080          --------------------------------------------------
Pig_TCONS_00110455          --------------------------------------------------
Mouse_XR_374977.3           --------------------------------------------------
Mouse_XR_383532.2           --------------------------------------------------
                                                                              

Chicken_TCONS_00080062      --------------------------------------------------
Chicken_TCONS_00080064      --------------------------------------------------
Chicken_TCONS_00081289      AAGAGAAGGGCCACAGCTCTGAGATGAGATGGGTGGTGCTCTGGAGTGCC
Chicken_TCONS_00081290      AAGAGAAGGGCCACAGCTCTGAGATGAGATGGGTGGTGCTCTGGAGTGCC
Chicken_TCONS_00081291      AAGAGAAGGGCCACAGCTCTGAGATGAGATGGGTGGTGCTCTGGAGTGCC
Pig_TCONS_00106082          --------------------------------------------------
Pig_TCONS_00106086          --------------------------------------------------
Mouse_XR_001781309.1        --------------------------------------------------
Mouse_XR_001781307.1        --------------------------------------------------
Mouse_XR_001781308.1        --------------------------------------------------
Pig_TCONS_00123209          --------------------------------------------------
Pig_TCONS_00123210          --------------------------------------------------
Cattle_TCONS_00040804       --------------------------------------------------
Cattle_TCONS_00040807       --------------------------------------------------
Cattle_TCONS_00040806       --------------------------------------------------
Cattle_TCONS_00040805       --------------------------------------------------
Mouse_XR_874742.2           --------------------------------------------------
Mouse_XR_001781302.1        --------------------------------------------------
Mouse_XR_874748.1           --------------------------------------------------
Human_XR_937208.1           --------------------------------------------------
Pig_TCONS_00123208          --------------------------------------------------
Mouse_NR_045885.1           --------------------------------------------------
Mouse_XR_866741.2           --------------------------------------------------
Chicken_TCONS_00098572      --------------------------------------------------
Pig_TCONS_00106081          --------------------------------------------------
Mouse_XR_001781310.1        --------------------------------------------------
Pig_TCONS_00110096          --------------------------------------------------
Mouse_NR_045961.1           --------------------------------------------------
Pig_TCONS_00106080          --------------------------------------------------
Pig_TCONS_00110455          --------------------------------------------------
Mouse_XR_374977.3           --------------------------------------------------
Mouse_XR_383532.2           --------------------------------------------------
                                                                              

Chicken_TCONS_00080062      --------------------------------------------------
Chicken_TCONS_00080064      --------------------------------------------------
Chicken_TCONS_00081289      CAGTGTGGTCTCTGAAGTAAGCATCCAGGCCCAAGTGAAGAAAAGAGAGA
Chicken_TCONS_00081290      CAGTGTGGTCTCTGAAGTAAGCATCCAGGCCCAAGTGAAGAAAAGAGAGA
Chicken_TCONS_00081291      CAGTGTGGTCTCTGAAGTAAGCATCCAGGCCCAAGTGAAGAAAAGAGAGA
Pig_TCONS_00106082          --------------------------------------------------
Pig_TCONS_00106086          --------------------------------------------------
Mouse_XR_001781309.1        --------------------------------------------------
Mouse_XR_001781307.1        --------------------------------------------------
Mouse_XR_001781308.1        --------------------------------------------------
Pig_TCONS_00123209          --------------------------------------------------
Pig_TCONS_00123210          --------------------------------------------------
Cattle_TCONS_00040804       --------------------------------------------------
Cattle_TCONS_00040807       --------------------------------------------------
Cattle_TCONS_00040806       --------------------------------------------------
Cattle_TCONS_00040805       --------------------------------------------------
Mouse_XR_874742.2           --------------------------------------------------
Mouse_XR_001781302.1        --------------------------------------------------
Mouse_XR_874748.1           --------------------------------------------------
Human_XR_937208.1           --------------------------------------------------
Pig_TCONS_00123208          --------------------------------------------------
Mouse_NR_045885.1           --------------------------------------------------
Mouse_XR_866741.2           --------------------------------------------------
Chicken_TCONS_00098572      --------------------------------------------------
Pig_TCONS_00106081          --------------------------------------------------
Mouse_XR_001781310.1        --------------------------------------------------
Pig_TCONS_00110096          --------------------------------------------------
Mouse_NR_045961.1           --------------------------------------------------
Pig_TCONS_00106080          --------------------------------------------------
Pig_TCONS_00110455          --------------------------------------------------
Mouse_XR_374977.3           --------------------------------------------------
Mouse_XR_383532.2           --------------------------------------------------
                                                                              

Chicken_TCONS_00080062      --------------------------------------------------
Chicken_TCONS_00080064      --------------------------------------------------
Chicken_TCONS_00081289      TTGAAATGGAATTGGGGAAAACAAAGTTACTGGGATTCTTCAAGACAAGG
Chicken_TCONS_00081290      TTGAAATGGAATTGGGGAAAACAAAGTTACTGGGATTCTTCAAGACAAGG
Chicken_TCONS_00081291      TTGAAATGGAATTGGGGAAAACAAAGTTACTGGGATTCTTCAAGACAAGG
Pig_TCONS_00106082          --------------------------------------------------
Pig_TCONS_00106086          --------------------------------------------------
Mouse_XR_001781309.1        --------------------------------------------------
Mouse_XR_001781307.1        --------------------------------------------------
Mouse_XR_001781308.1        --------------------------------------------------
Pig_TCONS_00123209          --------------------------------------------------
Pig_TCONS_00123210          --------------------------------------------------
Cattle_TCONS_00040804       --------------------------------------------------
Cattle_TCONS_00040807       --------------------------------------------------
Cattle_TCONS_00040806       --------------------------------------------------
Cattle_TCONS_00040805       --------------------------------------------------
Mouse_XR_874742.2           --------------------------------------------------
Mouse_XR_001781302.1        --------------------------------------------------
Mouse_XR_874748.1           --------------------------------------------------
Human_XR_937208.1           --------------------------------------------------
Pig_TCONS_00123208          --------------------------------------------------
Mouse_NR_045885.1           --------------------------------------------------
Mouse_XR_866741.2           --------------------------------------------------
Chicken_TCONS_00098572      --------------------------------------------------
Pig_TCONS_00106081          --------------------------------------------------
Mouse_XR_001781310.1        --------------------------------------------------
Pig_TCONS_00110096          --------------------------------------------------
Mouse_NR_045961.1           --------------------------------------------------
Pig_TCONS_00106080          --------------------------------------------------
Pig_TCONS_00110455          --------------------------------------------------
Mouse_XR_374977.3           --------------------------------------------------
Mouse_XR_383532.2           --------------------------------------------------
                                                                              

Chicken_TCONS_00080062      --------------------------------------------------
Chicken_TCONS_00080064      --------------------------------------------------
Chicken_TCONS_00081289      AGGGCATGTCTCCTGGAGTCAGCACTGAAGCACTGTCTTACTTAGCCACC
Chicken_TCONS_00081290      AGGGCATGTCTCCTGGAGTCAGCACTGAAGCACTGTCTTACTTAGCCACC
Chicken_TCONS_00081291      AGGGCATGTCTCCTGGAGTCAGCACTGAAGCACTGTCTTACTTAGCCACC
Pig_TCONS_00106082          --------------------------------------------------
Pig_TCONS_00106086          --------------------------------------------------
Mouse_XR_001781309.1        --------------------------------------------------
Mouse_XR_001781307.1        --------------------------------------------------
Mouse_XR_001781308.1        --------------------------------------------------
Pig_TCONS_00123209          --------------------------------------------------
Pig_TCONS_00123210          --------------------------------------------------
Cattle_TCONS_00040804       --------------------------------------------------
Cattle_TCONS_00040807       --------------------------------------------------
Cattle_TCONS_00040806       --------------------------------------------------
Cattle_TCONS_00040805       --------------------------------------------------
Mouse_XR_874742.2           --------------------------------------------------
Mouse_XR_001781302.1        --------------------------------------------------
Mouse_XR_874748.1           --------------------------------------------------
Human_XR_937208.1           --------------------------------------------------
Pig_TCONS_00123208          --------------------------------------------------
Mouse_NR_045885.1           --------------------------------------------------
Mouse_XR_866741.2           --------------------------------------------------
Chicken_TCONS_00098572      --------------------------------------------------
Pig_TCONS_00106081          --------------------------------------------------
Mouse_XR_001781310.1        --------------------------------------------------
Pig_TCONS_00110096          --------------------------------------------------
Mouse_NR_045961.1           --------------------------------------------------
Pig_TCONS_00106080          --------------------------------------------------
Pig_TCONS_00110455          --------------------------------------------------
Mouse_XR_374977.3           --------------------------------------------------
Mouse_XR_383532.2           --------------------------------------------------
                                                                              

Chicken_TCONS_00080062      --------------------------------------------------
Chicken_TCONS_00080064      --------------------------------------------------
Chicken_TCONS_00081289      AGCCAAGCAGACTTATAGTGACAGCATTTGTTTTTTGTGTGCCTAACACA
Chicken_TCONS_00081290      AGCCAAGCAGACTTATAGTGACAGCATTTGTTTTTTGTGTGCCTAACACA
Chicken_TCONS_00081291      AGCCAAGCAGACTTATAGTGACAGCATTTGTTTTTTGTGTGCCTAACACA
Pig_TCONS_00106082          --------------------------------------------------
Pig_TCONS_00106086          --------------------------------------------------
Mouse_XR_001781309.1        --------------------------------------------------
Mouse_XR_001781307.1        --------------------------------------------------
Mouse_XR_001781308.1        --------------------------------------------------
Pig_TCONS_00123209          --------------------------------------------------
Pig_TCONS_00123210          --------------------------------------------------
Cattle_TCONS_00040804       --------------------------------------------------
Cattle_TCONS_00040807       --------------------------------------------------
Cattle_TCONS_00040806       --------------------------------------------------
Cattle_TCONS_00040805       --------------------------------------------------
Mouse_XR_874742.2           --------------------------------------------------
Mouse_XR_001781302.1        --------------------------------------------------
Mouse_XR_874748.1           --------------------------------------------------
Human_XR_937208.1           --------------------------------------------------
Pig_TCONS_00123208          --------------------------------------------------
Mouse_NR_045885.1           --------------------------------------------------
Mouse_XR_866741.2           --------------------------------------------------
Chicken_TCONS_00098572      --------------------------------------------------
Pig_TCONS_00106081          --------------------------------------------------
Mouse_XR_001781310.1        --------------------------------------------------
Pig_TCONS_00110096          --------------------------------------------------
Mouse_NR_045961.1           --------------------------------------------------
Pig_TCONS_00106080          --------------------------------------------------
Pig_TCONS_00110455          --------------------------------------------------
Mouse_XR_374977.3           --------------------------------------------------
Mouse_XR_383532.2           --------------------------------------------------
                                                                              

Chicken_TCONS_00080062      --------------------------------------------------
Chicken_TCONS_00080064      --------------------------------------------------
Chicken_TCONS_00081289      GGAGAAAAGAAAAGTAAATTGCTGGTGAATGATGAATGTATATAACATTT
Chicken_TCONS_00081290      GGAGAAAAGAAAAGTAAATTGCTGGTGAATGATGAATGTATATAACATTT
Chicken_TCONS_00081291      GGAGAAAAGAAAAGTAAATTGCTGGTGAATGATGAATGTATATAACATTT
Pig_TCONS_00106082          --------------------------------------------------
Pig_TCONS_00106086          --------------------------------------------------
Mouse_XR_001781309.1        --------------------------------------------------
Mouse_XR_001781307.1        --------------------------------------------------
Mouse_XR_001781308.1        --------------------------------------------------
Pig_TCONS_00123209          --------------------------------------------------
Pig_TCONS_00123210          --------------------------------------------------
Cattle_TCONS_00040804       --------------------------------------------------
Cattle_TCONS_00040807       --------------------------------------------------
Cattle_TCONS_00040806       --------------------------------------------------
Cattle_TCONS_00040805       --------------------------------------------------
Mouse_XR_874742.2           --------------------------------------------------
Mouse_XR_001781302.1        --------------------------------------------------
Mouse_XR_874748.1           --------------------------------------------------
Human_XR_937208.1           --------------------------------------------------
Pig_TCONS_00123208          --------------------------------------------------
Mouse_NR_045885.1           --------------------------------------------------
Mouse_XR_866741.2           --------------------------------------------------
Chicken_TCONS_00098572      --------------------------------------------------
Pig_TCONS_00106081          --------------------------------------------------
Mouse_XR_001781310.1        --------------------------------------------------
Pig_TCONS_00110096          --------------------------------------------------
Mouse_NR_045961.1           --------------------------------------------------
Pig_TCONS_00106080          --------------------------------------------------
Pig_TCONS_00110455          --------------------------------------------------
Mouse_XR_374977.3           --------------------------------------------------
Mouse_XR_383532.2           --------------------------------------------------
                                                                              

Chicken_TCONS_00080062      --------------------------------------------------
Chicken_TCONS_00080064      --------------------------------------------------
Chicken_TCONS_00081289      GCCATGTACCAGAATAACAAGTTTCAGTAACAGCATCCCTAAAAAGAAAA
Chicken_TCONS_00081290      GCCATGTACCAGAATAACAAGTTTCAGTAACAGCATCCCTAAAAAGAAAA
Chicken_TCONS_00081291      GCCATGTACCAGAATAACAAGTTTCAGTAACAGCATCCCTAAAAAGAAAA
Pig_TCONS_00106082          --------------------------------------------------
Pig_TCONS_00106086          --------------------------------------------------
Mouse_XR_001781309.1        --------------------------------------------------
Mouse_XR_001781307.1        --------------------------------------------------
Mouse_XR_001781308.1        --------------------------------------------------
Pig_TCONS_00123209          --------------------------------------------------
Pig_TCONS_00123210          --------------------------------------------------
Cattle_TCONS_00040804       --------------------------------------------------
Cattle_TCONS_00040807       --------------------------------------------------
Cattle_TCONS_00040806       --------------------------------------------------
Cattle_TCONS_00040805       --------------------------------------------------
Mouse_XR_874742.2           --------------------------------------------------
Mouse_XR_001781302.1        --------------------------------------------------
Mouse_XR_874748.1           --------------------------------------------------
Human_XR_937208.1           --------------------------------------------------
Pig_TCONS_00123208          --------------------------------------------------
Mouse_NR_045885.1           --------------------------------------------------
Mouse_XR_866741.2           --------------------------------------------------
Chicken_TCONS_00098572      --------------------------------------------------
Pig_TCONS_00106081          --------------------------------------------------
Mouse_XR_001781310.1        --------------------------------------------------
Pig_TCONS_00110096          --------------------------------------------------
Mouse_NR_045961.1           --------------------------------------------------
Pig_TCONS_00106080          --------------------------------------------------
Pig_TCONS_00110455          --------------------------------------------------
Mouse_XR_374977.3           --------------------------------------------------
Mouse_XR_383532.2           --------------------------------------------------
                                                                              

Chicken_TCONS_00080062      --------------------------------------------------
Chicken_TCONS_00080064      --------------------------------------------------
Chicken_TCONS_00081289      AAAGAGGCAATGAGGGTAAATAAAACAAACCATTCCTAAGATGAAGTGGA
Chicken_TCONS_00081290      AAAGAGGCAATGAGGGTAAATAAAACAAACCATTCCTAAGATGAAGTGGA
Chicken_TCONS_00081291      AAAGAGGCAATGAGGGTAAATAAAACAAACCATTCCTAAGATGAAGTGGA
Pig_TCONS_00106082          --------------------------------------------------
Pig_TCONS_00106086          --------------------------------------------------
Mouse_XR_001781309.1        --------------------------------------------------
Mouse_XR_001781307.1        --------------------------------------------------
Mouse_XR_001781308.1        --------------------------------------------------
Pig_TCONS_00123209          --------------------------------------------------
Pig_TCONS_00123210          --------------------------------------------------
Cattle_TCONS_00040804       --------------------------------------------------
Cattle_TCONS_00040807       --------------------------------------------------
Cattle_TCONS_00040806       --------------------------------------------------
Cattle_TCONS_00040805       --------------------------------------------------
Mouse_XR_874742.2           --------------------------------------------------
Mouse_XR_001781302.1        --------------------------------------------------
Mouse_XR_874748.1           --------------------------------------------------
Human_XR_937208.1           --------------------------------------------------
Pig_TCONS_00123208          --------------------------------------------------
Mouse_NR_045885.1           --------------------------------------------------
Mouse_XR_866741.2           --------------------------------------------------
Chicken_TCONS_00098572      --------------------------------------------------
Pig_TCONS_00106081          --------------------------------------------------
Mouse_XR_001781310.1        --------------------------------------------------
Pig_TCONS_00110096          --------------------------------------------------
Mouse_NR_045961.1           --------------------------------------------------
Pig_TCONS_00106080          --------------------------------------------------
Pig_TCONS_00110455          --------------------------------------------------
Mouse_XR_374977.3           --------------------------------------------------
Mouse_XR_383532.2           --------------------------------------------------
                                                                              

Chicken_TCONS_00080062      --------------------------------------------------
Chicken_TCONS_00080064      --------------------------------------------------
Chicken_TCONS_00081289      TGTGCTTCTGAAAAAGCCTGGACAAGTTGGACTCTGATAAAATACTTCTA
Chicken_TCONS_00081290      TGTGCTTCTGAAAAAGCCTGGACAAGTTGGACTCTGATAAAATACTTCTA
Chicken_TCONS_00081291      TGTGCTTCTGAAAAAGCCTGGACAAGTTGGACTCTGATAAAATACTTCTA
Pig_TCONS_00106082          --------------------------------------------------
Pig_TCONS_00106086          --------------------------------------------------
Mouse_XR_001781309.1        --------------------------------------------------
Mouse_XR_001781307.1        --------------------------------------------------
Mouse_XR_001781308.1        --------------------------------------------------
Pig_TCONS_00123209          --------------------------------------------------
Pig_TCONS_00123210          --------------------------------------------------
Cattle_TCONS_00040804       --------------------------------------------------
Cattle_TCONS_00040807       --------------------------------------------------
Cattle_TCONS_00040806       --------------------------------------------------
Cattle_TCONS_00040805       --------------------------------------------------
Mouse_XR_874742.2           --------------------------------------------------
Mouse_XR_001781302.1        --------------------------------------------------
Mouse_XR_874748.1           --------------------------------------------------
Human_XR_937208.1           --------------------------------------------------
Pig_TCONS_00123208          --------------------------------------------------
Mouse_NR_045885.1           --------------------------------------------------
Mouse_XR_866741.2           --------------------------------------------------
Chicken_TCONS_00098572      --------------------------------------------------
Pig_TCONS_00106081          --------------------------------------------------
Mouse_XR_001781310.1        --------------------------------------------------
Pig_TCONS_00110096          --------------------------------------------------
Mouse_NR_045961.1           --------------------------------------------------
Pig_TCONS_00106080          --------------------------------------------------
Pig_TCONS_00110455          --------------------------------------------------
Mouse_XR_374977.3           --------------------------------------------------
Mouse_XR_383532.2           --------------------------------------------------
                                                                              

Chicken_TCONS_00080062      --------------------------------------------------
Chicken_TCONS_00080064      --------------------------------------------------
Chicken_TCONS_00081289      GAACTACTGTCCCATGAAACAGGAGGGGTACAGAGCTGAGGTGGGAGCCA
Chicken_TCONS_00081290      GAACTACTGTCCCATGAAACAGGAGGGGTACAGAGCTGAGGTGGGAGCCA
Chicken_TCONS_00081291      GAACTACTGTCCCATGAAACAGGAGGGGTACAGAGCTGAGGTGGGAGCCA
Pig_TCONS_00106082          --------------------------------------------------
Pig_TCONS_00106086          --------------------------------------------------
Mouse_XR_001781309.1        --------------------------------------------------
Mouse_XR_001781307.1        --------------------------------------------------
Mouse_XR_001781308.1        --------------------------------------------------
Pig_TCONS_00123209          --------------------------------------------------
Pig_TCONS_00123210          --------------------------------------------------
Cattle_TCONS_00040804       --------------------------------------------------
Cattle_TCONS_00040807       --------------------------------------------------
Cattle_TCONS_00040806       --------------------------------------------------
Cattle_TCONS_00040805       --------------------------------------------------
Mouse_XR_874742.2           --------------------------------------------------
Mouse_XR_001781302.1        --------------------------------------------------
Mouse_XR_874748.1           --------------------------------------------------
Human_XR_937208.1           --------------------------------------------------
Pig_TCONS_00123208          --------------------------------------------------
Mouse_NR_045885.1           --------------------------------------------------
Mouse_XR_866741.2           --------------------------------------------------
Chicken_TCONS_00098572      --------------------------------------------------
Pig_TCONS_00106081          --------------------------------------------------
Mouse_XR_001781310.1        --------------------------------------------------
Pig_TCONS_00110096          --------------------------------------------------
Mouse_NR_045961.1           --------------------------------------------------
Pig_TCONS_00106080          --------------------------------------------------
Pig_TCONS_00110455          --------------------------------------------------
Mouse_XR_374977.3           --------------------------------------------------
Mouse_XR_383532.2           --------------------------------------------------
                                                                              

Chicken_TCONS_00080062      --------------------------------------------------
Chicken_TCONS_00080064      --------------------------------------------------
Chicken_TCONS_00081289      GGGACTCCAAGATGCTTCCAACCAATTGTTAGTGCAGCAGCCTGGTTTGT
Chicken_TCONS_00081290      GGGACTCCAAGATGCTTCCAACCAATTGTTAGTGCAGCAGCCTGGTTTGT
Chicken_TCONS_00081291      GGGACTCCAAGATGCTTCCAACCAATTGTTAGTGCAGCAGCCTGGTTTGT
Pig_TCONS_00106082          --------------------------------------------------
Pig_TCONS_00106086          --------------------------------------------------
Mouse_XR_001781309.1        --------------------------------------------------
Mouse_XR_001781307.1        --------------------------------------------------
Mouse_XR_001781308.1        --------------------------------------------------
Pig_TCONS_00123209          --------------------------------------------------
Pig_TCONS_00123210          --------------------------------------------------
Cattle_TCONS_00040804       -----------------------------CATTGTTAGGAGGCCTCACAC
Cattle_TCONS_00040807       --------------------------------------------------
Cattle_TCONS_00040806       --------------------------------------------------
Cattle_TCONS_00040805       --------------------------------------------------
Mouse_XR_874742.2           --------------------------------------------------
Mouse_XR_001781302.1        --------------------------------------------------
Mouse_XR_874748.1           --------------------------------------------------
Human_XR_937208.1           --------------------------------------------------
Pig_TCONS_00123208          --------------------------------------------------
Mouse_NR_045885.1           --------------------------------------------------
Mouse_XR_866741.2           --------------------------------------------------
Chicken_TCONS_00098572      --------------------------------------------------
Pig_TCONS_00106081          --------------------------------------------------
Mouse_XR_001781310.1        --------------------------------------------------
Pig_TCONS_00110096          --------------------------------------------------
Mouse_NR_045961.1           --------------------------------------------------
Pig_TCONS_00106080          --------------------------------------------------
Pig_TCONS_00110455          --------------------------------------------------
Mouse_XR_374977.3           --------------------------------------------------
Mouse_XR_383532.2           --------------------------------------------------
                                                                              

Chicken_TCONS_00080062      --------------------------------------------------
Chicken_TCONS_00080064      --------------------------------------------------
Chicken_TCONS_00081289      ATAAGAGGATGGGTGAACAAGGGGTATAAAGCAGAGAGGAACAGAGAAAA
Chicken_TCONS_00081290      ATAAGAGGATGGGTGAACAAGGGGTATAAAGCAGAGAGGAACAGAGAAAA
Chicken_TCONS_00081291      ATAAGAGGATGGGTGAACAAGGGGTATAAAGCAGAGAGGAACAGAGAAAA
Pig_TCONS_00106082          --------------------------------------------------
Pig_TCONS_00106086          --------------------------------------------------
Mouse_XR_001781309.1        --------------------------------------------------
Mouse_XR_001781307.1        --------------------------------------------------
Mouse_XR_001781308.1        --------------------------------------------------
Pig_TCONS_00123209          --------------------------------------------------
Pig_TCONS_00123210          --------------------------------------------------
Cattle_TCONS_00040804       AGTTGTATTAAAAGAGCATGGAATCCCACAGGCCCACATTCCACCTCTTT
Cattle_TCONS_00040807       --------------------------------------------------
Cattle_TCONS_00040806       --------------------------------------------------
Cattle_TCONS_00040805       --------------------------------------------------
Mouse_XR_874742.2           --------------------------------------------------
Mouse_XR_001781302.1        --------------------------------------------------
Mouse_XR_874748.1           --------------------------------------------------
Human_XR_937208.1           --------------------------------------------------
Pig_TCONS_00123208          --------------------------------------------------
Mouse_NR_045885.1           --------------------------------------------------
Mouse_XR_866741.2           --------------------------------------------------
Chicken_TCONS_00098572      --------------------------------------------------
Pig_TCONS_00106081          --------------------------------------------------
Mouse_XR_001781310.1        --------------------------------------------------
Pig_TCONS_00110096          --------------------------------------------------
Mouse_NR_045961.1           --------------------------------------------------
Pig_TCONS_00106080          --------------------------------------------------
Pig_TCONS_00110455          --------------------------------------------------
Mouse_XR_374977.3           --------------------------------------------------
Mouse_XR_383532.2           --------------------------------------------------
                                                                              

Chicken_TCONS_00080062      --------------------------------------------------
Chicken_TCONS_00080064      --------------------------------------------------
Chicken_TCONS_00081289      ATCAAGCGCATAACATAAAATATGTCTTCATCTAACCCATGAAATAGCAG
Chicken_TCONS_00081290      ATCAAGCGCATAACATAAAATATGTCTTCATCTAACCCATGAAATAGCAG
Chicken_TCONS_00081291      ATCAAGCGCATAACATAAAATATGTCTTCATCTAACCCATGAAATAGCAG
Pig_TCONS_00106082          --------------------------------------------------
Pig_TCONS_00106086          --------------------------------------------------
Mouse_XR_001781309.1        --------------------------------------------------
Mouse_XR_001781307.1        --------------------------------------------------
Mouse_XR_001781308.1        --------------------------------------------------
Pig_TCONS_00123209          --------------------------------------------------
Pig_TCONS_00123210          --------------------------------------------------
Cattle_TCONS_00040804       TCCGTTTGCTAAGTCCCCCAGAGGTGCTTGCTTGCTTGCGTGCATGCTCA
Cattle_TCONS_00040807       --------------------------------------------------
Cattle_TCONS_00040806       --------------------------------------------------
Cattle_TCONS_00040805       --------------------------------------------------
Mouse_XR_874742.2           --------------------------------------------------
Mouse_XR_001781302.1        --------------------------------------------------
Mouse_XR_874748.1           --------------------------------------------------
Human_XR_937208.1           --------------------------------------------------
Pig_TCONS_00123208          --------------------------------------------------
Mouse_NR_045885.1           --------------------------------------------------
Mouse_XR_866741.2           --------------------------------------------------
Chicken_TCONS_00098572      --------------------------------------------------
Pig_TCONS_00106081          --------------------------------------------------
Mouse_XR_001781310.1        --------------------------------------------------
Pig_TCONS_00110096          --------------------------------------------------
Mouse_NR_045961.1           --------------------------------------------------
Pig_TCONS_00106080          --------------------------------------------------
Pig_TCONS_00110455          --------------------------------------------------
Mouse_XR_374977.3           --------------------------------------------------
Mouse_XR_383532.2           --------------------------------------------------
                                                                              

Chicken_TCONS_00080062      --------------------------------------------------
Chicken_TCONS_00080064      --------------------------------------------------
Chicken_TCONS_00081289      AAGATCCACAAACTGTGATGCTAAACAGCCTTATGTAAGTGATTACATGA
Chicken_TCONS_00081290      AAGATCCACAAACTGTGATGCTAAACAGCCTTATGTAAGTGATTACATGA
Chicken_TCONS_00081291      AAGATCCACAAACTGTGATGCTAAACAGCCTTATGTAAGTGATTACATGA
Pig_TCONS_00106082          --------------------------------------------------
Pig_TCONS_00106086          --------------------------------------------------
Mouse_XR_001781309.1        --------------------------------------------------
Mouse_XR_001781307.1        --------------------------------------------------
Mouse_XR_001781308.1        --------------------------------------------------
Pig_TCONS_00123209          --------------------------------------------------
Pig_TCONS_00123210          --------------------------------------------------
Cattle_TCONS_00040804       GTCGTGTCTGACTCTTTGGGACCCCATGGACTGCAGCCCACCAGGTTCCA
Cattle_TCONS_00040807       --------------------------------------------------
Cattle_TCONS_00040806       --------------------------------------------------
Cattle_TCONS_00040805       --------------------------------------------------
Mouse_XR_874742.2           --------------------------------------------------
Mouse_XR_001781302.1        --------------------------------------------------
Mouse_XR_874748.1           --------------------------------------------------
Human_XR_937208.1           --------------------------------------------------
Pig_TCONS_00123208          --------------------------------------------------
Mouse_NR_045885.1           --------------------------------------------------
Mouse_XR_866741.2           --------------------------------------------------
Chicken_TCONS_00098572      --------------------------------------------------
Pig_TCONS_00106081          --------------------------------------------------
Mouse_XR_001781310.1        --------------------------------------------------
Pig_TCONS_00110096          --------------------------------------------------
Mouse_NR_045961.1           --------------------------------------------------
Pig_TCONS_00106080          --------------------------------------------------
Pig_TCONS_00110455          --------------------------------------------------
Mouse_XR_374977.3           --------------------------------------------------
Mouse_XR_383532.2           --------------------------------------------------
                                                                              

Chicken_TCONS_00080062      --------------------------------------------------
Chicken_TCONS_00080064      --------------------------------------------------
Chicken_TCONS_00081289      AGCAGCTGTAACACAAGCCTGTAGATATGGAGAAGGACTCCAAAGGGAGT
Chicken_TCONS_00081290      AGCAGCTGTAACACAAGCCTGTAGATATGGAGAAGGACTCCAAAGGGAGT
Chicken_TCONS_00081291      AGCAGCTGTAACACAAGCCTGTAGATATGGAGAAGGACTCCAAAGGGAGT
Pig_TCONS_00106082          --------------------------------------------------
Pig_TCONS_00106086          --------------------------------------------------
Mouse_XR_001781309.1        ----------------------------------------------CACA
Mouse_XR_001781307.1        ----------------------------------------------CACA
Mouse_XR_001781308.1        --------------------------------------------------
Pig_TCONS_00123209          --------------------------------------------------
Pig_TCONS_00123210          --------------------------------------------------
Cattle_TCONS_00040804       CTGTCCATAGGATTTTCCTGGCAAGAAAATACTGGAGTGGGTTGCCACTT
Cattle_TCONS_00040807       -----CATAGGATTTTCCTGGCAAGAAAATACTGGAGTGGGTTGCCACTT
Cattle_TCONS_00040806       -----CATAGGATTTTCCTGGCAAGAAAATACTGGAGTGGGTTGCCACTT
Cattle_TCONS_00040805       -----CATAGGATTTTCCTGGCAAGAAAATACTGGAGTGGGTTGCCACTT
Mouse_XR_874742.2           --------------------------------------------------
Mouse_XR_001781302.1        --------------------------------------------------
Mouse_XR_874748.1           --------------------------------------------------
Human_XR_937208.1           --------------------------------------------------
Pig_TCONS_00123208          --------------------------------------------------
Mouse_NR_045885.1           --------------------------------------------------
Mouse_XR_866741.2           --------------------------------------------------
Chicken_TCONS_00098572      --------------------------------------------------
Pig_TCONS_00106081          --------------------------------------------------
Mouse_XR_001781310.1        --------------------------------------------------
Pig_TCONS_00110096          --------------------------------------------------
Mouse_NR_045961.1           --------------------------------------------------
Pig_TCONS_00106080          --------------------------------------------------
Pig_TCONS_00110455          --------------------------------------------------
Mouse_XR_374977.3           --------------------------------------------------
Mouse_XR_383532.2           --------------------------------------------------
                                                                              

Chicken_TCONS_00080062      --------------------------------------------------
Chicken_TCONS_00080064      --------------------------------------------------
Chicken_TCONS_00081289      AAATAGAAATACAGACAAGGCCAGGAAGCTAACGGTGAAGGTAGGTTGCT
Chicken_TCONS_00081290      AAATAGAAATACAGACAAGGCCAGGAAGCTAACGGTGAAGGTAGGTTGCT
Chicken_TCONS_00081291      AAATAGAAATACAGACAAGGCCAGGAAGCTAACGGTGAAGGTAGGTTGCT
Pig_TCONS_00106082          --------------------------------------------------
Pig_TCONS_00106086          --------------------------------------------------
Mouse_XR_001781309.1        CGTGCACACACATGAATGTGCACACATGCATGTGCACACACACATGCATA
Mouse_XR_001781307.1        CGTGCACACACATGAATGTGCACACATGCATGTGCACACACACATGCATA
Mouse_XR_001781308.1        --------------------------------------------------
Pig_TCONS_00123209          --------------------------------------------------
Pig_TCONS_00123210          --------------------------------------------------
Cattle_TCONS_00040804       CCTTTTCCACCCAGATTTATTTATTTGTCTCCGTGAACCTCTCTGCCTCC
Cattle_TCONS_00040807       CCTTTTCCACCCAGATTTATTTATTTGTCTCCGTGAACCTCTCTGCCTCC
Cattle_TCONS_00040806       CCTTTTCCACCCAGATTTATTTATTTGTCTCCGTGAACCTCTCTGCCTCC
Cattle_TCONS_00040805       CCTTTTCCACCCAGATTTATTTATTTGTCTCCGTGAACCTCTCTGCCTCC
Mouse_XR_874742.2           --------------------------------------------------
Mouse_XR_001781302.1        --------------------------------------------------
Mouse_XR_874748.1           --------------------------------------------------
Human_XR_937208.1           --------------------------------------------------
Pig_TCONS_00123208          --------------------------------------------------
Mouse_NR_045885.1           --------------------------------------------------
Mouse_XR_866741.2           --------------------------------------------------
Chicken_TCONS_00098572      --------------------------------------------------
Pig_TCONS_00106081          --------------------------------------------------
Mouse_XR_001781310.1        --------------------------------------------------
Pig_TCONS_00110096          --------------------------------------------------
Mouse_NR_045961.1           --------------------------------------------------
Pig_TCONS_00106080          --------------------------------------------------
Pig_TCONS_00110455          --------------------------------------------------
Mouse_XR_374977.3           --------------------------------------------------
Mouse_XR_383532.2           --------------------------------------------------
                                                                              

Chicken_TCONS_00080062      --------------------------------------------------
Chicken_TCONS_00080064      --------------------------------------------------
Chicken_TCONS_00081289      TTGCTGAGGATTCTTTAAACAAAGAAACAAAAAAATTAGAGGCATTTCCA
Chicken_TCONS_00081290      TTGCTGAGGATTCTTTAAACAAAGAAACAAAAAAATTAGAGGCATTTCCA
Chicken_TCONS_00081291      TTGCTGAGGATTCTTTAAACAAAGAAACAAAAAAATTAGAGGCATTTCCA
Pig_TCONS_00106082          --------------------------------------------------
Pig_TCONS_00106086          --------------------------------------------------
Mouse_XR_001781309.1        CTCTCTCTCTCTCAGATGGAATAAATGCATGGCACCTCTTTCTTCATATC
Mouse_XR_001781307.1        CTCTCTCTCTCTCAGATGGAATAAATGCATGGCACCTCTTTCTTCATATC
Mouse_XR_001781308.1        --------------------------------------------------
Pig_TCONS_00123209          -----------------------GTCATGATTGAAACATTTTCTGATTGA
Pig_TCONS_00123210          -----------------------GTCATGATTGAAACATTTTCTGATTGA
Cattle_TCONS_00040804       TCGGCTAGGAATGGGGTGTATTTGCTAGGGCTGTGATACTGTTCAGAGTT
Cattle_TCONS_00040807       TCGGCTAGGAATGGGGTGTATTTGCTAGGGCTGTGATACTGTTCAGAGTT
Cattle_TCONS_00040806       TCGGCTAGGAATGGGGTGTATTTGCTAGGGCTGTGATACTGTTCAGAGTT
Cattle_TCONS_00040805       TCGGCTAGGAATGGGGTGTATTTGCTAGGGCTGTGATACTGTTCAGAGTT
Mouse_XR_874742.2           ----------------------------GAAAAGAACTTTCTATATTGGC
Mouse_XR_001781302.1        ----------------------------GAAAAGAACTTTCTATATTGGC
Mouse_XR_874748.1           --------------------------------------------------
Human_XR_937208.1           --------------------------------------------------
Pig_TCONS_00123208          ---------------------------GAGGCCAGACTGAAGACCTGTCC
Mouse_NR_045885.1           -----------------------AGATGGACCAATTGTGCCCATGCCTTG
Mouse_XR_866741.2           --------------------------------------------------
Chicken_TCONS_00098572      --------------------------------------------------
Pig_TCONS_00106081          --------------------------------------------------
Mouse_XR_001781310.1        --------------------------------------------------
Pig_TCONS_00110096          --------------------------------------------------
Mouse_NR_045961.1           --------------------------------------------------
Pig_TCONS_00106080          --------------------------------------------------
Pig_TCONS_00110455          --------------------------------------------------
Mouse_XR_374977.3           --------------------------------------------------
Mouse_XR_383532.2           --------------------------------------------------
                                                                              

Chicken_TCONS_00080062      --------------------------------------------------
Chicken_TCONS_00080064      --------------------------------------------------
Chicken_TCONS_00081289      TACAAAAATACAACCAATTCCATTGCCAGGCAAACTCTCACTGGATCCAA
Chicken_TCONS_00081290      TACAAAAATACAACCAATTCCATTGCCAGGCAAACTCTCACTGGATCCAA
Chicken_TCONS_00081291      TACAAAAATACAACCAATTCCATTGCCAGGCAAACTCTCACTGGATCCAA
Pig_TCONS_00106082          --------------------------------------------------
Pig_TCONS_00106086          --------------------------------------------------
Mouse_XR_001781309.1        ATGCCTGTCTGTTTTGCTGCCTTAACCTTTGAGTCACACTCCACTAATCT
Mouse_XR_001781307.1        ATGCCTGTCTGTTTTGCTGCCTTAACCTTTGAGTCACACTCCACTAATCT
Mouse_XR_001781308.1        --------------------------------------------------
Pig_TCONS_00123209          GTGGAAGAGAGAACCCTGAAA-TGATCTGCGAAACCATCTTTCGATGAAT
Pig_TCONS_00123210          GTGGAAGAGAGAACCCTGAAA-TGATCTGCGAAACCATCTTTCGATGAAT
Cattle_TCONS_00040804       GTGGGAGATTTAAATGTTAA--CGACCAATATGAAGTGCTTAGTTTTGAT
Cattle_TCONS_00040807       GTGGGAGATTTAAATGTTAA--CGACCAATATGAAGTGCTTAGTTTTGAT
Cattle_TCONS_00040806       GTGGGAGATTTAAATGTTAA--CGACCAATATGAAGTGCTTAGTTTTGAT
Cattle_TCONS_00040805       GTGGGAGATTTAAATGTTAA--CGACCAATATGAAGTGCTTAGTTTTGAT
Mouse_XR_874742.2           TTACACGGAAGGTCCGGGTAGTTCAGCAACTACAGCAATTTACATCACTG
Mouse_XR_001781302.1        TTACACGGAAGGTCCGGGTAGTTCAGCAACTACAGCAATTTACATCACTG
Mouse_XR_874748.1           --------------------------------------------------
Human_XR_937208.1           --------------------------------------------------
Pig_TCONS_00123208          CTTAGAAAAGTCCCTCGATGTTCGTTCGCCTTATGAAGCAGCACACGAAC
Mouse_NR_045885.1           TGATCTCCTGTGTTTATTTTAAAAAGTGGGGAGGAGATCTGGCCCAGGAC
Mouse_XR_866741.2           --------------------------------------------------
Chicken_TCONS_00098572      --------------------------------------------------
Pig_TCONS_00106081          --------------------------------------------------
Mouse_XR_001781310.1        --------------------------------------------------
Pig_TCONS_00110096          --------------------------------------------------
Mouse_NR_045961.1           --------------------------------------------------
Pig_TCONS_00106080          --------------------------------------------------
Pig_TCONS_00110455          --------------------------------------------------
Mouse_XR_374977.3           --------------------------------------------------
Mouse_XR_383532.2           --------------------------------------------------
                                                                              

Chicken_TCONS_00080062      --------------------------------------------------
Chicken_TCONS_00080064      --------------------------------------------------
Chicken_TCONS_00081289      AAGGCTGAAGCAAAACTCTGGTTCTAGACAGAGAACCATTCCATAATCTA
Chicken_TCONS_00081290      AAGGCTGAAGCAAAACTCTGGTTCTAGACAGAGAACCATTCCATAATCTA
Chicken_TCONS_00081291      AAGGCTGAAGCAAAACTCTGGTTCTAGACAGAGAACCATTCCATAATCTA
Pig_TCONS_00106082          --------------------------------------------------
Pig_TCONS_00106086          --------------------------------------------------
Mouse_XR_001781309.1        CTGCGTGGAGACAGGTGGATCATCAGAAATGTTTTGCTCAAGACCAGGTA
Mouse_XR_001781307.1        CTGCGTGGAGACAGGTGGATCATCAGAAATGTTTTGCTCAAGACCAGGTA
Mouse_XR_001781308.1        --------------------------------------------------
Pig_TCONS_00123209          CAAAATCTAATGGGAAACTGGCCCCAAA-CACAGAGGCTTGAGCAGATAA
Pig_TCONS_00123210          CAAAATCTAATGGGAAACTGGCCCCAAA-CACAGAGGCTTGAGCAGATAA
Cattle_TCONS_00040804       AAGCTCCTAGTGAAGAGTTGGGCTCCTA-TTAAATTCTGCTGCTAAATTA
Cattle_TCONS_00040807       AAGCTCCTAGTGAAGAGTTGGGCTCCTA-TTAAATTCTGCTGCTAAATTA
Cattle_TCONS_00040806       AAGCTCCTAGTGAAGAGTTGGGCTCCTA-TTAAATTCTGCTGCTAAATTA
Cattle_TCONS_00040805       AAGCTCCTAGTGAAGAGTTGGGCTCCTA-TTAAATTCTGCTGCTAAATTA
Mouse_XR_874742.2           GACAGTCTGAGAACTCAGTAGCTACATAGTCTATAAAGCTGGCTGCCTCA
Mouse_XR_001781302.1        GACAGTCTGAGAACTCAGTAGCTACATAGTCTATAAAGCTGGCTGCCTCA
Mouse_XR_874748.1           --------------------------------------------------
Human_XR_937208.1           --------------------------------------------------
Pig_TCONS_00123208          AGCCCCAAAGACGTCCACTCACAGCCTGGAGTCTTGGGCGTGATGAGCAG
Mouse_NR_045885.1           TTTACAAGAGCTGCTATCCCCAACCATGATAGCCAGCATGGGTGAACTTA
Mouse_XR_866741.2           --------------------------------------------------
Chicken_TCONS_00098572      --------------------------------------------------
Pig_TCONS_00106081          --------------------------------------------------
Mouse_XR_001781310.1        --------------------------------------------------
Pig_TCONS_00110096          --------------------------------------------------
Mouse_NR_045961.1           --------------------------------------------------
Pig_TCONS_00106080          --------------------------------------------------
Pig_TCONS_00110455          -------------------------------------------------A
Mouse_XR_374977.3           --------------------------------------------------
Mouse_XR_383532.2           --------------------------------------------------
                                                                              

Chicken_TCONS_00080062      --------------------------------------------------
Chicken_TCONS_00080064      --------------------------------------------------
Chicken_TCONS_00081289      CAAGGAGGCTTCACATTCTGAGTTTTTTAAGACTGCTTTTTAGCTACACA
Chicken_TCONS_00081290      CAAGGAGGCTTCACATTCTGAGTTTTTTAAGACTGCTTTTTAGCTACACA
Chicken_TCONS_00081291      CAAGGAGGCTTCACATTCTGAGTTTTTTAAGACTGCTTTTTAGCTACACA
Pig_TCONS_00106082          --------------------------------------------------
Pig_TCONS_00106086          --------------------------------------------------
Mouse_XR_001781309.1        AACTTGACTATTGTCTACGGAAGCAGACGTGTTT--CTCTAGCACACTCT
Mouse_XR_001781307.1        AACTTGACTATTGTCTACGGAAGCAGACGTGTTT--CTCTAGCACACTCT
Mouse_XR_001781308.1        --------------------------------------------------
Pig_TCONS_00123209          G--ATGT-AATGTA-TGCAGAT--TATGAGGACT--TTTAAA--TGTTCA
Pig_TCONS_00123210          G--ATGT-AATGTA-TGCAGAT--TATGAGGACT--TTTAAA--TGTTCA
Cattle_TCONS_00040804       GCTGTGT-GACCTAGTGCAAAC--TACCGAACTT--TTCTGGGCTGTGTT
Cattle_TCONS_00040807       GCTGTGT-GACCTAGTGCAAAC--TACCGAACTT--TTCTGGGCTGTGTT
Cattle_TCONS_00040806       GCTGTGT-GACCTAGTGCAAAC--TACCGAACTT--TTCTGGGCTGTGTT
Cattle_TCONS_00040805       GCTGTGT-GACCTAGTGCAAAC--TACCGAACTT--TTCTGGGCTGTGTT
Mouse_XR_874742.2           GCAGCCCCAGTCTGGCACTGACAGTCTGGAGGAT--TCTGGGAGAGCCGA
Mouse_XR_001781302.1        GCAGCCCCAGTCTGGCACTGACAGTCTGGAGGAT--TCTGGGAGAGCCGA
Mouse_XR_874748.1           --------------------------------------------------
Human_XR_937208.1           --------------------------------------------------
Pig_TCONS_00123208          AGGCCAAGGCGTTGTCCACAAGGGGAGATGGGTAAGAGTGGGTGATGACC
Mouse_NR_045885.1           AAGACCTGCTTCCCTAAAGAGCTGTGAAGGCAGAAGATGGACGTCACGCA
Mouse_XR_866741.2           --------------------------------------------------
Chicken_TCONS_00098572      --------------------------------------------------
Pig_TCONS_00106081          --------------------------------------------------
Mouse_XR_001781310.1        --------------------------------------------------
Pig_TCONS_00110096          --------------------------------------------------
Mouse_NR_045961.1           --------------------------------------------------
Pig_TCONS_00106080          -----------TGGCTGGGATTCCTGGGGACGCTGTAGAGAGCTTCTGCA
Pig_TCONS_00110455          TGCAGATGGCCAAGGAAAACAAGCATTTATTGAACACCAACTGTGTGCCA
Mouse_XR_374977.3           --------------------------------------------------
Mouse_XR_383532.2           --------------------------------------------------
                                                                              

Chicken_TCONS_00080062      --------------------------------------------------
Chicken_TCONS_00080064      --------------------------------------------------
Chicken_TCONS_00081289      AGGCCTTATTTCCAGAGAGCAGAGAACCTCTGGCTGCAGGGAGAGCTGCC
Chicken_TCONS_00081290      AGGCCTTATTTCCAGAGAGCAGAGAACCTCTGGCTGCAGGGAGAGCTGCC
Chicken_TCONS_00081291      AGGCCTTATTTCCAGAGAGCAGAGAACCTCTGGCTGCAGGGAGAGCTGCC
Pig_TCONS_00106082          --------------------------------------------------
Pig_TCONS_00106086          --------------------------------------------------
Mouse_XR_001781309.1        ATGCTTTCTCAGCAGTTTAAGCATCTATAGTCCCTGGCCTA-ATCCAAAG
Mouse_XR_001781307.1        ATGCTTTCTCAGCAGTTTAAGCATCTATAGTCCCTGGCCTA-ATCCAAAG
Mouse_XR_001781308.1        ---------------TTGGAGTAGGTGTGG-CCTTG--------TTGGAG
Pig_TCONS_00123209          ACGAGCT--GTTGATTCCAAACAGATCAAGTAGAAATATAGAGATTTTAG
Pig_TCONS_00123210          ACGAGCT--GTTGATTCCAAACAGATCAAGTAGAAATATAGAGATTTTAG
Cattle_TCONS_00040804       TCCTTAT--ATCAACTAGGTATTGTCCAACATGGAACACTTCACTTGATG
Cattle_TCONS_00040807       TCCTTAT--ATCAACTAGGTATTGTCCAACATGGAACACTTCACTTGATG
Cattle_TCONS_00040806       TCCTTAT--ATCAACTAGGTATTGTCCAACATGGAACACTTCACTTGATG
Cattle_TCONS_00040805       TCCTTAT--ATCAACTAGGTATTGTCCAACATGGAACACTTCACTTGATG
Mouse_XR_874742.2           TGGTCCTTAACTCATTTAGGAAACTTGAAGAAGTTGGGCTGTGATGTCAG
Mouse_XR_001781302.1        TGGTCCTTAACTCATTTAGGAAACTTGAAGAAGTTGGGCTGTGATGTCAG
Mouse_XR_874748.1           --------------------------------------------------
Human_XR_937208.1           --------------------------------------------------
Pig_TCONS_00123208          CAGGGTCCTGGGAAACTGAGGACCTGAGCGGGAGGCAGCTCCCCAAGGGC
Mouse_NR_045885.1           CTTCCCTGAAGGCCTGAATTACACACAGAACCCCACAAACACTATGTGCT
Mouse_XR_866741.2           ----TTACATCCTGACTGCAGTTGTCCCTCCCTCAGGAAAGAGCAGTCCT
Chicken_TCONS_00098572      --------------GGAGAAAAAGTGGAGGAGGAAAGTCAGGCTACAGCC
Pig_TCONS_00106081          --------------------------------------------------
Mouse_XR_001781310.1        ----------CCGAGGAGGAGTTGTAAGAAAAGAGGAACGTGTGGCTCTT
Pig_TCONS_00110096          -----------------------------AGGGATGGAACCTGCATCCTC
Mouse_NR_045961.1           --------------------------------------------------
Pig_TCONS_00106080          ATGTCCGCGGCTCGCTTCAAAATGATGTCCTACAAGACGACAGGTTGAGC
Pig_TCONS_00110455          GGTACTTTCACCTAAGCTGTCTTCTAGCCCAGAAGGCAAATGAAGCTCTG
Mouse_XR_374977.3           -------------------------------------------------T
Mouse_XR_383532.2           -------------------CTCACAAGGCAATAAAGCCCATCAACTGAAA
                                                                              

Chicken_TCONS_00080062      --------------------------------------------------
Chicken_TCONS_00080064      --------------------------------------------------
Chicken_TCONS_00081289      AGAATCTACACTACACCAAAAGGGTCTTAAAAGAATTATCCCAGGCAGAA
Chicken_TCONS_00081290      AGAATCTACACTACACCAAAAGGGTCTTAAAAGAATTATCCCAGGCAGAA
Chicken_TCONS_00081291      AGAATCTACACTACACCAAAAGGGTCTTAAAAGAATTATCCCAGGCAGAA
Pig_TCONS_00106082          --------------------------------------------------
Pig_TCONS_00106086          --------------------------------------------------
Mouse_XR_001781309.1        GTCCAGACTAACCCATGATATTTATAGAGCAGCCACTAGATGTTACCAGA
Mouse_XR_001781307.1        GTCCAGACTAACCCATGATATTTATAGAGCAGCCACTAGATGTTACCAGA
Mouse_XR_001781308.1        GACATGTGTCACTTTTGTGGGTTTTGAGGTTTC----AGATGCT-CAAGC
Pig_TCONS_00123209          CACATTCCGAGCCTGAAAAATTCTCCCAGAGAGCAA-ATGGCC-CTAAGT
Pig_TCONS_00123210          CACATTCCGAGCCTGAAAAATTCTCCCAGAGAGCAA-ATGGCC-CTAAGT
Cattle_TCONS_00040804       GGTATAAGGAATA-AAGGGACAAGTGCAGAGTTCAGGATGGCAGCTTTGA
Cattle_TCONS_00040807       GGTATAAGGAATA-AAGGGACAAGTGCAGAGTTCAGGATGGCAGCTTTGA
Cattle_TCONS_00040806       GGTATAAGGAATA-AAGGGACAAGTGCAGAGTTCAGGATGGCAGCTTTGA
Cattle_TCONS_00040805       GGTATAAGGAATA-AAGGGACAAGTGCAGAGTTCAGGATGGCAGCTTTGA
Mouse_XR_874742.2           CGGA-GGTGGGCAGGCAAGAGAAGCTGTGTAATTGCCTTAGACTCTTTAT
Mouse_XR_001781302.1        CGGA-GGTGGGCAGGCAAGAGAAGCTGTGTAATTGCCTTAGACTCTTTAT
Mouse_XR_874748.1           --------------------------------------------------
Human_XR_937208.1           --------------------------------------------------
Pig_TCONS_00123208          CCCAGAGCAACACCCGGATGCCAGCGGGGTGATCGAACAGATCCCCGCCG
Mouse_NR_045885.1           GTCTTAATATGAACAGGATGCAATTAAGGATTCATAGGTGGGAAACGGAG
Mouse_XR_866741.2           CAAGGGACAGCAACCAAACATGGCATAAGAAGCTACAGTAAGACCAGACA
Chicken_TCONS_00098572      AGTGAAGGCACCGAGATGGAAGCACTTCGTTCTCGCTCTTGAATTCGTGG
Pig_TCONS_00106081          --------------------------------------------------
Mouse_XR_001781310.1        CAGATAAGCACGCGTGAATGTTTATCACGGGCTAAGGGAGGAGAAACAAA
Pig_TCONS_00110096          ATGGATCCTAGTCGGACAAGTAATTAAGACGACACTTGTGAGCTCTAATT
Mouse_NR_045961.1           --------------------------------------------------
Pig_TCONS_00106080          CACTAAGCAGTCCAGTCCTAACTCTAAATCCTCATCTCCTCCAAGAAGAA
Pig_TCONS_00110455          GGAGAATAAATATCTCCATTTAACCAATAAGGAAACTGAGGTTCAAAGGA
Mouse_XR_374977.3           GACATCATCGGGGGAGGAGCGGCCGGGCTGGGGCCGCGGCGGCGGGGCGG
Mouse_XR_383532.2           CTAACCAACAGTGTTTTTTGGCAGTGGCTGGATTGCTCTTCCCAGCAGGA
                                                                              

Chicken_TCONS_00080062      --------------------------------------------------
Chicken_TCONS_00080064      --------------------------------------------------
Chicken_TCONS_00081289      GAAGCAGATTTCTCTTGAAGACAGAATAAGCATGGGGCCAACAGCTCTCT
Chicken_TCONS_00081290      GAAGCAGATTTCTCTTGAAGACAGAATAAGCATGGGGCCAACAGCTCTCT
Chicken_TCONS_00081291      GAAGCAGATTTCTCTTGAAGACAGAATAAGCATGGGGCCAACAGCTCTCT
Pig_TCONS_00106082          --------------------------------------------------
Pig_TCONS_00106086          --------------------------------------------------
Mouse_XR_001781309.1        GTCGTTGAGGTCAAATCCTGGGCCCTGCCAGTGTTAACCCGGAGATTCCA
Mouse_XR_001781307.1        GTCGTTGAGGTCAAATCCTGGGCCCTGCCAGTGTTAACCCGGAGATTCCA
Mouse_XR_001781308.1        CAGGCCAGTGTCTCAT--TGTCTCTTGCTCCTGTCTGCCATCCAGTTACA
Pig_TCONS_00123209          CTTATTTTCAGAAATAA------CTTCTCTCAG-GGGCCAAGAACGATCT
Pig_TCONS_00123210          CTTATTTTCAGAAATAA------CTTCTCTCAG-GGGCCAAGAACGATCT
Cattle_TCONS_00040804       AATATGTGGAGATGAGAGCAGTGCTTACATTAG-AAGCAAGAGGCAGCCA
Cattle_TCONS_00040807       AATATGTGGAGATGAGAGCAGTGCTTACATTAG-AAGCAAGAGGCAGCCA
Cattle_TCONS_00040806       AATATGTGGAGATGAGAGCAGTGCTTACATTAG-AAGCAAGAGGCAGCCA
Cattle_TCONS_00040805       AATATGTGGAGATGAGAGCAGTGCTTACATTAG-AAGCAAGAGGCAGCCA
Mouse_XR_874742.2           TTCTGGGTCACAACTGGAAGGGGCTGCCTTCTCTGAGCCTTCGTCTCTCC
Mouse_XR_001781302.1        TTCTGGGTCACAACTGGAAGGGGCTGCCTTCTCTGAGCCTTCGTCTCTCC
Mouse_XR_874748.1           --------------------------------------------------
Human_XR_937208.1           --------------------------------------------------
Pig_TCONS_00123208          CCCAGGCAAAAACCCTGCCTGCCCCTGCTCCCTAAGACCTCCACCTGCCC
Mouse_NR_045885.1           CCCAGCCAAAGCAAGCCTGCTGACACTGCGCACTGTTGCGTGGGAGTGGA
Mouse_XR_866741.2           CATGCCATCACATCAAGGCTGGACAAGGCCACCCAGGAGGAAGAAAATGG
Chicken_TCONS_00098572      GAATTCAGTATCCTTCAGTTGTCCCAAGGGAACAAATCGTAGGTTAAAAT
Pig_TCONS_00106081          --------------------------------------------------
Mouse_XR_001781310.1        AACACAGTGAGCTAAATAGTTGTTGTGTCTGACTTTTCACATTCGTGGTT
Pig_TCONS_00110096          TGGATCACACGTACATGGATGTGTTAGGAGCTGCAAGCCAAAACATGCAA
Mouse_NR_045961.1           --------------------------------------------------
Pig_TCONS_00106080          AGCAAGCAGTGGAGAAAGAATCCTCAGGAAATCTAAAACCTGTGTAATGT
Pig_TCONS_00110455          ATGACACCCTTCTTTTAGGAAACAGGCTCCAAGGAGTCATGACAGGTCCA
Mouse_XR_374977.3           ACCCTGACGAGTCCGTAGCCGGGCTGGGGGCCACGGCCTCGGTGGAGGGG
Mouse_XR_383532.2           GCTGGGTGCTGAGGACGGCCGCCCAGTTGCTTTGGAGTTTGGGCACTCAG
                                                                              

Chicken_TCONS_00080062      --------------------------------------------------
Chicken_TCONS_00080064      --------------------------------------------------
Chicken_TCONS_00081289      TTTCCTCTAGCAAATACTGGGATG-AGCCCACTAATATTCAAGAGGTAGC
Chicken_TCONS_00081290      TTTCCTCTAGCAAATACTGGGATG-AGCCCACTAATATTCAAGAGGTAGC
Chicken_TCONS_00081291      TTTCCTCTAGCAAATACTGGGATG-AGCCCACTAATATTCAAGAGGTAGC
Pig_TCONS_00106082          --------------------------------------------------
Pig_TCONS_00106086          --------------------------------------------------
Mouse_XR_001781309.1        A-ATTTTGAGCCAAATTTGAAGCA--AGCTTTAATTAAATAATGACCAGG
Mouse_XR_001781307.1        A-ATTTTGAGCCAAATTTGAAGCA--AGCTTTAATTAAATAATGACCAGG
Mouse_XR_001781308.1        GTACTCTTAGCTATCTCTCCAATACCATGTCTGCTTGCATGCT-ACCATG
Pig_TCONS_00123209          TTCCTCTTTCAAAGGACTAGCACACTCCACATTTCCACTATCAGAGAAAG
Pig_TCONS_00123210          TTCCTCTTTCAAAGGACTAGCACACTCCACATTTCCACTATCAGAGAAAG
Cattle_TCONS_00040804       TCTTTGGCTTTAAGCGATGGCTTA----GCATCCTGTCAGGCGGAGAAAG
Cattle_TCONS_00040807       TCTTTGGCTTTAAGCGATGGCTTA----GCATCCTGTCAGGCGGAGAAAG
Cattle_TCONS_00040806       TCTTTGGCTTTAAGCGATGGCTTA----GCATCCTGTCAGGCGGAGAAAG
Cattle_TCONS_00040805       TCTTTGGCTTTAAGCGATGGCTTA----GCATCCTGTCAGGCGGAGAAAG
Mouse_XR_874742.2           GTTGATCCTTCCTATAATGCCCAACAAGACCCATCGAGAGGCAGGTTCTC
Mouse_XR_001781302.1        GTTGATCCTTCCTATAATGCCCAACAAGACCCATCGAGAGGCAGGTTCTC
Mouse_XR_874748.1           --------------------------------------------------
Human_XR_937208.1           --------------------------------------------------
Pig_TCONS_00123208          CCCCCCCCCCCGGAACGCACAGAAGCAAGAGATCTGTAGTTCCACCAGAT
Mouse_NR_045885.1           CGCGCTCCATGAGGTGTGCTGTTGCAGTGTTTGGGAAAAGGGTGAGAAAC
Mouse_XR_866741.2           TCCCACAAGTAGACAAAAGAGTCA--GAGACAGCCCCTGTTCCCACTGTT
Chicken_TCONS_00098572      TGTCAGTGTCGGAGGGGAAAGGATAACTCCTCGTTCCCTCTTCGCCCGAC
Pig_TCONS_00106081          --------------------------------------------------
Mouse_XR_001781310.1        TTTACTCAAACCTTACCACAATCTCGACGGCACAAGGACCTTGGCGTAAA
Pig_TCONS_00110096          AACCAGCCTTTCATCGAGGAGAAAAGGAAAAGTCTGGAATGCAAGGGAAC
Mouse_NR_045961.1           --------------------------------------------------
Pig_TCONS_00106080          GATGGCCAGATAAACACCACATCAGAAGATGGACTTTGAGAACAGCCAGA
Pig_TCONS_00110455          AGATCTCCCCAGTAAACACGAGGCTCACCTCTCTTGGCTTCCCTGCCCAG
Mouse_XR_374977.3           CGCCGGGAAGCTGGCCCAGGCCAGGGAAGATGGGGAAAGGATGGGCTGGG
Mouse_XR_383532.2           GAAGGGCCACCTTTACGGAAAAACATCCAGCATGCAATACTGCCTTTGTC
                                                                              

Chicken_TCONS_00080062      --------------------------------------------------
Chicken_TCONS_00080064      --------------------------------------------------
Chicken_TCONS_00081289      CAGCACTTTGCATTGCAAGAAGCAACATTCAGCTGCTTCTATTTGCAGCA
Chicken_TCONS_00081290      CAGCACTTTGCATTGCAAGAAGCAACATTCAGCTGCTTCTATTTGCAGCA
Chicken_TCONS_00081291      CAGCACTTTGCATTGCAAGAAGCAACATTCAGCTGCTTCTATTTGCAGCA
Pig_TCONS_00106082          --------------------------------------------------
Pig_TCONS_00106086          --------------------------------------------------
Mouse_XR_001781309.1        ATGGACTTTGGCCAGGACCACTCTCTAGAATTCCCAACGAATGTTGACTA
Mouse_XR_001781307.1        ATGGACTTTGGCCAGGACCACTCTCTAGAATTCCCAACGAATGTTGACTA
Mouse_XR_001781308.1        CTTC-CCTCCATGACAATAATAGGCTAAACTTCCGAAC---TATAAGTCA
Pig_TCONS_00123209          CATCAATTTTAGTATTGTTTTTAGCCAAGACTCTCATTTTAAAAATCACA
Pig_TCONS_00123210          CATCAATTTTAGTATTGTTTTTAGCCAAGACTCTCATTTTAAAAATCACA
Cattle_TCONS_00040804       GA--AGTCATTGCTTTCTTTTTGTTGGCAATTCTAAATTTAAAT-TAATG
Cattle_TCONS_00040807       GA--AGTCATTGCTTTCTTTTTGTTGGCAATTCTAAATTTAAAT-TAATG
Cattle_TCONS_00040806       GA--AGTCATTGCTTTCTTTTTGTTGGCAATTCTAAATTTAAAT-TAATG
Cattle_TCONS_00040805       GA--AGTCATTGCTTTCTTTTTGTTGGCAATTCTAAATTTAAAT-TAATG
Mouse_XR_874742.2           GGCTAATAACAGATCCAATCAAGTTGGCAGACACAA--TTAAGCAGCATG
Mouse_XR_001781302.1        GGCTAATAACAGATCCAATCAAGTTGGCAGACACAA--TTAAGCAGCATG
Mouse_XR_874748.1           --------------------------------------------------
Human_XR_937208.1           --------------------------------------------------
Pig_TCONS_00123208          ATCTGTCTGTCCTCTCCCCTTACTCCCAGCCCTTTCTGGTAAATGGCAAA
Mouse_NR_045885.1           CGAAGGCCCACGCACGAAACCCAGTGGCGGCTCCGAACTCACCCACGTCC
Mouse_XR_866741.2           AGGATCCCACAAGAACACCAAGCTACACAGCCGTAACATTATACAGAGGA
Chicken_TCONS_00098572      AATCTCAGCGAGTTTCATTCCACAGCCGCACCAGAAAATAACCGCCTCGT
Pig_TCONS_00106081          --------------------------------------------------
Mouse_XR_001781310.1        GGTCTCCCCTCCACTTTTCCAGACAAGGGAAACTGAAATTTATGATCTCA
Pig_TCONS_00110096          ACCGGGGAGCCGAACGCGGCTGTGTGAACCAGAACCCACTGCTGACGGCC
Mouse_NR_045961.1           --------------------------------------------------
Pig_TCONS_00106080          GAGCCAAGGCCATTGTTACTGGCCAAGTGAAACTACCA--GATGAAGCCA
Pig_TCONS_00110455          CTTCGTTGAACGCGGAATCCAGAGAGCGCTGCTGGGAGAGTTCAGTTCCG
Mouse_XR_374977.3           GGCTGCGCGGCGAGGAAGCCCGGCCTAAGCAGGGCAGCTCGTCCACACCA
Mouse_XR_383532.2           TGCTTCGAGACACTGTAACAGAGCAGCCGAGAGTGGGTGATGTGCAAACA
                                                                              

Chicken_TCONS_00080062      -TGCAAAGTTTGCTGGGAAGAAAAAAGGGATTCACGTCCATAGGGGATCA
Chicken_TCONS_00080064      --------------------------------------------------
Chicken_TCONS_00081289      ATTTTAAATTTTCTAAGTGTAACGCTACAATGGGATGGAAAGTAGTGCAA
Chicken_TCONS_00081290      ATTTTAAATTTTCTAAGTGTAACGCTACAATGGGATGGAAAGTAGTGCAA
Chicken_TCONS_00081291      ATTTTAAATTTTCTAAGTGTAACGCTACAATGGGATGGAAAGTAGTGCAA
Pig_TCONS_00106082          --------------------------------------------------
Pig_TCONS_00106086          --------------------------------------------------
Mouse_XR_001781309.1        GACATG-TGTTCAGGGGCTTTTCATGACAAAACTATC-CAGCCACTGTAT
Mouse_XR_001781307.1        GACATG-TGTTCAGGGGCTTTTCATGACAAAACTATC-CAGCCACTGTAT
Mouse_XR_001781308.1        GCC-------CCAACTGTTTTCCTTTATAGAGTCGCTGTGGTCAAGGCGT
Pig_TCONS_00123209          GCCATGCTTTCATTCAACACCGCCACTCCTATCACTCCACAAAAGTCTGA
Pig_TCONS_00123210          GCCATGCTTTCATTCAACACCGCCACTCCTATCACTCCACAAAAGTCTGA
Cattle_TCONS_00040804       TCCTTG---TCAGTGGTGACTGCATCTAGGAAGTGACCCTCTAAATTTCC
Cattle_TCONS_00040807       TCCTTG---TCAGTGGTGACTGCATCTAGGAAGTGACCCTCTAAATTTCC
Cattle_TCONS_00040806       TCCTTG---TCAGTGGTGACTGCATCTAGGAAGTGACCCTCTAAATTTCC
Cattle_TCONS_00040805       TCCTTG---TCAGTGGTGACTGCATCTAGGAAGTGACCCTCTAAATTTCC
Mouse_XR_874742.2           GACAC----TATCTTACAGCCACACTGGCCTGCCAGCTGCTCCAGTATG-
Mouse_XR_001781302.1        GACAC----TATCTTACAGCCACACTGGCCTGCCAGCTGCTCCAGTATG-
Mouse_XR_874748.1           --------------------------------------------------
Human_XR_937208.1           --------------------------------------------------
Pig_TCONS_00123208          GGGAAGGTGGCATTTCCCTTGACACTGGACCCTGTTTCCGACCCCCATGG
Mouse_NR_045885.1           ATCAAGAGCGGAGCTACCAGTG-GCCAAGTCACTGATAAAGTCAGCCTGC
Mouse_XR_866741.2           TCTAGGCCAGACCGCTACAGGCTCCCTGATCTCTGTAAGGCCCTGTGAGC
Chicken_TCONS_00098572      TGTCAAACACTTCACATTTAAGCCCTCCACAAAGCAAGCTGCTAGCATGC
Pig_TCONS_00106081          --------------------------------------------------
Mouse_XR_001781310.1        ACCCACAGTAGACCACCAACCTCAGGACTTCCATGCATCTGACACCAGCA
Pig_TCONS_00110096          CATCCCGTTAGAGCCCGCGCCTTTGGCTACACCCGCGTGCGGCCCGGGGC
Mouse_NR_045961.1           --------------------------------------------------
Pig_TCONS_00106080          AATGGATAGCCTTGGTGCAATTTCTTCAAATAAGCTATACAGTCTTGGCC
Pig_TCONS_00110455          CGGAGACCGCGCCCCGCAGCGCCGCTGGGAAAGCCGCTTCTCCCGCAGAG
Mouse_XR_374977.3           CGCTGGGGAATCACCACGGCCTCCCCGTCGCCACCAGACGAAGCTCCAGC
Mouse_XR_383532.2           TTGGAGGTTCAACAGTCAAATCCATCAGGAACCAAAATAATCTGAGCTTC
                                                                              

Chicken_TCONS_00080062      GAGCGCTGCTCTGACGTTGCTATTTTTCTTTCAGCTTGGAAGGTCCTTCC
Chicken_TCONS_00080064      --------------------------------------------------
Chicken_TCONS_00081289      TAGCAGCAATGTGGCAAAGCC--TTTGGCTACAGCAAGTGAGAACAAGCC
Chicken_TCONS_00081290      TAGCAGCAATGTGGCAAAGCC--TTTGGCTACAGCAAGTGAGAACAAGCC
Chicken_TCONS_00081291      TAGCAGCAATGTGGCAAAGCC--TTTGGCTACAGCAAGTGAGAACAAGCC
Pig_TCONS_00106082          --------------------------------------------------
Pig_TCONS_00106086          --------------------------------------------------
Mouse_XR_001781309.1        TTCCTCACACAGCTTTGGTATTTTCCAAGAACTACAACTCCTACATTCCA
Mouse_XR_001781307.1        TTCCTCACACAGCTTTGGTATTTTCCAAGAACTACAACTCCTACATTCCA
Mouse_XR_001781308.1        CTCTTCACAACAATAAAACAT------GAAGACACAATTCAGA-GTACCA
Pig_TCONS_00123209          GAGTTTGCACACGTTATACACCAGAAGAGCCACCCACACTATCCGAG-AT
Pig_TCONS_00123210          GAGTTTGCACACGTTATACACCAGAAGAGCCACCCACACTATCCGAG-AT
Cattle_TCONS_00040804       CAGCTCTCATG---TCTGCAAGAATGGGCTTTTTTAAAGAGACCCCC-AA
Cattle_TCONS_00040807       CAGCTCTCATG---TCTGCAAGAATGGGCTTTTTTAAAGAGACCCCC-AA
Cattle_TCONS_00040806       CAGCTCTCATG---TCTGCAAGAATGGGCTTTTTTAAAGAGACCCCC-AA
Cattle_TCONS_00040805       CAGCTCTCATG---TCTGCAAGAATGGGCTTTTTTAAAGAGACCCCC-AA
Mouse_XR_874742.2           -AGCTCTCTTCATATCTGCATCCCCAGCACTCTGCAGACACCCAGTTTGT
Mouse_XR_001781302.1        -AGCTCTCTTCATATCTGCATCCCCAGCACTCTGCAGACACCCAGTTTGT
Mouse_XR_874748.1           --------------------------------------------------
Human_XR_937208.1           --------------------------------------------------
Pig_TCONS_00123208          CTACGGGGAAGGCCCGTCTAGCTGACACTTCCGCATCCTGGGAGTATGTC
Mouse_NR_045885.1           CAGCAAGGGTTAGGTAATTAATACCACTCACCTCCCTCCTCCCTGACGCT
Mouse_XR_866741.2           CCCAGTCAGTTTATTCTGTGAGCCATGTTCTCATGGTGTCCCTGACCACT
Chicken_TCONS_00098572      AAACACGCACC---CGTGGTCTCGAAAGCACGCAACGGTATTTGAGAAAC
Pig_TCONS_00106081          -----------------CCACCCCCAGACACACAACGGCGCCTTCGCTGG
Mouse_XR_001781310.1        GAGCAAAACAGTCCTATGAATCTGGGGAGGATGATGAAAGAATCTGACCT
Pig_TCONS_00110096          CGTGGGGGCTGTGTCATGCCACGCAGCGGACCTGGAGCTGGTGATGGGTC
Mouse_NR_045961.1           --------------------------------------------------
Pig_TCONS_00106080          CTGATGTTGTTTATGCTGTACTTGGCAGCAACAACCGTGGGGAGCTTATT
Pig_TCONS_00110455          GGGGCAGGGCCGGGCGGGTCTCCCGGCTCCCCTGTGACCCACCAATGAAC
Mouse_XR_374977.3           ATCTTTGTGGTCCCATCTTCTTCTCCTAAGTATGCGCCGCCCTCTCCTCA
Mouse_XR_383532.2           CAACTTCCCGATGAGGGTCCTTCTAGAAGCCCTGGGTGGGCATTTTCACC
                                                                              

Chicken_TCONS_00080062      CCTGCTCTCCCCCACTGGATTCAAACCAGGCAGTGAAGCCAGGTCTGTTC
Chicken_TCONS_00080064      --------------------------------------------------
Chicken_TCONS_00081289      CAAAAGCAGCAGCCAGGGATAAAGAAATGAAGTAAAACATCGCTTACCTT
Chicken_TCONS_00081290      CAAAAGCAGCAGCCAGGGATAAAGAAATGAAGTAAAACATCGCTTACCTT
Chicken_TCONS_00081291      CAAAAGCAGCAGCCAGGGATAAAGAAATGAAGTAAAACATCGCTTACCTT
Pig_TCONS_00106082          --------------------------------------------------
Pig_TCONS_00106086          --------------------------------------------------
Mouse_XR_001781309.1        GGAAGTTGCCTTTTATATGTGGGAGCATTTGCCTGCTTGTATGTAGTGTC
Mouse_XR_001781307.1        GGAAGTTGCCTTTTATATGTGGGAGCATTTGCCTGCTTGTATGTAGTGTC
Mouse_XR_001781308.1        G--ACTTTCCTT--------------AGCTGTTTGTGTTTCAACAACTCT
Pig_TCONS_00123209          GAACTTGGTTTTCTCTAAAAATCCTCAGAAGG--CGATCAAGAGACTGTG
Pig_TCONS_00123210          GAACTTGGTTTTCTCTAAAAATCCTCAGAAGG--CGATCAAGAGACTGTG
Cattle_TCONS_00040804       AGCCTTCAGTAGACACAGGAAGGC-CAGGTGA--GGCTCTGAGTGCTGTG
Cattle_TCONS_00040807       AGCCTTCAGTAGACACAGGAAGGC-CAGGTGA--GGCTCTGAGTGCTGTG
Cattle_TCONS_00040806       AGCCTTCAGTAGACACAGGAAGGC-CAGGTGA--GGCTCTGAGTGCTGTG
Cattle_TCONS_00040805       AGCCTTCAGTAGACACAGGAAGGC-CAGGTGA--GGCTCTGAGTGCTGTG
Mouse_XR_874742.2           TGAGATGCATGGCTGAATGAATGGTTGACATCTTGAGTGGGGGCATTGCC
Mouse_XR_001781302.1        TGAGATGCATGGCTGAATGAATGGTTGACATCTTGAGTGGGGGCATTGCC
Mouse_XR_874748.1           --------------------------------------------------
Human_XR_937208.1           --------------------------------------------------
Pig_TCONS_00123208          TCTGCCCATAGTACAAACAGGGAAATTGAGGCCTAGAGAGGAAAAAAAGT
Mouse_NR_045885.1           GATGTTTTTACCTAACCGAAGCCACTAATCATGCAGTAATGATTTCTTTC
Mouse_XR_866741.2           CTGGTTTCTCCAATCCTTCCTCCCGCTCCCTCCTCACAGGACTCCCCGCG
Chicken_TCONS_00098572      GAAGAGCTCCCCGAAAATAACTTCCTGGAGCCCAACAGCAGAGCCATCAA
Pig_TCONS_00106081          GGTCTATGGAACCCGAAGAACGGAGCCTGCCTAGTACCCGGGGAATTAGA
Mouse_XR_001781310.1        ATGGACACATGGCAGAGGCATGCAGAAAACTGGTATCACCACATCTCTTC
Pig_TCONS_00110096          CCTCAGCTCAGAGCTCGCCAGCACGAGGAACTGGGGTCTGCCTGCCTGTC
Mouse_NR_045961.1           --------------------------------------------------
Pig_TCONS_00106080          ACTGCATTTTTGCCTAATTATATACCAGAAGTTCCATCTAAGAGTAAATA
Pig_TCONS_00110455          TGCGCTTGTCAAACCAACCGAAGGACCTTACCAGAACTCCTCGCGATTTT
Mouse_XR_374977.3           GCCAACGCTTGATTCTAGGAGTCGCTGCACCCTTGGTGCCACTTGACCTC
Mouse_XR_383532.2           GTATCACTTACCGCTTGTCTCCTGGCATTTAAACTGGCTGGACCAGCAGA
                                                                              

Chicken_TCONS_00080062      CTGGAGCCGTTGGAGGCTCACCGATGTCTGTCTTCGGACCTCCCTG---C
Chicken_TCONS_00080064      --------------------------------------------------
Chicken_TCONS_00081289      TGCAAGGCCACAGGTAGGTAGGAATCTCCAGCAAGAGATACCCTTAGCTC
Chicken_TCONS_00081290      TGCAAGGCCACAGGTAGGTAGGAATCTCCAGCAAGAGATACCCTTAGCTC
Chicken_TCONS_00081291      TGCAAGGCCACAGGTAGGTAGGAATCTCCAGCAAGAGATACCCTTAGCTC
Pig_TCONS_00106082          --------------------------------------------------
Pig_TCONS_00106086          --------------------------------------------------
Mouse_XR_001781309.1        TCA--CGTGCATGCCTGGTGCCAACAGAACTCAGAAGAGAACATCGGATT
Mouse_XR_001781307.1        TCA--CGTGCATGCCTGGTGCCAACAGAACTCAGAAGAGAACATCGGATT
Mouse_XR_001781308.1        CAA--AGTGTTGGACCAGGAGCTTCAGAACTCAGAAGAGAACATCGGATT
Pig_TCONS_00123209          GA----GACATAGCCCGTAACGTTTTACATGTAAAGATGCCAGTTCCC--
Pig_TCONS_00123210          GA----GACATAGCCCGTAACGTTTTACATGTAAAGATGCCAGTTCCC--
Cattle_TCONS_00040804       AGCCCCGCAAGCCTCTGTTTCCCCTCCCCGACCCCGACATTTTTTATT--
Cattle_TCONS_00040807       AGCCCCGCAAGCCTCTGTTTCCCCTCCCCGACCCCGACATTTTTTATT--
Cattle_TCONS_00040806       AGCCCCGCAAGCCTCTGTTTCCCCTCCCCGACCCCGACATTTTTTATT--
Cattle_TCONS_00040805       AGCCCCGCAAGCCTCTGTTTCCCCTCCCCGACCCCGACATTTTTTATT--
Mouse_XR_874742.2           GTGTGCATTCTGGTCTATCGTGGACTGGCAGCTGGAACAGAAGTGGCAGA
Mouse_XR_001781302.1        GTGTGCATTCTGGTCTATCGTGGACTGGCAGCTGGAACAGAAGTGGCAGA
Mouse_XR_874748.1           --------------------------------------------------
Human_XR_937208.1           --------------------------------------------------
Pig_TCONS_00123208          TATCCACAGAGAACCAAGAGGTAGAAACCAGGCAGTTAACACCTTTGGGG
Mouse_NR_045885.1           CCTCTGGTCAAAGGAAAAATAGATCCGTTCTGTAGAAATGTTGCGGGCTC
Mouse_XR_866741.2           CTCCTCCTAATGTTCAGCTGTGGACTCTGCATTGGCTCCCATCAGTTGCT
Chicken_TCONS_00098572      CGCAATGAGAGCACACGGTGCCGAGAAGCAGTGAGAGGTTGTGATGCTGA
Pig_TCONS_00106081          TCCACAGGGACAGTCAGTCTGGGTTTTGTAAATGAAATAAGTAGCAGTCT
Mouse_XR_001781310.1        CTTATTTCATCATCTTGATCTCATACTTCAATTTGAGCAAAAGTTTTGAT
Pig_TCONS_00110096          CGTCCGTCCGTCTGTCGCCTTCCCAAGCTGCACGGAGCCCCGGTGGAGCA
Mouse_NR_045961.1           -------------------------CTGCAGTCTACTTAGCGCTAGCAGA
Pig_TCONS_00106080          CCATGGTGTTTGTGGTGTCATGATTTGGTCTCAAAAGAACTGCCCCATGT
Pig_TCONS_00110455          CTGCAATTCTCTGGTGGTTTCCGCGATCCCAGCACGCCTGCTGGGCTGCA
Mouse_XR_374977.3           GGCTTAACCTCCGCGCCTTAGCGCTTAAGGGTCTCTCACCTTGTGGTGAA
Mouse_XR_383532.2           GGCAAGCAGGAAGTCTCGCGTTCCGTTGCTTTTCAAAAATGCAAAATAAC
                                                                              

Chicken_TCONS_00080062      TGATAAAGATTTATGTGATAGGAACAATTTGGTTGGGGTCAGGATTTCTC
Chicken_TCONS_00080064      --------------------------------------------------
Chicken_TCONS_00081289      CACTGCCAACCCTTAAATGAGGTATGGGAGGGGGTGGATCCTGGCTCCAC
Chicken_TCONS_00081290      CACTGCCAACCCTTAAATGAGGTATGGGAGGGGGTGGATCCTGGCTCCAC
Chicken_TCONS_00081291      CACTGCCAACCCTTAAATGAGGTATGGGAGGGGGTGGATCCTGGCTCCAC
Pig_TCONS_00106082          ----------------GACCCGGGGC-----AAGTTGGTGCGCTCCAGTT
Pig_TCONS_00106086          -----GTTTTTCTAAATACCTGTGACTCA--GATTCACTGGGCTGCATTG
Mouse_XR_001781309.1        CCCTGGCACTTACAGAGGGTTGTGAGTCACCACATGGGTGCTGGGAACCG
Mouse_XR_001781307.1        CCCTGGCACTTACAGAGGGTTGTGAGTCACCACATGGGTGCTGGGAACCG
Mouse_XR_001781308.1        CCCTGGCACTTACAGAGGGTTGTGAGTCACCACATGGGTGCTGGGAACCG
Pig_TCONS_00123209          ---TGAGCTTCTTGAAAACACCGT-CTAAATGCTGCACCCCAGATCCTTT
Pig_TCONS_00123210          ---TGAGCTTCTTGAAAACACCGT-CTAAATGCTGCACCCCAGATCCTTT
Cattle_TCONS_00040804       ---CAATTTTTAAAAAAGCATTTTGCCAAACACTTTTTCCGTTAATTTTT
Cattle_TCONS_00040807       ---CAATTTTTAAAAAAGCATTTTGCCAAACACTTTTTCCGTTAATTTTT
Cattle_TCONS_00040806       ---CAATTTTTAAAAAAGCATTTTGCCAAACACTTTTTCCGTTAATTTTT
Cattle_TCONS_00040805       ---CAATTTTTAAAAAAGCATTTTGCCAAACACTTTTTCCGTTAATTTTT
Mouse_XR_874742.2           AGATGAGTCTTGCATAGGAAAAATGGTGGATGGGACTCAGGACCTCATGT
Mouse_XR_001781302.1        AGATGAGTCTTGCATAGGAAAAATGGTGGATGGGACTCAGGACCTCATGT
Mouse_XR_874748.1           --------------------------------------------------
Human_XR_937208.1           --------------------------------------------------
Pig_TCONS_00123208          CTCTGGTTTGGGGGCGCTTTTGCTGCCTAGGACAAGGACTTGGGACACCA
Mouse_NR_045885.1           CGAGGGTGTACCCTTGTGGCTGGGGAGGACAGGGGGAAACTTGGAAGAAG
Mouse_XR_866741.2           GGATGGAGTCTCTCTGGTCACTTTGAGGACTATTCTGCTAAGAGAGAATG
Chicken_TCONS_00098572      CT-CGGGTTTTAAGGGCATGGGGCACTCAGAGCACGGACACAGCTCTGCT
Pig_TCONS_00106081          CCTAAAGCCTCGCTTAGGGCGTGAATTTTCCAATTTGTTTGTTTTAGTTG
Mouse_XR_001781310.1        AAGTTTTCCTTAACCAGAGGAGAAGGTGAGTGACTCAAAGTCATCAGAAG
Pig_TCONS_00110096          CGGTGTCAGGGACAGAGGCACGTCTGGCCTAGCTGAGCCCTTGTGGTCAA
Mouse_NR_045961.1           TCTGCTTCTACCGTGACCAGCACAGCTCTCCAGGTTTCAAGGTTCTCTTT
Pig_TCONS_00106080          TGTGGAGTACTTTACAAGCCAGGAAGTCACGGCAGCAGCCTGATGAGCAG
Pig_TCONS_00110455          GCGGCCCGACAGCCGACCGCGCGCGCGTTCTGGGTGCGACCTGTCCACTG
Mouse_XR_374977.3           GATGCGGCCCCAGGCAAGCTGAGCTACCCGAGTCCTGCACCTCCCATTCT
Mouse_XR_383532.2           AGTGAAAGGTACCAAACCTTGCTCCGTTGCTGACGGGATCGCCCACGGGG
                                                                              

Chicken_TCONS_00080062      CTCCA-TAGAACCCAGGGCTACGTGGGGAGCTGCTGGGATCCCAGCACAG
Chicken_TCONS_00080064      --------------------------------------------------
Chicken_TCONS_00081289      CCCTT-CTGGCCACTCAGCTACATTGCACACACCTGGGCTCCCCTGGGCC
Chicken_TCONS_00081290      CCCTT-CTGGCCACTCAGCTACATTGCACACACCTGGGCTCCCCTGGGCC
Chicken_TCONS_00081291      CCCTT-CTGGCCACTCAGCTACATTGCACACACCTGGGCTCCCCTGGGCC
Pig_TCONS_00106082          GTTCC-TACACCGCCG-AGCATGGAGAAGAAGGAGC----AACTC-T--T
Pig_TCONS_00106086          GAGCC-CAGAAATCTGCATCTTTAACAAGCCACACT----AAGTGAT--T
Mouse_XR_001781309.1        AAACC-AGGTCCTCTGCTAGAGCAACAAGCACTCTT----AACTGCTGAG
Mouse_XR_001781307.1        AAACC-AGGTCCTCTGCTAGAGCAACAAGCACTCTT----AACTGCTGAG
Mouse_XR_001781308.1        AAACC-AGGTCCTCTGCTAGAGCAACAAGCACTCTT----AACTGCTGAG
Pig_TCONS_00123209          AAGCT-CACTTCTTTAAGGCAGGGACAAGGCACCGAACCACATTTCTTGC
Pig_TCONS_00123210          AAGCT-CACTTCTTTAAGGCAGGGACAAGGCACCGAACCACATTTCTTGC
Cattle_TCONS_00040804       AAACC-CATCTGTATTCA-CAAGGAAATTTAATCCA--CATGTTTCTGAT
Cattle_TCONS_00040807       AAACC-CATCTGTATTCA-CAAGGAAATTTAATCCA--CATGTTTCTGAT
Cattle_TCONS_00040806       AAACC-CATCTGTATTCA-CAAGGAAATTTAATCCA--CATGTTTCTGAT
Cattle_TCONS_00040805       AAACC-CATCTGTATTCA-CAAGGAAATTTAATCCA--CATGTTTCTGAT
Mouse_XR_874742.2           AACCT-AGCCTGGCCTCAATGAGGTTGAGGAATGGCCTTGAACCTCTG--
Mouse_XR_001781302.1        AACCT-AGCCTGGCCTCAATGAGGTTGAGGAATGGCCTTGAACCTCTG--
Mouse_XR_874748.1           --------------------------------------------------
Human_XR_937208.1           --------------------------------------------------
Pig_TCONS_00123208          AGTTC-CAACAAATCTTTCCAAGATCAAGCCCGCCCGGACTCTCTGGAGT
Mouse_NR_045885.1           TCTCC-CTCGGAGCCTCTTCAAACACCCTCAAGCCCGGGTAGTCACTAGT
Mouse_XR_866741.2           CACTT-CATGTATCAC--ACCCGCTTGATGATGCTCCATAAACCTCCTAG
Chicken_TCONS_00098572      TTACA-CGGCTGCTCCGATTCAACGTAAGCCTCATTTACAGGATGGCCCA
Pig_TCONS_00106081          GCACC-TTTGCTTTTT--ATGTGTACAAGTAGAACTAGATTTGCTCGCCC
Mouse_XR_001781310.1        CTACCACCCGACAACTCCCCAATTACATTTCTTCCACACACACAAAAAAA
Pig_TCONS_00110096          TCTGCCAAGCCTCGGGCTCCGAAGCAGAGGCCCAGGGGCAGGGGTGGCGG
Mouse_NR_045961.1           GCTCTGAGATCTGGAATTGAGTGAACAACAGTGTGCTGAGACCTCCAGAG
Pig_TCONS_00106080          GAGTCAGGTTCCCCAAACTCATTTTTTTGTTTAAAGGACAGATTCTCAGA
Pig_TCONS_00110455          CGGCGCCAAAAAGCTGGGCCCCCATTTCAGAAACCTAGGAAGTCCCATCC
Mouse_XR_374977.3           TGTTCCTGTCCCTGGATTACCTAAACTTAAGTTTACATTCCCACCTGAGT
Mouse_XR_383532.2           TCACGGAGGTCACCGGAGGTCAAAGGAAGAGTCTAGAACAAGCTGTTTCT
                                                                              

Chicken_TCONS_00080062      CCTCTGTCCGGT-TTCAG-TTACAGCTTGAGGTATTTTTGCCTCTTCTCT
Chicken_TCONS_00080064      --------------------------------------------------
Chicken_TCONS_00081289      TTCCTACCAGGTGCTCAA-TCACTGCTTCAGGC-----CATGACTCAGCA
Chicken_TCONS_00081290      TTCCTACCAGGTGCTCAA-TCACTGCTTCAGGC-----CATGACTCAGCA
Chicken_TCONS_00081291      TTCCTACCAGGTGCTCAA-TCACTGCTTCAGGC-----CATGACTCAGCA
Pig_TCONS_00106082          CCGGCTTTGGTGTCCTCA-GATTCAGCTGGGAG-AGATGACTGAAG-GCA
Pig_TCONS_00106086          CTAATGCACATGGTCTCT-TAACAGGCTGGGAG-AGATGACTGAAG-GCA
Mouse_XR_001781309.1        CCATCCCTCAGTCCCAGA-AGTTTGGATGTGAATAGAAGGCTACTGCATC
Mouse_XR_001781307.1        CCATCCCTCAGTCCCAGA-AGTTTGGATGTGAATAGAAGGCTACTGCATC
Mouse_XR_001781308.1        CCATCCCTCAGTCCCAGA-AGTTTGGATGTGAATAGAAGGCTACTGCATC
Pig_TCONS_00123209          GTATGTGTGTACACATCT-TGTACATGTCTGTCTTTCATCTTGCCAAATT
Pig_TCONS_00123210          GTATGTGTGTACACATCT-TGTACATGTCTGTCTTTCATCTTGCCAAATT
Cattle_TCONS_00040804       TCATTTACACGTAAATCA-TCCAAATGT-TGTTTTGCAAGA-GCCATTCT
Cattle_TCONS_00040807       TCATTTACACGTAAATCA-TCCAAATGT-TGTTTTGCAAGA-GCCATTCT
Cattle_TCONS_00040806       TCATTTACACGTAAATCA-TCCAAATGT-TGTTTTGCAAGA-GCCATTCT
Cattle_TCONS_00040805       TCATTTACACGTAAATCA-TCCAAATGT-TGTTTTGCAAGA-GCCATTCT
Mouse_XR_874742.2           TTCTTCCTTCTTCCACCT-CCTGAATTCCGGGATTGTAGAT-ACTAGCCA
Mouse_XR_001781302.1        TTCTTCCTTCTTCCACCT-CCTGAATTCCGGGATTGTAGAT-ACTAGCCA
Mouse_XR_874748.1           --------------------------------------------------
Human_XR_937208.1           --------------------------------------------------
Pig_TCONS_00123208          TTCCCCTGGAAAGCCTCC-AGATAAGAATAGACCGCCTTTGTTGAAGGCT
Mouse_NR_045885.1           CACAGCTTATTTGAAGGG-TGAAGGTCCTCTGAGGCTGTGCAGTGCCGCT
Mouse_XR_866741.2           GCTTTGGCTCTTTCTCCA-TCCTTCTCCTGAACTAGACAAGCTCAATGGG
Chicken_TCONS_00098572      TTTCACTGAAATGGGAAT-GTTTGGAGTAAGGACAGCCTATTAAAGTATT
Pig_TCONS_00106081          TCTCAGAATCCTGAGGAA-TACTTAGCTCACAAT-GCCTCCTGAAATAAT
Mouse_XR_001781310.1        GCAAAGATAATTTTTACAGTACAAAAATTTTATTTTTTTGTTAGGATAAT
Pig_TCONS_00110096          TGGGGAGCAGTGGCCAAGCCCCCTGGGAACCTGCAGGTTGCCTCTGAGCC
Mouse_NR_045961.1           CGTCTTTATGATTCTATGTACAGGAGATGAGTCATTGAAAATGGAAAACA
Pig_TCONS_00106080          CCCTCCCAGAAGAGTGTG-ACTCAGTATGTCCGGAACAGGACCTGGTGTG
Pig_TCONS_00110455          TCTCCCCAAGAAAGGCCCTGTCGGGTGCCTTCCATGCCCTATGACACCTG
Mouse_XR_374977.3           TTTTGAGAAATCTCTTGCTTCTGAAAGCAAGTAGACGTTTCTGAAAGGCT
Mouse_XR_383532.2           TCCTCTCGAATTTGTTGCTGAATGATCAAGTGATCGCATTTAGATTCCCC
                                                                              

Chicken_TCONS_00080062      TTGCACGGGATTTAAAGCTGAGATATGCAAACAGA----GGCTGTTGTCC
Chicken_TCONS_00080064      --------------------------------------------------
Chicken_TCONS_00081289      TTGCTGCTATGCTAAGTAAATTTTATTTTAATTTA----AACTGAAATCC
Chicken_TCONS_00081290      TTGCTGCTATGCTAAGTAAATTTTATTTTAATTTA----AACTGAAATCC
Chicken_TCONS_00081291      TTGCTGCTATGCTAAGTAAATTTTATTTTAATTTA----AACTGAAATCC
Pig_TCONS_00106082          CTGT--AAGA----TGCCACGGCTCCTTCTGAATC----ATTGAAGAACC
Pig_TCONS_00106086          CTGT--AAGA----TGCCACGGCTCCTTCTGAATC----ATTGAAGAACC
Mouse_XR_001781309.1        CCAT--GAGGCGATTGTCAAGGGAGGTTTTGAATC----CT--GCGTCCC
Mouse_XR_001781307.1        CCAT--GAGGCGATTGTCAAGGGAGGTTTTGAATC----CT--GCGTCCC
Mouse_XR_001781308.1        CCAT--GAGGCGATTGTCAAGGGAGGTTTTGAATC----CT--GCGTCCC
Pig_TCONS_00123209          TGGGGAAAAAAAA---TAAAGTTTGTTTTTTGATT----TGCTAAGTTGT
Pig_TCONS_00123210          TGGGGAAAAAAAA---TAAAGTTTGTTTTTTGATT----TGCTAAGTTGT
Cattle_TCONS_00040804       GCAGTCCAAAAGCTCCTAGAGTCTTTTTTGTAAGT----CCTCATAAGCC
Cattle_TCONS_00040807       GCAGTCCAAAAGCTCCTAGAGTCTTTTTTGTAAGT----CCTCATAAGCC
Cattle_TCONS_00040806       GCAGTCCAAAAGCTCCTAGAGTCTTTTTTGTAAGT----CCTCATAAGCC
Cattle_TCONS_00040805       GCAGTCCAAAAGCTCCTAGAGTCTTTTTTGTAAGT----CCTCATAAGCC
Mouse_XR_874742.2           CCATTCCTGGTCTCTGTGGTGTTCATGAT-TGACC----CTGAGGGTGAT
Mouse_XR_001781302.1        CCATTCCTGGTCTCTGTGGTGTTCATGAT-TGACC----CTGAGGGTGAT
Mouse_XR_874748.1           --------------------------------------------------
Human_XR_937208.1           --------------------------------------------------
Pig_TCONS_00123208          TTAGGGGCAGAAACTCACCGAAGTCCCACAACAGA----GAAGGCAGGTA
Mouse_NR_045885.1           CTAC--AGGGACTTTCATTTAGTTGGGTTTTAGTT----GTCAAGGAGTG
Mouse_XR_866741.2           CTACATTCAGTTCACTGCTAGGTTTTCTTCCACCT----GAGCTATTTCT
Chicken_TCONS_00098572      CAATACACACTTAAGCACTTCTAAATTCTGAACTCCG--GGTCTGGAATC
Pig_TCONS_00106081          CCACTGACGCCCACTTCACATTTCAACTTTGCATC----ATTAAATATCC
Mouse_XR_001781310.1        TTAAAGTTTAAAACTGAAGTAGACATATTCATTTTAC--AAACAAGATAT
Pig_TCONS_00110096          ACAGGGCTGTTGTGGCCCGGGGTCTGACCTAGAGTCGCGACCAGATGGTC
Mouse_NR_045961.1           GTACCCGTGTCACCTGCATGGTGCATGGTGTTAACCT--CCTCTGCCGCC
Pig_TCONS_00106080          ATTCTTCTCCTACTTGGCCAAATTAGGGAAACAGCTATGGCTAAGATTAT
Pig_TCONS_00110455          AGGTACCAAACAGCTTCCAAAGCACGTTCCTAGAGAAAATTTCATGTTTT
Mouse_XR_374977.3           CAGGTGAGCTGGGCTCTTAAACCTAAGTCCAGCTCACCTCCTTTTCTCCA
Mouse_XR_383532.2           CAACTTTCTGAAAGTCTCAGGCGACAAAGAACAACGTTCCCTGCATTTCG
                                                                              

Chicken_TCONS_00080062      ACCAATGTCCTCCAATGGG--CGACTGCTCTCCAGCTCCTTGCATACAGT
Chicken_TCONS_00080064      --------------------------------------------------
Chicken_TCONS_00081289      --CAAGTCCCTATTTCTAC--CAAGGAATGCTCAGAGCTTTGCATTGGGC
Chicken_TCONS_00081290      --CAAGTCCCTATTTCTAC--CAAGGAATGCTCAGAGCTTTGCATTGGGC
Chicken_TCONS_00081291      --CAAGTCCCTATTTCTAC--CAAGGAATGCTCAGAGCTTTGCATTGGGC
Pig_TCONS_00106082          ATGAAGTGACGTGCCT----------------TCAAATGTATTTTGATGC
Pig_TCONS_00106086          ATGAAGTGACGTGCCT----------------TCAAATGTATTTTGATGC
Mouse_XR_001781309.1        ACGGAGTAGACTGATT----------------CTGCAGTCATAGCAGCAC
Mouse_XR_001781307.1        ACGGAGTAGACTGATT----------------CTGCAGTCATAGCAGCAC
Mouse_XR_001781308.1        ACGGAGTAGACTGATT----------------CTGCAGTCATAGCAGCAC
Pig_TCONS_00123209          GTTTTTTCTTTGGACA--------------CACCAAACACAAAGGGGGAA
Pig_TCONS_00123210          GTTTTTTCTTTGGACA--------------CACCAAACACAAAGGGGGAA
Cattle_TCONS_00040804       ATTTTTCTTAGAAACAGGA--AGTGTCTCTTGCCAAATGCA--GGCCAAT
Cattle_TCONS_00040807       ATTTTTCTTAGAAACAGGA--AGTGTCTCTTGCCAAATGCA--GGCCAAT
Cattle_TCONS_00040806       ATTTTTCTTAGAAACAGGA--AGTGTCTCTTGCCAAATGCA--GGCCAAT
Cattle_TCONS_00040805       ATTTTTCTTAGAAACAGGA--AGTGTCTCTTGCCAAATGCA--GGCCAAT
Mouse_XR_874742.2           GGTTTATTTGTCAACT-------TTCCAGAAACTAGAGTCACCTGGGAAG
Mouse_XR_001781302.1        GGTTTATTTGTCAACT-------TTCCAGAAACTAGAGTCACCTGGGAAG
Mouse_XR_874748.1           --------------------------------------------------
Human_XR_937208.1           ---------ACCGGCTGA--------AGGAAAGATGAGGAAGGAGGGAAG
Pig_TCONS_00123208          AGATCGCCCCCCGCCCCA--------CTTTACAGATGAGAAAACTGACGC
Mouse_NR_045885.1           GACTGTTCCAGAGTTGAGT--TTTGCCAGAGTTTGAAGATGTGAGTGAGC
Mouse_XR_866741.2           TTCATTTCAATCATCT-----------------CTTTCTCAACTCCACAA
Chicken_TCONS_00098572      CCTACTTCGAGCGGCCGGG--TTAGGCACAGTTTGCGGACAGCACATCCC
Pig_TCONS_00106081          AACTCCACTAACTCCT-------------ACTCCAAATTTCTTACTGAAA
Mouse_XR_001781310.1        TCTTTCATAAGGAAGACCA--TTAAAAACAGTAAACAAAAAAAGCTGTCT
Pig_TCONS_00110096          ACGCGGGCGTGCAGTGTAC--ATCTGGGGACCAGAGCCACGTAAGGAACA
Mouse_NR_045961.1           GTGAGTTCATACAGACAGC--ATAATGAGGTGGGATACAGAAAAGCTTTA
Pig_TCONS_00106080          AATTAGCACCAGAGCT------------TTACAGAGAAAGAAAAGGAGGC
Pig_TCONS_00110455          TTGTTTTGTTTTGTTTTA--------ATTACTGAGCGCCCACTAAGGGAA
Mouse_XR_374977.3           GCCTTCTTTCTGAGTCCGTTCATCTTTTATATCTGCACAGAAATCATCTG
Mouse_XR_383532.2           AGCACCTGCTTTATGTCTC---CTCAATGGAGGGGTGCCGGGGGCGGCAA
                                                                              

Chicken_TCONS_00080062      ATCTGCACACAGTAG----CTTTTGCCTTCTTGCACAAGTATTTTAATTG
Chicken_TCONS_00080064      --------------------------------------------------
Chicken_TCONS_00081289      ATG-GCATATAAAGG----TTTTAAGTTTTCCCCAAAGTCTTCTGTATGA
Chicken_TCONS_00081290      ATG-GCATATAAAGG----TTTTAAGTTTTCCCCAAAGTCTTCTGTATGA
Chicken_TCONS_00081291      ATG-GCATATAAAGG----TTTTAAGTTTTCCCCAAAGTCTTCTGTATGA
Pig_TCONS_00106082          TTGGA-AAGCCGG------TAACTCC------GTCTGCCTCCTCCACAGC
Pig_TCONS_00106086          TTGGA-AAGCCGG------TAACTCC------GTCTGCCTCCTCCACAGC
Mouse_XR_001781309.1        TTGGCCATGCTGGAC----TGCTTCCACAGAGGCAAACCTGCTTCACGAC
Mouse_XR_001781307.1        TTGGCCATGCTGGAC----TGCTTCCACAGAGGCAAACCTGCTTCACGAC
Mouse_XR_001781308.1        TTGGCCATGCTGGAC----TGCTTCCACAGAGGCAAACCTGCTTCACGAC
Pig_TCONS_00123209          AAAAAATCCCAAGCA----TTAAAAAAAAAATAATAAAGGAGTCGAATTT
Pig_TCONS_00123210          AAAAAATCCCAAGCA----TTAAAAAAAAAATAATAAAGGAGTCGAATTT
Cattle_TCONS_00040804       TTAAACTCCCAACGA----TTTGGGATCCATTGGAAATGCAGT-GCGCCC
Cattle_TCONS_00040807       TTAAACTCCCAACGA----TTTGGGATCCATTGGAAATGCAGT-GCGCCC
Cattle_TCONS_00040806       TTAAACTCCCAACGA----TTTGGGATCCATTGGAAATGCAGT-GCGCCC
Cattle_TCONS_00040805       TTAAACTCCCAACGA----TTTGGGATCCATTGGAAATGCAGT-GCGCCC
Mouse_XR_874742.2           AAGGAAGCTCAA-------CTGAGGAATTGCCTCCAACATGTC--CCTGC
Mouse_XR_001781302.1        AAGGAAGCTCAA-------CTGAGGAATTGCCTCCAACATGTC--CCTGC
Mouse_XR_874748.1           ---------------------------------CAGCAGTGACTGACTTG
Human_XR_937208.1           GCAGAAGCCAAGGAA----GGAGGGGGCCACGACAGTGTTGATTCAGGGG
Pig_TCONS_00123208          TCCGTGATTGAAATG----AAACTTGCCTATGGCCGCATTGCTAATAAAT
Mouse_NR_045885.1           TACAGAACACTGGACGCCCTAACCCTCGTGAAAGACACGTGCTCCAGCGA
Mouse_XR_866741.2           TTAACATTTAAAAAAATTATTTGTTTATCTTTGTTGATATATTTTTGGAA
Chicken_TCONS_00098572      TCAACCTCTCCCGATGT--TAAGTTCTCCAAGCGAAATCAGCATTGACGT
Pig_TCONS_00106081          TTGAACTTGAATGCTCCATAAGTGAGGATTCCCTAGAGAAGGAGGGAAGG
Mouse_XR_001781310.1        TTACAAAAAGCTCTGTGCATAGCAACTTTATACTGTATGTAACTGACAAA
Pig_TCONS_00110096          AGAACGCCTCCATGCAGGTTGGATGAGGCTTGGGCGGTGGGCAACCTTGG
Mouse_NR_045961.1           TCCAGAATAAAACGTG---ACCCTCAGTGATAGAAGAACAACCCAAGAAC
Pig_TCONS_00106080          TCAGAGAGGTTAAGCGACTTGACACAG--GACAAAGAAGTCATTGACAGC
Pig_TCONS_00110455          CTAGCCCATGCAGGCCAAGGAGCTAAGGCGAGCAAGTCAGAATTCCTGCT
Mouse_XR_374977.3           GCCTTCGACCTTGGGGCTATCAGCAAACCTTGGTTTGAGTCCAGCAGTTT
Mouse_XR_383532.2           GGGGACATGCCTGCCT---TAAAGCAGGGGACAGGAAACAGTGGTGATGC
                                                                              

Chicken_TCONS_00080062      CTAATTTGCTGGTGTCATTTA-GCTCAGCTTTGGCATTTATCACTTGGA-
Chicken_TCONS_00080064      --CAGCTGTCCCAGCCATAT--GCCCTGCCCTGCCCTGGGCTGC--AGA-
Chicken_TCONS_00081289      CAGCTACTTGAGGACCAGTTGGGTGCCACTGTGTCAATCATC-CTCATC-
Chicken_TCONS_00081290      CAGCTACTTGAGGACCAGTTGGGTGCCACTGTGTCAATCATC-CTCATC-
Chicken_TCONS_00081291      CAGCTACTTGAGGACCAGTTGGGTGCCACTGTGTCAATCATC-CTCATC-
Pig_TCONS_00106082          AGGA---GCCACTGTCCTTCTCTGCAGGGTCAGCTC---TGAGACCTCC-
Pig_TCONS_00106086          AGGA---GCCACTGTCCTTCTCTGCAGGGTCAGCTC---TGAGACCTCC-
Mouse_XR_001781309.1        ATGACAGAATACAGAACTTTGGCTCATGCTCTGCCTGGGTGGGCCAGCC-
Mouse_XR_001781307.1        ATGACAGAATACAGAACTTTGGCTCATGCTCTGCCTGGGTGGGCCAGCC-
Mouse_XR_001781308.1        ATGACAGAATACAGAACTTTGGCTCATGCTCTGCCTGGGTGGGCCAGCC-
Pig_TCONS_00123209          CTAAAGGGAAAG--ATTTTAAGTTTTAGATAGTTGTGAGTATGCTATAT-
Pig_TCONS_00123210          CTAAAGGGAAAG--ATTTTAAGTTTTAGATAGTTGTGAGTATGCTATAT-
Cattle_TCONS_00040804       CTAAGATGCAAGTGAGCCCTAGATTTTGACTGACACAGGAA-GCTGGGT-
Cattle_TCONS_00040807       CTAAGATGCAAGTGAGCCCTAGATTTTGACTGACACAGGAA-GCTGGGT-
Cattle_TCONS_00040806       CTAAGATGCAAGTGAGCCCTAGATTTTGACTGACACAGGAA-GCTGGGT-
Cattle_TCONS_00040805       CTAAGATGCAAGTGAGCCCTAGATTTTGACTGACACAGGAA-GCTGGGT-
Mouse_XR_874742.2           TCAGCGTCCAGGTTGGTTCCCTGTAGCCACTGATAAAATCAGGGGCAAC-
Mouse_XR_001781302.1        TCAGCGTCCAGGTTGGTTCCCTGTAGCCACTGATAAAATCAGGGGCAAC-
Mouse_XR_874748.1           AAAGCTGGCTGGGGCTCTCTTTGCACAGACTGGGGA--GGGGGGCTGGA-
Human_XR_937208.1           GAAGCCAGCTGCCATGTCTTGATGACACTCAAGTAGCCCTATGGAGAGG-
Pig_TCONS_00123208          GAAGTCGCTGAACCAAAATTTCCCCAGAACGAGTGCCCTGAACCTTGTG-
Mouse_NR_045885.1           AGCG-GTCCCAATGTGCCCTGGCCTCTGGAAAGTTAAGTAGCGGAGTGC-
Mouse_XR_866741.2           TAAAACCATCTTGAATTCTTTTATTTATTTGTTTATTTATATCTCAAAT-
Chicken_TCONS_00098572      CGGTGCAGCCGCTGCGGAGGTCACTGCGGTTCGGTTAGGGGAGTCCGTT-
Pig_TCONS_00106081          AAAAGAAACTACTCTAGTCACTAAAACGCTACAAATATTTCAAGAGGAT-
Mouse_XR_001781310.1        GCAAGAAAACAAACAAACAAACAAAAAAAAAAACCCAAAACTATACAGT-
Pig_TCONS_00110096          AGAAGGTTCTGTCACGAATGGTTTCACCTCGGCCGAGAGGGCGCCAGGG-
Mouse_NR_045961.1           ACATTTCCACGGACACATGATTGCCTCTGCTCTCTACTTAAAGATCATG-
Pig_TCONS_00106080          ACAGCCCGTGTCCGAAAGCAGGTCTCTGGCCGACTCCAGTGCGGCTCCT-
Pig_TCONS_00110455          CAAGGAGCTCACAGTGCTGGGAATACAGACCTGAGTAAGAGATTCCAGTC
Mouse_XR_374977.3           CCTGCAGAACAGCAAAAGTTTTTCAACACCTGTCACCTGTGAAGGAGGA-
Mouse_XR_383532.2           CCAGGATGCACGCACTCTGTTATACAAGCTGCTGGGAGGCGATGATCCCT
                                                                              

Chicken_TCONS_00080062      -TTTAAACTTG-TTCAAACCGACGAT-TTTCTTGGCTACC---TGTGTTA
Chicken_TCONS_00080064      -GGGGCCCTCGCTTTGCACTGCTG---CATCTTTGCTGC----TGCAGTC
Chicken_TCONS_00081289      -CCAGAAGTAA----AATCCTTTATC-ATCCTCTCCCACC---AGAGAAG
Chicken_TCONS_00081290      -CCAGAAGTAA----AATCCTTTATC-ATCCTCTCCCACC---AGAGAAG
Chicken_TCONS_00081291      -CCAGAAGTAA----AATCCTTTATC-ATCCTCTCCCACC---AGAGAAG
Pig_TCONS_00106082          -CCAGGGAAGCCCCCCTACCCTCGGA-GAAGCCTCCTGA-----GTCCTG
Pig_TCONS_00106086          -CCAGGGAAGCCCCCCTACCCTCGGA-GAAGCCTCCTGA-----GTCCTG
Mouse_XR_001781309.1        -CTAGAAATGCCC----ATGATTGGA-ATATCTATTCTT-----TTTCTT
Mouse_XR_001781307.1        -CTAGAAATGCCC----ATGATTGGA-ATATCTATTCTT-----TTTCTT
Mouse_XR_001781308.1        -CTAGAAATGCCC----ATGATTGGA-ATATCTATTCTT-----TTTCTT
Pig_TCONS_00123209          -ACTACCAGC-AGTACTTG-ATAGT---ATCATTCCATC-----ATTATG
Pig_TCONS_00123210          -ACTACCAGC-AGTACTTG-ATAGT---ATCATTCCATC-----ATTATG
Cattle_TCONS_00040804       -ATTTCAATCCAAGCCTTG-AGAATT-CAAGATGCTGTA-----GCTCCG
Cattle_TCONS_00040807       -ATTTCAATCCAAGCCTTG-AGAATT-CAAGATGCTGTA-----GCTCCG
Cattle_TCONS_00040806       -ATTTCAATCCAAGCCTTG-AGAATT-CAAGATGCTGTA-----GCTCCG
Cattle_TCONS_00040805       -ATTTCAATCCAAGCCTTG-AGAATT-CAAGATGCTGTA-----GCTCCG
Mouse_XR_874742.2           -TCCAGGGTCTTTTCCCTGTATTGTT-CTGGATGTCATT-----GATGTG
Mouse_XR_001781302.1        -TCCAGGGTCTTTTCCCTGTATTGTT-CTGGATGTCATT-----GATGTG
Mouse_XR_874748.1           -GTCGCGTTGATGGTGTACCCTAACT-CCAGCTGGGCAAG---GCCTCAG
Human_XR_937208.1           -TCCACAGGGAGAATAACTGAGGCCT-CCTGCCGATAGCC---AGCCCTG
Pig_TCONS_00123208          -TCCAAACCACTCACCCAGCGTCGGCGCTTATCTCCCACG---TTCGCCT
Mouse_NR_045885.1           -CAAGGAGAGAGTTCTGGCGTCTCCAGTATCCCTCCTGCACCTGCTTCCA
Mouse_XR_866741.2           -GTTGCCCCTCCCTCCCAGACATCTTGAATTCTTTATACA---TATTTTC
Chicken_TCONS_00098572      -CCAGCGGCAAGCGACACATCCCACACCATCGCTGTTAAGGAGATTTACC
Pig_TCONS_00106081          -TCTGCTATCCATACATAACAGAGCCCTTTCAGGACAATT---TGTACAG
Mouse_XR_001781310.1        -TTGGAAATGAGGCCTTACTGTACAA--AAGGTAAAGGTAATGGTGTTTA
Pig_TCONS_00110096          -TCCAGGGTGCGCCGACGGCCCCCACCCCGCCCTGCCCCCC--GTGACCG
Mouse_NR_045961.1           -AGAGAGTTGAAGATGTCTTCCCTTCCTGTGAATTTGAATCGGACCTCAG
Pig_TCONS_00106080          -CTTAGCTCCATCCCACCCCGGACTCTCACTGATTCCACGAA-AGCTCTC
Pig_TCONS_00110455          CTCTGAGCCCAGGCTCCAAATTCCTATTGAAATTGCCAAAAGAATATTAC
Mouse_XR_374977.3           ---AGAAGGGGCACTGCCAGTCTCACGCAGACTTCTCACGG--TCTTGGC
Mouse_XR_383532.2           TCCAACTATGAACACGCACACCCGATAAAACCTCCATTCAGTGTTTAAAG
                                                                              

Chicken_TCONS_00080062      A-TAA---TTTAAAGGCAAA---------AGCTCATCACTAAGTTA---T
Chicken_TCONS_00080064      T-GCA---CTGAGGAGCTGG---------AGTTGTTGAAGGGCTTT---T
Chicken_TCONS_00081289      T-ACA---AAATGAGATCAA---------AGATAATAGATATGTCA---T
Chicken_TCONS_00081290      T-ACA---AAATGAGATCAA---------AGATAATAGATATGTCA---T
Chicken_TCONS_00081291      T-ACA---AAATGAGATCAA---------AGATAATAGATATGTCA---T
Pig_TCONS_00106082          G-CAG---CTGGAGAGAGGG---------AGCTG------GGATGC---T
Pig_TCONS_00106086          G-CAG---CTGGAGAGACCT---------CATTG------GATCCT---C
Mouse_XR_001781309.1        G-TTG---CTGGAAGAAAGC---------ACCTGACAGAAGGCACG---T
Mouse_XR_001781307.1        G-TTG---CTGGAAGAAAGC---------ACCTGACAGAAGGCACG---T
Mouse_XR_001781308.1        G-TTG---CTGGAAGAAAGC---------ACCTGACAGAAGGCACG---T
Pig_TCONS_00123209          A-TTA---TTACTAAGAT-------------TTAGAGAATGCATTT---C
Pig_TCONS_00123210          A-TTA---TTACTAAGAT-------------TTAGAGAATGCATTT---C
Cattle_TCONS_00040804       A-AGG---CAAGGAGGATGG---------ACTGGGAAAGAGGGTCT---T
Cattle_TCONS_00040807       A-AGG---CAAGGAGGATGG---------ACTGGGAAAGAGGGTCT---T
Cattle_TCONS_00040806       A-AGG---CAAGGAGGATGG---------ACTGGGAAAGAGGGTCT---T
Cattle_TCONS_00040805       A-AGG---CAAGGAGGATGG---------ACTGGGAAAGAGGGTCT---T
Mouse_XR_874742.2           A-GGC---ATATGGGAAAGG---------AAATACAGATAAAATCT---T
Mouse_XR_001781302.1        A-GGC---ATATGGGAAAGG---------AAATACAGATAAAATCT---T
Mouse_XR_874748.1           G-TTC---CTCGGTGAAGAG---------TGTGGACCAGCCAATGAG--C
Human_XR_937208.1           ACTTG---CCAGCATGAGCG---------ACCTTGGAAGCAGATCCACCC
Pig_TCONS_00123208          TGTTG---CTTGCCCCCCAG---------TTCTCAAAGATCCCTTTAT-C
Mouse_NR_045885.1           GCCTGTCTCTAGAGGCACAACCTTCTCCTAGCCCACAGTCATATGTAGCC
Mouse_XR_866741.2           CTTTAATTCTATAAACATGAAAAATAATGTTTTAAATTATTTGTCTAGAA
Chicken_TCONS_00098572      ACCCGAACGCACCTCCCCAAAGCGATCCGTGCGCAATGAGCGACCCGAGC
Pig_TCONS_00106081          AGGGG---CCAAGGGAGCTG---------AGGCAGAAAGGCAGAAAGGTC
Mouse_XR_001781310.1        AACCATGCATGTTGAAATGTGCAAAGAAAAACTGGGAAGAATTTCGA--T
Pig_TCONS_00110096          GTGCGTGTCCAGCCGGCCAGTGCA----AATCAGCACAACAGATCACGGT
Mouse_NR_045961.1           GTATAGACCCCGAATGATCTGTC------ATTCTGGATTTCCTTCTCTGT
Pig_TCONS_00106080          T-CGGTCTCCGGTTTCCCCTTTCCTCTGGAATCAAGATTACATTTTC--T
Pig_TCONS_00110455          AATAA---AAAGACACATTATTGCTGGGAACCAGAGAAAGGTGCCATTCT
Mouse_XR_374977.3           CTTTACTCACAGAATAATCAAAAGCAGGTTTCTCAAAAGGAATTCTTTTC
Mouse_XR_383532.2           GGTAATTTTTAAGGTTCCATTGGGGGGGGGTGTTAATAAGTGGGCTGTCC
                                                                              

Chicken_TCONS_00080062      -TATGGGTAA--TTATTTTGTAGCT-----GGTGTGGAAATGGTCATTTC
Chicken_TCONS_00080064      CTACTGATAA--ATGGATGGAAACC-----CGTATTTTCATCTCACGTCA
Chicken_TCONS_00081289      TTAGTAATGG--TAGTAGAATAGG------AACACTTTAAAGGAGGGTCC
Chicken_TCONS_00081290      TTAGTAATGG--TAGTAGAATAGG------AACACTTTAAAGGAGGGTCC
Chicken_TCONS_00081291      TTAGTAATGG--TAGTAGAATAGG------AACACTTTAAAGGAGGGTCC
Pig_TCONS_00106082          GAGAAGAC-------------AGCC-----GAGGGGTCTGTGAG--GCTA
Pig_TCONS_00106086          ACTACAACC-------TTGCTAGGC-----GCTGTTCCTGTTACT-GCCT
Mouse_XR_001781309.1        AAGAGGAGAA--GGGTTTATTTTGG-----TTTATTTTTGTGGGGAGTCA
Mouse_XR_001781307.1        AAGAGGAGAA--GGGTTTATTTTGG-----TTTATTTTTGTGGGGAGTCA
Mouse_XR_001781308.1        AAGAGGAGAA--GGGTTTATTTTGG-----TTTATTTTTGTGGGGAGTCA
Pig_TCONS_00123209          CCCTGGGCCA--GGTGTCAGGACAA-----GCTCCTGACATGCTTCACTG
Pig_TCONS_00123210          CCCTGGGCCA--GGTGTCAGGACAA-----GCTCCTGACATGCTTCACTG
Cattle_TCONS_00040804       TGCAGACTGA--GAGCTCAGCATGGTG-CTGCCTCCCTAAGGGTCTTTTC
Cattle_TCONS_00040807       TGCAGACTGA--GAGCTCAGCATGGTG-CTGCCTCCCTAAGGGTCTTTTC
Cattle_TCONS_00040806       TGCAGACTGA--GAGCTCAGCATGGTG-CTGCCTCCCTAAGGGTCTTTTC
Cattle_TCONS_00040805       TGCAGACTGA--GAGCTCAGCATGGTG-CTGCCTCCCTAAGGGTCTTTTC
Mouse_XR_874742.2           AGCTGAGTCA--GGAACTGGAAT-------GCAATGGAAGAAG-------
Mouse_XR_001781302.1        AGCTGAGTCA--GGAACTGGAAT-------GCAATGGAAGAAG-------
Mouse_XR_874748.1           CCTCCGACGT--GTGGATGAAACGG-----CTGGCTTTTGTTTAGTTTTG
Human_XR_937208.1           GCCTCAGTCA--ATCCTTCAGACGA---CTGCGGCCCCAGCTCTCATCTT
Pig_TCONS_00123208          TCTCGAGCCT--CTGGGTATACAGGA---TGACAAAGGAGCTCGGGCGCA
Mouse_NR_045885.1           TGGGAAACTG--GAAGCCCAAAGGAAAAAGATGGGTGCTGTATCATGGGG
Mouse_XR_866741.2           AGTCTAATAA--GGGCTTCTTCAGGGA-CTATCATATTGATTGCTTTATT
Chicken_TCONS_00098572      AGGGCAGCAA--AAGGGGCATTGCTGAATAAAAGCAGCAGTTCGGTGCTG
Pig_TCONS_00106081          AAGAGAACAA--ATTTACTGAGAGCAGCAGCCGCCTTTGGGTGTTTGAGG
Mouse_XR_001781310.1        GCTGTAACCA--AAGAAATGAGATAATGCAGTAAGTTGTACCTTTAAATG
Pig_TCONS_00110096          ACCCGAAGTG--AAATTCACAGACAAG--AAATACTTTAATTAAATATTG
Mouse_NR_045961.1           GCGAGAGCAG--GCAACTGTGACACACAACTCGGAGTGGAGTCCATTACA
Pig_TCONS_00106080          ACTTCACCAC--AGAGCTGAGGGTTTTGTCTTGGCCTCTAGTGGTCTCTG
Pig_TCONS_00110455          CATACAATAA--ACTTCAAGGAATTTCTCCACGATATATTACAATGGAAA
Mouse_XR_374977.3           CAACTGGCCTCTACATCCCTTTAGATGACTCTAAACCTTGCCCCTCATAG
Mouse_XR_383532.2           TGGGTAAGAGTCAACATGCTTAAAGGTAAACAATATCTTACAGTATAAAA
                                                                              

Chicken_TCONS_00080062      TGCAGCCTTAACGAAT--CATT-GAATCA------TAGAATGGT------
Chicken_TCONS_00080064      TCAAACATTCATCAGA--TACT-CCTGGT------CAGTACCGA------
Chicken_TCONS_00081289      ACCATGGTCAAGGAGC--TACTTGCAGCT------CAACGTGCT------
Chicken_TCONS_00081290      ACCATGGTCAAGGAGC--TACTTGCAGCT------CAACGTGCT------
Chicken_TCONS_00081291      ACCATGGTCAAGGAGC--TACTTGCAGCT------CAACGTGCT------
Pig_TCONS_00106082          TTGCAGAGAGGACAG---AGGGGGCAGAG------CAAGAACGA------
Pig_TCONS_00106086          TTCTACAGATGA-GG---AAGGTGGAGGC------CCAAGTCAC------
Mouse_XR_001781309.1        AGGCAGAGTCCACGGT--AGCAGGGACCT------CCAGAGCAG------
Mouse_XR_001781307.1        AGGCAGAGTCCACGGT--AGCAGGGACCT------CCAGAGCAG------
Mouse_XR_001781308.1        AGGCAGAGTCCACGGT--AGCAGGGACCT------CCAGAGCAG------
Pig_TCONS_00123209          TATCAGTCTCACAA-------CTGTGTGT------GTGTGGGGG------
Pig_TCONS_00123210          TATCAGTCTCACAA-------CTGTGTGT------GTGTGGGGG------
Cattle_TCONS_00040804       TTCCAGGCTGAAGGTA--GGTCCAGGCAC------CTCTACTAA------
Cattle_TCONS_00040807       TTCCAGGCTGAAGGTA--GGTCCAGGCAC------CTCTACTAA------
Cattle_TCONS_00040806       TTCCAGGCTGAAGGTA--GGTCCAGGCAC------CTCTACTAA------
Cattle_TCONS_00040805       TTCCAGGCTGAAGGTA--GGTCCAGGCAC------CTCTACTAA------
Mouse_XR_874742.2           -AAGAAGAAGAAGAAA--GAATTAAGT-C------CTAGAAAAT------
Mouse_XR_001781302.1        -AAGAAGAAGAAGAAA--GAATTAAGT-C------CTAGAAAAT------
Mouse_XR_874748.1           TTTTAACCTCCCCAAG--GAGACTTTGAT------CAGCTCCAC------
Human_XR_937208.1           GCTGCAGCCTCATGAG--AGGCCCTGATC------CAGAACCAC------
Pig_TCONS_00123208          AGTTGCCACCACCACC--GCCCCCCCGCC------CTCGAGGGC------
Mouse_NR_045885.1           CTGAGTGGCTCACTCT--GAGCTGTAGGT------CTGAGCCTTTA----
Mouse_XR_866741.2           TGTTTACATATGAGTC--TTGCTTTCCTA------TTATTTTACAA----
Chicken_TCONS_00098572      CGGTCCCCACTGAGAA--ACCGCACCTCA------CGGCTCCAAGATT--
Pig_TCONS_00106081          CACAGAAGTTGGAGCA--GGGACCCCCATG-----TTGAATAAAATGA--
Mouse_XR_001781310.1        AAAAAAATCTTACACA--GCTCCTCTCAAAAA---TAGAACAGAATTTT-
Pig_TCONS_00110096          TGTAAAA-TGAACATT--TTTATACAGTTAAA---TATCTGAAAAAA---
Mouse_NR_045961.1           CAGAAGACACGGGAAG--CAGCTACGGAT-------GGAACAGAACGTT-
Pig_TCONS_00106080          AAGCACCTCCCTGCAG--TAGCACCGGACGTGGGCCTGGAGGAGCAGAC-
Pig_TCONS_00110455          CTCCAAAATAAAAATTTTAAATTTTAAACATCCAATTATCTTAAATATAG
Mouse_XR_374977.3           TATGGCTCCTGGATCAGCAGCATTGACATTGGTAGCTTGTGACAAATTCG
Mouse_XR_383532.2           AGTATTTTCACATGCACAAGCTAATTAATGCAGAGCCTTTCTGTGAAGGG
                                                                              

Chicken_TCONS_00080062      TTGAATTGGA--------AGGGACCTTAAGG--ACCATCTGGTCCAACTC
Chicken_TCONS_00080064      CAGAGCCAGA--------TTTGAACTGGTGA--CCCAGC-AGTAAAAGGC
Chicken_TCONS_00081289      TTGATGCAGTTC------TTGGAGCTGGCCG--TCTGTGTAACTGAAGAC
Chicken_TCONS_00081290      TTGATGCAGTTC------TTGGAGCTGGCCG--TCTGTGTAACTGAAGAC
Chicken_TCONS_00081291      TTGATGCAGTTC------TTGGAGCTGGCCG--TCTGTGTAACTGAAGAC
Pig_TCONS_00106082          GTATTTGAT----------GCCTGGGAGGGA--TG--GACTCCACGAGGC
Pig_TCONS_00106086          ACACCTGGG----------ACCTGGTCTTGA--TTCTAGCTCCTCTCACC
Mouse_XR_001781309.1        AAATGGAAT----------GAATGCTGGTGA--TCA-GACGACTTCTCTT
Mouse_XR_001781307.1        AAATGGAAT----------GAATGCTGGTGA--TCA-GACGACTTCTCTT
Mouse_XR_001781308.1        AAATGGAAT----------GAATGCTGGTGA--TCA-GACGACTTCTCTT
Pig_TCONS_00123209          GGGGGGGGT-------GGGGGCGGTTAGGGT--TGCTGGT--------TC
Pig_TCONS_00123210          GGGGGGGGT-------GGGGGCGGTTAGGGT--TGCTGGT--------TC
Cattle_TCONS_00040804       AAGGCAGACCTTCCCAAGGGAGTGCTAAGGC--CTCTGGCAAAAGAAGTG
Cattle_TCONS_00040807       AAGGCAGACCTTCCCAAGGGAGTGCTAAGGC--CTCTGGCAAAAGAAGTG
Cattle_TCONS_00040806       AAGGCAGACCTTCCCAAGGGAGTGCTAAGGC--CTCTGGCAAAAGAAGTG
Cattle_TCONS_00040805       AAGGCAGACCTTCCCAAGGGAGTGCTAAGGC--CTCTGGCAAAAGAAGTG
Mouse_XR_874742.2           GAAGAAGGT---------GGAGGTCAGATGT--TGTCGAATCAATC--TC
Mouse_XR_001781302.1        GAAGAAGGT---------GGAGGTCAGATGT--TGTCGAATCAATC--TC
Mouse_XR_874748.1           CTCGAAAAT----------GTTCGCGAAAGA--TGCGGAGAGCCTGAGGG
Human_XR_937208.1           CAGGCTAGTCTGCTC--CCTTATTCTGACCT--CAGAAATTGTGTGAGAT
Pig_TCONS_00123208          AGGCAGCAGAGAATACAGGAGGGTAAACTGT--TCTGAAAAGTCCTAATG
Mouse_NR_045885.1           ATGAACAATACACTCAAGTGATGGCGTGTAAG-TCTCCAGGCCATCAGCC
Mouse_XR_866741.2           ATAACACAATTCTTTGTTTAAAAACTAAGCA--TCTTGGTAATACAATGT
Chicken_TCONS_00098572      AAAACTTAGAAAAAGAGGGTGATGTACTCAAA-GCAAAGGTATGAGAGAA
Pig_TCONS_00106081          GGACGGGAGATGACGATTGGCATCTCAGCTAA-TAAGCAGGAAACAAAGA
Mouse_XR_001781310.1        TGTCATTACCTATAGAGATACTTGTCTGCCAAGTGGCATAAAAATAACCT
Pig_TCONS_00110096          TGTACAGATAAAACAATCTTATTGTAGGGTCTTTAACAGTAAAATCTACC
Mouse_NR_045961.1           CTAACCAGAGGGCCTAGCCATCTGAGCACTCTTCATTTGTAGAGCCTTTC
Pig_TCONS_00106080          CCCACTGCCTTTCCAGCTGTTGGACTAAGACTCCCGGTGGGGTCTAAATT
Pig_TCONS_00110455          CCCCGACAGATTTTTAGCCACTTAGAGCCTGCTTGCTTGGCATACCCTGC
Mouse_XR_374977.3           GAATCGAAGACCCTCCCAGACCTGTCACGTCAGAGCCAGCATCAGAGAGC
Mouse_XR_383532.2           GCTTTCTTTCTATAGAAGCACATTCAGGTACAGGGATGGCCAGGACATCC
                                                                              

Chicken_TCONS_00080062      CCTGCAC----------TGCACAGGGACA-CCCACAGCTCCGTCAGTGCT
Chicken_TCONS_00080064      CCCGT----------------TAGCGATT-TCC-CTGAACCATCGAGCCA
Chicken_TCONS_00081289      CTGGTCCAGA------GCGCCTAAGGGCA-ATGGATGTGTTGCCATTGAC
Chicken_TCONS_00081290      CTGGTCCAGA------GCGCCTAAGGGCA-ATGGATGTGTTGCCATTGAC
Chicken_TCONS_00081291      CTGGTCCAGA------GCGCCTAAGGGCA-ATGGATGTGTTGCCATTGAC
Pig_TCONS_00106082          CTTC----------------------------------------------
Pig_TCONS_00106086          CCAAACCCCA------GTGCCCCTCAGC----------------------
Mouse_XR_001781309.1        TTGACTTCGA------ATCCATGCCAGGGACTGCAGCCCATGGTGTGGTG
Mouse_XR_001781307.1        TTGACTTCGA------ATCCATGCCAGGGACTGCAGCCCATGGTGTGGTG
Mouse_XR_001781308.1        TTGACTTCGA------ATCCATGCCAGGGACTGCAGCCCATGGTGTGGTG
Pig_TCONS_00123209          CTTCCCCATT------TTACAGATCTGAA-AACTGAGGTTTGGAGAAGAG
Pig_TCONS_00123210          CTTCCCCATT------TTACAGATCTGAA-AACTGAGGTTTGGAGAAGAG
Cattle_TCONS_00040804       TCTCCTTATC------TAGCCTGTGTGCCCAGCAGTCTCCTAGAGCAGAG
Cattle_TCONS_00040807       TCTCCTTATC------TAGCCTGTGTGCCCAGCAGTCTCCTAGAGCAGAG
Cattle_TCONS_00040806       TCTCCTTATC------TAGCCTGTGTGCCCAGCAGTCTCCTAGAGCAGAG
Cattle_TCONS_00040805       TCTCCTTATC------TAGCCTGTGTGCCCAGCAGTCTCCTAGAGCAGAG
Mouse_XR_874742.2           CTTGACTAT-------TGGAATGCAAGCGTGTGTGCATGTGCGAGCACAT
Mouse_XR_001781302.1        CTTGACTAT-------TGGAATGCAAGCGTGTGTGCATGTGCGAGCACAT
Mouse_XR_874748.1           ACTGC------------GGGGCAGCAACG-GGCTCCGGCCTAGCCCGGCC
Human_XR_937208.1           AATAAATGTT------TGTTGTTTTAAGTTGCTAAGTTTTGGAGTCGGTT
Pig_TCONS_00123208          CGCAGACTGT------ATGCGCATTCCCGCGGTCAGACACCGACGTGAGT
Mouse_NR_045885.1           AAAACCCCAA------AGCAATCCCCTTATAGGTCAGGAACTGATGACAC
Mouse_XR_866741.2           AGAATCTCTG------GCAATCATATCCCCTAGTGGTTATTTTTGTTGCT
Chicken_TCONS_00098572      TAAGAACGTA------CTGCGTGAAGGGACGGGGACTTTTTGTCGCCACC
Pig_TCONS_00106081          CCCACGCCAG------CCTCCCACTCCCAAGGCAACACAGTGGTGAGCAA
Mouse_XR_001781310.1        GGGACCAGAA------TCATTTAATAGCAATGACTAAAGAGGACAGAGTG
Pig_TCONS_00110096          ATTTAGTGGC------GCTCTCGGTTTTGAGACAATGAAGCCATGAGGGC
Mouse_NR_045961.1           CACAGTCCTT------CTCGAGATTAGACATGGGGGATCTCAGCAGAAAC
Pig_TCONS_00106080          AGCATCCCTGT---TGGTGGCTGCTGGAAAGGCAGTGGCTTCTCCAGGTG
Pig_TCONS_00110455          AAAACATCTGTACCCAACATCTGCTAGCCATAGACAAGACAAATCCTGGG
Mouse_XR_374977.3           CGGAGTGCTGGG---ATCACGCATGCCAGCTACTACGTCTGGCTAAGACT
Mouse_XR_383532.2           TGAGCCCATG------TATCCTGGCTCAAAGCCCTTTCTCTGTGGCCTGG
                                                                              

Chicken_TCONS_00080062      CAGAGCCCCTCCAGCCCTG-ACCGTGGCTGTCT-GCAGGGATGGAGCACC
Chicken_TCONS_00080064      GGGTGTAACACAAAGGCAGTGCCGTGGCGATTT-GTGCCACAGGTGAA--
Chicken_TCONS_00081289      TCAACTGATAACAAGGTGAAATCTTATCTCCCT-GCAGTGAATCTGATAT
Chicken_TCONS_00081290      TCAACTGATAACAAGGTGAAATCTTATCTCCCT-GCAGTGAATCTGATAT
Chicken_TCONS_00081291      TCAACTGATAACAAGGTGAAATCTTATCTCCCT-GCAGTGAATCTGATAT
Pig_TCONS_00106082          --------------------------------------------------
Pig_TCONS_00106086          --------------------------------------------------
Mouse_XR_001781309.1        CCACCAACGGCTAGGGTAGGGTCTTTGCTTCTA-TATTAGGATTCTTTGA
Mouse_XR_001781307.1        CCACCAACGGCTAGGGTAGGGTCTTTGCTTCTA-TATTAGGATTCTTTGA
Mouse_XR_001781308.1        CCACCAACGGCTAGGGTAGGGTCTTTGCTTCTA-TATTAGGATTCTTTGA
Pig_TCONS_00123209          ATGAATTTGCCCAGGGCCTCGAGTCAGTAACTG-GTAGAAGAAAGAGTCA
Pig_TCONS_00123210          ATGAATTTGCCCAGGGCCTCGAGTCAGTAACTG-GTAGAAGAAAGAGTCA
Cattle_TCONS_00040804       CCTGATCACCAGGAAGTTTCCATATGATACAAA-GCAAAAGGGAAAATGG
Cattle_TCONS_00040807       CCTGATCACCAGGAAGTTTCCATATGATACAAA-GCAAAAGGGAAAATGG
Cattle_TCONS_00040806       CCTGATCACCAGGAAGTTTCCATATGATACAAA-GCAAAAGGGAAAATGG
Cattle_TCONS_00040805       CCTGATCACCAGGAAGTTTCCATATGATACAAA-GCAAAAGGGAAAATGG
Mouse_XR_874742.2           TTGGCTTTGGAATGTGGCTGGAGCCAGTGAC---GTCACTGTGGGGCTGG
Mouse_XR_001781302.1        TTGGCTTTGGAATGTGGCTGGAGCCAGTGAC---GTCACTGTGGGGCTGG
Mouse_XR_874748.1           CGCCGGCCCCCAGAGGCTCCAGGTTAAAGGGCA-GAGCCAAGGTCGCTGA
Human_XR_937208.1           TTTTTTTTCTTTTTAGA---------------------------------
Pig_TCONS_00123208          CTCTCCGCAGCCAGCGACAGGACACACAGGGTC-GTGTCCTCTCCAGCCC
Mouse_NR_045885.1           TGGGGGCTTCTGGGAGGGACACACCCAGCAGTT-GCAGATGGGCCTCTCC
Mouse_XR_866741.2           GTTGCCTATTTTTTGTAGGGTTTTTGTTTTGTA-ACTTTTCTGGATCAGT
Chicken_TCONS_00098572      CCCACAACAGGCACGGGTCCGTTCCCTCAGCTC-AATGTCCCCTCTTTGT
Pig_TCONS_00106081          TTTAAGGCCTTTAAACAGAAAAAGTTCTATGTG-ACTCTTTCCTCGCCCT
Mouse_XR_001781310.1        GCTTTGTTTTTAATTTATTAGTACACTAAAAAT-AACCCTTACACACGTT
Pig_TCONS_00110096          GACTAATTCACCTAAAACACAAACCAAGTGCAG-GGGCGGAAAGACTTGC
Mouse_NR_045961.1           CAGAACTCTAGTAACAAGTTTTCTCCATGACTC-TGCTGGGGGAAGTCAA
Pig_TCONS_00106080          ACTGAAGATGTGAGGACTTGGGCCCTTCCGGGG-AGCCTGCAGGATCATG
Pig_TCONS_00110455          GCTATAAAACACTCAGAGCCACTGTGACCCTTT-GAAGCTCCCCTGACCC
Mouse_XR_374977.3           TCCCATTCTTAAAAGTCCTTCCCCTTCTCCCTACCTCCTACAACCTCTGC
Mouse_XR_383532.2           CTTGACCCCGGAATACAGAAAACCGAGCCCGAGGATGCCACGAGGATGCC
                                                                              

Chicken_TCONS_00080062      ACCACCTCTCTG-GGCAACCCGTG--CCAGTGCCT------CACACTTAC
Chicken_TCONS_00080064      AGCAGGT-TCTG-ATTTCTGTTTG--CTGATG----------ACCGTTAC
Chicken_TCONS_00081289      GCCTTTGTTCTGTACTTCACCATC--ACTATGTTTAGAGGGCCAGCTCTT
Chicken_TCONS_00081290      GCCTTTGTTCTGTACTTCACCATC--ACTATGTTTAGAGGGCCAGCTCTT
Chicken_TCONS_00081291      GCCTTTGTTCTGTACTTCACCATC--ACTATGTTTAGAGGGCCAGCTCTT
Pig_TCONS_00106082          --------------------------------------------------
Pig_TCONS_00106086          --------------------------------------------------
Mouse_XR_001781309.1        CAGCTCCTCAGATAATCTTTTGAG--GAAACACCCTCTCAGGCTTACCTT
Mouse_XR_001781307.1        CAGCTCCTCAGATAATCTTTTGAG--GAAACACCCTCTCAGGCTTACCTT
Mouse_XR_001781308.1        CAGCTCCTCAGATAATCTTTTGAG--GAAACACCCTCTCAGGCTTACCTT
Pig_TCONS_00123209          AAGCCAGCTCCATATGACTGGAAG--CTTGGGTTCTTGCAATAATATCCT
Pig_TCONS_00123210          AAGCCAGCTCCATATGACTGGAAG--CTTGGGTTCTTGCAATAATATCCT
Cattle_TCONS_00040804       ACAA-AATTCCTGCTAATTGGGGT--CGGTGGACCCAGTCAAAATTTATC
Cattle_TCONS_00040807       ACAA-AATTCCTGCTAATTGGGGT--CGGTGGACCCAGTCAAAATTTATC
Cattle_TCONS_00040806       ACAA-AATTCCTGCTAATTGGGGT--CGGTGGACCCAGTCAAAATTTATC
Cattle_TCONS_00040805       ACAA-AATTCCTGCTAATTGGGGT--CGGTGGACCCAGTCAAAATTTATC
Mouse_XR_874742.2           ACAG----ACTGGCT--TTGGGAC--TTTGGCATCGTGGGTAGAGATGCC
Mouse_XR_001781302.1        ACAG----ACTGGCT--TTGGGAC--TTTGGCATCGTGGGTAGAGATGCC
Mouse_XR_874748.1           CGCCTCTTTTCTCACCAGTAACAG--CTGCCGCCC----AAATTATACCC
Human_XR_937208.1           --------------------------------------------------
Pig_TCONS_00123208          TGGCTCTGCCATATTTGCTATATGACCTCCGGTCAGTCACCTCTACCAGC
Mouse_NR_045885.1           AACTTTAGTTACTACTATTTTAATTCATAATATCCTGAGTGAGGAGAAAA
Mouse_XR_866741.2           TCTCTAGCTTGTAGTTTTTATGATGTACAGTTTACAAAGTTTCTGGTATT
Chicken_TCONS_00098572      AACAGGATCGTTTTTGGCAGTGCCACCCCGATCGTTTCCGCATCAATCCC
Pig_TCONS_00106081          TTTTCAGTTTCTCGGCTCAGTAGA--GGGGAAAGATAACAAGAGCTTCTC
Mouse_XR_001781310.1        TGTACAATTAAATAGATCTGTGGCTGCCGATGTCCTAGTGAATGGTCAAA
Pig_TCONS_00110096          AAACGTCCCTAACGTGGACACGGGAGCTCGCTTTCTGGGGTCAGACCCTT
Mouse_NR_045961.1           AATGACAACCTTTATGCCTCT-----CCCTGCTTCCTGTAGCACCCCCAT
Pig_TCONS_00106080          GCCTTCTCCCTGTGAGGCCACAGAGGCCCCTCCCTCAGCATTCCAGCCAG
Pig_TCONS_00110455          AGAGACTCCCTGCTGTGCTGCTGAGTGACATGTCCCAGGTACCTAAGCCC
Mouse_XR_374977.3           CCCTCCTGTTTCTGCAGCAGTTCACAGGAGTAGCCACCAAGGCTGCTTTG
Mouse_XR_383532.2           CTTCTAGGGTATCAACACAGTGAAGTTACATGGGGTTAGAGTTGAGTGAG
                                                                              

Chicken_TCONS_00080062      TGTAAAGAACTTCCTTATGTCCAGTCTACC-TCTCCCCTCTTTTAG-CGT
Chicken_TCONS_00080064      --CAAAGCGTTTTGAAGGGGTTCGTGCTCC-CGTGTGATCCAGAAA-TAG
Chicken_TCONS_00081289      TGCAGCTGGGTACCTAAACCTAGATATACT-CCTGAAATCCACCAGATAT
Chicken_TCONS_00081290      TGCAGCTGGGTACCTAAACCTAGATATACT-CCTGAAATCCACCAGATAT
Chicken_TCONS_00081291      TGCAGCTGGGTACCTAAACCTAGATATACT-CCTGAAATCCACCAGATAT
Pig_TCONS_00106082          --------------------------------------------------
Pig_TCONS_00106086          --------------------------------------------------
Mouse_XR_001781309.1        GAGGTGTGTCTTCTGGGTGACTCTAAGTTT-CCTCAAGTTGACAAGATGA
Mouse_XR_001781307.1        GAGGTGTGTCTTCTGGGTGACTCTAAGTTT-CCTCAAGTTGACAAGATGA
Mouse_XR_001781308.1        GAGGTGTGTCTTCTGGGTGACTCTAAGTTT-CCTCAAGTTGACAAGATGA
Pig_TCONS_00123209          ACTAC---TCTTTGGGTTATAGCCAAGTTT-TCTTAGGATGCAGGGGGAG
Pig_TCONS_00123210          ACTAC---TCTTTGGGTTATAGCCAAGTTT-TCTTAGGATGCAGGGGGAG
Cattle_TCONS_00040804       AATGGG-GCCCTAAAAACATCAGGTTTTTT-TTTTTTAATTCTAGATGAC
Cattle_TCONS_00040807       AATGGG-GCCCTAAAAACATCAGGTTTTTT-TTTTTTAATTCTAGATGAC
Cattle_TCONS_00040806       AATGGG-GCCCTAAAAACATCAGGTTTTTT-TTTTTTAATTCTAGATGAC
Cattle_TCONS_00040805       AATGGG-GCCCTAAAAACATCAGGTTTTTT-TTTTTTAATTCTAGATGAC
Mouse_XR_874742.2           GCTGTGTGACTTTGGAGGAGCTACTTAATC-TCTCTGAGCCCCAGATTTC
Mouse_XR_001781302.1        GCTGTGTGACTTTGGAGGAGCTACTTAATC-TCTCTGAGCCCCAGATTTC
Mouse_XR_874748.1           CTCAGGAAGCGAATGAATTGTTCCTTTCTC-CTTG---------------
Human_XR_937208.1           --------------------------------------------------
Pig_TCONS_00123208          CCTAGCTGAGGTTTTAGAGTTCCAGGTGCA-CGCAAAGTCGCCTAATTGA
Mouse_NR_045885.1           AAAAAAAAAAAACAGATAGTCTGACAACCC-GCCGGAAATCTCGGCTTCA
Mouse_XR_866741.2           GCTGGTAGTGATCAACTCAATTAAATATTT-TTTTCTGCTCCTTGT----
Chicken_TCONS_00098572      TAAAGCCGGGGCAGGGATGGGAGGGGGTGG-CGGTGGAATTCCCACCCGA
Pig_TCONS_00106081          TGAAATGCCCCCCTCTTTTCCTGGTGGTCC-CTGCTCCCCGCCAGCCGGC
Mouse_XR_001781310.1        GATGTCCAGTATTTAGTTACACACAGTCTT-CGGTGTAAAGCTACTGACA
Pig_TCONS_00110096          CCTCAGACAAAATTAAACGGAGGCAATTTAGTTCCAAAGTGACTTCTCAG
Mouse_NR_045961.1           TGTGAGTGTTGTGTGGATGAATAAAAGTCCCCCCGCCCCC----------
Pig_TCONS_00106080          CCTGGCCTCAGAGCCACACCTTCTGAGCCTCTGGGGAATCAATCAGCTCC
Pig_TCONS_00110455          CCTCCTGTTCCCTCTCCCCTGTGAGTTCTCTTGCCTTCCTCCCCTCTGGA
Mouse_XR_374977.3           CCAGGCTCGGCTGGCTGCTCCTGGAGACTCACAGTCTGACTCCTCCCTGT
Mouse_XR_383532.2           TCGTTAAGAAAACACAACTTGACCCTTTTCATTGCACCTATAAGAAATGA
                                                                              

Chicken_TCONS_00080062      GGA-ACCATTTCCCCTTGC-CCCTCCGTCTCTCACCCAGCAGTGCAGCAC
Chicken_TCONS_00080064      GAAGAGCAGCACTGCCTGCACCCATCTCCCCACGTAGGGCAGTGCTGTAT
Chicken_TCONS_00081289      ACAGGTGAGCTCTTCAAGCAACTGACAGAGTAAAACAGTAGAAATAGTAA
Chicken_TCONS_00081290      ACAGGTGAGCTCTTCAAGCAACTGACAGAGTAAAACAGTAGAAATAGTAA
Chicken_TCONS_00081291      ACAGGTGAGCTCTTCAAGCAACTGACAGAGTAAAACAGTAGAAATAGTAA
Pig_TCONS_00106082          --------------------------------------------------
Pig_TCONS_00106086          --------------------------------------------------
Mouse_XR_001781309.1        AGCATCACACCAAGCACATAAAATATATCATTGTTCCCAAATGAAGTTAG
Mouse_XR_001781307.1        AGCATCACACCAAGCACATAAAATATATCATTGTTCCCAAATGAAGTTAG
Mouse_XR_001781308.1        AGCATCACACCAAGCACATAAAATATATCATTGTTCCCAAATGAAGTTAG
Pig_TCONS_00123209          GAAAGTGAGCAAGGAAGAGGACACAGCTTCCTATGTTGTGGGAGTGGCCC
Pig_TCONS_00123210          GAAAGTGAGCAAGGAAGAGGACACAGCTTCC-------------------
Cattle_TCONS_00040804       CAGAATTAAAAAAAAACACAAAAAAACCTACTCAGTGTTCTGATACCTGA
Cattle_TCONS_00040807       CAGAATTAAAAAAAAACACAAAAAAACCTACTCAGTGTTCTGATACCTGA
Cattle_TCONS_00040806       CAGAATTAAAAAAAAACACAAAAAAACCTACTCAGTGTTCTGATACCTGA
Cattle_TCONS_00040805       CAGAATTAAAAAAAAACACAAAAAAACCTACTCAGTGTTCTGATACCTGA
Mouse_XR_874742.2           TGATAT--GTAAGTTGGACTATGCTTCTCATAGAAGGGCTATA-------
Mouse_XR_001781302.1        TGATAT--GTAAGTTGGACTATGCTTCTCATAGAAGGGCTATA-------
Mouse_XR_874748.1           --------------------------------------------------
Human_XR_937208.1           --------------------------------------------------
Pig_TCONS_00123208          AATAGACCGAATACAAAAGTTTGTGGGGATGCCTGAGATGCCCATCAGAG
Mouse_NR_045885.1           AGGCGGCAGCCACTGTGGTGCGGGGTGCGGGGTGCCAGGGTGAGGAGGAT
Mouse_XR_866741.2           --------------------------------------------------
Chicken_TCONS_00098572      GCGAAC---CTTGGCTGATGTATTCACAAGGAGAAAGTGTTTCCTAAGAG
Pig_TCONS_00106081          AGGGGAAAGCC---------------------------------------
Mouse_XR_001781310.1        GATTCTACGATCATTCTGGAGACAGAACTGCACTAATCCTCATGCAAGAG
Pig_TCONS_00110096          GCTCGTCACGGGGCCAGAGTGTGACCCGCCCACCCCGGGGGACGTTCGGA
Mouse_NR_045961.1           --------------------------------------------------
Pig_TCONS_00106080          TCCAGGACCAGACAAGAGACCACCCATCTGCTTCCTGTGGCGTCTGGTCC
Pig_TCONS_00110455          GGGTGGCCGCTGGCTCTGGAAGGTTTCCTGCTGAGAGAGCCTTCCCCCCA
Mouse_XR_374977.3           TCTGAAACTGTTGCTTCTGCTTTGACTCCGTGGTCCTCTTGGGGCTTCTG
Mouse_XR_383532.2           AGAGTTCAAGAATGATGCTGCAGAGCTGGGAATACAGCTCAGGTGGTAAG
                                                                              

Chicken_TCONS_00080062      AGG-AGCGCTCTGATTGCGATCATGCAGTCATCGAAGGG-----------
Chicken_TCONS_00080064      GAA-CCCGACCCGTTCACATACGTG-GGTGG--GGAGAG-----------
Chicken_TCONS_00081289      GAATAATGATACGATGGTGAACAGACAGCACTGTGAGTG-----------
Chicken_TCONS_00081290      GAATAATGATACGATGGTGAACAGACAGCACTGTGAGTG-----------
Chicken_TCONS_00081291      GAATAATGATACGATGGTGAACAGACAGCACTGTGAGTG-----------
Pig_TCONS_00106082          --------------------------------------------------
Pig_TCONS_00106086          --------------------------------------------------
Mouse_XR_001781309.1        CTTCAATCTCAGGAGGTCATTAGTGGGGCTTCTACACAGAAGGCACCAGC
Mouse_XR_001781307.1        CTTCAATCTCAGGAGGTCATTAGTGGGGCTTCTACACAGAAGGCACCAGC
Mouse_XR_001781308.1        CTTCAATCTCAGGAGGTCATTAGTGGGGCTTCTACACAGAAGGCACCAGC
Pig_TCONS_00123209          TAAAAAGACCAAAGGGGAAAAAAAAAAGAAAAAAAAGAAATAAAC-ATAA
Pig_TCONS_00123210          --------------------------------------------------
Cattle_TCONS_00040804       ATAATGTGTTAAATCAATAAGATGAAACTTCTATTACAGCCACATTAAAA
Cattle_TCONS_00040807       ATAATGTGTTAAATCAATAAGATGAAACTTCTATTACAGCCACATTAAAA
Cattle_TCONS_00040806       ATAATGTGTTAAATCAATAAGATGAAACTTCTATTACAGCCACATTAAAA
Cattle_TCONS_00040805       ATAATGTGTTAAATCAATAAGATGAAACTTCTATTACAGCCACATTAAAA
Mouse_XR_874742.2           -------ATTACTTCTGTAAGCGAGTGCCCACTGTAGAGAACAGAAGGGA
Mouse_XR_001781302.1        -------ATTACTTCTGTAAGCGAGTGCCCACTGTAGAGAACAGAAGGGA
Mouse_XR_874748.1           --------------------------------------------------
Human_XR_937208.1           --------------------------------------------------
Pig_TCONS_00123208          AGCAGAAATCTGGACACTTGGCGGATGTGCTTTATTGGAGGAAGACCAGA
Mouse_NR_045885.1           GAGGAGCAACTGCTTCAGGTTTACAAAGTTTCCTCTGAGGGTGAGGGAAG
Mouse_XR_866741.2           --------------------------------------------------
Chicken_TCONS_00098572      CCGAAGTCTCTCGCTCGCAGTGATACAGCCGAGTCTGCCCCTGTTAGAGG
Pig_TCONS_00106081          --------------------------------------------------
Mouse_XR_001781310.1        AAAGATTCACAGGTTCTAAAAGCTATGCTACTTTTTAAAAAAA-------
Pig_TCONS_00110096          TCCTTTGATTTCGTCCTCACATGGACCCTCTCTTAAGTCCTGTGTTGTTT
Mouse_NR_045961.1           --------------------------------------------------
Pig_TCONS_00106080          CTCTTTGGATAAAATCAGCTACCTGTCTCTACCAACAAGAATTGCATTTG
Pig_TCONS_00110455          TGAAAACACTCAGGTCAAAGCCCCGAAAAGCAAGCTTATTGTGTGCTACT
Mouse_XR_374977.3           GCCCTCCACAGACAAGAAGTGTGATCCCTATCTCCTCCCACCCTATGAGG
Mouse_XR_383532.2           TACCTGGGTTTGACCCCCCCCCCCACTCCCCAGCACCCACATAAAGATAG
                                                                              

Chicken_TCONS_00080062      -----GTCGTCCCCCAAAAGGATGCTTTGATTTTCGATGTGACACCCAGG
Chicken_TCONS_00080064      -----AGAGCCCCTCTGA-----GCCCCGGGACCCAAA--AACGTCC---
Chicken_TCONS_00081289      -----AGGATCCTTTGAAA---TCCATTAGCAACAGAATAAGAGGAGTTT
Chicken_TCONS_00081290      -----AGGATCCTTTGAAA---TCCATTAGCAACAGAATAAGAGGAGTTT
Chicken_TCONS_00081291      -----AGGATCCTTTGAAA---TCCATTAGCAACAGAATAAGAGGAGTTT
Pig_TCONS_00106082          --------------------------------------------------
Pig_TCONS_00106086          --------------------------------------------------
Mouse_XR_001781309.1        ACACAAGGCACAATGAAGAAGGATTCCTCTCCGTCTTGCCTCATTACATG
Mouse_XR_001781307.1        ACACAAGGCACAATGAAGAAGGATTCCTCTCCGTCTTGCCTCATTACATG
Mouse_XR_001781308.1        ACACAAGGCACAATGAAGAAGGATTCCTCTCCGTCTTGCCTCATTACATG
Pig_TCONS_00123209          GAAACAGGGCAGCCTGACTGAGCCCTCTTGACTTCCATGGCTGACACCAT
Pig_TCONS_00123210          --------------------------------------------------
Cattle_TCONS_00040804       GCTATAAAGCAAAGCTAACTAACATGTTGCCAGTCCAGAGCTAACAGTGT
Cattle_TCONS_00040807       GCTATAAAGCAAAGCTAACTAACATGTTGCCAGTCCAGAGCTAACAGTGT
Cattle_TCONS_00040806       GCTATAAAGCAAAGCTAACTAACATGTTGCCAGTCCAGAGCTAACAGTGT
Cattle_TCONS_00040805       GCTATAAAGCAAAGCTAACTAACATGTTGCCAGTCCAGAGCTAACAGTGT
Mouse_XR_874742.2           ACTGGATGACAGGGTGAGGGGGTCTCTTCCACTTCTGTG-----TATTTC
Mouse_XR_001781302.1        ACTGGATGACAGGGTGAGGGGGTCTCTTCCACTTCTGTG-----TATTTC
Mouse_XR_874748.1           --------------------------------------------------
Human_XR_937208.1           --------------------------------------------------
Pig_TCONS_00123208          GCTAAAAGCTAAAGTTATTCTGTGCAGAGAGAATACAGCTGGAGGTACTG
Mouse_NR_045885.1           CTTTCTGAGCTAGAGAGAGGCTCTGTTCCCGTAACCTCATGAGTGTGCCA
Mouse_XR_866741.2           --------------------------------------------------
Chicken_TCONS_00098572      CGCTCCGGTCGGACTGAAGGCAGCTGCTCGTTCAGTCGCAGCGAAACGCT
Pig_TCONS_00106081          --------------------------------------------------
Mouse_XR_001781310.1        --------------------------------------------------
Pig_TCONS_00110096          TACTGGGGGTTTTGTCAAGAAAGTTTGAAAAAGTCCCTC-------CTTT
Mouse_NR_045961.1           --------------------------------------------------
Pig_TCONS_00106080          GCCCCGGAACCTCAGGGAGGACGTTTTTAGAGAGCGATCAGCCTCCTGAG
Pig_TCONS_00110455          GCCCCCTTGTGGTCCTGACTTTTCCTCCCTTGGCCTCTAAATCCCTGAAT
Mouse_XR_374977.3           ATGCTAGGCTGCTGTGTATACCCCGCCCCCTCATTGTTATTCAAGAATCC
Mouse_XR_383532.2           GTCTTGTACTCTACGTGAGTGTTCCACACTGGGAAATAAGCATGGAGGAG
                                                                              

Chicken_TCONS_00080062      CTGAGCAGCTCCGCTAGCCGAGTTT--ACGTGGGATGT----GAGTTTTC
Chicken_TCONS_00080064      TCATGTGGCACTGTGGGACCGTCCT--GCGCCCGGTCT----GTGCTGTG
Chicken_TCONS_00081289      CAGTGCGCCAGAGTTTGCTGTGTTTCATTGTGTAATTCCACGAAGTTCTG
Chicken_TCONS_00081290      CAGTGCGCCAGAGTTTGCTGTGTTTCATTGTGTAATTCCACGAAGTTCTG
Chicken_TCONS_00081291      CAGTGCGCCAGAGTTTGCTGTGTTTCATTGTGTAATTCCACGAAGTTCTG
Pig_TCONS_00106082          --------------------------------------------------
Pig_TCONS_00106086          --------------------------------------------------
Mouse_XR_001781309.1        GGGCCTTGGGGAACAAGACTGGGACTGTAGAGTAACAAGATATAAATGAA
Mouse_XR_001781307.1        GGGCCTTGGGGAACAAGACTGGGACTGTAGAGTAACAAGATATAAATGAA
Mouse_XR_001781308.1        GGGCCTTGGGGAACAAGACTGGGACTGTAGAGTAACAAGATATAAATGAA
Pig_TCONS_00123209          CAGTGAAGATGGGCAAGCTGGCCACTGAACGAAGGCTCCATAGGGCACTG
Pig_TCONS_00123210          --------------------------------------------------
Cattle_TCONS_00040804       TTCTTAATCTCGGACACAGGGGTTAAAAACTCCAGCACGTTGAGAGCCCA
Cattle_TCONS_00040807       TTCTTAATCTCGGACACAGGGGTTAAAAACTCCAGCACGTTGAGAGCCCA
Cattle_TCONS_00040806       TTCTTAATCTCGGACACAGGGGTTAAAAACTCCAGCACGTTGAGAGCCCA
Cattle_TCONS_00040805       TTCTTAATCTCGGACACAGGGGTTAAAAACTCCAGCACGTTGAGAGCCCA
Mouse_XR_874742.2           CTTTCTGCCTTACTATTCAGTTCCAACAGTAACTGTCTTATGAAATTCC-
Mouse_XR_001781302.1        CTTTCTGCCTTACTATTCAGTTCCAACAGTAACTGTCTTATGAAATTCC-
Mouse_XR_874748.1           --------------------------------------------------
Human_XR_937208.1           --------------------------------------------------
Pig_TCONS_00123208          CCAGAAAGGTCCTAATCCAAGGCTGACCCGGAGCGGGACCTTATCCCACC
Mouse_NR_045885.1           AGTGCCTCTGAACTGTTTACGTCCCAAATGGTTAATGCTGTATTATGTCA
Mouse_XR_866741.2           --------------------------------------------------
Chicken_TCONS_00098572      CAGGAAAGCCC---------------------------------------
Pig_TCONS_00106081          --------------------------------------------------
Mouse_XR_001781310.1        --------------------------------------------------
Pig_TCONS_00110096          TTGTTGGAGATCTGATTTCTGCTGCAGTCTGCCAGATGCTGGCTGTGCCG
Mouse_NR_045961.1           --------------------------------------------------
Pig_TCONS_00106080          CTCTCCTGGAATGTGTTTGAATTTTTGTTTTCTGCTCTGACTGCAAAAGC
Pig_TCONS_00110455          GCACTGCTGGCAGCCAGAGGGACAAGACAGGTGAGCAGCTAACAGGGGTA
Mouse_XR_374977.3           ATGTGTTCCCCACAG-----------------------------------
Mouse_XR_383532.2           GTGGGAACAGGTTGGTTTAGGGGCTCGTTGACTATTCAGACTAAACTAGC
                                                                              

Chicken_TCONS_00080062      CCATCGCTTTACTTCGAGACGTGCGGCGTGGAGCCTTGGGG--CAATGCC
Chicken_TCONS_00080064      ATAGTGCTCCCCATAGGCAGGCAGGCTGCTTTGCCTCA-----CAGTGCT
Chicken_TCONS_00081289      CTTCTCCTTCATTTCAGAAAGACCACTCAGCAGCCTCTGGCTTCTACGTT
Chicken_TCONS_00081290      CTTCTCCTTCATTTCAGAAAGACCACTCAGCAGCCTCTGGCTTCTACGTT
Chicken_TCONS_00081291      CTTCTCCTTCATTTCAGAAAGACCACTCAGCAGCCTCTGGCTTCTACGTT
Pig_TCONS_00106082          --------------------------------------------------
Pig_TCONS_00106086          --------------------------------------------------
Mouse_XR_001781309.1        AGGCAGATTTCAGAAGGAGGAGGAGGAAGAGGAGGAGGAGGAGGAAGAGG
Mouse_XR_001781307.1        AGGCAGATTTCAGAAGGAGGAGGAGGAAGAGGAGGAGGAGGAGGAAGAGG
Mouse_XR_001781308.1        AGGCAGATTTCAGAAGGAGGAGGAGGAAGAGGAGGAGGAGGAGGAAGAGG
Pig_TCONS_00123209          GGCAGGCTAGGGATTAGGGCATAGATCCTGCAGGGTGTAGATTCATCTCC
Pig_TCONS_00123210          --------------------------------------------------
Cattle_TCONS_00040804       GGCTGGCATCCTAAGTGAGCCAGGTTCCCGCTG--TGGGGACTGAGGTGG
Cattle_TCONS_00040807       GGCTGGCATCCTAAGTGAGCCAGGTTCCCGCTG--TGGGGACTGAGGTGG
Cattle_TCONS_00040806       GGCTGGCATCCTAAGTGAGCCAGGTTCCCGCTG--TGGGGACTGAGGTGG
Cattle_TCONS_00040805       GGCTGGCATCCTAAGTGAGCCAGGTTCCCGCTG--TGGGGACTGAGGTGG
Mouse_XR_874742.2           -------------------------CCCTCCTTATTGTCCAATCAGTCTT
Mouse_XR_001781302.1        -------------------------CCCTCCTTATTGTCCAATCAGTCTT
Mouse_XR_874748.1           --------------------------------------------------
Human_XR_937208.1           --------------------------------------------------
Pig_TCONS_00123208          CCCTAGCCCTTCCCTACTGTTCTCCATCCGGCGAGATTGGAGTCTGATCA
Mouse_NR_045885.1           ATTTCACTTCACAAGTTCTTGCCCCAAAGGAGACCGCGCAGGGGAGGGGC
Mouse_XR_866741.2           --------------------------------------------------
Chicken_TCONS_00098572      --------------------------------------------------
Pig_TCONS_00106081          --------------------------------------------------
Mouse_XR_001781310.1        --------------------------------------------------
Pig_TCONS_00110096          TGTCTGCCAAGGGAAGGGAACACAGCCGACCCGCTTGGTCTCACCGTGGG
Mouse_NR_045961.1           --------------------------------------------------
Pig_TCONS_00106080          ATATACTACTGTGTCCCCACCCTCCACACCCCTGACTGCCTCCCAAGGTC
Pig_TCONS_00110455          TGGCTCACTCTGTAGAGTAAATAGGAGTCAGGAATCTGAGGGCAGCCATC
Mouse_XR_374977.3           --------------------------------------------------
Mouse_XR_383532.2           TGGCAAGCTTCAGATCTTCAGGAGCAACTTTATCTCAAAGAGTAAGAGGG
                                                                              

Chicken_TCONS_00080062      GGCACCTCCAGCTGCCCCTGCCCCCTGTGTTCTGCCCCTGCTGAGGGGGT
Chicken_TCONS_00080064      GCTCTGTTCTTTCGCCGGCGATTTTTATATCCCGGTTCTTTC-------T
Chicken_TCONS_00081289      TTAGTTTTTCTCATCTACTAGCCAGAAAAAGAAACACACAACTAGGAGCT
Chicken_TCONS_00081290      TTAGTTTTTCTCATCTACTAGCCAGAAAAAGAAACACACAACTAGGAGCT
Chicken_TCONS_00081291      TTAGTTTTTCTCATCTACTAGCCAGAAAAAGAAACACACAACTAGGAGCT
Pig_TCONS_00106082          --------------------------------------------------
Pig_TCONS_00106086          --------------------------------------------------
Mouse_XR_001781309.1        AGTTGCTTGAGCTAGAACA-GCACTCAAGATAGAGCTACTGCTGGGTGAG
Mouse_XR_001781307.1        AGTTGCTTGAGCTAGAACA-GCACTCAAGATAGAGCTACTGCTGGGTGAG
Mouse_XR_001781308.1        AGTTGCTTGAGCTAGAACA-GCACTCAAGATAGAGCTACTGCTGGGTGAG
Pig_TCONS_00123209          ACTGTTTCTGGCCATGCCTATGGGCAGGTATTTCCTCTCTTTATGCCTCA
Pig_TCONS_00123210          --------------------------------------------------
Cattle_TCONS_00040804       CTCAGCCAGACTCAGGCCT-TCTGTAGCAAGAGCGGCACTCACTGCTGCC
Cattle_TCONS_00040807       CTCAGCCAGACTCAGGCCT-TCTGTAGCAAGAGCGGCACTCACTGCTGCC
Cattle_TCONS_00040806       CTCAGCCAGACTCAGGCCT-TCTGTAGCAAGAGCGGCACTCACTGCTGCC
Cattle_TCONS_00040805       CTCAGCCAGACTCAGGCCT-TCTGTAGCAAGAGCGGCACTCACTGCTGCC
Mouse_XR_874742.2           CAACACGCTGCCTGTCTCTTGGTAAGGACATAACCTACAGGATTTCTATG
Mouse_XR_001781302.1        CAACACGCTGCCTGTCTCTTGGTAAGGACATAACCTACAGGATTTCTATG
Mouse_XR_874748.1           --------------------------------------------------
Human_XR_937208.1           --------------------------------------------------
Pig_TCONS_00123208          GGCTGATTGATTCTGGAGTCGGAATGGGCTTTGCTCCCCGGGCGGAAGGA
Mouse_NR_045885.1           GGTACTGAGAGCTCTTAGATGAGGGGCGGCTGTGACCCTTACCTGCTATT
Mouse_XR_866741.2           --------------------------------------------------
Chicken_TCONS_00098572      --------------------------------------------------
Pig_TCONS_00106081          --------------------------------------------------
Mouse_XR_001781310.1        --------------------------------------------------
Pig_TCONS_00110096          TTTGGCACGAATAGGTCGAGCGTCTGAAGGAGGTCCTTCCCGTTGAAAAG
Mouse_NR_045961.1           --------------------------------------------------
Pig_TCONS_00106080          TAACCGTCTCAAATGCAAGAAGGAAAATGCTCCACTGCTTCCCTGGCTGG
Pig_TCONS_00110455          CAGATAAAGGTCCCAATCCCTTTCCCAGCTTCCAGACCTGAGCAGTTTTC
Mouse_XR_374977.3           --------------------------------------------------
Mouse_XR_383532.2           GGCTGAAGAGACAGTTCAGCTATTAAGAGCACATATCCAACCATGAGGAT
                                                                              

Chicken_TCONS_00080062      CAGCCCCGAA------GATCA-TTTGAAGAAATAATGTGTGAGGGGAAAA
Chicken_TCONS_00080064      CTCTTTACAG------AATCA-TTTGAAGAAATAATGTGTGAGGGGAAAA
Chicken_TCONS_00081289      GTATTCACAGACAGGAAGTAACTTTAATTAAATATTGTGAAAGTTGAAAA
Chicken_TCONS_00081290      GTATTCACAGACAGGAAGTAACTTTAATTAAATATTGTGAAAGTTGAAAA
Chicken_TCONS_00081291      GTATTCACAGACAGGAAGTAACTTTAATTAAATATTGTGAAAGTTGAAAA
Pig_TCONS_00106082          --------------------------------------------------
Pig_TCONS_00106086          --------------------------------------------------
Mouse_XR_001781309.1        TCTCTAACATCAGGTCAGATTTCTAACCAGGAAAGACACAACTGAGAGAC
Mouse_XR_001781307.1        TCTCTAACATCAGGTCAGATTTCTAACCAGGAAAGACACAACTGAGAGAC
Mouse_XR_001781308.1        TCTCTAACATCAGGTCAGATTTCTAACCAGGAAAGACACAACTGAGAGAC
Pig_TCONS_00123209          GTCCTACCATCTGTACA-ATGGAGATGATAAGCATCCTCATGTCTCATCG
Pig_TCONS_00123210          --------------------------------------------------
Cattle_TCONS_00040804       ATGTGAGAATGCCTCCACATAGCCACCACATGTTACTCCAGAGAAGGTGG
Cattle_TCONS_00040807       ATGTGAGAATGCCTCCACATAGCCACCACATGTTACTCCAGAGAAGGTGG
Cattle_TCONS_00040806       ATGTGAGAATGCCTCCACATAGCCACCACATGTTACTCCAGAGAAGGTGG
Cattle_TCONS_00040805       ATGTGAGAATGCCTCCACATAGCCACCACATGTTACTCCAGAGAAGGTGG
Mouse_XR_874742.2           GGGACGTCAAGTTCCTAGACAGGATGGGCACACGGCTACA---ATGGTAA
Mouse_XR_001781302.1        GGGACGTCAAGTTCCTAGACAGGATGGGCACACGGCTACA---ATGGTAA
Mouse_XR_874748.1           --------------------------------------------------
Human_XR_937208.1           --------------------------------------------------
Pig_TCONS_00123208          GACATCAGGGTGGTGTAATAAGACTCCCAAGGCTGTTTAGAAATTAGCAT
Mouse_NR_045885.1           GAGATGAAATAGTTAAGAGTCAAATGAAAAGATAGAGCCTTTAAGAGACT
Mouse_XR_866741.2           --------------------------------------------------
Chicken_TCONS_00098572      --------------------------------------------------
Pig_TCONS_00106081          --------------------------------------------------
Mouse_XR_001781310.1        --------------------------------------------------
Pig_TCONS_00110096          GGACAGGCAGTGTGCTGTGGGGTTGATCACAGCAAAAGTTAAAAAGGAAT
Mouse_NR_045961.1           --------------------------------------------------
Pig_TCONS_00106080          AAATACTTTCCTTGTACCTGGAGAAATCAGACTGCTGATGTGAGCTGTTT
Pig_TCONS_00110455          AGATCTGCAACCCACTGAATGAAGTAGAGGAAGGGTCCTCAGAAGGCTGG
Mouse_XR_374977.3           --------------------------------------------------
Mouse_XR_383532.2           GAATGTTCAGTTCCCAGCCCATACAGAACATGCTAGACATGCCACGAACT
                                                                              

Chicken_TCONS_00080062      A-----AAAATATTACCTCCGGCAGTTGTGTTATAACGGCTCTTGTGCTG
Chicken_TCONS_00080064      A-----AAAATATTACCTCCGGCAGTTGTGTTATAACGGCTCTTGTGCTG
Chicken_TCONS_00081289      GTTTTTACAGCTTGAGTTTCTGCAAAAAAATTATAACAATCTCTACAGTA
Chicken_TCONS_00081290      GTTTTTACAGCTTGAGTTTCTGCAAAAAAATTATAACAATCTCTACAGTA
Chicken_TCONS_00081291      GTTTTTACAGCTTGAGTTTCTGCAAAAAAATTATAACAATCTCTACAGTA
Pig_TCONS_00106082          --------------------------------------------------
Pig_TCONS_00106086          --------------------------------------------------
Mouse_XR_001781309.1        AGAAGCCAGATAACAGGTCAACAAAGCAGATAGCAGAGGTCAACATACCA
Mouse_XR_001781307.1        AGAAGCCAGATAACAGGTCAACAAAGCAGATAGCAGAGGTCAACATACCA
Mouse_XR_001781308.1        AGAAGCCAGATAACAGGTCAACAAAGCAGATAGCAGAGGTCAACATACCA
Pig_TCONS_00123209          GGAAGCTGTGAGGATTAACCGAGATAAAGCAGGCTCAGTGTTTAGCATTG
Pig_TCONS_00123210          --------------------------------------------------
Cattle_TCONS_00040804       AGAGGTGGATTCTCTAAAACATAAAATAGCCCAGTTTGTATGTGTTAGCA
Cattle_TCONS_00040807       AGAGGTGGATTCTCTAAAACATAAAATAGCCCAGTTTGTATGTGTTAGCA
Cattle_TCONS_00040806       AGAGGTGGATTCTCTAAAACATAAAATAGCCCAGTTTGTATGTGTTAGCA
Cattle_TCONS_00040805       AGAGGTGGATTCTCTAAAACATAAAATAGCCCAGTTTGTATGTGTTAGCA
Mouse_XR_874742.2           CGTAATGACTTCTCTTTGCTGCACATTATCTGTTCTGAATCACTGTATTA
Mouse_XR_001781302.1        CGTAATGACTTCTCTTTGCTGCACATTATCTGTTCTGAATCACTGTATTA
Mouse_XR_874748.1           --------------------------------------------------
Human_XR_937208.1           --------------------------------------------------
Pig_TCONS_00123208          CCTTTTCAGTAGCACAAACCCGAAAGAAAGAAACCGAGGCCATGGAGGAT
Mouse_NR_045885.1           TTCCCCTGACTGATAAGAGAGTAGCCGAGTGATCCTTGAGGTCCCTGCTA
Mouse_XR_866741.2           --------------------------------------------------
Chicken_TCONS_00098572      --------------------------------------------------
Pig_TCONS_00106081          --------------------------------------------------
Mouse_XR_001781310.1        --------------------------------------------------
Pig_TCONS_00110096          TTTCAATGAGGGGCCGAGGCGGGTCCCCAGAAACCTCTCTGCCTCTGAGC
Mouse_NR_045961.1           --------------------------------------------------
Pig_TCONS_00106080          CAGTGTTTAAACATGTGTGATGCTAATGTTTTATATTCACCTAATTTTTA
Pig_TCONS_00110455          GCCCTACCACCATGTGGCAAGTCTGTAATCTTTGCCAATGTCCTTCTCTA
Mouse_XR_374977.3           --------------------------------------------------
Mouse_XR_383532.2           TGTGTCACTACTGCTCCGAGTGGTTCGATGCCCTATTTTGGCTTCCATAT
                                                                              

Chicken_TCONS_00080062      ACAGCCCT--------TTGGGAACGGTGGCAGCA-GCAGGCTGAATGTTT
Chicken_TCONS_00080064      ACAGCCCT--------TTGGGAACGGTGGCAGCA-GCAGGCTGAATGTTT
Chicken_TCONS_00081289      GTTAGTTT--------CTCT-AACAATAGAACTGTACAGTGTGTGTGTCT
Chicken_TCONS_00081290      GTTAGTTT--------CTCT-AACAATAGAACTGTACAGTGTGTGTGTCT
Chicken_TCONS_00081291      GTTAGTTT--------CTCT-AACAATAGAACTGTACAGTGTGTGTGTCT
Pig_TCONS_00106082          --------------------------------------------------
Pig_TCONS_00106086          --------------------------------------------------
Mouse_XR_001781309.1        CCCTTCTTAATGATGCTCCTGGTCGTTAAGAACGTGTCTGCAGAATACAG
Mouse_XR_001781307.1        CCCTTCTTAATGATGCTCCTGGTCGTTAAGAACGTGTCTGCAGAATACAG
Mouse_XR_001781308.1        CCCTTCTTAATGATGCTCCTGGTCGTTAAGAACGTGTCTGCAGAATACAG
Pig_TCONS_00123209          GTCAGTGCTCAAGGAATGGCGGCTGATGATTTTATTGATCTAACTTCCCT
Pig_TCONS_00123210          --------------------------------------------------
Cattle_TCONS_00040804       AAAAGTTAAAATCAAAGCCAAATAAACAAACCTACAGTCTGGGGGTGTCT
Cattle_TCONS_00040807       AAAAGTTAAAATCAAAGCCAAATAAACAAACCTACAGTCTGGGGGTGTCT
Cattle_TCONS_00040806       AAAAGTTAAAATCAAAGCCAAATAAACAAACCTACAGTCTGGGGGTGTCT
Cattle_TCONS_00040805       AAAAGTTAAAATCAAAGCCAAATAAACAAACCTACAGTCTGGGGGTGTCT
Mouse_XR_874742.2           GTTTG-------GAACTTCTTGTATGTATCGTTGTTATAAATGGACTCTG
Mouse_XR_001781302.1        GTTTG-------GAACTTCTTGTATGTATCGTTGTTATAAATGGACTCTG
Mouse_XR_874748.1           --------------------------------------------------
Human_XR_937208.1           --------------------------------------------------
Pig_TCONS_00123208          TTGGAGTGGAAGAGGAGGAGGAGCAGATCTGTTGGCTTAGAGGAAAATAG
Mouse_NR_045885.1           ATTGCTGGCAA-GTCCCTGAAAGCAGTGGTCGCAGCTGTGGTGTGTGCAC
Mouse_XR_866741.2           --------------------------------------------------
Chicken_TCONS_00098572      --------------------------------------------------
Pig_TCONS_00106081          --------------------------------------------------
Mouse_XR_001781310.1        --------------------------------------------------
Pig_TCONS_00110096          TGGGCCTGGGAGAAGGCAGGATGCAGCAGAACCAGGCC--CAGGAGGGAG
Mouse_NR_045961.1           --------------------------------------------------
Pig_TCONS_00106080          ATTTAAAATTGCTTCATTTGTTAGAAAATAACAACTAAGCAAAATGATAA
Pig_TCONS_00110455          AAGCGACCTATGGCCATTTATTTCAGTAATTGTTCGCTGGGGAGAGGT--
Mouse_XR_374977.3           --------------------------------------------------
Mouse_XR_383532.2           GCAGCATGCACAGGCGCACACACTTGTGCACACATCCATACCTGTATTCC
                                                                              

Chicken_TCONS_00080062      TGGAGAAGAGATCC---TCAGAAGGAACACGGGAGGTGCGTT--GGGTCG
Chicken_TCONS_00080064      TGGAGAAGAGATCC---TCAGAAGGAACACGGGAGGTGCGTT--GGGTCG
Chicken_TCONS_00081289      ATTCAAAAAGATTTAGATAAGAAGGTGAAAGGTTAGTAGGTTCAGAGATG
Chicken_TCONS_00081290      ATTCAAAAAGATTTAGATAAGAAGGTGAAAGGTTAGTAGGTTCAGAGATG
Chicken_TCONS_00081291      ATTCAAAAAGATTTAGATAAGAAGGTGAAAGGTTAGTAGGTTCAGAGATG
Pig_TCONS_00106082          --------------------------------------------------
Pig_TCONS_00106086          --------------------------------------------------
Mouse_XR_001781309.1        GCATGTGATGGTAGGAGCGAAACAGGAGTCAAGGCAATGGCTTTCTAACC
Mouse_XR_001781307.1        GCATGTGATGGTAGGAGCGAAACAGGAGTCAAGGCAATGGCTTTCTAACC
Mouse_XR_001781308.1        GCATGTGATGGTAGGAGCGAAACAGGAGTCAAGGCAATGGCTTTCTAACC
Pig_TCONS_00123209          GCCAGGGGCC-TGAGGAATCCTGGATGCATCCTGTTTACCCCATCGGAGG
Pig_TCONS_00123210          -----GGGCC-TGAGGAATCCTGGATGCATCCTGTTTACCCCATCGGAGG
Cattle_TCONS_00040804       AGGGGTGACTGTGGTCTGTCCCCACTTCCCTCCCTCTCCTTCACTGGTCC
Cattle_TCONS_00040807       AGGGGTGACTGTGGTCTGTCCCCACTTCCCTCCCTCTCCTTCACTGGTCC
Cattle_TCONS_00040806       AGGGGTGACTGTGGTCTGTCCCCACTTCCCTCCCTCTCCTTCACTGGTCC
Cattle_TCONS_00040805       AGGGGTGACTGTGGTCTGTCCCCACTTCCCTCCCTCTCCTTCACTGGTCC
Mouse_XR_874742.2           GACGGTGGTCACACCAGGCTTTTGTGTGTTATGAAGGATCCAGTTGGGTG
Mouse_XR_001781302.1        GACGGTGGTCACACCAGGCTTTTGTGTGTTATGAAGGATCCAGTTGGGTG
Mouse_XR_874748.1           --------------------------------------------------
Human_XR_937208.1           --------------------------------------------------
Pig_TCONS_00123208          AAGGGAAAAGTTTAGGAGCCGAGATTCTCGGGTGACAAAAAGTTCGCGCA
Mouse_NR_045885.1           GCCGGGCCATCAGTCGCTGGAGTATTGACTACTGAGCAATTCTAGCCGAT
Mouse_XR_866741.2           --------------------------------------------------
Chicken_TCONS_00098572      --------------------------------------------------
Pig_TCONS_00106081          --------------------------------------------------
Mouse_XR_001781310.1        --------------------------------------------------
Pig_TCONS_00110096          GACTTGTGGATCACCGGGCTTGTGCTTTTGTGTGTGTGTGTGTGTGTGTG
Mouse_NR_045961.1           --------------------------------------------------
Pig_TCONS_00106080          AACTAATAGTATCAATACCCAGAAACCACCATGGTTAACTCTGTGGTAGT
Pig_TCONS_00110455          ----GACAGTTCAGCCATTTGGAGGACTGTTGCACACATGTTCCAAGGTG
Mouse_XR_374977.3           --------------------------------------------------
Mouse_XR_383532.2           CTTGATGTGCTTTAGTCCAAATTTAGGAGAGGGGTGGTTCTGCATAGCCC
                                                                              

Chicken_TCONS_00080062      CCTTCGCTCT------------GCACAGAGATAAAGCCAGAGGGATCCC-
Chicken_TCONS_00080064      CCTTCGCTCT------------GCACAGAGATAAAGCCAGAGGGATCCC-
Chicken_TCONS_00081289      ACTTCATTTTAGCTGCATTCTAGTACAACTGTGAGGAAATAGGCATACTT
Chicken_TCONS_00081290      ACTTCATTTTAGCTGCATTCTAGTACAACTGTGAGGAAATAGGCATACTT
Chicken_TCONS_00081291      ACTTCATTTTAGCTGCATTCTAGTACAACTGTGAGGAAATAGGCATACTT
Pig_TCONS_00106082          --------------------------------------------------
Pig_TCONS_00106086          --------------------------------------------------
Mouse_XR_001781309.1        TTCTAATCCCAGCCACGGCTGTTGACTGTCAGGCGCCATGCTATTATTGC
Mouse_XR_001781307.1        TTCTAATCCCAGCCACGGCTGTTGACTGTCAGGCGCCATGCTATTATTGC
Mouse_XR_001781308.1        TTCTAATCCCAGCCACGGCTGTTGACTGTCAGGCGCCATGCTATTATTGC
Pig_TCONS_00123209          AATAATGTGCTCGAGAGATGGAAAGAGGAGATGAAGTTTTGAGCCT---G
Pig_TCONS_00123210          AATAATGTGCTCGAGAGATGGAAAGAGGAGATGAAGTTTTGAGCCT---G
Cattle_TCONS_00040804       TCAGACTCCTCTGAGGGTCTAATGGAAGCCAGGGAACCTCTGTCCAAGAA
Cattle_TCONS_00040807       TCAGACTCCTCTGAGGGTCTAATGGAAGCCAGGGAACCTCTGTCCAAGAA
Cattle_TCONS_00040806       TCAGACTCCTCTGAGGGTCTAATGGAAGCCAGGGAACCTCTGTCCAAGAA
Cattle_TCONS_00040805       TCAGACTCCTCTGAGGGTCTAATGGAAGCCAGGGAACCTCTGTCCAAGAA
Mouse_XR_874742.2           GCTACAGACATTCCAAAGCTCCCATCTTCTAAGGAAGGCTTGTCCAATGA
Mouse_XR_001781302.1        GCTACAGACATTCCAAAGCTCCCATCTTCTAAGGAAGGCTTGTCCAATGA
Mouse_XR_874748.1           --------------------------------------------------
Human_XR_937208.1           --------------------------------------------------
Pig_TCONS_00123208          TGTGTTTCCTTTAAGGTGCAATTCACTGGATGTTCACGCATCGCTCCCCT
Mouse_NR_045885.1           CGGGTCCAGGCGCTTCAGAGACAATGTGCCTCCCTCACAAAACCTGTAAT
Mouse_XR_866741.2           --------------------------------------------------
Chicken_TCONS_00098572      --------------------------------------------------
Pig_TCONS_00106081          --------------------------------------------------
Mouse_XR_001781310.1        --------------------------------------------------
Pig_TCONS_00110096          TGTGTGTTTACACCATAACTCTCCAAATGAAATATTGATTAACAATTGTG
Mouse_NR_045961.1           --------------------------------------------------
Pig_TCONS_00106080          CAGGCTTCCATAGTTTACTTGCGTTTTTTTATGCAGGCATTTATTTTTTC
Pig_TCONS_00110455          ACCTTGAGACCTGGGCACCCAAGGTGTCTTCATGGCTCCTCTGTTAGGAG
Mouse_XR_374977.3           --------------------------------------------------
Mouse_XR_383532.2           TGGCTATCCTGGACCAGGCTGGCCGTGAACTCAGAGATTCACCTGCTTCT
                                                                              

Chicken_TCONS_00080062      ----ACATTCCGAACAAGGCAGAGCCTGAACTT----GAACTGC--GGGT
Chicken_TCONS_00080064      ----ACATTCCGAACAAGGCAGAGCCTGAACTT----GAACTGC--GGGT
Chicken_TCONS_00081289      GA-TGCAATCCAGTCTTTGTGAAGCTTCACCTTTTTAAAACTGA--AATC
Chicken_TCONS_00081290      GA-TGCAATCCAGTCTTTGTGAAGCTTCACCTTTTTAAAACTGA--AATC
Chicken_TCONS_00081291      GA-TGCAATCCAGTCTTTGTGAAGCTTCACCTTTTTAAAACTGA--AATC
Pig_TCONS_00106082          --------------------------------------------------
Pig_TCONS_00106086          --------------------------------------------------
Mouse_XR_001781309.1        CTCTGCATCTGGACTAACACTGGAAGCTGCTGTCCACACTTAGGGTGGAC
Mouse_XR_001781307.1        CTCTGCATCTGGACTAACACTGGAAGCTGCTGTCCACACTTAGGGTGGAC
Mouse_XR_001781308.1        CTCTGCATCTGGACTAACACTGGAAGCTGCTGTCCACACTTAGGGTGGAC
Pig_TCONS_00123209          AGTTTGAAGCCAGCCTCTGCCACACACCCCTGTCGGAAGTCAGGCAGCGC
Pig_TCONS_00123210          AGTTTGAAGCCAGCCTCTGCCACACACCCCTGTCGGAAGTCAGGCAGCGC
Cattle_TCONS_00040804       GGCTCGGAGATGCTTACACCCAGAATTTTGCACATAACATCAGG--GGGT
Cattle_TCONS_00040807       GGCTCGGAGATGCTTACACCCAGAATTTTGCACATAACATCAGG--GGGT
Cattle_TCONS_00040806       GGCTCGGAGATGCTTACACCCAGAATTTTGCACATAACATCAGG--GGGT
Cattle_TCONS_00040805       GGCTCGGAGATGCTTACACCCAGAATTTTGCACATAACATCAGG--GGGT
Mouse_XR_874742.2           AG----AGCTTGGACACCTCAAGGCTCCTCATTAAGAAGATCCT--AGGA
Mouse_XR_001781302.1        AG----AGCTTGGACACCTCAAGGCTCCTCATTAAGAAGATCCT--AGGA
Mouse_XR_874748.1           --------------------------------------------------
Human_XR_937208.1           --------------------------------------------------
Pig_TCONS_00123208          TGGAGGTCTTGGATGCGTGCAATGTGAGTGTGCAATTAAGTTTATATGAA
Mouse_NR_045885.1           GAGCAGTTCCTATACACGACTACATTCTGCTGACATCAGATCTGTGCACT
Mouse_XR_866741.2           --------------------------------------------------
Chicken_TCONS_00098572      --------------------------------------------------
Pig_TCONS_00106081          --------------------------------------------------
Mouse_XR_001781310.1        --------------------------------------------------
Pig_TCONS_00110096          GTATAAGCCTGTGATAAAATAGCACAAAGGTTCCTTAAAGAAGTCCACTT
Mouse_NR_045961.1           --------------------------------------------------
Pig_TCONS_00106080          ATATATATAAAATTGGAGCATACTGTACATAGTTTTAAGCTTTTAAAAAA
Pig_TCONS_00110455          GCAAATAGGAGCCTGGAGTTCTGTCCCCACTGTGCCCAGCATCCATCTGG
Mouse_XR_374977.3           --------------------------------------------------
Mouse_XR_383532.2           GCCTCCCTGTTGGAGACCATAACGTGAGAAAGCGAGCCTTTCACAATCTC
                                                                              

Chicken_TCONS_00080062      TG----------TCCAAAGC-----TCAGGAGAGAG-------------T
Chicken_TCONS_00080064      TG----------TCCAAAGC-----TCAGGAGAGAG-------------T
Chicken_TCONS_00081289      TGGACGTTTCCACTTAAAGCCATATTCTGTAAACAGCTGCATCTTTTACT
Chicken_TCONS_00081290      TGGACGTTTCCACTTAAAGCCATATTCTGTAAACAGCTGCATCTTTTACT
Chicken_TCONS_00081291      TGGACGTTTCCACTTAAAGCCATATTCTGTAAACAGCTGCATCTTTTACT
Pig_TCONS_00106082          --------------------------------------------------
Pig_TCONS_00106086          --------------------------------------------------
Mouse_XR_001781309.1        CT-----TCTCCTGTCAATTAATCCAAGCCAGGACACCTCACCAATGTCC
Mouse_XR_001781307.1        CT-----TCTCCTGTCAATTAATCCAAGCCAGGACACCTCACCAATGTCC
Mouse_XR_001781308.1        CT-----TCTCCTGTCAATTAATCCAAGCCAGGACACCTCACCAATGTCC
Pig_TCONS_00123209          CATGACCTCCTCCCTGACCTTCCGCTTTCTTATCTGTAA-AGTAGGGGCT
Pig_TCONS_00123210          CATGACCTCCTCCCTGACCTTCCGCTTTCTTATCTGTAA-AGTAGGGGCT
Cattle_TCONS_00040804       TA----CTGCTCCCTAAATCTCTTCCATCACTTCC-TAG-ACTCCAGATG
Cattle_TCONS_00040807       TA----CTGCTCCCTAAATCTCTTCCATCACTTCC-TAG-ACTCCAGATG
Cattle_TCONS_00040806       TA----CTGCTCCCTAAATCTCTTCCATCACTTCC-TAG-ACTCCAGATG
Cattle_TCONS_00040805       TA----CTGCTCCCTAAATCTCTTCCATCACTTCC-TAG-ACTCCAGATG
Mouse_XR_874742.2           CA----CACCCAAGTGAATACATTCGTTTTTGTTCCTAGCAACCTTACCT
Mouse_XR_001781302.1        CA----CACCCAAGTGAATACATTCGTTTTTGTTCCTAGCAACCTTACCT
Mouse_XR_874748.1           --------------------------------------------------
Human_XR_937208.1           --------------------------------------------------
Pig_TCONS_00123208          CGAAGAGTGGTTGCCATTTGTGGGGCTCTGCAATAGGTGTGTGGCGGGCA
Mouse_NR_045885.1           GAGATAGTACACAGGTCAATACGTATCGGATTTCCAAAATGCGAGGGTCT
Mouse_XR_866741.2           --------------------------------------------------
Chicken_TCONS_00098572      --------------------------------------------------
Pig_TCONS_00106081          --------------------------------------------------
Mouse_XR_001781310.1        --------------------------------------------------
Pig_TCONS_00110096          TTAAGGCATCAGAGAAGTTCATGTGGCAAACATTTTAATTAAAACATCAG
Mouse_NR_045961.1           --------------------------------------------------
Pig_TCONS_00106080          TCACCAGCGTCTTTCATGTAACTAAATATCCACCCATAGCATTACTTTTA
Pig_TCONS_00110455          CATCGTTTCCCTTGTGTCTGAATATATGATCAGAAAGGACATGTTGGGTG
Mouse_XR_374977.3           --------------------------------------------------
Mouse_XR_383532.2           CCACCCTGACAAGCCAAATGGCCTTGTGCTAAGGAGCAGGTCGTCACTCC
                                                                              

Chicken_TCONS_00080062      TTAAAGAAAATGAGG------------CGGGGAGGAGGAATGAAATGCC-
Chicken_TCONS_00080064      TTAAAGAAAATGAGG------------CGGGGAGGAGGAATGAAATGCC-
Chicken_TCONS_00081289      TTGTAAAAGATAAGAGTGGTGTGGGGCCAGGGGGAAGGGGGGGGGCGTTA
Chicken_TCONS_00081290      TTGTAAAAGATAAGAGTGGTGTGGGGCCAGGGGGAAGGGGGGGGGCGTTA
Chicken_TCONS_00081291      TTGTAAAAGATAAGAGTGGTGTGGGGCCAGGGGGAAGGGGGGGGGCGTTA
Pig_TCONS_00106082          --------------------------------------------------
Pig_TCONS_00106086          --------------------------------------------------
Mouse_XR_001781309.1        CAACAACTTCCTAT--TGCTCTACTCCAGATCTAGTCAAATTGACAACTA
Mouse_XR_001781307.1        CAACAACTTCCTAT--TGCTCTACTCCAGATCTAGTCAAATTGACAACTA
Mouse_XR_001781308.1        CAACAACTTCCTAT--TGCTCTACTCCAGATCTAGTCAAATTGACAACTA
Pig_TCONS_00123209          CAGAGTACCTATCACACAGCCCCGCTCTGGGGAAGGAA----GGAGGTGG
Pig_TCONS_00123210          CAGAGTACCTATCACACAGCCCCGCTCTGGGGAAGGAA----GGAGGTGG
Cattle_TCONS_00040804       CAGAACCCTTATTG-ATGAGTGAATTTTGGGCAAGGAGTCCCGTTTGTGG
Cattle_TCONS_00040807       CAGAACCCTTATTG-ATGAGTGAATTTTGGGCAAGGAGTCCCGTTTGTGG
Cattle_TCONS_00040806       CAGAACCCTTATTG-ATGAGTGAATTTTGGGCAAGGAGTCCCGTTTGTGG
Cattle_TCONS_00040805       CAGAACCCTTATTG-ATGAGTGAATTTTGGGCAAGGAGTCCCGTTTGTGG
Mouse_XR_874742.2           TGTCAGACAAGTTA-AAAGGTCAACTATTTATAAGGTG---CGGCAACAG
Mouse_XR_001781302.1        TGTCAGACAAGTTA-AAAGGTCAACTATTTATAAGGTG---CGGCAACAG
Mouse_XR_874748.1           --------------------------------------------------
Human_XR_937208.1           --------------------------------------------------
Pig_TCONS_00123208          GTGAGCAACATCGCGCGCTTGAGTAGCATGCGTGTGACTTGTGCCGGAGG
Mouse_NR_045885.1           TAATGTCAGGCCTCTTTTTCTCTCTCTCTCCTGCCATTAGCGATGACTGG
Mouse_XR_866741.2           --------------------------------------------------
Chicken_TCONS_00098572      --------------------------------------------------
Pig_TCONS_00106081          --------------------------------------------------
Mouse_XR_001781310.1        --------------------------------------------------
Pig_TCONS_00110096          AAGTAAATTTTATTTTAAACTTTAGGCCTCTGAATTCTTCCAGTAAACAC
Mouse_NR_045961.1           --------------------------------------------------
Pig_TCONS_00106080          ATGTCTAAAGAGTGTTTCAGTATACGGATGTTTCATTATTTATTTAATAA
Pig_TCONS_00110455          GTTGGAGGAACCCCCACATTGGATCCCTGACCTGTGGGTGAGAGGTACTG
Mouse_XR_374977.3           --------------------------------------------------
Mouse_XR_383532.2           CTCCTCCCTGTTCCCTTCCTGGCACCTGAGACTGTAAAAGCTGAATTATA
                                                                              

Chicken_TCONS_00080062      -------TCCGGTGGTTGAGCC-CTCTCACCTGCCGGAGGACGTCGGGTC
Chicken_TCONS_00080064      -------TCCGGTGGTTGAGCC-CTCTCACCTGCCGGAGGACGTCGGGTC
Chicken_TCONS_00081289      T-AAAGTCCCATTGAACAGACCACTACAAATAGCTGCAACAAAACAAAAT
Chicken_TCONS_00081290      T-AAAGTCCCATTGAACAGACCACTACAAATAGCTGCAACAAAACAAAAT
Chicken_TCONS_00081291      T-AAAGTCCCATTGAACAGACCACTACAAATAGCTGCAACAAAACAAAAT
Pig_TCONS_00106082          --------------------------------------------------
Pig_TCONS_00106086          --------------------------------------------------
Mouse_XR_001781309.1        AGCGGGGGTGTGGGGGTGGGGGAAGAACCACAGGAGCACACCAGTGCTTG
Mouse_XR_001781307.1        AGCGGGGGTGTGGGGGTGGGGGAAGAACCACAGGAGCACACCAGTGCTTG
Mouse_XR_001781308.1        AGCGGGGGTGTGGGGGTGGGGGAAGAACCACAGGAGCACACCAGTGCTTG
Pig_TCONS_00123209          --TGTGGGTC--AGCACAACACAGGGGCCGGCACATGAGAAAATCATGAG
Pig_TCONS_00123210          --TGTGGGTC--AGCACAACACAGGGGCCGGCACATGAGAAAATCATGAG
Cattle_TCONS_00040804       CCTCTGGGTTTAGGCACGCTAAAGAGGCCTTTTAATAAAAAAACCTCATT
Cattle_TCONS_00040807       CCTCTGGGTTTAGGCACGCTAAAGAGGCCTTTTAATAAAAAAACCTCATT
Cattle_TCONS_00040806       CCTCTGGGTTTAGGCACGCTAAAGAGGCCTTTTAATAAAAAAACCTCATT
Cattle_TCONS_00040805       CCTCTGGGTTTAGGCACGCTAAAGAGGCCTTTTAATAAAAAAACCTCATT
Mouse_XR_874742.2           --TCTGGTTA--GCTCTGACTGAGTCATGGGCAGGGAGTGGAGGCCTTTG
Mouse_XR_001781302.1        --TCTGGTTA--GCTCTGACTGAGTCATGGGCAGGGAGTGGAGGCCTTTG
Mouse_XR_874748.1           --------------------------------------------------
Human_XR_937208.1           --------------------------------------------------
Pig_TCONS_00123208          AGGATTGTTGCAACCGTGAGTATGCGTTTGCATGTGTATAGTATGTGTAT
Mouse_NR_045885.1           GCTCATGTTCTTTAATGCCATACGGGAGGAAAATTCTGCTCCATTAGTCT
Mouse_XR_866741.2           --------------------------------------------------
Chicken_TCONS_00098572      --------------------------------------------------
Pig_TCONS_00106081          --------------------------------------------------
Mouse_XR_001781310.1        --------------------------------------------------
Pig_TCONS_00110096          AGTTCAGCTATGTGGCAAAGTCATGAGTGGCAGCTAAAATGACTTTTTAC
Mouse_NR_045961.1           --------------------------------------------------
Pig_TCONS_00106080          GCTTCCTAGAGGATGCTAAGAATGTTTCAGTTTTTCACATCTATAAATAG
Pig_TCONS_00110455          CAGTAGGGGGAGGTCCAGAGCAGTCTCTGAAATTTGTCCTTCCCCCGACC
Mouse_XR_374977.3           --------------------------------------------------
Mouse_XR_383532.2           GTCCCCTCTTCCTTATCTCTTCCTGACTCCCATGACATCCAAGGACATGA
                                                                              

Chicken_TCONS_00080062      CGTCTGTG--GCTGGGAAGTCTTTGGAT--CAACGCAGGAG--TGTGGAT
Chicken_TCONS_00080064      CGTCTGTG--GCTGGGAAGTCTTTGGAT--CAACGCAGGAG--TGTGGAT
Chicken_TCONS_00081289      GATGCACACTGTCAGAGGATCTTTGGACACTGGCGTAGAAGACTACAAAC
Chicken_TCONS_00081290      GATGCACACTGTCAGAGGATCTTTGGACACTGGCGTAGAAGACTACAAAC
Chicken_TCONS_00081291      GATGCACACTGTCAGAGGATCTTTGGACACTGGCGTAGAAGACTACAAAC
Pig_TCONS_00106082          --------------------------------------------------
Pig_TCONS_00106086          --------------------------------------------------
Mouse_XR_001781309.1        GAAGCAGCTCTTGGGTGTACTGTTGGAGAACAACTATAGTGTGTTGCCAC
Mouse_XR_001781307.1        GAAGCAGCTCTTGGGTGTACTGTTGGAGAACAACTATAGTGTGTTGCCAC
Mouse_XR_001781308.1        GAAGCAGCTCTTGGGTGTACTGTTGGAGAACAACTATAGTGTGTTGCCAC
Pig_TCONS_00123209          AAATGGT-----GGACCCATTTTAAAAGGCTGTATTTTTTCCTCAATGAA
Pig_TCONS_00123210          AAATGGT-----GGACCCATTTTAAAAGGCTGTATTTTTTCCTCAATGAA
Cattle_TCONS_00040804       GCATGACTGCGGGGAAGCTCCCGGGATGTTAGAAGCTGTTTTTCTTGTGT
Cattle_TCONS_00040807       GCATGACTGCGGGGAAGCTCCCGGGATGTTAGAAGCTGTTTTTCTTGTGT
Cattle_TCONS_00040806       GCATGACTGCGGGGAAGCTCCCGGGATGTTAGAAGCTGTTTTTCTTGTGT
Cattle_TCONS_00040805       GCATGACTGCGGGGAAGCTCCCGGGATGTTAGAAGCTGTTTTTCTTGTGT
Mouse_XR_874742.2           AAGTCAA-----AGGTGGGTTTGAAGTAAATGGGTTTGTTTCTTATTG--
Mouse_XR_001781302.1        AAGTCAA-----AGGTGGGTTTGAAGTAAATGGGTTTGTTTCTTATTG--
Mouse_XR_874748.1           --------------------------------------------------
Human_XR_937208.1           --------------------------------------------------
Pig_TCONS_00123208          ATGTCATGTGTAGATGTGTCTCGTTTATGTCGGTGGGTGTGCATGTGCAG
Mouse_NR_045885.1           GATTTATTCTTCAAATATGCCATGACAAATTGCCTTAACACCAGACTTAT
Mouse_XR_866741.2           --------------------------------------------------
Chicken_TCONS_00098572      --------------------------------------------------
Pig_TCONS_00106081          --------------------------------------------------
Mouse_XR_001781310.1        --------------------------------------------------
Pig_TCONS_00110096          ATTCTACAAAAAAAAAAAATAAAAATAAAAATAAAACGAATAAAATAAGG
Mouse_NR_045961.1           --------------------------------------------------
Pig_TCONS_00106080          TACTCCAATGAAAAAGTCTTTATTTATTTATTTATTTTTTTTAATGGCCG
Pig_TCONS_00110455          AAGGGAGCAAATCAAAATCAGTACTGAATCTTGGGGGTAGGAGGAGGGTG
Mouse_XR_374977.3           --------------------------------------------------
Mouse_XR_383532.2           ATTATGTCCTGACACCCAAGGCTGTTAAGGAGGATTTCAGATTTCGGAGA
                                                                              

Chicken_TCONS_00080062      GTAAG----AAAAAATCCTGTGCAAA---GCATCTGTG---TTGGGGAGG
Chicken_TCONS_00080064      GTAAG----AAAAAATCCTGTGCAAA---GCATCTGTG---TTGGGGAGG
Chicken_TCONS_00081289      ATAGATGGCCAACACTGCTGTAAAAA---TCG-CTATGACTTTGAGTGGA
Chicken_TCONS_00081290      ATAGATGGCCAACACTGCTGTAAAAA---TCG-CTATGACTTTGAGTGGA
Chicken_TCONS_00081291      ATAGATGGCCAACACTGCTGTAAAAA---TCG-CTATGACTTTGAGTGGA
Pig_TCONS_00106082          --------------------------------------------------
Pig_TCONS_00106086          --------------------------------------------------
Mouse_XR_001781309.1        AGGCATCCACAGCACATCACTGCACA---GAAGCAGTACTCTGTAGATGA
Mouse_XR_001781307.1        AGGCATCCACAGCACATCACTGCACA---GAAGCAGTACTCTGTAGATGA
Mouse_XR_001781308.1        AGGCATCCACAGCACATCACTGCACA---GAAGCAGTACTCTGTAGATGA
Pig_TCONS_00123209          TAGAAAGGTCACCTCGAATCTTGGTG---ACTATATTAATTCCCATCCAT
Pig_TCONS_00123210          TAGAAAGGTCACCTCGAATCTTGGTG---ACTATATTAATTCCCATCCAT
Cattle_TCONS_00040804       CTGTGCCCTAATCCTCAAGATTACTT---ATGTGGGTGAGATGGATGGGT
Cattle_TCONS_00040807       CTGTGCCCTAATCCTCAAGATTACTT---ATGTGGGTGAGATGGATGGGT
Cattle_TCONS_00040806       CTGTGCCCTAATCCTCAAGATTACTT---ATGTGGGTGAGATGGATGGGT
Cattle_TCONS_00040805       CTGTGCCCTAATCCTCAAGATTACTT---ATGTGGGTGAGATGGATGGGT
Mouse_XR_874742.2           CTGCTTTCTAAACTCCCAGGAGGAGA---AAGGGATGCCGACGGGGAGAG
Mouse_XR_001781302.1        CTGCTTTCTAAACTCCCAGGAGGAGA---AAGGGATGCCGACGGGGAGAG
Mouse_XR_874748.1           --------------------------------------------------
Human_XR_937208.1           --------------------------------------------------
Pig_TCONS_00123208          AAATGTGTGCAAAAGCATCGTACACGTGTGTAAGCCTGAGCTCATACGTG
Mouse_NR_045885.1           TAAATTCTTGTACATTTCAAGTTATGGGTCTCACAGACACGTAGTGCCTC
Mouse_XR_866741.2           --------------------------------------------------
Chicken_TCONS_00098572      --------------------------------------------------
Pig_TCONS_00106081          --------------------------------------------------
Mouse_XR_001781310.1        --------------------------------------------------
Pig_TCONS_00110096          ACACAGCCCCAAACGGTGTCGCCTCTTCGTGGCCGTTTCACATGCACGGA
Mouse_NR_045961.1           --------------------------------------------------
Pig_TCONS_00106080          --------------------------------------------------
Pig_TCONS_00110455          ATGTCATTCCTACAGGCCTAGAGGGTAAAGGGACCATGGTCTCCAATTTA
Mouse_XR_374977.3           --------------------------------------------------
Mouse_XR_383532.2           TAAGACCCAGAGTGCCCGCCGCCTGGAGCCTGACTTTGGCCCTCATGTCC
                                                                              

Chicken_TCONS_00080062      ATGCGACGAGCGAAACGCTCCCGAGCCCCTTTCTCCACACCAGCATAAAC
Chicken_TCONS_00080064      ATGCGACGAGCGAAACGCTCCCGAGCCCCTTTCTCCACACCAGCATAAAC
Chicken_TCONS_00081289      GCTCTACAAGAGTAAT-TGATGGTGTCACTGGACAAAATATGGCTTTAAA
Chicken_TCONS_00081290      GCTCTACAAGAGTAAT-TGATGGTGTCACTGGACAAAATATGGCTTTAAA
Chicken_TCONS_00081291      GCTCTACAAGAGTAAT-TGATGGTGTCACTGGACAAAATATGGCTTTAAA
Pig_TCONS_00106082          --------------------------------------------------
Pig_TCONS_00106086          --------------------------------------------------
Mouse_XR_001781309.1        AGCCAACCTGCTTCCATCGACGTAGACTGGAAAT--AA-CTGCCTTCAGT
Mouse_XR_001781307.1        AGCCAACCTGCTTCCATCGACGTAGACTGGAAAT--AA-CTGCCTTCAGT
Mouse_XR_001781308.1        AGCCAACCTGCTTCCATCGACGTAGACTGGAAAT--AA-CTGCCTTCAGT
Pig_TCONS_00123209          ATTCCATGATGGAGATGAAATC-AAATAATTTTA--AC-ATGAACTAGTC
Pig_TCONS_00123210          ATTCCATGATGGAGATGAAATC-AAATAATTTTA--AC-ATGAACTAGTC
Cattle_TCONS_00040804       GTTTGAGGCTTAGAATGTTCCAGAAATGGTGCTGGCAC-ACGGACTTGCC
Cattle_TCONS_00040807       GTTTGAGGCTTAGAATGTTCCAGAAATGGTGCTGGCAC-ACGGACTTGCC
Cattle_TCONS_00040806       GTTTGAGGCTTAGAATGTTCCAGAAATGGTGCTGGCAC-ACGGACTTGCC
Cattle_TCONS_00040805       GTTTGAGGCTTAGAATGTTCCAGAAATGGTGCTGGCAC-ACGGACTTGCC
Mouse_XR_874742.2           GACCAGAGGAAGGAGAGAGGTGAGAGCGAAGGCCGAGT-GTGCCACACAT
Mouse_XR_001781302.1        GACCAGAGGAAGGAGAGAGGTGAGAGCGAAGGCCGAGT-GTGCCACACAT
Mouse_XR_874748.1           --------------------------------------------------
Human_XR_937208.1           --------------------------------------------------
Pig_TCONS_00123208          ATTCGTGTGTCCGTGCGTGCATGAGAAAACCAGCAAAGTCGTCCCAAAAA
Mouse_NR_045885.1           CGTGACGTCATCAGGAAGGGGCCAGAGGGTGACAGCACTGAGTTTTACAG
Mouse_XR_866741.2           --------------------------------------------------
Chicken_TCONS_00098572      --------------------------------------------------
Pig_TCONS_00106081          --------------------------------------------------
Mouse_XR_001781310.1        --------------------------------------------------
Pig_TCONS_00110096          TTCTACTAGGATTTGTCACAGCCGGGGGGGGGCACCGTTATGTTTTGACT
Mouse_NR_045961.1           --------------------------------------------------
Pig_TCONS_00106080          --------------------------------------------------
Pig_TCONS_00110455          TCACCCCAGCTCCTCCAAAAATCAGACATCTTTCAGGATGACTGACGGTA
Mouse_XR_374977.3           --------------------------------------------------
Mouse_XR_383532.2           CCTGATGCCCACTTCTTTGTTCTTTGTTAATTCCCCCTCAACCCCTCCCT
                                                                              

Chicken_TCONS_00080062      CACAGGTAAACACTCAGCCCACGGTGCTCTGTGCCCCTCTGTC---CCGC
Chicken_TCONS_00080064      CACAGGTAAACACTCAGCCCACGGTGCTCTGTGCCCCTCTGTC---CCGC
Chicken_TCONS_00081289      TTTGATTACACTGTCGTGCTGTTGCTTACTATGTGAATTAGAATAACCGC
Chicken_TCONS_00081290      TTTGATTACACTGTCGTGCTGTTGCTTACTATGTGAATTAGAATAACCGC
Chicken_TCONS_00081291      TTTGATTACACTGTCGTGCTGTTGCTTACTATGTGAATTAGAATAACCGC
Pig_TCONS_00106082          --------------------------------------------------
Pig_TCONS_00106086          --------------------------------------------------
Mouse_XR_001781309.1        AGGGAATGAGGAAAAGTTTTAATTTGTAATTTACACATCCATCTCAAAGT
Mouse_XR_001781307.1        AGGGAATGAGGAAAAGTTTTAATTTGTAATTTACACATCCATCTCAAAGT
Mouse_XR_001781308.1        AGGGAATGAGGAAAAGTTTTAATTTGTAATTTACACATCCATCTCAAAGT
Pig_TCONS_00123209          TTCTAGTGGCCCCTTGGGGTTTCTGGTTCCCAAGGAGAAAATCTTAGGTC
Pig_TCONS_00123210          TTCTAGTGGCCCCTTGGGGTTTCTGGTTCCCAAGGAGAAAATCTTAGGTC
Cattle_TCONS_00040804       GAAGTGGGGCCCATGAAGATTTCCATGAGGACACGACACCCCCACACTCT
Cattle_TCONS_00040807       GAAGTGGGGCCCATGAAGATTTCCATGAGGACACGACACCCCCACACTCT
Cattle_TCONS_00040806       GAAGTGGGGCCCATGAAGATTTCCATGAGGACACGACACCCCCACACTCT
Cattle_TCONS_00040805       GAAGTGGGGCCCATGAAGATTTCCATGAGGACACGACACCCCCACACTCT
Mouse_XR_874742.2           CAGGAGCTGGTTATGCAAGTCACGTGCTCTCTAATTGACTCTGTCACAGT
Mouse_XR_001781302.1        CAGGAGCTGGTTATGCAAGTCACGTGCTCTCTAATTGACTCTGTGGTGTC
Mouse_XR_874748.1           --------------------------------------------------
Human_XR_937208.1           --------------------------------------------------
Pig_TCONS_00123208          TCTCAGGTCCAATCAAAGGAAAGATGCAGGCAGGATGCCGACTAAGCCGC
Mouse_NR_045885.1           TGCTGACATAGATGCTTTGTTGGGGGGACACCCTCCCCGAGTTTCCACGC
Mouse_XR_866741.2           --------------------------------------------------
Chicken_TCONS_00098572      --------------------------------------------------
Pig_TCONS_00106081          --------------------------------------------------
Mouse_XR_001781310.1        --------------------------------------------------
Pig_TCONS_00110096          ATACAACGAACTTTTTTTTTTTTCTTCAAAAGTATTTGTTCAGATAACTT
Mouse_NR_045961.1           --------------------------------------------------
Pig_TCONS_00106080          --------------------------------------------------
Pig_TCONS_00110455          GACAATCACACATTAAAATAAGTAGTAGGTCTGATTACAGATGACATGCT
Mouse_XR_374977.3           --------------------------------------------------
Mouse_XR_383532.2           ATATTCCCCTTGCTGTATGCTTAAAACCTGGCGTTTCAGCCTAATAAACT
                                                                              

Chicken_TCONS_00080062      CTCGAAGCCAGA-----AGTTATTTTCCCTTTCTCCCATCAGCGCGGCCC
Chicken_TCONS_00080064      CTCGAAGCCAGA-----AGTTATTTTCCCTTTCTCCCATCAGCGCGGCCC
Chicken_TCONS_00081289      TTGGAATACAGAGAAGCAATAAACTGATGTCTCTCACATTTTCCAGTTTT
Chicken_TCONS_00081290      TTGGAATACAGAGAAGCAATAAACTGATGTCTCTCACATTTTCCAGTTTT
Chicken_TCONS_00081291      TTGGAATACAGAGAAGCAATAAACTGATGTCTCTCACATTTTCCAGTTTT
Pig_TCONS_00106082          --------------------------------------------------
Pig_TCONS_00106086          --------------------------------------------------
Mouse_XR_001781309.1        AGGGGGAGTGGCGTTGAAGTGTGCATCTAACAGCCTGACAGAGCTCACCT
Mouse_XR_001781307.1        AGGGGGAGTGGCGTTGAAGTGTGCATCTAACAGCCTGACAGAGCTCACCT
Mouse_XR_001781308.1        AGGGGGAGTGGCGTTGAAGTGTGCATCTAACAGCCTGACAGAGCTCACCT
Pig_TCONS_00123209          CTGGGTCTAAGATGCTATAACTCA----AGGGCTGTGGTTGGGCCCTCTC
Pig_TCONS_00123210          CTGGGTCTAAGATGCTATAACTCA----AGGGCTGTGGTTGGGCCCTCTC
Cattle_TCONS_00040804       CAGAGAGTAATGTGTGCCAGGGCATCACAAGACCGAAGT--GGCTCTACC
Cattle_TCONS_00040807       CAGAGAGTAATGTGTGCCAGGGCATCACAAGACCGAAGT--GGCTCTACC
Cattle_TCONS_00040806       CAGAGAGTAATGTGTGCCAGGGCATCACAAGACCGAAGT--GGCTCTACC
Cattle_TCONS_00040805       CAGAGAGTAATGTGTGCCAGGGCATCACAAGACCGAAGT--GGCTCTACC
Mouse_XR_874742.2           CGACGATCCTGCTGTGT-CATCCGTG--GAGGGCTGAGTCAGCCCTGCCT
Mouse_XR_001781302.1        TGGAGATCCAAACGCCTATCTTCATG--CTGCTTCAGAAAATGCTCACCT
Mouse_XR_874748.1           --------------------------------------------------
Human_XR_937208.1           --------------------------------------------------
Pig_TCONS_00123208          AGGGGAGCCGGCCA---AAGTTCCTCGCAAAGTGGCAAACGAAGAATCTC
Mouse_NR_045885.1           AAGAGGTCAAGGTGGCCTGACCGCCTGCCAGGGAAGACCTGGTGTCCACA
Mouse_XR_866741.2           --------------------------------------------------
Chicken_TCONS_00098572      --------------------------------------------------
Pig_TCONS_00106081          --------------------------------------------------
Mouse_XR_001781310.1        --------------------------------------------------
Pig_TCONS_00110096          AAAAATAATATAAAAATAAACAATGAATTTGACTTTTCCTCAAAATAAAA
Mouse_NR_045961.1           --------------------------------------------------
Pig_TCONS_00106080          --------------------------------------------------
Pig_TCONS_00110455          GGGTACTATATCTCTGTTAGAATCATTTAAGATGGTCCCAACCAGGATAC
Mouse_XR_374977.3           --------------------------------------------------
Mouse_XR_383532.2           GAGACCTTGATAGGAACCCTCT----------------------------
                                                                              

Chicken_TCONS_00080062      CACCGCCCATCTCCCTCCTCTGGGCAGAGCAATACGGGC-------CCTT
Chicken_TCONS_00080064      CACCGCCCATCTCCCTCCTCTGGGCAGAGCAATACGGGC-------CCTT
Chicken_TCONS_00081289      TTCTCCTTTTATTTTCTCACCATGAAAAAAAGTTCCTGCTTTCTTCCCTT
Chicken_TCONS_00081290      TTCTCCTTTTATTTTCTCACCATGAAAAAAAGTTCCTGCTTTCTTCCCTT
Chicken_TCONS_00081291      TTCTCCTTTTATTTTCTCACCATGAAAAAAAGTTCCTGCTTTCTTCCCTT
Pig_TCONS_00106082          --------------------------------------------------
Pig_TCONS_00106086          --------------------------------------------------
Mouse_XR_001781309.1        GAAAAGGCAGTCACACATGTATTCCAAGAATGTCCTGAGGAATTTTGACA
Mouse_XR_001781307.1        GAAAAGGCAGTCACACATGTATTCCAAGAATGTCCTGAG-----------
Mouse_XR_001781308.1        GAAAAGGCAGTCACACATGTATTCCAAGAATGTCCTGAG-----------
Pig_TCONS_00123209          A-CCCCCTGCCTTCCACCTCCCCACACATGT----CCACACCGACACAGG
Pig_TCONS_00123210          A-CCCCCTGCCTTCCACCTCCCCACACATGT----CCACACCGACACAGG
Cattle_TCONS_00040804       ATCCCCCTGGCAGCTGGGTGATCACATTCCC----TGACAGAAGCTCAGA
Cattle_TCONS_00040807       ATCCCCCTGGCAGCTGGGTGATCACATTCCC----TGACAGAAGCTCAGA
Cattle_TCONS_00040806       ATCCCCCTGGCAGCTGGGTGATCACATTCCC----TGACAGAAGCTCAGA
Cattle_TCONS_00040805       ATCCCCCTGGCAGCTGGGTGATCACATTCCC----TGACAGAAGCTCAGA
Mouse_XR_874742.2           -CAAACCTGAACCCAGTGGACCGGGATCTGT---ACGAGGCTCTCTAGCT
Mouse_XR_001781302.1        GTTGAGCTATCTCCCCTGCCCTTGAAGACATTTCAAGATGCCATTTATGA
Mouse_XR_874748.1           --------------------------------------------------
Human_XR_937208.1           --------------------------------------------------
Pig_TCONS_00123208          CGAGCACCGACATCCGAGCTGGGGAGGAGCGGGGCTGAGCTGGGCAGACT
Mouse_NR_045885.1           AGATGTGTTCGCCCAGCCCCCAGCAAGCAATGCTCCTCTATGTAAATGCA
Mouse_XR_866741.2           --------------------------------------------------
Chicken_TCONS_00098572      --------------------------------------------------
Pig_TCONS_00106081          --------------------------------------------------
Mouse_XR_001781310.1        --------------------------------------------------
Pig_TCONS_00110096          AAAAAAAAAGGACGGGAAGTCTAAACAAAGACAAATTTGGGAAGGACAAA
Mouse_NR_045961.1           --------------------------------------------------
Pig_TCONS_00106080          --------------------------------------------------
Pig_TCONS_00110455          GAAGCCAAAGAATCTGGCAAATGCTTTCTTTTCCACTGCTCATGAGAAAG
Mouse_XR_374977.3           --------------------------------------------------
Mouse_XR_383532.2           --------------------------------------------------
                                                                              

Chicken_TCONS_00080062      CAGGTGTCTCGTCCTGCGGTGAGGGGTGGGAAGGAGGCA--GCAGGGGGC
Chicken_TCONS_00080064      CAGGTGTCTCGTCCTGCGGTGAGGGGTGGGAAGGAGGCA--GCAGGGGGC
Chicken_TCONS_00081289      CCCCTAAATGATCACACTGTGACATTCTAGTGAAAACCATTGCAAAATCC
Chicken_TCONS_00081290      CCCCTAAATGATCACACTGTGACATTCTAGTGAAAACCATTGCAAAATCC
Chicken_TCONS_00081291      CCCCTAAATGATCACACTGTGACATTCTAGTGAAAACCATTGCAAAATCC
Pig_TCONS_00106082          --------------------------------------------------
Pig_TCONS_00106086          --------------------------------------------------
Mouse_XR_001781309.1        ACTCAACCAGTATAACTGAGCCAATGTTTATTGAGTATCT-GCTTTGTTT
Mouse_XR_001781307.1        --------------------------------------------------
Mouse_XR_001781308.1        --------------------------------------------------
Pig_TCONS_00123209          CAACAGGAAGGGAAGGCTGAGTGACCTACTTCAGGAGAAG-GTCAGTCCC
Pig_TCONS_00123210          CAACAGGAAGGGAAGGCTGAGTGACCTACTTCAGGAGAAG-GTCAGTCCC
Cattle_TCONS_00040804       AAACTACTGGCTTCAGC--AGCAATGCATTTTTTAATTGG-ATAAGAACA
Cattle_TCONS_00040807       AAACTACTGGCTTCAGC--AGCAATGCATTTTTTAATTGG-ATAAGAACA
Cattle_TCONS_00040806       AAACTACTGGCTTCAGC--AGCAATGCATTTTTTAATTGG-ATAAGAACA
Cattle_TCONS_00040805       AAACTACTGGCTTCAGC--AGCAATGCATTTTTTAATTGG-ATAAGAACA
Mouse_XR_874742.2           CCACCGTCTGGCAGGGGAGCGCAATGAGCTTTGCGACCGT-GAAA---CC
Mouse_XR_001781302.1        AGGGCAGTTGATCCTCTGTGTCTGTGAGTTCCACATCTGT-GCAT---TC
Mouse_XR_874748.1           --------------------------------------------------
Human_XR_937208.1           --------------------------------------------------
Pig_TCONS_00123208          CGGGCAGAAGGGAGACAGAAAGAAGGGGAGCAGGATTTGAGTTGGGGTCT
Mouse_NR_045885.1           AATGGAAGAGGATTGGGGAATATCCATGGCTTGACTTGCAGTTCAACAAT
Mouse_XR_866741.2           --------------------------------------------------
Chicken_TCONS_00098572      --------------------------------------------------
Pig_TCONS_00106081          --------------------------------------------------
Mouse_XR_001781310.1        --------------------------------------------------
Pig_TCONS_00110096          GGAAATGCAGGGACGCTGGTTCAGCGAACGAAACAGATCAAACAGACAGT
Mouse_NR_045961.1           --------------------------------------------------
Pig_TCONS_00106080          --------------------------------------------------
Pig_TCONS_00110455          CGAGGGTCAGAAACGGTTCACACTCAAGTATATTCATTTATGATATTGCC
Mouse_XR_374977.3           --------------------------------------------------
Mouse_XR_383532.2           --------------------------------------------------
                                                                              

Chicken_TCONS_00080062      TTTTCTCAGCAACCCCCATTTCCTACCCC-TTGT----------------
Chicken_TCONS_00080064      TTTTCTCAGCAACCCCCATTTCCTACCCC-TTGT----------------
Chicken_TCONS_00081289      GTACAGGAAGCATGCACAGTTGCAGCATCGTTGTAAATGATTTCTTGCTC
Chicken_TCONS_00081290      GTACAGGAAGCATGCACAGTTGCAGCATCGTTGTAAATGATTTCTTGCTC
Chicken_TCONS_00081291      GTACAGGAAGCATGCACAGTTGCAGCATCGTTGTAAATGATTTCTTGCTC
Pig_TCONS_00106082          --------------------------------------------------
Pig_TCONS_00106086          --------------------------------------------------
Mouse_XR_001781309.1        CCAGCTCTGTGGAAAGTCCTGGCTTGCCGGGAGCCATGGTCTCAGCCATG
Mouse_XR_001781307.1        ----CTCTGTGGAAAGTCCTGGCTTGCCGGGAGCCATGGTCTCAGCCATG
Mouse_XR_001781308.1        ----CTCTGTGGAAAGTCCTGGCTTGCCGGGAGCCATGGTCTCAGCCATG
Pig_TCONS_00123209          GGGAAGGACCCTGCAGT---GGAGAACTTGCTAGAGTCCATAAAAGACTG
Pig_TCONS_00123210          GGGAAGGACCCTGCAGT---GGAGAACTTGCTAGAGTCCATAAAAGACTG
Cattle_TCONS_00040804       AAGACAAAATGCAAAGTTTTGCCGAGCTGGGAGAAATCTGGAATGAGAGG
Cattle_TCONS_00040807       AAGACAAAATGCAAAGTTTTGCCGAGCTGGGAGAAATCTGGAATGAGAGG
Cattle_TCONS_00040806       AAGACAAAATGCAAAGTTTTGCCGAGCTGGGAGAAATCTGGAATGAGAGG
Cattle_TCONS_00040805       AAGACAAAATGCAAAGTTTTGCCGAGCTGGGAGAAATCTGGAATGAGAGG
Mouse_XR_874742.2           GAGACACTGTTAAGGAT----AAAAACAGGACTAAACCTCACCGAGTAGT
Mouse_XR_001781302.1        AATGCATCGT--GGGTT----GAATATGCACCGGAA----ATTAAATTGT
Mouse_XR_874748.1           --------------------------------------------------
Human_XR_937208.1           --------------------------------------------------
Pig_TCONS_00123208          GCATCCTGGCCTTTGCGGTCGGTTTAACATCCTCGCCGCGCCCTGAAAGC
Mouse_NR_045885.1           TACTGGCCTTTGTCTGGGGATTCTGGCTCTGGTGTAGCAGAGCCCGTCTC
Mouse_XR_866741.2           --------------------------------------------------
Chicken_TCONS_00098572      --------------------------------------------------
Pig_TCONS_00106081          --------------------------------------------------
Mouse_XR_001781310.1        --------------------------------------------------
Pig_TCONS_00110096          TCTTGGCTTAATGCTCTTGTCCCAGCATCGCAACACCAGGCCATGATCGA
Mouse_NR_045961.1           --------------------------------------------------
Pig_TCONS_00106080          --------------------------------------------------
Pig_TCONS_00110455          CAGGTATATTCGGGGCTCCGTCTGCTTTCTCATCCTCCATCATCATATAA
Mouse_XR_374977.3           --------------------------------------------------
Mouse_XR_383532.2           --------------------------------------------------
                                                                              

Chicken_TCONS_00080062      --------------------------------------------------
Chicken_TCONS_00080064      --------------------------------------------------
Chicken_TCONS_00081289      GACTAGAAAAAAGTTATATTGTTTTAAGGTAACAAAACAGTTCTTTTGTG
Chicken_TCONS_00081290      GACTAGAAAAAAGTTATATTGTTTTAAGGTAACAAAACAGTTCTTTTGTG
Chicken_TCONS_00081291      GACTAGAAAAAAGTTATATTGTTTTAAGGTAACAAAACAGTTCTTTTGTG
Pig_TCONS_00106082          --------------------------------------------------
Pig_TCONS_00106086          --------------------------------------------------
Mouse_XR_001781309.1        TCCTTGTGGATATTTTCTAGCTTACATAAACAATCCTGAAAGGACATTCC
Mouse_XR_001781307.1        TCCTTGTGGATATTTTCTAGCTTACATAAACAATCCTGAAAGGACATTCC
Mouse_XR_001781308.1        TCCTTGTGGATATTTTCTAGCTTACATAAACAATCCTGAAAGGACATTCC
Pig_TCONS_00123209          GTCTGATTATGGCCACCACAGGGAATGAGAGAAGAAAGAGAAACGACGGC
Pig_TCONS_00123210          GTCTGATTATGGCCACCACAGGGAATGAGAGAAGAAAGAGAAACGACGGC
Cattle_TCONS_00040804       GTGGAATGTGAACTTCCTCGAACCACCACATGTGTAAG-GATGCGGAGC-
Cattle_TCONS_00040807       GTGGAATGTGAACTTCCTCGAACCACCACATGTGTAAG-GATGCGGAGC-
Cattle_TCONS_00040806       GTGGAATGTGAACTTCCTCGAACCACCACATGTGTAAG-GATGCGGAGC-
Cattle_TCONS_00040805       GTGGAATGTGAACTTCCTCGAACCACCACATGTGTAAG-GATGCGGAGC-
Mouse_XR_874742.2           TCATGTGTCCCTTTCCCTTTAACTCTCTATCCTCCAGCTAGATCCGTTT-
Mouse_XR_001781302.1        GTGTGAGACGGCGTACCTCCAGCAATGGAAAGT--GAGAAGGCTGGTGG-
Mouse_XR_874748.1           --------------------------------------------------
Human_XR_937208.1           --------------------------------------------------
Pig_TCONS_00123208          GCTAGAGGCGCACAGGCTGCGCCCTCGCTGGGCGGATGCCGAGTTCTGCT
Mouse_NR_045885.1           TGGTGGACTCAAGCTATTTTACTTCCCTTCGCTGTAGTAACCACACCGCA
Mouse_XR_866741.2           --------------------------------------------------
Chicken_TCONS_00098572      --------------------------------------------------
Pig_TCONS_00106081          --------------------------------------------------
Mouse_XR_001781310.1        --------------------------------------------------
Pig_TCONS_00110096          AAAACCGATACAGACAAGAAAAAAAAAAAAAAA-----------------
Mouse_NR_045961.1           --------------------------------------------------
Pig_TCONS_00106080          --------------------------------------------------
Pig_TCONS_00110455          GAAGGGCTCTGGACATCTGGACATCTCTCTGCATGTCACATCGGTCCACT
Mouse_XR_374977.3           --------------------------------------------------
Mouse_XR_383532.2           --------------------------------------------------
                                                                              

Chicken_TCONS_00080062      --------------------------------------------------
Chicken_TCONS_00080064      --------------------------------------------------
Chicken_TCONS_00081289      CTTTTCAATTCCTTTTTTTTTTTTTTTTCTTAGAATGTTAGTGATGATTG
Chicken_TCONS_00081290      CTTTTCAATTCCTTTTTTTTTTTTTTTTCTTAGAATGTTAGTGATGATTG
Chicken_TCONS_00081291      CTTTTCAATTCCTTTTTTTTTTTTTTTTCTTAGAATGTTAGTGATGATTG
Pig_TCONS_00106082          --------------------------------------------------
Pig_TCONS_00106086          --------------------------------------------------
Mouse_XR_001781309.1        TGGTCATAACAGTAAGAAT-------------------------------
Mouse_XR_001781307.1        TGGTCATAACAGTAAGAAT-------------------------------
Mouse_XR_001781308.1        TGGTCATAACAGTAAGAAT-------------------------------
Pig_TCONS_00123209          TTTAGTAAGTGGAAACAGTATTCTCAAGCAAATCCCGGGCCGGAGCAAAA
Pig_TCONS_00123210          TTTAGTAAGTGGAAACAGTATTCTCAAGCAAATCCCGGGCCGGAGCAAAA
Cattle_TCONS_00040804       -----TAATCGGGAACAGGACGAGGGGACGAG-CTTGCACAAACTCAACA
Cattle_TCONS_00040807       -----TAATCGGGAACAGGACGAGGGGACGAG-CTTGCACAAACTCAACA
Cattle_TCONS_00040806       -----TAATCGGGAACAGGACGAGGGGACGAG-CTTGCACAAACTCAACA
Cattle_TCONS_00040805       -----TAATCGGGAACAGGACGAGGGGACGAG-CTTGCACAAACTCAACA
Mouse_XR_874742.2           -----ACCG--GAGATCTGGGTTTCTGCTGATTGCTTTACAGAGCCCTCT
Mouse_XR_001781302.1        -----GCTGTCAGCACCTTACTTTCTAC----------------------
Mouse_XR_874748.1           --------------------------------------------------
Human_XR_937208.1           --------------------------------------------------
Pig_TCONS_00123208          CCGCTGTTCTGGGACGTCGGGGGCAAATGTGGAGGAGACAGGAGAGCCCG
Mouse_NR_045885.1           TTAACAATATTTGTACTACAATCGCCAAGGGACCCACTTCCCAGATTCTA
Mouse_XR_866741.2           --------------------------------------------------
Chicken_TCONS_00098572      --------------------------------------------------
Pig_TCONS_00106081          --------------------------------------------------
Mouse_XR_001781310.1        --------------------------------------------------
Pig_TCONS_00110096          --------------------------------------------------
Mouse_NR_045961.1           --------------------------------------------------
Pig_TCONS_00106080          --------------------------------------------------
Pig_TCONS_00110455          CTATTGACATCACATCACGTTAATCAGACCCATTGAATGAGAGGTGGCAA
Mouse_XR_374977.3           --------------------------------------------------
Mouse_XR_383532.2           --------------------------------------------------
                                                                              

Chicken_TCONS_00080062      --------------------------------------------------
Chicken_TCONS_00080064      --------------------------------------------------
Chicken_TCONS_00081289      ACAGTTCTGGTGCACAGTACAATGTACAGGTGAAATGAATATGATTTGCA
Chicken_TCONS_00081290      ACAGTTCTGGTGCACAGTACAATGTACAGGTGAAATGAATATGATTTGCA
Chicken_TCONS_00081291      ACAGTTCTGGTGCACAGTACAATGTACAGGTGAAATGAATATGATTTGCA
Pig_TCONS_00106082          --------------------------------------------------
Pig_TCONS_00106086          --------------------------------------------------
Mouse_XR_001781309.1        --------------------------------------------------
Mouse_XR_001781307.1        --------------------------------------------------
Mouse_XR_001781308.1        --------------------------------------------------
Pig_TCONS_00123209          TTGCTGGGGTTGGAAAGAGGACTGCTCGGGCCACTCCAGCAGA----GGA
Pig_TCONS_00123210          TTGCTGGGGTTGGAAAGAGGACTGCTCGGGCCACTCCAGCAGA----GGA
Cattle_TCONS_00040804       TGTGTGTCAAGCAGAAGACAATTCCAGGAGATGTGCTACCAGACTGTGGA
Cattle_TCONS_00040807       TGTGTGTCAAGCAGAAGACAATTCCAGGAGATGTGCTACCAGACTGTGGA
Cattle_TCONS_00040806       TGTGTGTCAAGCAGAAGACAATTCCAGGAGATGTGCTACCAGACTGTGGA
Cattle_TCONS_00040805       TGTGTGTCAAGCAGAAGACAATTCCAGGAGATGTGCTACCAGACTGTGGA
Mouse_XR_874742.2           GCCCCCGTGCTCCCCCAGGACTTCAGGCACGCCCTTGGCCAGAACCCAGG
Mouse_XR_001781302.1        --------------------------------------------------
Mouse_XR_874748.1           --------------------------------------------------
Human_XR_937208.1           --------------------------------------------------
Pig_TCONS_00123208          GGCAGAAAAAGCAGGACGTGCATCCCA-----------------------
Mouse_NR_045885.1           TCACTTCTTTATCTCCTGACAAATACCTCACTATCGAACATTATTAGGTT
Mouse_XR_866741.2           --------------------------------------------------
Chicken_TCONS_00098572      --------------------------------------------------
Pig_TCONS_00106081          --------------------------------------------------
Mouse_XR_001781310.1        --------------------------------------------------
Pig_TCONS_00110096          --------------------------------------------------
Mouse_NR_045961.1           --------------------------------------------------
Pig_TCONS_00106080          --------------------------------------------------
Pig_TCONS_00110455          GTATGTGGAAGACCTT----------------------------------
Mouse_XR_374977.3           --------------------------------------------------
Mouse_XR_383532.2           --------------------------------------------------
                                                                              

Chicken_TCONS_00080062      --------------------------------------------------
Chicken_TCONS_00080064      --------------------------------------------------
Chicken_TCONS_00081289      TTGTTAAGGCATCCAATCTGCTGGTTTATATTTATGTGAAAGACAGAGAA
Chicken_TCONS_00081290      TTGTTAAGGCATCCAATCTGCTGGTTTATATTTATGTGAAAGACAGAGAA
Chicken_TCONS_00081291      TTGTTAAGGCATCCAATCTGCTGGTTTATATTTATGTGAAAGACAGAGAA
Pig_TCONS_00106082          --------------------------------------------------
Pig_TCONS_00106086          --------------------------------------------------
Mouse_XR_001781309.1        --------------------------------------------------
Mouse_XR_001781307.1        --------------------------------------------------
Mouse_XR_001781308.1        --------------------------------------------------
Pig_TCONS_00123209          GAGATGCAATGAGCTAGG-GGCCCAGGCGTCAGGGCCACAAGAGCAAACA
Pig_TCONS_00123210          GAGATGCAATGAGCTAGG-GGCCCAGGCGTCAGGGCCACAAGAGCAAACA
Cattle_TCONS_00040804       GAGCTAGGTGGGGCCGGCCAGCCTGCGCTCCAG---CAAGGTGGGGAAAG
Cattle_TCONS_00040807       GAGCTAGGTGGGGCCGGCCAGCCTGCGCTCCAG---CAAG----------
Cattle_TCONS_00040806       GAGCTAGGTGGGGCCGGCCAGCCTGCGCTCCAG---CAAGGTGGGGAAAG
Cattle_TCONS_00040805       GAGCTAGGTGGGGCCGGCCAGCCTGCGCTCCAG---CAAGGTGGGGAAAG
Mouse_XR_874742.2           CGCCGCCTAGGCTCTCTCTTCACTTCCTGCCTC---CTAACTCTCAAGAG
Mouse_XR_001781302.1        --------------------------------------------------
Mouse_XR_874748.1           --------------------------------------------------
Human_XR_937208.1           --------------------------------------------------
Pig_TCONS_00123208          --------------------------------------------------
Mouse_NR_045885.1           TAGAAAATTAACCCTTCGAGCTCTACAGCCAGACCAGGCCCCACCGTCCC
Mouse_XR_866741.2           --------------------------------------------------
Chicken_TCONS_00098572      --------------------------------------------------
Pig_TCONS_00106081          --------------------------------------------------
Mouse_XR_001781310.1        --------------------------------------------------
Pig_TCONS_00110096          --------------------------------------------------
Mouse_NR_045961.1           --------------------------------------------------
Pig_TCONS_00106080          --------------------------------------------------
Pig_TCONS_00110455          --------------------------------------------------
Mouse_XR_374977.3           --------------------------------------------------
Mouse_XR_383532.2           --------------------------------------------------
                                                                              

Chicken_TCONS_00080062      --------------------------------------------------
Chicken_TCONS_00080064      --------------------------------------------------
Chicken_TCONS_00081289      ATATACAAGCAGACTTAAGAAAGAAAGTATTTTCATTGAGTTCTATGAAG
Chicken_TCONS_00081290      ATATACAAGCAGACTTAAGAAAGAAAGTATTTTCATTGAGTTCTATGAAG
Chicken_TCONS_00081291      ATATACAAGCAGACTTAAGAAAGAAAGTATTTTCATTGAGTTCTATGAAG
Pig_TCONS_00106082          --------------------------------------------------
Pig_TCONS_00106086          --------------------------------------------------
Mouse_XR_001781309.1        --------------------------------------------------
Mouse_XR_001781307.1        --------------------------------------------------
Mouse_XR_001781308.1        --------------------------------------------------
Pig_TCONS_00123209          CAATGGAACGGACGAGATGCGGGCGAACAGAAGCAGGCAGGCCCACGGCT
Pig_TCONS_00123210          CAATGGAACGGACGAGATGCGGGCGAACAGAAGCAGGCAGGCCCACGGCT
Cattle_TCONS_00040804       GGGTGAAAAGCACAATGTGGGTACGATTTCTGTTAATTC--TTCACTGCG
Cattle_TCONS_00040807       --------------------------------------------------
Cattle_TCONS_00040806       GGGTGAAAAGCACAATGTGGGTACGATTTCTGTTAATTC--TTCACTGCG
Cattle_TCONS_00040805       GGGTGAAAAGCACAATGTGGGTACGATTTCTGTTAATTC--TTCACTGCG
Mouse_XR_874742.2           GGGCGGAGCTGCTTTCTAGAAGGCAATTTGAAC-----------------
Mouse_XR_001781302.1        --------------------------------------------------
Mouse_XR_874748.1           --------------------------------------------------
Human_XR_937208.1           --------------------------------------------------
Pig_TCONS_00123208          --------------------------------------------------
Mouse_NR_045885.1           TCCAAAGAGCCTTATCGCTAAATTTCTGCTATAATGGTTTTTCCGTTCAT
Mouse_XR_866741.2           --------------------------------------------------
Chicken_TCONS_00098572      --------------------------------------------------
Pig_TCONS_00106081          --------------------------------------------------
Mouse_XR_001781310.1        --------------------------------------------------
Pig_TCONS_00110096          --------------------------------------------------
Mouse_NR_045961.1           --------------------------------------------------
Pig_TCONS_00106080          --------------------------------------------------
Pig_TCONS_00110455          --------------------------------------------------
Mouse_XR_374977.3           --------------------------------------------------
Mouse_XR_383532.2           --------------------------------------------------
                                                                              

Chicken_TCONS_00080062      --------------------------------------------------
Chicken_TCONS_00080064      --------------------------------------------------
Chicken_TCONS_00081289      TTTCTCCCCGTATTTAATGCACAAAAATGCGTCACTCCAAAGAGGAGAAA
Chicken_TCONS_00081290      TTTCTCCCCGTATTTAATGCACAAAAATGCGTCACTCCAAAGAGGAGAAA
Chicken_TCONS_00081291      TTTCTCCCCGTATTTAATGCACAAAAATGCGTCACTCCAAAGAGGAGAAA
Pig_TCONS_00106082          --------------------------------------------------
Pig_TCONS_00106086          --------------------------------------------------
Mouse_XR_001781309.1        --------------------------------------------------
Mouse_XR_001781307.1        --------------------------------------------------
Mouse_XR_001781308.1        --------------------------------------------------
Pig_TCONS_00123209          GATCCCCTCGCCACAGCGACGCATCTGCTTCATGCCCTGGGAG-------
Pig_TCONS_00123210          GATCCCCTCGCCACAGCGACGCATCTGCTTCATGCCCTGGGAGTTGTATC
Cattle_TCONS_00040804       GAGACTGTCTGGAACATAGGGTTTAAAATCCCCACCTTGGGGGCAGGTCC
Cattle_TCONS_00040807       --------------------------------------------------
Cattle_TCONS_00040806       GAGACTGTCTGGAACATAGGGTTTAAAATCCCCACCTTGGGGGCAGGTCC
Cattle_TCONS_00040805       GAGACTGTCTGGAACATAGGGTTTAAAATCCCCACCTTGGGGGCAGGTCC
Mouse_XR_874742.2           --------------------------------------------------
Mouse_XR_001781302.1        --------------------------------------------------
Mouse_XR_874748.1           --------------------------------------------------
Human_XR_937208.1           --------------------------------------------------
Pig_TCONS_00123208          --------------------------------------------------
Mouse_NR_045885.1           CACAATTTCAAGCGCAGCTGTCAAGAGGCACTTACAGATACTGTGATCTT
Mouse_XR_866741.2           --------------------------------------------------
Chicken_TCONS_00098572      --------------------------------------------------
Pig_TCONS_00106081          --------------------------------------------------
Mouse_XR_001781310.1        --------------------------------------------------
Pig_TCONS_00110096          --------------------------------------------------
Mouse_NR_045961.1           --------------------------------------------------
Pig_TCONS_00106080          --------------------------------------------------
Pig_TCONS_00110455          --------------------------------------------------
Mouse_XR_374977.3           --------------------------------------------------
Mouse_XR_383532.2           --------------------------------------------------
                                                                              

Chicken_TCONS_00080062      --------------------------------------------------
Chicken_TCONS_00080064      --------------------------------------------------
Chicken_TCONS_00081289      TCCCATGCATATTAATAGAGTAAAACAGCATTAGTTTTTGTTAAGCCTCA
Chicken_TCONS_00081290      TCCCATGCATATTAATAGAGTAAAACAGCATTAGTTTTTGTTAAGCCTCA
Chicken_TCONS_00081291      TCCCATGCATATTAATAGAGTAAAACAGCATTAGTTTTTGTTAAGCCTCA
Pig_TCONS_00106082          --------------------------------------------------
Pig_TCONS_00106086          --------------------------------------------------
Mouse_XR_001781309.1        --------------------------------------------------
Mouse_XR_001781307.1        --------------------------------------------------
Mouse_XR_001781308.1        --------------------------------------------------
Pig_TCONS_00123209          --------------------------------------------------
Pig_TCONS_00123210          ATTTTTATTAGATGCCACGCATTCATGATCTCACATGCTATTTGTCTTTC
Cattle_TCONS_00040804       AGTGACGTGGTGACAGCATTCTGGGGGCTGCCTATCTCTTAATGAAATCC
Cattle_TCONS_00040807       --------------------------------------------------
Cattle_TCONS_00040806       AGTGACGTGGTGACAGCATTCTGGGGGCTGCCTATCTCTTAATGAAATCC
Cattle_TCONS_00040805       AGTGACGTGGTGACAGCATTCTGGGGGCTGCCTATCTCTTAATGAAATCC
Mouse_XR_874742.2           --------------------------------------------------
Mouse_XR_001781302.1        --------------------------------------------------
Mouse_XR_874748.1           --------------------------------------------------
Human_XR_937208.1           --------------------------------------------------
Pig_TCONS_00123208          --------------------------------------------------
Mouse_NR_045885.1           GTACTTTGCGATGATTCTCATTAAAATGATGCCAAAG-------------
Mouse_XR_866741.2           --------------------------------------------------
Chicken_TCONS_00098572      --------------------------------------------------
Pig_TCONS_00106081          --------------------------------------------------
Mouse_XR_001781310.1        --------------------------------------------------
Pig_TCONS_00110096          --------------------------------------------------
Mouse_NR_045961.1           --------------------------------------------------
Pig_TCONS_00106080          --------------------------------------------------
Pig_TCONS_00110455          --------------------------------------------------
Mouse_XR_374977.3           --------------------------------------------------
Mouse_XR_383532.2           --------------------------------------------------
                                                                              

Chicken_TCONS_00080062      --------------------------------------------------
Chicken_TCONS_00080064      --------------------------------------------------
Chicken_TCONS_00081289      AAAGCAAAGGATACATTTTTTTAAAATCTACATAACTAAATGCTACAAGA
Chicken_TCONS_00081290      AAAGCAAAGGATACATTTTTTTAAAATCTACATAACTAAATGCTACAAGA
Chicken_TCONS_00081291      AAAGCAAAGGATACATTTTTTTAAAATCTACATAACTAAATGCTACAAGA
Pig_TCONS_00106082          --------------------------------------------------
Pig_TCONS_00106086          --------------------------------------------------
Mouse_XR_001781309.1        --------------------------------------------------
Mouse_XR_001781307.1        --------------------------------------------------
Mouse_XR_001781308.1        --------------------------------------------------
Pig_TCONS_00123209          --------------------------------------------------
Pig_TCONS_00123210          TCTGACTTGCTTCACTTGGTGTGATCATTTCT----AGCGCCCATACCAC
Cattle_TCONS_00040804       TTTGAGGCCCAAAATTAGATAGAATCCATGCTTCAGGGGCCCAGCTTTGG
Cattle_TCONS_00040807       --------------------------------------------------
Cattle_TCONS_00040806       TTTGAGGCCCAAAATTAGATAGAATCCATGCTTCAGGGGCCCAGCTTTGG
Cattle_TCONS_00040805       TTTGAGGCCCAAAATTAGATAGAATCCATGCTTCAGGGGCCCAGCTTTGG
Mouse_XR_874742.2           --------------------------------------------------
Mouse_XR_001781302.1        --------------------------------------------------
Mouse_XR_874748.1           --------------------------------------------------
Human_XR_937208.1           --------------------------------------------------
Pig_TCONS_00123208          --------------------------------------------------
Mouse_NR_045885.1           --------------------------------------------------
Mouse_XR_866741.2           --------------------------------------------------
Chicken_TCONS_00098572      --------------------------------------------------
Pig_TCONS_00106081          --------------------------------------------------
Mouse_XR_001781310.1        --------------------------------------------------
Pig_TCONS_00110096          --------------------------------------------------
Mouse_NR_045961.1           --------------------------------------------------
Pig_TCONS_00106080          --------------------------------------------------
Pig_TCONS_00110455          --------------------------------------------------
Mouse_XR_374977.3           --------------------------------------------------
Mouse_XR_383532.2           --------------------------------------------------
                                                                              

Chicken_TCONS_00080062      --------------------------------------------------
Chicken_TCONS_00080064      --------------------------------------------------
Chicken_TCONS_00081289      ATAATATGCTACTTTTTGCCATATATTGGAAAAAACTTCTTAACTTACAA
Chicken_TCONS_00081290      ATAATATGCTACTTTTTGCCATATATTGGAAAAAACTTCTTAACTTACAA
Chicken_TCONS_00081291      ATAATATGCTACTTTTTGCCATATATTGGAAAAAACTTCTTAACTTACAA
Pig_TCONS_00106082          --------------------------------------------------
Pig_TCONS_00106086          --------------------------------------------------
Mouse_XR_001781309.1        --------------------------------------------------
Mouse_XR_001781307.1        --------------------------------------------------
Mouse_XR_001781308.1        --------------------------------------------------
Pig_TCONS_00123209          --------------------------------------------------
Pig_TCONS_00123210          TGTGTCACTCAAGGTTTCTGCAACAGTCTGACCAAGTCCATAGAAAAATG
Cattle_TCONS_00040804       GAGAAGGGAAAGTGTGTCTCCAGGACTATAACTGAGCATATGAGGTAACT
Cattle_TCONS_00040807       --------------------------------------------------
Cattle_TCONS_00040806       GAGAAGGGAAAGTGTGTCTCCAGGACTATAACTGAGCATATGAGGTAACT
Cattle_TCONS_00040805       GAGAAGGGAAAGTGTGTCTCCAGGACTATAACTGAGCATATGAGGTAACT
Mouse_XR_874742.2           --------------------------------------------------
Mouse_XR_001781302.1        --------------------------------------------------
Mouse_XR_874748.1           --------------------------------------------------
Human_XR_937208.1           --------------------------------------------------
Pig_TCONS_00123208          --------------------------------------------------
Mouse_NR_045885.1           --------------------------------------------------
Mouse_XR_866741.2           --------------------------------------------------
Chicken_TCONS_00098572      --------------------------------------------------
Pig_TCONS_00106081          --------------------------------------------------
Mouse_XR_001781310.1        --------------------------------------------------
Pig_TCONS_00110096          --------------------------------------------------
Mouse_NR_045961.1           --------------------------------------------------
Pig_TCONS_00106080          --------------------------------------------------
Pig_TCONS_00110455          --------------------------------------------------
Mouse_XR_374977.3           --------------------------------------------------
Mouse_XR_383532.2           --------------------------------------------------
                                                                              

Chicken_TCONS_00080062      --------------------------------------------------
Chicken_TCONS_00080064      --------------------------------------------------
Chicken_TCONS_00081289      ATAATACAAAAATAGACAATGGCTTTTGGGTGGAAATTAAAAAAAAGCAC
Chicken_TCONS_00081290      ATAATACAAAAATAGACAATGGCTTTTGGGTGGAAATTAAAAAAAA----
Chicken_TCONS_00081291      ATAATACAAAAATAGACAATGGCTTTTGGGTGGAAATTAAAAAAAA----
Pig_TCONS_00106082          --------------------------------------------------
Pig_TCONS_00106086          --------------------------------------------------
Mouse_XR_001781309.1        --------------------------------------------------
Mouse_XR_001781307.1        --------------------------------------------------
Mouse_XR_001781308.1        --------------------------------------------------
Pig_TCONS_00123209          --------------------------------------------------
Pig_TCONS_00123210          TAGCTT-----AGAAAAGCTGAAGGGAGATTCTAGCAAAAGGGAAGGCTG
Cattle_TCONS_00040804       CAAGCCTCTGAAAACATACACACTTGAGGAGTCTAAGATCAGGACTGAAC
Cattle_TCONS_00040807       --------------------------------------------------
Cattle_TCONS_00040806       CAAGCCTCTGAAAACATACACACTTGAGGAGTCTAAGATCAGGACTGAAC
Cattle_TCONS_00040805       CAAGCCTCTGAAAACATACACACTTGAGGAGTCTAAGATCAGGACTGAAC
Mouse_XR_874742.2           --------------------------------------------------
Mouse_XR_001781302.1        --------------------------------------------------
Mouse_XR_874748.1           --------------------------------------------------
Human_XR_937208.1           --------------------------------------------------
Pig_TCONS_00123208          --------------------------------------------------
Mouse_NR_045885.1           --------------------------------------------------
Mouse_XR_866741.2           --------------------------------------------------
Chicken_TCONS_00098572      --------------------------------------------------
Pig_TCONS_00106081          --------------------------------------------------
Mouse_XR_001781310.1        --------------------------------------------------
Pig_TCONS_00110096          --------------------------------------------------
Mouse_NR_045961.1           --------------------------------------------------
Pig_TCONS_00106080          --------------------------------------------------
Pig_TCONS_00110455          --------------------------------------------------
Mouse_XR_374977.3           --------------------------------------------------
Mouse_XR_383532.2           --------------------------------------------------
                                                                              

Chicken_TCONS_00080062      --------------------------------------------------
Chicken_TCONS_00080064      --------------------------------------------------
Chicken_TCONS_00081289      CATCCCACTGAAATCAGCAGGACTCTGTGGTGCTCTGAGAAAGGCATACA
Chicken_TCONS_00081290      -----CATGAAAGTCGA------TCTGT-------TGGTGAAAGC-----
Chicken_TCONS_00081291      -----CATGAAAGTCGA------TCTGT-------TGGTGAAAGC-----
Pig_TCONS_00106082          --------------------------------------------------
Pig_TCONS_00106086          --------------------------------------------------
Mouse_XR_001781309.1        --------------------------------------------------
Mouse_XR_001781307.1        --------------------------------------------------
Mouse_XR_001781308.1        --------------------------------------------------
Pig_TCONS_00123209          --------------------------------------------------
Pig_TCONS_00123210          CATGGGCTCATCAAAAACCTTGCAAAGTGTTTAGTTAGGAGGCCACACAC
Cattle_TCONS_00040804       AATGACATCTTGATAACAATGGAAGGAGATGTCTCTGTGTTGTTATCTTA
Cattle_TCONS_00040807       --------------------------------------------------
Cattle_TCONS_00040806       AATGACATCTTGATAACAATGGAAGGAGATGTCTCTGTGTTGTTATCTTA
Cattle_TCONS_00040805       AATGACATCTTGATAACAATGGAAGGAGATGTCTCTGTGTTGTTATCTTA
Mouse_XR_874742.2           --------------------------------------------------
Mouse_XR_001781302.1        --------------------------------------------------
Mouse_XR_874748.1           --------------------------------------------------
Human_XR_937208.1           --------------------------------------------------
Pig_TCONS_00123208          --------------------------------------------------
Mouse_NR_045885.1           --------------------------------------------------
Mouse_XR_866741.2           --------------------------------------------------
Chicken_TCONS_00098572      --------------------------------------------------
Pig_TCONS_00106081          --------------------------------------------------
Mouse_XR_001781310.1        --------------------------------------------------
Pig_TCONS_00110096          --------------------------------------------------
Mouse_NR_045961.1           --------------------------------------------------
Pig_TCONS_00106080          --------------------------------------------------
Pig_TCONS_00110455          --------------------------------------------------
Mouse_XR_374977.3           --------------------------------------------------
Mouse_XR_383532.2           --------------------------------------------------
                                                                              

Chicken_TCONS_00080062      --------------------------------------------------
Chicken_TCONS_00080064      --------------------------------------------------
Chicken_TCONS_00081289      TATGCCTGGATCAAGTTGATATTTACAGAAGGCTCCTTTTGAATTGGCTT
Chicken_TCONS_00081290      ----TCTGGA-------GAGGTGCAGAGA---------------------
Chicken_TCONS_00081291      ----TCTGGA-------GAGGTGCAGAGA---------------------
Pig_TCONS_00106082          --------------------------------------------------
Pig_TCONS_00106086          --------------------------------------------------
Mouse_XR_001781309.1        --------------------------------------------------
Mouse_XR_001781307.1        --------------------------------------------------
Mouse_XR_001781308.1        --------------------------------------------------
Pig_TCONS_00123209          --------------------------------------------------
Pig_TCONS_00123210          AGTTGTATTTAGAAGAGCATGGAA---TCCCACAAGCCAGCATTCCACCT
Cattle_TCONS_00040804       TCTTTAAATCCAAAATATGTCTAAATTTTACATAGTTTTTCATAGGATGT
Cattle_TCONS_00040807       --------------------------------------------------
Cattle_TCONS_00040806       TCTTTAAATCCAAAATATGTCTAAATTTTACATAGTTTTTCATAGGATGT
Cattle_TCONS_00040805       TCTTTAAATCCAAAATATGTCTAAATTTTACATAGTTTTTCATAGGATGT
Mouse_XR_874742.2           --------------------------------------------------
Mouse_XR_001781302.1        --------------------------------------------------
Mouse_XR_874748.1           --------------------------------------------------
Human_XR_937208.1           --------------------------------------------------
Pig_TCONS_00123208          --------------------------------------------------
Mouse_NR_045885.1           --------------------------------------------------
Mouse_XR_866741.2           --------------------------------------------------
Chicken_TCONS_00098572      --------------------------------------------------
Pig_TCONS_00106081          --------------------------------------------------
Mouse_XR_001781310.1        --------------------------------------------------
Pig_TCONS_00110096          --------------------------------------------------
Mouse_NR_045961.1           --------------------------------------------------
Pig_TCONS_00106080          --------------------------------------------------
Pig_TCONS_00110455          --------------------------------------------------
Mouse_XR_374977.3           --------------------------------------------------
Mouse_XR_383532.2           --------------------------------------------------
                                                                              

Chicken_TCONS_00080062      --------------------------------------------------
Chicken_TCONS_00080064      --------------------------------------------------
Chicken_TCONS_00081289      TTGATTATACACCTATGTCAGAGGGTGGACAGTGAGACTCAGTGTGACTT
Chicken_TCONS_00081290      ------------------CAGGGAGGAAACGAGGGAGCT-----------
Chicken_TCONS_00081291      ------------------CAGGGAGGAAACGATTATGTG-----------
Pig_TCONS_00106082          --------------------------------------------------
Pig_TCONS_00106086          --------------------------------------------------
Mouse_XR_001781309.1        --------------------------------------------------
Mouse_XR_001781307.1        --------------------------------------------------
Mouse_XR_001781308.1        --------------------------------------------------
Pig_TCONS_00123209          --------------------------------------------------
Pig_TCONS_00123210          CTGGCTTTTCTGCTTGCAGCGTGTGTCCTCCAGAGGTAGTTGCTTGTTTC
Cattle_TCONS_00040804       TCACTGGTCTTAATGGGCCAATAAGTGCAGAGAACTAAGAGGGAGACTCT
Cattle_TCONS_00040807       --------------------------------------------------
Cattle_TCONS_00040806       TCACTGGTCTTAATGGGCCAATAAGTGCAGAGAACTAAGAGGGAGACTCT
Cattle_TCONS_00040805       TCACTGGTCTTAATGGGCCAATAAGTGCAGAGAACTAAGAGGGAGACTCT
Mouse_XR_874742.2           --------------------------------------------------
Mouse_XR_001781302.1        --------------------------------------------------
Mouse_XR_874748.1           --------------------------------------------------
Human_XR_937208.1           --------------------------------------------------
Pig_TCONS_00123208          --------------------------------------------------
Mouse_NR_045885.1           --------------------------------------------------
Mouse_XR_866741.2           --------------------------------------------------
Chicken_TCONS_00098572      --------------------------------------------------
Pig_TCONS_00106081          --------------------------------------------------
Mouse_XR_001781310.1        --------------------------------------------------
Pig_TCONS_00110096          --------------------------------------------------
Mouse_NR_045961.1           --------------------------------------------------
Pig_TCONS_00106080          --------------------------------------------------
Pig_TCONS_00110455          --------------------------------------------------
Mouse_XR_374977.3           --------------------------------------------------
Mouse_XR_383532.2           --------------------------------------------------
                                                                              

Chicken_TCONS_00080062      --------------------------------------------------
Chicken_TCONS_00080064      --------------------------------------------------
Chicken_TCONS_00081289      GTTTCCATGAGAGAAAGATGGTGAAAGATTGTGAACATGAAAGTCGATCT
Chicken_TCONS_00081290      --TTCAGTGTGAGAGGG---------------------------------
Chicken_TCONS_00081291      --CTGGATAGGCAGCTGAAG------------------------------
Pig_TCONS_00106082          --------------------------------------------------
Pig_TCONS_00106086          --------------------------------------------------
Mouse_XR_001781309.1        --------------------------------------------------
Mouse_XR_001781307.1        --------------------------------------------------
Mouse_XR_001781308.1        --------------------------------------------------
Pig_TCONS_00123209          --------------------------------------------------
Pig_TCONS_00123210          TTTGAATCTCTCTGCTGGCCTCAGCTAGAAAATACAGCGTATCAGTATTT
Cattle_TCONS_00040804       CTTCTGTTTAGCTGCGGGGTGTCTTAGAGCCTTTAATTAAACTTGCATGC
Cattle_TCONS_00040807       --------------------------------------------------
Cattle_TCONS_00040806       CTTCTGTTTAGCTGCGGGGTGTCTTAGAGCCTTTAATTAAACTTGCATGC
Cattle_TCONS_00040805       CTTCTGTTTAGCTGCGGGGTGTCTTAGAGCCTTTAATTAAACTTGCATGC
Mouse_XR_874742.2           --------------------------------------------------
Mouse_XR_001781302.1        --------------------------------------------------
Mouse_XR_874748.1           --------------------------------------------------
Human_XR_937208.1           --------------------------------------------------
Pig_TCONS_00123208          --------------------------------------------------
Mouse_NR_045885.1           --------------------------------------------------
Mouse_XR_866741.2           --------------------------------------------------
Chicken_TCONS_00098572      --------------------------------------------------
Pig_TCONS_00106081          --------------------------------------------------
Mouse_XR_001781310.1        --------------------------------------------------
Pig_TCONS_00110096          --------------------------------------------------
Mouse_NR_045961.1           --------------------------------------------------
Pig_TCONS_00106080          --------------------------------------------------
Pig_TCONS_00110455          --------------------------------------------------
Mouse_XR_374977.3           --------------------------------------------------
Mouse_XR_383532.2           --------------------------------------------------
                                                                              

Chicken_TCONS_00080062      --------------------------------------------------
Chicken_TCONS_00080064      --------------------------------------------------
Chicken_TCONS_00081289      GTTGGTGAAAGCTCTGGAGAGGTGCAGAGACAGGGAGGAAACGAATGATT
Chicken_TCONS_00081290      ----------GCTCTGAG--------------------------ATGATT
Chicken_TCONS_00081291      --------AAGCTCCTAG----------------------ACCTGTCTTT
Pig_TCONS_00106082          --------------------------------------------------
Pig_TCONS_00106086          --------------------------------------------------
Mouse_XR_001781309.1        --------------------------------------------------
Mouse_XR_001781307.1        --------------------------------------------------
Mouse_XR_001781308.1        --------------------------------------------------
Pig_TCONS_00123209          --------------------------------------------------
Pig_TCONS_00123210          GCAGGGACAGTGATATTGCTAGGGTTGTTGGTGATTTAAATACAACAAGC
Cattle_TCONS_00040804       ATTGTGACTCCAAGATAGTAAGCACCATTTTCAAGGTTTGTTTGACCATA
Cattle_TCONS_00040807       --------------------------------------------------
Cattle_TCONS_00040806       ATTGTGACTCCAAGATAGTAAGCACCATTTTCAAGGTTTGTTTGACCATA
Cattle_TCONS_00040805       ATTGTGACTCCAAGATAGTAAGCACCATTTTCAAGGTTTGTTTGACCATA
Mouse_XR_874742.2           --------------------------------------------------
Mouse_XR_001781302.1        --------------------------------------------------
Mouse_XR_874748.1           --------------------------------------------------
Human_XR_937208.1           --------------------------------------------------
Pig_TCONS_00123208          --------------------------------------------------
Mouse_NR_045885.1           --------------------------------------------------
Mouse_XR_866741.2           --------------------------------------------------
Chicken_TCONS_00098572      --------------------------------------------------
Pig_TCONS_00106081          --------------------------------------------------
Mouse_XR_001781310.1        --------------------------------------------------
Pig_TCONS_00110096          --------------------------------------------------
Mouse_NR_045961.1           --------------------------------------------------
Pig_TCONS_00106080          --------------------------------------------------
Pig_TCONS_00110455          --------------------------------------------------
Mouse_XR_374977.3           --------------------------------------------------
Mouse_XR_383532.2           --------------------------------------------------
                                                                              

Chicken_TCONS_00080062      --------------------------------------------------
Chicken_TCONS_00080064      --------------------------------------------------
Chicken_TCONS_00081289      TCCATGACTGGAAAAAATGGGAGGCTGCACAGCTTTGAGGATTTATTTGT
Chicken_TCONS_00081290      TCCATGACTGGAAAAAATGGGAGGCTGCACAGCTTTGAGGATTTATTTGT
Chicken_TCONS_00081291      CTAAGATTTGGACAGAGCCTATAGATAA----------------------
Pig_TCONS_00106082          --------------------------------------------------
Pig_TCONS_00106086          --------------------------------------------------
Mouse_XR_001781309.1        --------------------------------------------------
Mouse_XR_001781307.1        --------------------------------------------------
Mouse_XR_001781308.1        --------------------------------------------------
Pig_TCONS_00123209          --------------------------------------------------
Pig_TCONS_00123210          CACATGAAGTGCTTGGCCTCCATCAACTCCTGGTA-AAGATCTCAGGGAG
Cattle_TCONS_00040804       ACCATTTCTTTCTTTTTTTAAAACAGAACATTTTATGAGACTCCAGAAAT
Cattle_TCONS_00040807       ---------------------------ACATTTTATGAGACTCCAGAAAT
Cattle_TCONS_00040806       ACCATTTCTTTCTTTTTTTAAAACAGAACATTTTATGAGACTCCAGAAAT
Cattle_TCONS_00040805       ACCATTTCTTTCTTTTTTTAAAACAGAACATTTTATGAGACTCCAGAAAT
Mouse_XR_874742.2           --------------------------------------------------
Mouse_XR_001781302.1        --------------------------------------------------
Mouse_XR_874748.1           --------------------------------------------------
Human_XR_937208.1           --------------------------------------------------
Pig_TCONS_00123208          --------------------------------------------------
Mouse_NR_045885.1           --------------------------------------------------
Mouse_XR_866741.2           --------------------------------------------------
Chicken_TCONS_00098572      --------------------------------------------------
Pig_TCONS_00106081          --------------------------------------------------
Mouse_XR_001781310.1        --------------------------------------------------
Pig_TCONS_00110096          --------------------------------------------------
Mouse_NR_045961.1           --------------------------------------------------
Pig_TCONS_00106080          --------------------------------------------------
Pig_TCONS_00110455          --------------------------------------------------
Mouse_XR_374977.3           --------------------------------------------------
Mouse_XR_383532.2           --------------------------------------------------
                                                                              

Chicken_TCONS_00080062      --------------------------------------------------
Chicken_TCONS_00080064      --------------------------------------------------
Chicken_TCONS_00081289      TAAGATACAGTTTTAATTTTATTCCTTAAATTATCCAGCCTATCTCATGA
Chicken_TCONS_00081290      TAAGATACAGTTTTAATTTTATTCCTTAAATTATCCAGCCTATCTCATGA
Chicken_TCONS_00081291      --------------------------------------------------
Pig_TCONS_00106082          --------------------------------------------------
Pig_TCONS_00106086          --------------------------------------------------
Mouse_XR_001781309.1        --------------------------------------------------
Mouse_XR_001781307.1        --------------------------------------------------
Mouse_XR_001781308.1        --------------------------------------------------
Pig_TCONS_00123209          --------------------------------------------------
Pig_TCONS_00123210          GGGAGCTGCTATTATTTGTAACCCATCCCTTCTGCTGCTAAATTGGCTGT
Cattle_TCONS_00040804       ACTGAGATAGATAAGAGTTTGTCCTACAGATGTCTCAGGCAAATGGTAGA
Cattle_TCONS_00040807       ACTGAGATAGATAAGAGTTTGTCCTACAGATGTCTCAGGCAAATGGTAGA
Cattle_TCONS_00040806       ACTGAGATAGATAAGAGTTTGTCCTACAGATGTCTCAGGCAAATGGTAGA
Cattle_TCONS_00040805       ACTGAGATAGATAAGAGTTTGTCCTACAGATGTCTCAGGCAAATGGTAGA
Mouse_XR_874742.2           --------------------------------------------------
Mouse_XR_001781302.1        --------------------------------------------------
Mouse_XR_874748.1           --------------------------------------------------
Human_XR_937208.1           --------------------------------------------------
Pig_TCONS_00123208          --------------------------------------------------
Mouse_NR_045885.1           --------------------------------------------------
Mouse_XR_866741.2           --------------------------------------------------
Chicken_TCONS_00098572      --------------------------------------------------
Pig_TCONS_00106081          --------------------------------------------------
Mouse_XR_001781310.1        --------------------------------------------------
Pig_TCONS_00110096          --------------------------------------------------
Mouse_NR_045961.1           --------------------------------------------------
Pig_TCONS_00106080          --------------------------------------------------
Pig_TCONS_00110455          --------------------------------------------------
Mouse_XR_374977.3           --------------------------------------------------
Mouse_XR_383532.2           --------------------------------------------------
                                                                              

Chicken_TCONS_00080062      --------------------------------------------------
Chicken_TCONS_00080064      --------------------------------------------------
Chicken_TCONS_00081289      GCGCGTGTGTTTCTTGATGTATGCTTTGCTTCATACAGAACTTCTGTTTT
Chicken_TCONS_00081290      GCGCGTGTGTTTCTTGATGTATGCTTTGCTTCATACAGAACTTCTGTTTT
Chicken_TCONS_00081291      --------------------------------------------------
Pig_TCONS_00106082          --------------------------------------------------
Pig_TCONS_00106086          --------------------------------------------------
Mouse_XR_001781309.1        --------------------------------------------------
Mouse_XR_001781307.1        --------------------------------------------------
Mouse_XR_001781308.1        --------------------------------------------------
Pig_TCONS_00123209          --------------------------------------------------
Pig_TCONS_00123210          GTGACTGTGACCTGGTGTCCACGGCTTAATTCTCTGGGCTGTGGTTCCTC
Cattle_TCONS_00040804       CTGTCAAAGGTTTTACCTACCTGGGAGAGAAAACCAGCTGGAGTCACAGG
Cattle_TCONS_00040807       CTGTCAAAGGTTTTACCTACCTGGGAGAGAAAACCAGCTGGAGTCACAGG
Cattle_TCONS_00040806       CTGTCAAAGGTTTTACCTACCTGGGAGAGAAAACCAGCTGGAGTCACAGG
Cattle_TCONS_00040805       CTGTCAAAGGTTTTACCTACCTGGGAGAGAAAACCAGCTGGAGTCACAGG
Mouse_XR_874742.2           --------------------------------------------------
Mouse_XR_001781302.1        --------------------------------------------------
Mouse_XR_874748.1           --------------------------------------------------
Human_XR_937208.1           --------------------------------------------------
Pig_TCONS_00123208          --------------------------------------------------
Mouse_NR_045885.1           --------------------------------------------------
Mouse_XR_866741.2           --------------------------------------------------
Chicken_TCONS_00098572      --------------------------------------------------
Pig_TCONS_00106081          --------------------------------------------------
Mouse_XR_001781310.1        --------------------------------------------------
Pig_TCONS_00110096          --------------------------------------------------
Mouse_NR_045961.1           --------------------------------------------------
Pig_TCONS_00106080          --------------------------------------------------
Pig_TCONS_00110455          --------------------------------------------------
Mouse_XR_374977.3           --------------------------------------------------
Mouse_XR_383532.2           --------------------------------------------------
                                                                              

Chicken_TCONS_00080062      --------------------------------------------------
Chicken_TCONS_00080064      --------------------------------------------------
Chicken_TCONS_00081289      ACTTCATCTCACCCCAGCAACCTGTGCTGGCATCTATGGGCTGACAACCA
Chicken_TCONS_00081290      ACTTCATCTCACCCCAGCAACCTGTGCTGGCATCTATGGGCTGACAACCA
Chicken_TCONS_00081291      --------------------------------------------------
Pig_TCONS_00106082          --------------------------------------------------
Pig_TCONS_00106086          --------------------------------------------------
Mouse_XR_001781309.1        --------------------------------------------------
Mouse_XR_001781307.1        --------------------------------------------------
Mouse_XR_001781308.1        --------------------------------------------------
Pig_TCONS_00123209          --------------------------------------------------
Pig_TCONS_00123210          ACATCAACCAGGTGCTGGAACTTCACACGATGGGGAAAAGACGTAAAGGG
Cattle_TCONS_00040804       AGAAACTGAAAATTCTAAAATATAAGAATGGAGCTCCTGACTCCCAGAGG
Cattle_TCONS_00040807       AGAAACTGAAAATTCTAAAATATAAGAATGGAGCTCCTGACTCCCAGAGG
Cattle_TCONS_00040806       AGAAACTGAAAATTCTAAAATATAAGAATGGAGCTCCTGACTCCCAG---
Cattle_TCONS_00040805       AGAAACTGAAAATTCTAAAATATAAGAATGGAGCTCCTGACTCCCAGAGG
Mouse_XR_874742.2           --------------------------------------------------
Mouse_XR_001781302.1        --------------------------------------------------
Mouse_XR_874748.1           --------------------------------------------------
Human_XR_937208.1           --------------------------------------------------
Pig_TCONS_00123208          --------------------------------------------------
Mouse_NR_045885.1           --------------------------------------------------
Mouse_XR_866741.2           --------------------------------------------------
Chicken_TCONS_00098572      --------------------------------------------------
Pig_TCONS_00106081          --------------------------------------------------
Mouse_XR_001781310.1        --------------------------------------------------
Pig_TCONS_00110096          --------------------------------------------------
Mouse_NR_045961.1           --------------------------------------------------
Pig_TCONS_00106080          --------------------------------------------------
Pig_TCONS_00110455          --------------------------------------------------
Mouse_XR_374977.3           --------------------------------------------------
Mouse_XR_383532.2           --------------------------------------------------
                                                                              

Chicken_TCONS_00080062      --------------------------------------------------
Chicken_TCONS_00080064      --------------------------------------------------
Chicken_TCONS_00081289      ACGTCTGCTATCCCGGGCTGCAAAAATTCTCATTTGCCAATAGATTCAGT
Chicken_TCONS_00081290      ACGTCTGCTATCCCGGGCTGCAAAAATTCTCATTTGCCAATAGATTCAGT
Chicken_TCONS_00081291      --------------------------------------------------
Pig_TCONS_00106082          --------------------------------------------------
Pig_TCONS_00106086          --------------------------------------------------
Mouse_XR_001781309.1        --------------------------------------------------
Mouse_XR_001781307.1        --------------------------------------------------
Mouse_XR_001781308.1        --------------------------------------------------
Pig_TCONS_00123209          --------------------------------------------------
Pig_TCONS_00123210          ATGAGTGCAGGAAAAGTAAAACAAACAGTGTGGTGACTTTAAGATGTGTA
Cattle_TCONS_00040804       CAGTGCTTTAGAGATTCGGGCTCTGGAATCCAAAAGCATTGACTCAAAAC
Cattle_TCONS_00040807       CAGTGCTTTAGAGATTCGGGCTCTGGAATCCAAAAGCATTGACTCAAAAC
Cattle_TCONS_00040806       --------------------------------------------------
Cattle_TCONS_00040805       CAGTGCTTTAGAGATTCGGGCTCTGGAATCCAAAAGCATTGACTCAAAAC
Mouse_XR_874742.2           --------------------------------------------------
Mouse_XR_001781302.1        --------------------------------------------------
Mouse_XR_874748.1           --------------------------------------------------
Human_XR_937208.1           --------------------------------------------------
Pig_TCONS_00123208          --------------------------------------------------
Mouse_NR_045885.1           --------------------------------------------------
Mouse_XR_866741.2           --------------------------------------------------
Chicken_TCONS_00098572      --------------------------------------------------
Pig_TCONS_00106081          --------------------------------------------------
Mouse_XR_001781310.1        --------------------------------------------------
Pig_TCONS_00110096          --------------------------------------------------
Mouse_NR_045961.1           --------------------------------------------------
Pig_TCONS_00106080          --------------------------------------------------
Pig_TCONS_00110455          --------------------------------------------------
Mouse_XR_374977.3           --------------------------------------------------
Mouse_XR_383532.2           --------------------------------------------------
                                                                              

Chicken_TCONS_00080062      --------------------------------------------------
Chicken_TCONS_00080064      --------------------------------------------------
Chicken_TCONS_00081289      TCAGTTGGGATTTTACTGCTTCCGTTTTGCTGGAGGATTTGGGATTTGAG
Chicken_TCONS_00081290      TCAGTTGGGATTTTACTGCTTCCGTTTTGCTGGAGGATTTGGGATTTGAG
Chicken_TCONS_00081291      --------------------------------------------------
Pig_TCONS_00106082          --------------------------------------------------
Pig_TCONS_00106086          --------------------------------------------------
Mouse_XR_001781309.1        --------------------------------------------------
Mouse_XR_001781307.1        --------------------------------------------------
Mouse_XR_001781308.1        --------------------------------------------------
Pig_TCONS_00123209          --------------------------------------------------
Pig_TCONS_00123210          GAGAGGGGACAATGCTCATCATTGGAAGCAGGAGGCAGCCATTTTTGGCT
Cattle_TCONS_00040804       CTGCTCGGCCACTTTCAGCATTGCAAATGCAACCCTCGGTTTCCTCCGTT
Cattle_TCONS_00040807       CTGCTCGGCCACTTTCAGCATTGCAAATGCAACCCTCGGTTTCCTCCGTT
Cattle_TCONS_00040806       --------------------------------------------------
Cattle_TCONS_00040805       CTGCTCGGCCACTTTCAGCATTGCAAATGCAACCCTCGGTTTCCTCCGTT
Mouse_XR_874742.2           --------------------------------------------------
Mouse_XR_001781302.1        --------------------------------------------------
Mouse_XR_874748.1           --------------------------------------------------
Human_XR_937208.1           --------------------------------------------------
Pig_TCONS_00123208          --------------------------------------------------
Mouse_NR_045885.1           --------------------------------------------------
Mouse_XR_866741.2           --------------------------------------------------
Chicken_TCONS_00098572      --------------------------------------------------
Pig_TCONS_00106081          --------------------------------------------------
Mouse_XR_001781310.1        --------------------------------------------------
Pig_TCONS_00110096          --------------------------------------------------
Mouse_NR_045961.1           --------------------------------------------------
Pig_TCONS_00106080          --------------------------------------------------
Pig_TCONS_00110455          --------------------------------------------------
Mouse_XR_374977.3           --------------------------------------------------
Mouse_XR_383532.2           --------------------------------------------------
                                                                              

Chicken_TCONS_00080062      --------------------------------------------------
Chicken_TCONS_00080064      --------------------------------------------------
Chicken_TCONS_00081289      TCCAAAAAACAA--------------------------------------
Chicken_TCONS_00081290      TCCAAAAAACAA--------------------------------------
Chicken_TCONS_00081291      --------------------------------------------------
Pig_TCONS_00106082          --------------------------------------------------
Pig_TCONS_00106086          --------------------------------------------------
Mouse_XR_001781309.1        --------------------------------------------------
Mouse_XR_001781307.1        --------------------------------------------------
Mouse_XR_001781308.1        --------------------------------------------------
Pig_TCONS_00123209          --------------------------------------------------
Pig_TCONS_00123210          CCC--AGCGATGACTTAGCAGCCTGTCAGGCAGGGAGAGAGAGCCATTGC
Cattle_TCONS_00040804       TCCTCATCGGTGGACTCAGACCAGCTTCGAGCTCAGCAGACAGCCAGTGA
Cattle_TCONS_00040807       TCCTCATCGGTGGACTCAGACCAGCTTCGAGCTCAGCAGACAGCCAGTGA
Cattle_TCONS_00040806       --------------------------------------------------
Cattle_TCONS_00040805       TCCTCATCGGTGGACTCAGACCAGCTTCGAGCTCAGCAGACAGCCAGTGA
Mouse_XR_874742.2           --------------------------------------------------
Mouse_XR_001781302.1        --------------------------------------------------
Mouse_XR_874748.1           --------------------------------------------------
Human_XR_937208.1           --------------------------------------------------
Pig_TCONS_00123208          --------------------------------------------------
Mouse_NR_045885.1           --------------------------------------------------
Mouse_XR_866741.2           --------------------------------------------------
Chicken_TCONS_00098572      --------------------------------------------------
Pig_TCONS_00106081          --------------------------------------------------
Mouse_XR_001781310.1        --------------------------------------------------
Pig_TCONS_00110096          --------------------------------------------------
Mouse_NR_045961.1           --------------------------------------------------
Pig_TCONS_00106080          --------------------------------------------------
Pig_TCONS_00110455          --------------------------------------------------
Mouse_XR_374977.3           --------------------------------------------------
Mouse_XR_383532.2           --------------------------------------------------
                                                                              

Chicken_TCONS_00080062      --------------------------------------------------
Chicken_TCONS_00080064      --------------------------------------------------
Chicken_TCONS_00081289      --------------------------------------------------
Chicken_TCONS_00081290      --------------------------------------------------
Chicken_TCONS_00081291      --------------------------------------------------
Pig_TCONS_00106082          --------------------------------------------------
Pig_TCONS_00106086          --------------------------------------------------
Mouse_XR_001781309.1        --------------------------------------------------
Mouse_XR_001781307.1        --------------------------------------------------
Mouse_XR_001781308.1        --------------------------------------------------
Pig_TCONS_00123209          --------------------------------------------------
Pig_TCONS_00123210          TTTCTTTTTGTTGGCA-------ATTCTAATTTTAAATTAATGTCATTGT
Cattle_TCONS_00040804       GGCTTACGGAGCAGGAGGCAGAGATAGCAGTGATAACCCTTCCTTATTTT
Cattle_TCONS_00040807       GGCTTACGGAGCAGGAGGCAGAGATAGCAGTGATAACCCTTCCTTATTTT
Cattle_TCONS_00040806       --------------------------------------------------
Cattle_TCONS_00040805       GGCTTACGGAGCAGGAGGCAGAGATAGCAGTGATAACCCTTCCTTATTTT
Mouse_XR_874742.2           --------------------------------------------------
Mouse_XR_001781302.1        --------------------------------------------------
Mouse_XR_874748.1           --------------------------------------------------
Human_XR_937208.1           --------------------------------------------------
Pig_TCONS_00123208          --------------------------------------------------
Mouse_NR_045885.1           --------------------------------------------------
Mouse_XR_866741.2           --------------------------------------------------
Chicken_TCONS_00098572      --------------------------------------------------
Pig_TCONS_00106081          --------------------------------------------------
Mouse_XR_001781310.1        --------------------------------------------------
Pig_TCONS_00110096          --------------------------------------------------
Mouse_NR_045961.1           --------------------------------------------------
Pig_TCONS_00106080          --------------------------------------------------
Pig_TCONS_00110455          --------------------------------------------------
Mouse_XR_374977.3           --------------------------------------------------
Mouse_XR_383532.2           --------------------------------------------------
                                                                              

Chicken_TCONS_00080062      --------------------------------------------------
Chicken_TCONS_00080064      --------------------------------------------------
Chicken_TCONS_00081289      --------------------------------------------------
Chicken_TCONS_00081290      --------------------------------------------------
Chicken_TCONS_00081291      --------------------------------------------------
Pig_TCONS_00106082          --------------------------------------------------
Pig_TCONS_00106086          --------------------------------------------------
Mouse_XR_001781309.1        --------------------------------------------------
Mouse_XR_001781307.1        --------------------------------------------------
Mouse_XR_001781308.1        --------------------------------------------------
Pig_TCONS_00123209          --------------------------------------------------
Pig_TCONS_00123210          CAGTGGTGGCTGCACCTAGGAAGTGACCCTTTAAATTTCCCAACTCTCAT
Cattle_TCONS_00040804       CCAGAGAATTTGGGCAAACTATGTGCATTCTTAGAGCCAATGTGGATTAT
Cattle_TCONS_00040807       CCAGAGAATTTGGGCAAACTATGTGCATTCTTAGAGCCAATGTGGATTAT
Cattle_TCONS_00040806       --------------------------------------------------
Cattle_TCONS_00040805       CCAGAGAATTTGGGCAAACTATGTGCATTCTTAGAGCCAATGTGGATTAT
Mouse_XR_874742.2           --------------------------------------------------
Mouse_XR_001781302.1        --------------------------------------------------
Mouse_XR_874748.1           --------------------------------------------------
Human_XR_937208.1           --------------------------------------------------
Pig_TCONS_00123208          --------------------------------------------------
Mouse_NR_045885.1           --------------------------------------------------
Mouse_XR_866741.2           --------------------------------------------------
Chicken_TCONS_00098572      --------------------------------------------------
Pig_TCONS_00106081          --------------------------------------------------
Mouse_XR_001781310.1        --------------------------------------------------
Pig_TCONS_00110096          --------------------------------------------------
Mouse_NR_045961.1           --------------------------------------------------
Pig_TCONS_00106080          --------------------------------------------------
Pig_TCONS_00110455          --------------------------------------------------
Mouse_XR_374977.3           --------------------------------------------------
Mouse_XR_383532.2           --------------------------------------------------
                                                                              

Chicken_TCONS_00080062      --------------------------------------------------
Chicken_TCONS_00080064      --------------------------------------------------
Chicken_TCONS_00081289      --------------------------------------------------
Chicken_TCONS_00081290      --------------------------------------------------
Chicken_TCONS_00081291      --------------------------------------------------
Pig_TCONS_00106082          --------------------------------------------------
Pig_TCONS_00106086          --------------------------------------------------
Mouse_XR_001781309.1        --------------------------------------------------
Mouse_XR_001781307.1        --------------------------------------------------
Mouse_XR_001781308.1        --------------------------------------------------
Pig_TCONS_00123209          --------------------------------------------------
Pig_TCONS_00123210          GTCTGCAAGAATGTGCCTTATTTTTTAAAGCCAAGCTACCACACGTCCTG
Cattle_TCONS_00040804       GTGCCTGCAAAACCCTGTGAAAGACTCTGAACAGACTAATGGTGAGGAAA
Cattle_TCONS_00040807       GTGCCTGCAAAACCCTGTGAAAGACTCTGAACAGACTAATGGT-------
Cattle_TCONS_00040806       --------------------------------------------------
Cattle_TCONS_00040805       GTGCCTGCAAAACCCTGTGAAAGACTCTGAACAGACTAATGGTGAGGAAA
Mouse_XR_874742.2           --------------------------------------------------
Mouse_XR_001781302.1        --------------------------------------------------
Mouse_XR_874748.1           --------------------------------------------------
Human_XR_937208.1           --------------------------------------------------
Pig_TCONS_00123208          --------------------------------------------------
Mouse_NR_045885.1           --------------------------------------------------
Mouse_XR_866741.2           --------------------------------------------------
Chicken_TCONS_00098572      --------------------------------------------------
Pig_TCONS_00106081          --------------------------------------------------
Mouse_XR_001781310.1        --------------------------------------------------
Pig_TCONS_00110096          --------------------------------------------------
Mouse_NR_045961.1           --------------------------------------------------
Pig_TCONS_00106080          --------------------------------------------------
Pig_TCONS_00110455          --------------------------------------------------
Mouse_XR_374977.3           --------------------------------------------------
Mouse_XR_383532.2           --------------------------------------------------
                                                                              

Chicken_TCONS_00080062      --------------------------------------------------
Chicken_TCONS_00080064      --------------------------------------------------
Chicken_TCONS_00081289      --------------------------------------------------
Chicken_TCONS_00081290      --------------------------------------------------
Chicken_TCONS_00081291      --------------------------------------------------
Pig_TCONS_00106082          --------------------------------------------------
Pig_TCONS_00106086          --------------------------------------------------
Mouse_XR_001781309.1        --------------------------------------------------
Mouse_XR_001781307.1        --------------------------------------------------
Mouse_XR_001781308.1        --------------------------------------------------
Pig_TCONS_00123209          --------------------------------------------------
[truncated: 152,805 more chars]
