# Supplementary material for: Genome-wide identification of tissue-specific long non-coding RNA in three farm animal species
Source: BMC Genomics. 2018 Sep 18;19:684. doi: 10.1186/s12864-018-5037-7 (PMC6145346; doi:10.1186/s12864-018-5037-7)
Supplement: Supplementary file 22 — FEELnc Coding Potential Scores for Chicken LncRNAs. The coding potential scores calculated by FEELnc. The “coding_potential” column is the coding potential score, with 0 being the least likely to be coding and 1 being most likely. The “label” column is 0 or 1 to indicate if the score lies above or below the cutoff determined by FEELnc using cross validation. 0 indicates a predicted lncRNA while 1 is a predicted coding transcript. (XLSX 217 kb) [file 12864_2018_5037_MOESM22_ESM.xlsx]

## Sheet: Chicken_FEELnc_Scores
name	coding_potential	label
TCONS_00000063	0.022	0
TCONS_00000077	0.554	1
TCONS_00000096	0.308	0
TCONS_00000132	0.014	0
TCONS_00000136	0.022	0
TCONS_00000138	0.184	0
TCONS_00000139	0.116	0
TCONS_00000140	0.208	0
TCONS_00000141	0.272	0
TCONS_00000211	0.202	0
TCONS_00000212	0.048	0
TCONS_00000253	0.006	0
TCONS_00000324	0.334	0
TCONS_00000325	0.068	0
TCONS_00000326	0.182	0
TCONS_00000344	0.022	0
TCONS_00000374	0.096	0
TCONS_00000381	0.236	0
TCONS_00000380	0.224	0
TCONS_00000382	0.218	0
TCONS_00000386	0.262	0
TCONS_00000388	0.018	0
TCONS_00000415	0.492	1
TCONS_00000554	0.03	0
TCONS_00000564	0.02	0
TCONS_00000605	0.218	0
TCONS_00000607	0.164	0
TCONS_00000608	0.282	0
TCONS_00000606	0.156	0
TCONS_00000604	0.164	0
TCONS_00000603	0.288	0
TCONS_00000635	0.098	0
TCONS_00000638	0.004	0
TCONS_00000657	0.126	0
TCONS_00000658	0.3	0
TCONS_00000688	0.006	0
TCONS_00000689	0.016	0
TCONS_00000733	0.018	0
TCONS_00000784	0.09	0
TCONS_00000821	0.086	0
TCONS_00000822	0.086	0
TCONS_00000823	0.086	0
TCONS_00000841	0.018	0
TCONS_00000842	0.178	0
TCONS_00000843	0.176	0
TCONS_00000844	0.176	0
TCONS_00000845	0.008	0
TCONS_00000855	0.132	0
TCONS_00000856	0.088	0
TCONS_00000857	0.006	0
TCONS_00000858	0.01	0
TCONS_00000862	0.002	0
TCONS_00000889	0.008	0
TCONS_00000890	0.102	0
TCONS_00000891	0.008	0
TCONS_00000892	0.008	0
TCONS_00000894	0.34	0
TCONS_00000896	0.11	0
TCONS_00000895	0.34	0
TCONS_00000899	0.784	1
TCONS_00000900	0.716	1
TCONS_00000902	0.51	1
TCONS_00000931	0.002	0
TCONS_00001003	0.072	0
TCONS_00001002	0.08	0
TCONS_00001005	0.09	0
TCONS_00001004	0.088	0
TCONS_00001006	0.072	0
TCONS_00001007	0.08	0
TCONS_00001037	0.006	0
TCONS_00001039	0.002	0
TCONS_00001060	0.004	0
TCONS_00001085	0.056	0
TCONS_00001086	0.34	0
TCONS_00001088	0.344	0
TCONS_00001099	0.174	0
TCONS_00001216	0.008	0
TCONS_00001217	0.068	0
TCONS_00001220	0.196	0
TCONS_00001219	0.31	0
TCONS_00001255	0.004	0
TCONS_00001271	0.062	0
TCONS_00001272	0.476	0
TCONS_00001275	0.556	1
TCONS_00001276	0.442	0
TCONS_00001274	0.572	1
TCONS_00001273	0.296	0
TCONS_00001278	0.004	0
TCONS_00001279	0.006	0
TCONS_00001282	0	0
TCONS_00001283	0.356	0
TCONS_00001343	0.252	0
TCONS_00001344	0.056	0
TCONS_00001345	0.046	0
TCONS_00001348	0.196	0
TCONS_00001428	0.072	0
TCONS_00001430	0.012	0
TCONS_00001433	0.118	0
TCONS_00001434	0.006	0
TCONS_00001435	0.006	0
TCONS_00001460	0.108	0
TCONS_00001459	0.082	0
TCONS_00001458	0.136	0
TCONS_00001461	0.006	0
TCONS_00001463	0.01	0
TCONS_00001462	0.14	0
TCONS_00001468	0.014	0
TCONS_00001533	0.128	0
TCONS_00001545	0.008	0
TCONS_00001544	0.008	0
TCONS_00001543	0.01	0
TCONS_00001599	0.006	0
TCONS_00001600	0.026	0
TCONS_00001601	0.006	0
TCONS_00001602	0.004	0
TCONS_00001606	0.044	0
TCONS_00001607	0.008	0
TCONS_00001623	0.384	0
TCONS_00001622	0.384	0
TCONS_00001621	0.376	0
TCONS_00001624	0.372	0
TCONS_00001626	0.4	0
TCONS_00001625	0.402	0
TCONS_00001716	0.088	0
TCONS_00001734	0.024	0
TCONS_00001744	0.084	0
TCONS_00001763	0.058	0
TCONS_00001764	0.04	0
TCONS_00001792	0	0
TCONS_00001796	0	0
TCONS_00001801	0.482	0
TCONS_00001800	0.482	0
TCONS_00001803	0.302	0
TCONS_00001802	0.302	0
TCONS_00001804	0.016	0
TCONS_00001805	0.18	0
TCONS_00001808	0.004	0
TCONS_00001811	0.02	0
TCONS_00001812	0.064	0
TCONS_00001813	0.002	0
TCONS_00001816	0.034	0
TCONS_00001884	0	0
TCONS_00001908	0.368	0
TCONS_00001909	0.286	0
TCONS_00002011	0.994	1
TCONS_00002014	0.006	0
TCONS_00002024	0.004	0
TCONS_00002043	0.01	0
TCONS_00002058	0.366	0
TCONS_00002057	0.402	0
TCONS_00002202	0.026	0
TCONS_00002206	0.15	0
TCONS_00002208	0.174	0
TCONS_00002207	0.172	0
TCONS_00002218	0.296	0
TCONS_00002248	0.446	0
TCONS_00002247	0.664	1
TCONS_00002246	0.462	0
TCONS_00002249	0.042	0
TCONS_00002250	0	0
TCONS_00002253	0.178	0
TCONS_00002342	0.046	0
TCONS_00002550	0	0
TCONS_00002551	0	0
TCONS_00002552	0	0
TCONS_00002628	0.002	0
TCONS_00002635	0.146	0
TCONS_00002636	0.24	0
TCONS_00002637	0.072	0
TCONS_00002638	0.152	0
TCONS_00002639	0.05	0
TCONS_00002710	0.026	0
TCONS_00002719	0.286	0
TCONS_00002742	0.004	0
TCONS_00002787	0.198	0
TCONS_00002788	0.012	0
TCONS_00002790	0.018	0
TCONS_00002820	0.028	0
TCONS_00002871	0.028	0
TCONS_00002909	0.204	0
TCONS_00002922	0.114	0
TCONS_00002921	0.16	0
TCONS_00002924	0.442	0
TCONS_00002923	0.438	0
TCONS_00002925	0.204	0
TCONS_00003068	0.52	1
TCONS_00003101	0.002	0
TCONS_00003121	0.076	0
TCONS_00003167	0.156	0
TCONS_00003168	0.008	0
TCONS_00003169	0.144	0
TCONS_00003172	0.096	0
TCONS_00003171	0.034	0
TCONS_00003170	0.15	0
TCONS_00003180	0.032	0
TCONS_00003181	0.004	0
TCONS_00003182	0.008	0
TCONS_00003183	0.016	0
TCONS_00003184	0	0
TCONS_00003186	0.02	0
TCONS_00003204	0.016	0
TCONS_00003205	0.012	0
TCONS_00003206	0.004	0
TCONS_00003228	0.416	0
TCONS_00003229	0.116	0
TCONS_00003239	0.004	0
TCONS_00003261	0.018	0
TCONS_00003392	0.01	0
TCONS_00003394	0.022	0
TCONS_00003489	0	0
TCONS_00003517	0.198	0
TCONS_00003518	0.126	0
TCONS_00003516	0.204	0
TCONS_00003515	0.196	0
TCONS_00003542	0.022	0
TCONS_00003541	0.02	0
TCONS_00003543	0.034	0
TCONS_00003607	0	0
TCONS_00003608	0.01	0
TCONS_00003609	0.01	0
TCONS_00003621	0.338	0
TCONS_00003628	0.184	0
TCONS_00003630	0.524	1
TCONS_00003629	0.204	0
TCONS_00003637	0.078	0
TCONS_00003638	0.002	0
TCONS_00003639	0.002	0
TCONS_00003640	0.018	0
TCONS_00003644	0.014	0
TCONS_00003646	0.006	0
TCONS_00003645	0.004	0
TCONS_00003653	0	0
TCONS_00003656	0.028	0
TCONS_00003655	0.034	0
TCONS_00003654	0.036	0
TCONS_00003658	0.04	0
TCONS_00003724	0.026	0
TCONS_00003744	0.266	0
TCONS_00003764	0.448	0
TCONS_00003763	0.462	0
TCONS_00003765	0.004	0
TCONS_00003799	0.02	0
TCONS_00003800	0.016	0
TCONS_00003803	0.022	0
TCONS_00003806	0.092	0
TCONS_00003805	0.092	0
TCONS_00003807	0.008	0
TCONS_00003869	0	0
TCONS_00003870	0	0
TCONS_00003936	0.74	1
TCONS_00003937	0.01	0
TCONS_00003947	0.034	0
TCONS_00003948	0.256	0
TCONS_00003950	0.164	0
TCONS_00003952	0.002	0
TCONS_00004009	0.01	0
TCONS_00004101	0.2	0
TCONS_00004134	0.49	1
TCONS_00004135	0.012	0
TCONS_00004154	0.146	0
TCONS_00004239	0.004	0
TCONS_00004273	0.004	0
TCONS_00004274	0.192	0
TCONS_00004275	0.018	0
TCONS_00004292	0.006	0
TCONS_00004329	0.012	0
TCONS_00004330	0.008	0
TCONS_00004333	0.002	0
TCONS_00004334	0	0
TCONS_00004355	0.008	0
TCONS_00004356	0.012	0
TCONS_00004435	0.002	0
TCONS_00004437	0.02	0
TCONS_00004482	0.02	0
TCONS_00004483	0.006	0
TCONS_00004521	0.01	0
TCONS_00004568	0.018	0
TCONS_00004569	0.018	0
TCONS_00004582	0	0
TCONS_00004591	0.012	0
TCONS_00004592	0.558	1
TCONS_00004593	0.066	0
TCONS_00004594	0.238	0
TCONS_00004596	0.306	0
TCONS_00004595	0.308	0
TCONS_00004597	0.226	0
TCONS_00004598	0.204	0
TCONS_00004599	0.556	1
TCONS_00004600	0.16	0
TCONS_00004601	0.18	0
TCONS_00004602	0.134	0
TCONS_00004605	0.016	0
TCONS_00004610	0.004	0
TCONS_00004611	0.078	0
TCONS_00004614	0.004	0
TCONS_00004616	0.064	0
TCONS_00004643	0.542	1
TCONS_00004651	0.002	0
TCONS_00004665	0.148	0
TCONS_00004667	0.01	0
TCONS_00004668	0.06	0
TCONS_00004669	0.372	0
TCONS_00004670	0.066	0
TCONS_00004782	0.008	0
TCONS_00004783	0.002	0
TCONS_00004784	0.052	0
TCONS_00004785	0.37	0
TCONS_00004786	0.298	0
TCONS_00004788	0.28	0
TCONS_00004787	0.278	0
TCONS_00004789	0.006	0
TCONS_00004790	0.232	0
TCONS_00004866	0.252	0
TCONS_00004867	0.242	0
TCONS_00004868	0.256	0
TCONS_00004875	0.008	0
TCONS_00004899	0.118	0
TCONS_00004908	0.212	0
TCONS_00004909	0.078	0
TCONS_00004911	0.006	0
TCONS_00004912	0.142	0
TCONS_00004943	0.6	1
TCONS_00004945	0.028	0
TCONS_00004944	0.032	0
TCONS_00004946	0.032	0
TCONS_00004991	0.048	0
TCONS_00005014	0	0
TCONS_00005017	0.004	0
TCONS_00005028	0	0
TCONS_00005029	0.004	0
TCONS_00005034	0.002	0
TCONS_00005035	0.064	0
TCONS_00005063	0.098	0
TCONS_00005096	0.082	0
TCONS_00005097	0	0
TCONS_00005099	0.064	0
TCONS_00005098	0.182	0
TCONS_00005111	0.01	0
TCONS_00005112	0.194	0
TCONS_00005113	0.048	0
TCONS_00005115	0.18	0
TCONS_00005114	0.078	0
TCONS_00005116	0.058	0
TCONS_00005117	0.184	0
TCONS_00005119	0.178	0
TCONS_00005118	0.178	0
TCONS_00005120	0.18	0
TCONS_00005123	0.18	0
TCONS_00005124	0.178	0
TCONS_00005127	0	0
TCONS_00005133	0	0
TCONS_00005134	0.532	1
TCONS_00005135	0.022	0
TCONS_00005136	0.196	0
TCONS_00005149	0	0
TCONS_00005148	0	0
TCONS_00005150	0	0
TCONS_00005177	0.054	0
TCONS_00005179	0.008	0
TCONS_00005198	0.206	0
TCONS_00005201	0.066	0
TCONS_00005202	0.046	0
TCONS_00005209	0.032	0
TCONS_00005239	0.244	0
TCONS_00005240	0.468	0
TCONS_00005238	0.464	0
TCONS_00005237	0.472	0
TCONS_00005241	0.126	0
TCONS_00005250	0.25	0
TCONS_00005251	0.226	0
TCONS_00005267	0.076	0
TCONS_00005359	0.398	0
TCONS_00005358	0.362	0
TCONS_00005363	0.13	0
TCONS_00005362	0.132	0
TCONS_00005361	0.096	0
TCONS_00005371	0.434	0
TCONS_00005373	0.448	0
TCONS_00005374	0.448	0
TCONS_00005372	0.45	0
TCONS_00005370	0.442	0
TCONS_00005367	0.444	0
TCONS_00005368	0.408	0
TCONS_00005369	0.468	0
TCONS_00005366	0.468	0
TCONS_00005365	0.408	0
TCONS_00005364	0.448	0
TCONS_00005375	0.444	0
TCONS_00005381	0.048	0
TCONS_00005384	0.072	0
TCONS_00005383	0.022	0
TCONS_00005382	0.04	0
TCONS_00005385	0.078	0
TCONS_00005401	0.428	0
TCONS_00005477	0	0
TCONS_00005501	0.446	0
TCONS_00005500	0.144	0
TCONS_00005503	0.014	0
TCONS_00005502	0.016	0
TCONS_00005523	0.014	0
TCONS_00005582	0.164	0
TCONS_00005584	0.154	0
TCONS_00005585	0.03	0
TCONS_00005587	0.194	0
TCONS_00005617	0.008	0
TCONS_00005619	0.036	0
TCONS_00005618	0.036	0
TCONS_00005622	0.01	0
TCONS_00005624	0.014	0
TCONS_00005637	0.066	0
TCONS_00005638	0.018	0
TCONS_00005650	0.208	0
TCONS_00005651	0.12	0
TCONS_00005652	0.364	0
TCONS_00005653	0.33	0
TCONS_00005656	0.298	0
TCONS_00005655	0.3	0
TCONS_00005654	0.298	0
TCONS_00005657	0.208	0
TCONS_00005677	0.142	0
TCONS_00005683	0.166	0
TCONS_00005732	0.44	0
TCONS_00005734	0.462	0
TCONS_00005733	0.28	0
TCONS_00005736	0.44	0
TCONS_00005735	0.44	0
TCONS_00005737	0.44	0
TCONS_00005744	0.012	0
TCONS_00005749	0.086	0
TCONS_00005748	0.122	0
TCONS_00005750	0.176	0
TCONS_00005766	0.002	0
TCONS_00005768	0.654	1
TCONS_00005771	0.018	0
TCONS_00005770	0.03	0
TCONS_00005772	0.01	0
TCONS_00005775	0.01	0
TCONS_00005774	0.012	0
TCONS_00005777	0.068	0
TCONS_00005780	0.168	0
TCONS_00005781	0.004	0
TCONS_00005782	0.05	0
TCONS_00005783	0.162	0
TCONS_00005786	0.006	0
TCONS_00005816	0.258	0
TCONS_00005815	0.232	0
TCONS_00005867	0.014	0
TCONS_00005868	0.012	0
TCONS_00005869	0.034	0
TCONS_00005870	0	0
TCONS_00005871	0	0
TCONS_00005872	0.004	0
TCONS_00005873	0.002	0
TCONS_00005874	0.11	0
TCONS_00005879	0.012	0
TCONS_00005884	0.006	0
TCONS_00005893	0.528	1
TCONS_00005892	0.518	1
TCONS_00005896	0.042	0
TCONS_00005895	0.034	0
TCONS_00005894	0.042	0
TCONS_00005897	0.032	0
TCONS_00005898	0.038	0
TCONS_00005931	0.016	0
TCONS_00005934	0.242	0
TCONS_00005935	0.102	0
TCONS_00005954	0.37	0
TCONS_00005953	0.37	0
TCONS_00005966	0.048	0
TCONS_00005969	0	0
TCONS_00005970	0.006	0
TCONS_00006028	0	0
TCONS_00006045	0.052	0
TCONS_00006046	0.038	0
TCONS_00006071	0.004	0
TCONS_00006081	0.012	0
TCONS_00006084	0.054	0
TCONS_00006085	0.124	0
TCONS_00006133	0.008	0
TCONS_00006138	0.498	1
TCONS_00006139	0.034	0
TCONS_00006137	0.046	0
TCONS_00006136	0.046	0
TCONS_00006182	0.008	0
TCONS_00006183	0.022	0
TCONS_00006184	0.002	0
TCONS_00006185	0.048	0
TCONS_00006186	0.004	0
TCONS_00006187	0.092	0
TCONS_00006189	0.014	0
TCONS_00006188	0.01	0
TCONS_00006191	0.186	0
TCONS_00006190	0.176	0
TCONS_00006210	0	0
TCONS_00006211	0.066	0
TCONS_00006212	0.004	0
TCONS_00006227	0.036	0
TCONS_00006318	0.194	0
TCONS_00006319	0.214	0
TCONS_00006359	0.834	1
TCONS_00006360	0.42	0
TCONS_00006372	0.03	0
TCONS_00006390	0.002	0
TCONS_00006404	0.024	0
TCONS_00006418	0.004	0
TCONS_00006442	0.052	0
TCONS_00006444	0.004	0
TCONS_00006446	0	0
TCONS_00006450	0.074	0
TCONS_00006498	0.008	0
TCONS_00006603	0.04	0
TCONS_00006607	0.02	0
TCONS_00006606	0.01	0
TCONS_00006608	0.01	0
TCONS_00006610	0	0
TCONS_00006611	0.338	0
TCONS_00006612	0.018	0
TCONS_00006637	0.014	0
TCONS_00006636	0.034	0
TCONS_00006635	0.17	0
TCONS_00006638	0.248	0
TCONS_00006644	0.008	0
TCONS_00006663	0.038	0
TCONS_00006664	0.018	0
TCONS_00006665	0.04	0
TCONS_00006666	0.038	0
TCONS_00006668	0.002	0
TCONS_00006676	0	0
TCONS_00006726	0.002	0
TCONS_00006739	0.014	0
TCONS_00006740	0.03	0
TCONS_00006789	0.514	1
TCONS_00006796	0.478	0
TCONS_00006795	0.37	0
TCONS_00006810	0.05	0
TCONS_00006824	0.018	0
TCONS_00006833	0.008	0
TCONS_00006834	0.336	0
TCONS_00006837	0.02	0
TCONS_00006838	0.058	0
TCONS_00006839	0.012	0
TCONS_00006841	0.008	0
TCONS_00006840	0.008	0
TCONS_00006871	0.074	0
TCONS_00006876	0.008	0
TCONS_00006879	0.896	1
TCONS_00006885	0.084	0
TCONS_00006966	0.258	0
TCONS_00006968	0.24	0
TCONS_00006967	0.23	0
TCONS_00006971	0.048	0
TCONS_00006970	0.254	0
TCONS_00006969	0.19	0
TCONS_00006972	0.26	0
TCONS_00006973	0.424	0
TCONS_00006976	0.23	0
TCONS_00006975	0.358	0
TCONS_00006974	0.322	0
TCONS_00006977	0.25	0
TCONS_00007028	0.072	0
TCONS_00007052	0.058	0
TCONS_00007051	0.054	0
TCONS_00007071	0.002	0
TCONS_00007072	0	0
TCONS_00007081	0.018	0
TCONS_00007118	0.044	0
TCONS_00007119	0.056	0
TCONS_00007120	0.032	0
TCONS_00007155	0.002	0
TCONS_00007233	0.11	0
TCONS_00007234	0.022	0
TCONS_00007235	0.064	0
TCONS_00007252	0.076	0
TCONS_00007320	0.27	0
TCONS_00007321	0.37	0
TCONS_00007322	0.024	0
TCONS_00007323	0.018	0
TCONS_00007324	0.054	0
TCONS_00007345	0	0
TCONS_00007346	0	0
TCONS_00007348	0.018	0
TCONS_00007371	0.622	1
TCONS_00007374	0.002	0
TCONS_00007375	0.42	0
TCONS_00007436	0.168	0
TCONS_00007437	0.004	0
TCONS_00007446	0.016	0
TCONS_00007453	0.004	0
TCONS_00007455	0.366	0
TCONS_00007458	0.068	0
TCONS_00007459	0.164	0
TCONS_00007474	0.212	0
TCONS_00007488	0.002	0
TCONS_00007502	0.038	0
TCONS_00007577	0.03	0
TCONS_00007578	0.058	0
TCONS_00007596	0.546	1
TCONS_00007601	0.86	1
TCONS_00007605	0.714	1
TCONS_00007609	0.786	1
TCONS_00007611	0.04	0
TCONS_00007616	0.18	0
TCONS_00007615	0.19	0
TCONS_00007614	0.194	0
TCONS_00007617	0.332	0
TCONS_00007619	0.148	0
TCONS_00007618	0.246	0
TCONS_00007620	0.172	0
TCONS_00007627	0.002	0
TCONS_00007662	0.068	0
TCONS_00007661	0.17	0
TCONS_00007660	0.066	0
TCONS_00007699	0.276	0
TCONS_00007700	0.278	0
TCONS_00007706	0.002	0
TCONS_00007723	0.052	0
TCONS_00007724	0	0
TCONS_00007725	0.004	0
TCONS_00007735	0.026	0
TCONS_00007748	0.812	1
TCONS_00007750	0.222	0
TCONS_00007765	0.266	0
TCONS_00007764	0.276	0
TCONS_00007798	0.252	0
TCONS_00007799	0.06	0
TCONS_00007801	0.07	0
TCONS_00007800	0.302	0
TCONS_00007838	0.03	0
TCONS_00007854	0.252	0
TCONS_00007853	0.17	0
TCONS_00007855	0.056	0
TCONS_00007869	0.012	0
TCONS_00007872	0.004	0
TCONS_00007879	0.002	0
TCONS_00007880	0.034	0
TCONS_00007928	0.022	0
TCONS_00007929	0.054	0
TCONS_00007959	0.024	0
TCONS_00007971	0.014	0
TCONS_00008015	0.008	0
TCONS_00008049	0.38	0
TCONS_00008050	0.43	0
TCONS_00008052	0.348	0
TCONS_00008054	0.094	0
TCONS_00008053	0.122	0
TCONS_00008114	0.07	0
TCONS_00008113	0.004	0
TCONS_00008116	0.048	0
TCONS_00008115	0.096	0
TCONS_00008117	0.01	0
TCONS_00008132	0	0
TCONS_00008175	0.02	0
TCONS_00008176	0.02	0
TCONS_00008189	0.01	0
TCONS_00008215	0.284	0
TCONS_00008217	0.184	0
TCONS_00008256	0.006	0
TCONS_00008269	0.028	0
TCONS_00008268	0.058	0
TCONS_00008270	0.032	0
TCONS_00008284	0.228	0
TCONS_00008302	0.196	0
TCONS_00008304	0.198	0
TCONS_00008314	0.002	0
TCONS_00008315	0.102	0
TCONS_00008316	0.028	0
TCONS_00008321	0.322	0
TCONS_00008320	0.272	0
TCONS_00008328	0.02	0
TCONS_00008327	0.01	0
TCONS_00008329	0.114	0
TCONS_00008330	0.114	0
TCONS_00008331	0.446	0
TCONS_00008350	0.006	0
TCONS_00008379	0.008	0
TCONS_00008392	0.01	0
TCONS_00008430	0.042	0
TCONS_00008429	0.05	0
TCONS_00008431	0.02	0
TCONS_00008432	0	0
TCONS_00008433	0.268	0
TCONS_00008434	0.008	0
TCONS_00008445	0.124	0
TCONS_00008444	0.124	0
TCONS_00008443	0.134	0
TCONS_00008471	0.054	0
TCONS_00008474	0.236	0
TCONS_00008473	0.18	0
TCONS_00008472	0.18	0
TCONS_00008490	0.014	0
TCONS_00008499	0.134	0
TCONS_00008500	0.044	0
TCONS_00008501	0.16	0
TCONS_00008502	0.162	0
TCONS_00008504	0.006	0
TCONS_00008505	0.048	0
TCONS_00008520	0.292	0
TCONS_00008519	0.11	0
TCONS_00008518	0.298	0
TCONS_00008521	0.234	0
TCONS_00008522	0.304	0
TCONS_00008524	0.046	0
TCONS_00008526	0.044	0
TCONS_00008527	0.382	0
TCONS_00008529	0.1	0
TCONS_00008545	0.004	0
TCONS_00008588	0.174	0
TCONS_00008589	0.244	0
TCONS_00008591	0.022	0
TCONS_00008590	0.04	0
TCONS_00008607	0.006	0
TCONS_00008648	0.002	0
TCONS_00008649	0.29	0
TCONS_00008650	0.044	0
TCONS_00008651	0.1	0
TCONS_00008652	0.058	0
TCONS_00008653	0.004	0
TCONS_00008655	0.056	0
TCONS_00008654	0.05	0
TCONS_00008656	0.086	0
TCONS_00008682	0.106	0
TCONS_00008747	0.15	0
TCONS_00008748	0.082	0
TCONS_00008782	0.968	1
TCONS_00008789	0.01	0
TCONS_00008843	0.018	0
TCONS_00008865	0.004	0
TCONS_00008866	0.37	0
TCONS_00008881	0.23	0
TCONS_00008904	0.436	0
TCONS_00008905	0.518	1
TCONS_00008975	0.254	0
TCONS_00008976	0.226	0
TCONS_00008977	0.07	0
TCONS_00009060	0.02	0
TCONS_00009095	0.012	0
TCONS_00009119	0.012	0
TCONS_00009130	0.06	0
TCONS_00009131	0.226	0
TCONS_00009134	0.34	0
TCONS_00009135	0.046	0
TCONS_00009137	0.046	0
TCONS_00009136	0.046	0
TCONS_00009138	0.022	0
TCONS_00009139	0.024	0
TCONS_00009140	0.042	0
TCONS_00009141	0	0
TCONS_00009157	0.05	0
TCONS_00009158	0.084	0
TCONS_00009159	0.248	0
TCONS_00009160	0.348	0
TCONS_00009179	0.006	0
TCONS_00009182	0.08	0
TCONS_00009252	0.256	0
TCONS_00009257	0.01	0
TCONS_00009259	0.016	0
TCONS_00009262	0.04	0
TCONS_00009263	0.206	0
TCONS_00009264	0.194	0
TCONS_00009312	0.17	0
TCONS_00009311	0.17	0
TCONS_00009310	0.174	0
TCONS_00009375	0	0
TCONS_00009392	0.158	0
TCONS_00009391	0.374	0
TCONS_00009390	0.178	0
TCONS_00009394	0.624	1
TCONS_00009397	0.166	0
TCONS_00009396	0.298	0
TCONS_00009398	0.576	1
TCONS_00009419	0.006	0
TCONS_00009425	0.492	1
TCONS_00009431	0.012	0
TCONS_00009466	0.168	0
TCONS_00009468	0.372	0
TCONS_00009533	0.002	0
TCONS_00009535	0	0
TCONS_00009539	0.006	0
TCONS_00009543	0.058	0
TCONS_00009544	0.07	0
TCONS_00009537	0	0
TCONS_00009546	0.002	0
TCONS_00009562	0.06	0
TCONS_00009620	0	0
TCONS_00009629	0.38	0
TCONS_00009631	0.39	0
TCONS_00009630	0.39	0
TCONS_00009640	0.002	0
TCONS_00009660	0.04	0
TCONS_00009737	0.042	0
TCONS_00009745	0.054	0
TCONS_00009747	0.048	0
TCONS_00009746	0.048	0
TCONS_00009770	0.034	0
TCONS_00009776	0.44	0
TCONS_00009777	0.084	0
TCONS_00009781	0.108	0
TCONS_00009780	0.104	0
TCONS_00009779	0.068	0
TCONS_00009778	0.104	0
TCONS_00009782	0.104	0
TCONS_00009783	0.414	0
TCONS_00009784	0.008	0
TCONS_00009785	0.012	0
TCONS_00009786	0.008	0
TCONS_00009865	0.484	0
TCONS_00009864	0.484	0
TCONS_00009866	0.228	0
TCONS_00009878	0.008	0
TCONS_00009877	0.428	0
TCONS_00009876	0.002	0
TCONS_00009882	0.002	0
TCONS_00009931	0.084	0
TCONS_00009942	0.01	0
TCONS_00009941	0.006	0
TCONS_00009962	0.006	0
TCONS_00009970	0	0
TCONS_00009971	0	0
TCONS_00009972	0	0
TCONS_00009977	0.012	0
TCONS_00009966	0.002	0
TCONS_00009979	0.016	0
TCONS_00009981	0.064	0
TCONS_00009980	0.062	0
TCONS_00009983	0.148	0
TCONS_00009984	0.424	0
TCONS_00009985	0.43	0
TCONS_00009986	0.476	0
TCONS_00009987	0.076	0
TCONS_00010001	0.346	0
TCONS_00010034	0	0
TCONS_00010043	0.312	0
TCONS_00010058	0.006	0
TCONS_00010068	0.11	0
TCONS_00010071	0.228	0
TCONS_00010072	0.294	0
TCONS_00010084	0.002	0
TCONS_00010086	0.058	0
TCONS_00010106	0.148	0
TCONS_00010120	0.004	0
TCONS_00010159	0.026	0
TCONS_00010169	0.026	0
TCONS_00010170	0.144	0
TCONS_00010171	0.036	0
TCONS_00010217	0.516	1
TCONS_00010218	0.23	0
TCONS_00010228	0.044	0
TCONS_00010229	0.016	0
TCONS_00010263	0.026	0
TCONS_00010264	0.04	0
TCONS_00010269	0.042	0
TCONS_00010270	0.038	0
TCONS_00010268	0.028	0
TCONS_00010267	0.042	0
TCONS_00010266	0.044	0
TCONS_00010265	0.046	0
TCONS_00010271	0.034	0
TCONS_00010273	0.04	0
TCONS_00010310	0	0
TCONS_00010358	0.01	0
TCONS_00010395	0.014	0
TCONS_00010400	0.354	0
TCONS_00010399	0.156	0
TCONS_00010422	0.002	0
TCONS_00010436	0.534	1
TCONS_00010435	0.506	1
TCONS_00010438	0.454	0
TCONS_00010444	0.012	0
TCONS_00010446	0.108	0
TCONS_00010450	0.014	0
TCONS_00010452	0.296	0
TCONS_00010453	0.224	0
TCONS_00010454	0.09	0
TCONS_00010455	0.222	0
TCONS_00010457	0.072	0
TCONS_00010456	0.066	0
TCONS_00010458	0.078	0
TCONS_00010478	0.034	0
TCONS_00010592	0.046	0
TCONS_00010591	0.046	0
TCONS_00010593	0.4	0
TCONS_00010607	0.008	0
TCONS_00010608	0.004	0
TCONS_00010652	0.146	0
TCONS_00010654	0.37	0
TCONS_00010668	0.008	0
TCONS_00010715	0.014	0
TCONS_00010725	0.042	0
TCONS_00010726	0.012	0
TCONS_00010747	0.038	0
TCONS_00010748	0.166	0
TCONS_00010749	0.004	0
TCONS_00010766	0.962	1
TCONS_00010816	0.306	0
TCONS_00010904	0.026	0
TCONS_00010911	0	0
TCONS_00010924	0.204	0
TCONS_00010971	0.064	0
TCONS_00010983	0.002	0
TCONS_00011013	0.596	1
TCONS_00011015	0.458	0
TCONS_00011014	0.494	1
TCONS_00011065	0.058	0
TCONS_00011066	0.082	0
TCONS_00011067	0.28	0
TCONS_00011095	0.21	0
TCONS_00011100	0.006	0
TCONS_00011101	0.024	0
TCONS_00011102	0.006	0
TCONS_00011105	0.026	0
TCONS_00011104	0.026	0
TCONS_00011103	0.028	0
TCONS_00011106	0.484	0
TCONS_00011110	0.526	1
TCONS_00011112	0.248	0
TCONS_00011114	0.368	0
TCONS_00011115	0.512	1
TCONS_00011113	0.526	1
TCONS_00011111	0.534	1
TCONS_00011109	0.508	1
TCONS_00011108	0.526	1
TCONS_00011107	0.526	1
TCONS_00011147	0.496	1
TCONS_00011146	0.502	1
TCONS_00011182	0.014	0
TCONS_00011185	0.022	0
TCONS_00011184	0.024	0
TCONS_00011186	0.018	0
TCONS_00011187	0.018	0
TCONS_00011202	0.1	0
TCONS_00011250	0	0
TCONS_00011261	0.316	0
TCONS_00011308	0.092	0
TCONS_00011310	0.006	0
TCONS_00011311	0.022	0
TCONS_00011313	0.002	0
TCONS_00011321	0.024	0
TCONS_00011351	0.33	0
TCONS_00011352	0.346	0
TCONS_00011353	0.178	0
TCONS_00011370	0.008	0
TCONS_00011413	0.038	0
TCONS_00011414	0.004	0
TCONS_00011417	0.006	0
TCONS_00011419	0.016	0
TCONS_00011418	0.01	0
TCONS_00011420	0.076	0
TCONS_00011425	0	0
TCONS_00011426	0.006	0
TCONS_00011490	0.348	0
TCONS_00011494	0.004	0
TCONS_00011503	0.124	0
TCONS_00011506	0.006	0
TCONS_00011541	0.004	0
TCONS_00011561	0.014	0
TCONS_00011600	0.008	0
TCONS_00011620	0.032	0
TCONS_00011637	0.1	0
TCONS_00011696	0.6	1
TCONS_00011697	0.354	0
TCONS_00011699	0.01	0
TCONS_00011700	0.056	0
TCONS_00011704	0.05	0
TCONS_00011725	0	0
TCONS_00011726	0.026	0
TCONS_00011734	0	0
TCONS_00011735	0.326	0
TCONS_00011745	0.338	0
TCONS_00011747	0.016	0
TCONS_00011746	0.014	0
TCONS_00011750	0.534	1
TCONS_00011751	0.022	0
TCONS_00011752	0.058	0
TCONS_00011756	0.658	1
TCONS_00011757	0.356	0
TCONS_00011759	0.212	0
TCONS_00011760	0.002	0
TCONS_00011785	0.042	0
TCONS_00011786	0.068	0
TCONS_00011790	0.006	0
TCONS_00011898	0	0
TCONS_00011909	0.652	1
TCONS_00011910	0.036	0
TCONS_00012001	0.272	0
TCONS_00012002	0.338	0
TCONS_00012006	0.052	0
TCONS_00012022	0.32	0
TCONS_00012023	0.068	0
TCONS_00012038	0.158	0
TCONS_00012040	0.996	1
TCONS_00012041	0.998	1
TCONS_00012059	0.046	0
TCONS_00012060	0.036	0
TCONS_00012070	0.004	0
TCONS_00012108	0.008	0
TCONS_00012113	0.326	0
TCONS_00012114	0.06	0
TCONS_00012112	0.044	0
TCONS_00012111	0.274	0
TCONS_00012115	0.296	0
TCONS_00012165	0.022	0
TCONS_00012195	0.042	0
TCONS_00012348	0	0
TCONS_00012367	0.004	0
TCONS_00012368	0.01	0
TCONS_00012369	0	0
TCONS_00012464	0.092	0
TCONS_00012474	0.122	0
TCONS_00012475	0.014	0
TCONS_00012476	0.31	0
TCONS_00012479	0.13	0
TCONS_00012478	0.058	0
TCONS_00012477	0.028	0
TCONS_00012497	0.48	0
TCONS_00012510	0.012	0
TCONS_00012511	0.002	0
TCONS_00012535	0.56	1
TCONS_00012534	0.43	0
TCONS_00012612	0.02	0
TCONS_00012671	0.546	1
TCONS_00012760	0.038	0
TCONS_00012761	0.046	0
TCONS_00012762	0.044	0
TCONS_00012795	0.026	0
TCONS_00012799	0.562	1
TCONS_00012800	0	0
TCONS_00012897	0	0
TCONS_00012898	0.004	0
TCONS_00012906	0.666	1
TCONS_00012964	0.004	0
TCONS_00012973	0.82	1
TCONS_00012981	0.002	0
TCONS_00012985	0	0
TCONS_00012994	0.002	0
TCONS_00012995	0.048	0
TCONS_00012998	0.05	0
TCONS_00012999	0.002	0
TCONS_00013000	0.026	0
TCONS_00013002	0.006	0
TCONS_00013001	0.004	0
TCONS_00013003	0.006	0
TCONS_00013004	0	0
TCONS_00013156	0.002	0
TCONS_00013163	0.016	0
TCONS_00013168	0	0
TCONS_00013173	0.026	0
TCONS_00013174	0.04	0
TCONS_00013223	0.02	0
TCONS_00013222	0.106	0
TCONS_00013228	0.024	0
TCONS_00013229	0.26	0
TCONS_00013244	0.076	0
TCONS_00013245	0.058	0
TCONS_00013246	0.064	0
TCONS_00013247	0.074	0
TCONS_00013253	0.466	0
TCONS_00013261	0.02	0
TCONS_00013262	0.024	0
TCONS_00013264	0.404	0
TCONS_00013269	0.016	0
TCONS_00013268	0.026	0
TCONS_00013267	0.026	0
TCONS_00013276	0.028	0
TCONS_00013281	0.032	0
TCONS_00013282	0.22	0
TCONS_00013285	0.036	0
TCONS_00013292	0	0
TCONS_00013319	0.038	0
TCONS_00013320	0.026	0
TCONS_00013321	0.084	0
TCONS_00013322	0.022	0
TCONS_00013325	0.088	0
TCONS_00013326	0.064	0
TCONS_00013327	0.058	0
TCONS_00013328	0.12	0
TCONS_00013341	0.13	0
TCONS_00013342	0.158	0
TCONS_00013343	0.066	0
TCONS_00013345	0.548	1
TCONS_00013344	0.542	1
TCONS_00013350	0.54	1
TCONS_00013349	0.504	1
TCONS_00013348	0.044	0
TCONS_00013347	0.412	0
TCONS_00013346	0.45	0
TCONS_00013363	0.01	0
TCONS_00013397	0.014	0
TCONS_00013467	0.224	0
TCONS_00013466	0.22	0
TCONS_00013468	0.31	0
TCONS_00013512	0.958	1
TCONS_00013528	0.004	0
TCONS_00013529	0.006	0
TCONS_00013542	0.006	0
TCONS_00013543	0.132	0
TCONS_00013545	0.318	0
TCONS_00013552	0.302	0
TCONS_00013579	0.084	0
TCONS_00013650	0.124	0
TCONS_00013651	0.092	0
TCONS_00013656	0.002	0
TCONS_00013689	0.02	0
TCONS_00013714	0.212	0
TCONS_00013736	0.066	0
TCONS_00013739	0.066	0
TCONS_00013740	0.026	0
TCONS_00013753	0.096	0
TCONS_00013754	0.096	0
TCONS_00013755	0.038	0
TCONS_00013756	0.162	0
TCONS_00013762	0.208	0
TCONS_00013759	0.202	0
TCONS_00013761	0.144	0
TCONS_00013760	0.144	0
TCONS_00013758	0.2	0
TCONS_00013757	0.208	0
TCONS_00013763	0.132	0
TCONS_00013787	0.074	0
TCONS_00013823	0.456	0
TCONS_00013827	0.024	0
TCONS_00013830	0.378	0
TCONS_00013829	0.202	0
TCONS_00013828	0.056	0
TCONS_00013831	0.002	0
TCONS_00013832	0.188	0
TCONS_00013833	0.092	0
TCONS_00013834	0.006	0
TCONS_00013835	0.526	1
TCONS_00013836	0.534	1
TCONS_00013838	0.534	1
TCONS_00013837	0.534	1
TCONS_00013842	0.374	0
TCONS_00013862	0.018	0
TCONS_00013877	0.492	1
TCONS_00013876	0.494	1
TCONS_00013875	0.49	1
TCONS_00013880	0.496	1
TCONS_00013881	0.52	1
TCONS_00013879	0.498	1
TCONS_00013878	0.432	0
TCONS_00013888	0.934	1
TCONS_00013891	0.508	1
TCONS_00013893	0.066	0
TCONS_00013892	0.02	0
TCONS_00013894	0.258	0
TCONS_00013900	0.018	0
TCONS_00013901	0.004	0
TCONS_00013902	0.008	0
TCONS_00013903	0.008	0
TCONS_00013905	0.098	0
TCONS_00013904	0.12	0
TCONS_00013906	0.052	0
TCONS_00013907	0.008	0
TCONS_00013956	0.042	0
TCONS_00013962	0.378	0
TCONS_00013963	0.368	0
TCONS_00013964	0.38	0
TCONS_00013966	0.38	0
TCONS_00013965	0.252	0
TCONS_00013967	0.368	0
TCONS_00013970	0.032	0
TCONS_00013971	0.014	0
TCONS_00014004	0.006	0
TCONS_00014005	0.002	0
TCONS_00014012	0.278	0
TCONS_00014011	0.278	0
TCONS_00014030	0.038	0
TCONS_00014031	0.044	0
TCONS_00014091	0	0
TCONS_00014110	0.006	0
TCONS_00014118	0.268	0
TCONS_00014117	0.402	0
TCONS_00014116	0.404	0
TCONS_00014119	0.048	0
TCONS_00014174	0.082	0
TCONS_00014219	0	0
TCONS_00014220	0.002	0
TCONS_00014239	0.02	0
TCONS_00014260	0.086	0
TCONS_00014287	0.064	0
TCONS_00014338	0.988	1
TCONS_00014339	0.99	1
TCONS_00014337	0.99	1
TCONS_00014336	0.994	1
TCONS_00014356	0.002	0
TCONS_00014359	0.15	0
TCONS_00014381	0.04	0
TCONS_00014383	0.046	0
TCONS_00014382	0.272	0
TCONS_00014421	0.412	0
TCONS_00014447	0.004	0
TCONS_00014466	0.204	0
TCONS_00014467	0.998	1
TCONS_00014471	0.048	0
TCONS_00014491	0.116	0
TCONS_00014492	0.34	0
TCONS_00014493	0.152	0
TCONS_00014514	0.014	0
TCONS_00014564	0.148	0
TCONS_00014563	0.12	0
TCONS_00014567	0.03	0
TCONS_00014566	0.024	0
TCONS_00014565	0.022	0
TCONS_00014590	0	0
TCONS_00014596	0.004	0
TCONS_00014597	0.036	0
TCONS_00014601	0.008	0
TCONS_00014599	0.06	0
TCONS_00014740	0.084	0
TCONS_00014748	0.014	0
TCONS_00014772	0.24	0
TCONS_00014773	0.038	0
TCONS_00014776	0.302	0
TCONS_00014775	0.116	0
TCONS_00014777	0.116	0
TCONS_00014778	0.094	0
TCONS_00014779	0.15	0
TCONS_00014780	0.006	0
TCONS_00014783	0.626	1
TCONS_00014782	0.648	1
TCONS_00014800	0.018	0
TCONS_00014820	0.222	0
TCONS_00014855	0.004	0
TCONS_00014857	0.034	0
TCONS_00014859	0.288	0
TCONS_00014858	0.232	0
TCONS_00014891	0.004	0
TCONS_00015015	0.018	0
TCONS_00015014	0	0
TCONS_00015016	0.004	0
TCONS_00015018	0.02	0
TCONS_00015020	0.032	0
TCONS_00015021	0.036	0
TCONS_00015023	0.106	0
TCONS_00015024	0.722	1
TCONS_00015025	0.846	1
TCONS_00015026	0.9	1
TCONS_00015041	0.008	0
TCONS_00015045	0.224	0
TCONS_00015048	0.014	0
TCONS_00015049	0	0
TCONS_00015101	0.012	0
TCONS_00015100	0.012	0
TCONS_00015112	0.342	0
TCONS_00015113	0.644	1
TCONS_00015114	0.332	0
TCONS_00015116	0.594	1
TCONS_00015115	0.51	1
TCONS_00015227	0	0
TCONS_00015240	0.14	0
TCONS_00015243	0.304	0
TCONS_00015244	0.296	0
TCONS_00015256	0.134	0
TCONS_00015268	0	0
TCONS_00015307	0.012	0
TCONS_00015308	0.02	0
TCONS_00015315	0.34	0
TCONS_00015317	0.038	0
TCONS_00015316	0.042	0
TCONS_00015318	0.014	0
TCONS_00015319	0.002	0
TCONS_00015321	0.62	1
TCONS_00015327	0.014	0
TCONS_00015329	0.088	0
TCONS_00015330	0.142	0
TCONS_00015331	0.274	0
TCONS_00015332	0.176	0
TCONS_00015358	0.326	0
TCONS_00015360	0.178	0
TCONS_00015359	0.194	0
TCONS_00015361	0.172	0
TCONS_00015362	0.02	0
TCONS_00015363	0.048	0
TCONS_00015464	0.022	0
TCONS_00015465	0.37	0
TCONS_00015466	0.076	0
TCONS_00015485	0.01	0
TCONS_00015487	0.006	0
TCONS_00015492	0.064	0
TCONS_00015496	0	0
TCONS_00015505	0.006	0
TCONS_00015506	0.006	0
TCONS_00015509	0	0
TCONS_00015518	0.002	0
TCONS_00015521	0	0
TCONS_00015540	0	0
TCONS_00015541	0.008	0
TCONS_00015545	0.014	0
TCONS_00015546	0.006	0
TCONS_00015588	0.01	0
TCONS_00015647	0.178	0
TCONS_00015646	0.22	0
TCONS_00015648	0.068	0
TCONS_00015649	0.486	0
TCONS_00015650	0.278	0
TCONS_00015662	0.006	0
TCONS_00015702	0.012	0
TCONS_00015738	0.028	0
TCONS_00015740	0.016	0
TCONS_00015741	0.018	0
TCONS_00015742	0.022	0
TCONS_00015743	0.028	0
TCONS_00015744	0.01	0
TCONS_00015800	0.504	1
TCONS_00015802	0.64	1
TCONS_00015801	0.642	1
TCONS_00015803	0.52	1
TCONS_00015804	0.638	1
TCONS_00015811	0.026	0
TCONS_00015813	0.032	0
TCONS_00015815	0.554	1
TCONS_00015816	0.554	1
TCONS_00015817	0.572	1
TCONS_00015823	0.664	1
TCONS_00015825	0.664	1
TCONS_00015827	0.664	1
TCONS_00015829	0.664	1
TCONS_00015831	0.664	1
TCONS_00015833	0.664	1
TCONS_00015835	0.664	1
TCONS_00015837	0.664	1
TCONS_00015836	0.664	1
TCONS_00015834	0.664	1
TCONS_00015832	0.664	1
TCONS_00015830	0.452	0
TCONS_00015828	0.664	1
TCONS_00015826	0.664	1
TCONS_00015824	0.664	1
TCONS_00015822	0.664	1
TCONS_00015820	0.664	1
TCONS_00015821	0.664	1
TCONS_00015819	0.664	1
TCONS_00015818	0.664	1
TCONS_00015838	0.664	1
TCONS_00015865	0.434	0
TCONS_00015867	0.434	0
TCONS_00015869	0.434	0
TCONS_00015868	0.434	0
TCONS_00015866	0.434	0
TCONS_00015864	0.434	0
TCONS_00015848	0.434	0
TCONS_00015849	0.434	0
TCONS_00015851	0.434	0
TCONS_00015852	0.434	0
TCONS_00015853	0.434	0
TCONS_00015855	0.434	0
TCONS_00015856	0.434	0
TCONS_00015857	0.436	0
TCONS_00015859	0.434	0
TCONS_00015860	0.434	0
TCONS_00015861	0.434	0
TCONS_00015863	0.434	0
TCONS_00015862	0.434	0
TCONS_00015858	0.434	0
TCONS_00015854	0.434	0
TCONS_00015850	0.434	0
TCONS_00015843	0.436	0
TCONS_00015844	0.436	0
TCONS_00015845	0.434	0
TCONS_00015847	0.434	0
TCONS_00015846	0.434	0
TCONS_00015841	0.434	0
TCONS_00015842	0.434	0
TCONS_00015840	0.434	0
TCONS_00015839	0.436	0
TCONS_00015873	0.026	0
TCONS_00015872	0.028	0
TCONS_00015871	0.022	0
TCONS_00015887	0.08	0
TCONS_00015898	0.902	1
TCONS_00015966	0.014	0
TCONS_00015974	0.02	0
TCONS_00015977	0	0
TCONS_00015983	0.028	0
TCONS_00015985	0.012	0
TCONS_00016026	0.104	0
TCONS_00016035	0.004	0
TCONS_00016043	0.026	0
TCONS_00016050	0.092	0
TCONS_00016058	0	0
TCONS_00016059	0	0
TCONS_00016110	0.274	0
TCONS_00016111	0.034	0
TCONS_00016122	0.06	0
TCONS_00016126	0.164	0
TCONS_00016128	0.246	0
TCONS_00016130	0.078	0
TCONS_00016132	0.166	0
TCONS_00016134	0.238	0
TCONS_00016133	0.078	0
TCONS_00016131	0.23	0
TCONS_00016129	0.228	0
TCONS_00016127	0.25	0
TCONS_00016125	0.196	0
TCONS_00016124	0.194	0
TCONS_00016123	0.056	0
TCONS_00016140	0.06	0
TCONS_00016141	0.346	0
TCONS_00016138	0.066	0
TCONS_00016139	0.1	0
TCONS_00016137	0.054	0
TCONS_00016136	0.046	0
TCONS_00016135	0.076	0
TCONS_00016157	0.104	0
TCONS_00016187	0.084	0
TCONS_00016189	0.08	0
TCONS_00016190	0.452	0
TCONS_00016192	0.828	1
TCONS_00016239	0.482	0
TCONS_00016240	0.482	0
TCONS_00016251	0.084	0
TCONS_00016277	0.418	0
TCONS_00016299	0.03	0
TCONS_00016384	0.046	0
TCONS_00016385	0.024	0
TCONS_00016386	0.018	0
TCONS_00016390	0.41	0
TCONS_00016389	0.484	0
TCONS_00016391	0.174	0
TCONS_00016413	0.002	0
TCONS_00016414	0.01	0
TCONS_00016415	0.006	0
TCONS_00016417	0.066	0
TCONS_00016418	0.222	0
TCONS_00016419	0.068	0
TCONS_00016420	0.072	0
TCONS_00016423	0	0
TCONS_00016424	0.014	0
TCONS_00016444	0.004	0
TCONS_00016449	0	0
TCONS_00016452	0.028	0
TCONS_00016514	0.508	1
TCONS_00016516	0.476	0
TCONS_00016515	0.458	0
TCONS_00016520	0.148	0
TCONS_00016537	0.924	1
TCONS_00016534	0.818	1
TCONS_00016560	0.06	0
TCONS_00016561	0.714	1
TCONS_00016562	0.02	0
TCONS_00016611	0.002	0
TCONS_00016628	0.038	0
TCONS_00016719	0.018	0
TCONS_00016759	0.336	0
TCONS_00016760	0.054	0
TCONS_00016778	0.024	0
TCONS_00016783	0.004	0
TCONS_00016830	0	0
TCONS_00016871	0.108	0
TCONS_00016872	0.114	0
TCONS_00016916	0.016	0
TCONS_00016961	0.052	0
TCONS_00016962	0.096	0
TCONS_00016964	0.046	0
TCONS_00016965	0.104	0
TCONS_00017046	0.004	0
TCONS_00017045	0.008	0
TCONS_00017049	0.014	0
TCONS_00017048	0.006	0
TCONS_00017047	0.006	0
TCONS_00017061	0.612	1
TCONS_00017062	0.396	0
TCONS_00017063	0.126	0
TCONS_00017071	0.316	0
TCONS_00017072	0.014	0
TCONS_00017101	0.372	0
TCONS_00017157	0.42	0
TCONS_00017168	0.24	0
TCONS_00017169	0.25	0
TCONS_00017167	0.214	0
TCONS_00017166	0.216	0
TCONS_00017170	0.236	0
TCONS_00017171	0.248	0
TCONS_00017219	0.93	1
TCONS_00017220	0.986	1
TCONS_00017225	0.876	1
TCONS_00017230	0.994	1
TCONS_00017358	0.004	0
TCONS_00017360	0.358	0
TCONS_00017370	0.252	0
TCONS_00017372	0.034	0
TCONS_00017371	0.086	0
TCONS_00017373	0.028	0
TCONS_00017406	0.012	0
TCONS_00017437	0.04	0
TCONS_00017456	0	0
TCONS_00017513	0.002	0
TCONS_00017516	0.034	0
TCONS_00017515	0.028	0
TCONS_00017514	0.038	0
TCONS_00017517	0.01	0
TCONS_00017536	0.024	0
TCONS_00017538	0.286	0
TCONS_00017549	0.134	0
TCONS_00017550	0.136	0
TCONS_00017548	0.134	0
TCONS_00017547	0.138	0
TCONS_00017551	0.058	0
TCONS_00017552	0.126	0
TCONS_00017553	0.088	0
TCONS_00017555	0.008	0
TCONS_00017557	0.002	0
TCONS_00017609	0.02	0
TCONS_00017631	0.224	0
TCONS_00017630	0.288	0
TCONS_00017633	0.028	0
TCONS_00017632	0.01	0
TCONS_00017634	0.032	0
TCONS_00017635	0.026	0
TCONS_00017636	0.062	0
TCONS_00017637	0.36	0
TCONS_00017638	0.134	0
TCONS_00017639	0.02	0
TCONS_00017646	0.004	0
TCONS_00017648	0.098	0
TCONS_00017658	0.016	0
TCONS_00017695	0.236	0
TCONS_00017724	0.3	0
TCONS_00017723	0.004	0
TCONS_00017722	0.344	0
TCONS_00017743	0.494	1
TCONS_00017745	0.364	0
TCONS_00017744	0.498	1
TCONS_00017747	0.178	0
TCONS_00017749	0.014	0
TCONS_00017752	0.144	0
TCONS_00017753	0.014	0
TCONS_00017754	0	0
TCONS_00017771	0.056	0
TCONS_00017810	0.006	0
TCONS_00017809	0.006	0
TCONS_00017808	0.004	0
TCONS_00017811	0.174	0
TCONS_00017812	0.052	0
TCONS_00017813	0.318	0
TCONS_00017814	0.448	0
TCONS_00017815	0.292	0
TCONS_00017816	0.218	0
TCONS_00017819	0.682	1
TCONS_00017820	0.152	0
TCONS_00017821	0.23	0
TCONS_00017823	0.31	0
TCONS_00017824	0.294	0
TCONS_00017825	0.526	1
TCONS_00017827	0.412	0
TCONS_00017826	0.328	0
TCONS_00017828	0.598	1
TCONS_00017836	0.252	0
TCONS_00017840	0.028	0
TCONS_00017878	0.042	0
TCONS_00017880	0.042	0
TCONS_00017879	0.488	1
TCONS_00017883	0.042	0
TCONS_00017884	0.45	0
TCONS_00017882	0.492	1
TCONS_00017881	0.514	1
TCONS_00017886	0.044	0
TCONS_00017885	0.492	1
TCONS_00017887	0.492	1
TCONS_00017890	0.022	0
TCONS_00017889	0.006	0
TCONS_00017952	0.126	0
TCONS_00017953	0.084	0
TCONS_00017954	0.008	0
TCONS_00017955	0.102	0
TCONS_00017957	0	0
TCONS_00017968	0.102	0
TCONS_00017972	0.592	1
TCONS_00017971	0.592	1
TCONS_00017970	0.586	1
TCONS_00017978	0.248	0
TCONS_00018014	0.034	0
TCONS_00018013	0.014	0
TCONS_00018051	0.044	0
TCONS_00018098	0.016	0
TCONS_00018135	0.524	1
TCONS_00018154	0.014	0
TCONS_00018228	0	0
TCONS_00018294	0.182	0
TCONS_00018311	0.47	0
TCONS_00018313	0.502	1
TCONS_00018312	0.496	1
TCONS_00018349	0.004	0
TCONS_00018350	0.056	0
TCONS_00018392	0.042	0
TCONS_00018411	0.004	0
TCONS_00018412	0.002	0
TCONS_00018444	0.06	0
TCONS_00018470	0.002	0
TCONS_00018471	0.002	0
TCONS_00018490	0	0
TCONS_00018492	0.348	0
TCONS_00018491	0.342	0
TCONS_00018493	0	0
TCONS_00018501	0.012	0
TCONS_00018502	0	0
TCONS_00018503	0.38	0
TCONS_00018505	0.068	0
TCONS_00018511	0.126	0
TCONS_00018529	0.106	0
TCONS_00018528	0.03	0
TCONS_00018527	0.754	1
TCONS_00018531	0.022	0
TCONS_00018530	0.758	1
TCONS_00018533	0.748	1
TCONS_00018532	0.756	1
TCONS_00018537	0.392	0
TCONS_00018536	0.402	0
TCONS_00018535	0.318	0
TCONS_00018534	0.41	0
TCONS_00018538	0.078	0
TCONS_00018571	0.356	0
TCONS_00018572	0.002	0
TCONS_00018573	0.04	0
TCONS_00018593	0.004	0
TCONS_00018607	0.01	0
TCONS_00018617	0.484	0
TCONS_00018619	0.426	0
TCONS_00018621	0.498	1
TCONS_00018623	0.142	0
TCONS_00018625	0.038	0
TCONS_00018626	0.45	0
TCONS_00018624	0.118	0
TCONS_00018622	0.498	1
TCONS_00018620	0.484	0
TCONS_00018618	0.446	0
TCONS_00018616	0.434	0
TCONS_00018615	0.466	0
TCONS_00018628	0.686	1
TCONS_00018627	0.382	0
TCONS_00018693	0.07	0
TCONS_00018694	0.148	0
TCONS_00018696	0.15	0
TCONS_00018697	0.018	0
TCONS_00018718	0.114	0
TCONS_00018722	0.234	0
TCONS_00018729	0.002	0
TCONS_00018730	0.002	0
TCONS_00018728	0.004	0
TCONS_00018727	0	0
TCONS_00018732	0.352	0
TCONS_00018731	0.04	0
TCONS_00018751	0.118	0
TCONS_00018824	0.008	0
TCONS_00018827	0.278	0
TCONS_00018826	0.02	0
TCONS_00018825	0.136	0
TCONS_00018830	0.03	0
TCONS_00018863	0.006	0
TCONS_00018872	0.034	0
TCONS_00018876	0.008	0
TCONS_00018879	0.04	0
TCONS_00018895	0.026	0
TCONS_00018896	0.244	0
TCONS_00018897	0.024	0
TCONS_00018932	0	0
TCONS_00018939	0.046	0
TCONS_00018940	0.008	0
TCONS_00018963	0	0
TCONS_00018964	0.034	0
TCONS_00018965	0.03	0
TCONS_00018966	0.044	0
TCONS_00019015	0.036	0
TCONS_00019014	0.018	0
TCONS_00019013	0.016	0
TCONS_00019023	0.012	0
TCONS_00019035	0.22	0
TCONS_00019036	0.128	0
TCONS_00019107	0.052	0
TCONS_00019108	0.046	0
TCONS_00019109	0.006	0
TCONS_00019110	0.072	0
TCONS_00019111	0.054	0
TCONS_00019138	0.334	0
TCONS_00019139	0.316	0
TCONS_00019172	0.012	0
TCONS_00019191	0.066	0
TCONS_00019193	0.234	0
TCONS_00019192	0.012	0
TCONS_00019194	0.01	0
TCONS_00019195	0	0
TCONS_00019252	0.014	0
TCONS_00019256	0.154	0
TCONS_00019255	0.024	0
TCONS_00019254	0.008	0
TCONS_00019264	0.474	0
TCONS_00019265	0.482	0
TCONS_00019266	0.492	1
TCONS_00019267	0.556	1
TCONS_00019268	0.478	0
TCONS_00019269	0.546	1
TCONS_00019270	0.028	0
TCONS_00019331	0.004	0
TCONS_00019332	0.256	0
TCONS_00019333	0.664	1
TCONS_00019337	0.648	1
TCONS_00019342	0.002	0
TCONS_00019379	0	0
TCONS_00019378	0	0
TCONS_00019380	0.02	0
TCONS_00019516	0.106	0
TCONS_00019517	0.222	0
TCONS_00019527	0.22	0
TCONS_00019528	0.064	0
TCONS_00019529	0.058	0
TCONS_00019530	0.06	0
TCONS_00019531	0.098	0
TCONS_00019532	0.098	0
TCONS_00019534	0.082	0
TCONS_00019536	0.114	0
TCONS_00019535	0.114	0
TCONS_00019539	0.104	0
TCONS_00019538	0.104	0
TCONS_00019537	0.026	0
TCONS_00019545	0.008	0
TCONS_00019567	0.022	0
TCONS_00019568	0.002	0
TCONS_00019599	0.008	0
TCONS_00019601	0.142	0
TCONS_00019606	0.776	1
TCONS_00019634	0.944	1
TCONS_00019731	0.996	1
TCONS_00019730	0.998	1
TCONS_00019729	0.996	1
TCONS_00019735	0.996	1
TCONS_00019734	0.994	1
TCONS_00019733	0.992	1
TCONS_00019752	0.004	0
TCONS_00019753	0.018	0
TCONS_00019754	0.032	0
TCONS_00019755	0.036	0
TCONS_00019787	0.306	0
TCONS_00019786	0.322	0
TCONS_00019785	0.32	0
TCONS_00019790	0.018	0
TCONS_00019791	0.466	0
TCONS_00019794	0.014	0
TCONS_00019804	0.01	0
TCONS_00019805	0.018	0
TCONS_00019806	0.014	0
TCONS_00019807	0.23	0
TCONS_00019809	0.158	0
TCONS_00019813	0.206	0
TCONS_00019814	0.006	0
TCONS_00019875	0	0
TCONS_00019876	0	0
TCONS_00019889	0.05	0
TCONS_00019890	0.57	1
TCONS_00019911	0.04	0
TCONS_00019912	0.002	0
TCONS_00019932	0.01	0
TCONS_00019936	0.018	0
TCONS_00019935	0.286	0
TCONS_00019942	0.718	1
TCONS_00019958	0	0
TCONS_00019962	0.016	0
TCONS_00019970	0.024	0
TCONS_00019997	0.028	0
TCONS_00019998	0.028	0
TCONS_00019999	0.03	0
TCONS_00020000	0.126	0
TCONS_00020001	0.264	0
TCONS_00020013	0.052	0
TCONS_00020028	0.63	1
TCONS_00020029	0.186	0
TCONS_00020038	0.01	0
TCONS_00020041	0.084	0
TCONS_00020040	0.578	1
TCONS_00020043	0.086	0
TCONS_00020042	0.068	0
TCONS_00020044	0.122	0
TCONS_00020045	0.09	0
TCONS_00020046	0.004	0
TCONS_00020047	0.002	0
TCONS_00020081	0.08	0
TCONS_00020083	0.056	0
TCONS_00020085	0.052	0
TCONS_00020084	0.03	0
TCONS_00020087	0.016	0
TCONS_00020130	0.038	0
TCONS_00020131	0.02	0
TCONS_00020148	0.278	0
TCONS_00020149	0.282	0
TCONS_00020151	0.05	0
TCONS_00020150	0.032	0
TCONS_00020170	0.002	0
TCONS_00020202	0.004	0
TCONS_00020236	0	0
TCONS_00020268	0.08	0
TCONS_00020269	0.136	0
TCONS_00020270	0.004	0
TCONS_00020271	0.002	0
TCONS_00020272	0.004	0
TCONS_00020274	0.29	0
TCONS_00020273	0.544	1
TCONS_00020275	0.002	0
TCONS_00020276	0.616	1
TCONS_00020312	0.018	0
TCONS_00020316	0.214	0
TCONS_00020321	0.042	0
TCONS_00020344	0.026	0
TCONS_00020370	0.17	0
TCONS_00020371	0.044	0
TCONS_00020379	0.426	0
TCONS_00020378	0.562	1
TCONS_00020380	0.002	0
TCONS_00020439	0	0
TCONS_00020452	0.006	0
TCONS_00020471	0.012	0
TCONS_00020483	0.346	0
TCONS_00020485	0.344	0
TCONS_00020484	0.376	0
TCONS_00020482	0.396	0
TCONS_00020481	0.048	0
TCONS_00020486	0.114	0
TCONS_00020489	0.296	0
TCONS_00020488	0.386	0
TCONS_00020490	0.294	0
TCONS_00020497	0.292	0
TCONS_00020498	0	0
TCONS_00020499	0.012	0
TCONS_00020501	0.272	0
TCONS_00020505	0.052	0
TCONS_00020504	0.04	0
TCONS_00020503	0.04	0
TCONS_00020506	0.008	0
TCONS_00020507	0.004	0
TCONS_00020539	0.026	0
TCONS_00020540	0.034	0
TCONS_00020546	0.008	0
TCONS_00020547	0.258	0
TCONS_00020552	0.206	0
TCONS_00020553	0	0
TCONS_00020554	0.648	1
TCONS_00020555	0	0
TCONS_00020560	0.424	0
TCONS_00020562	0.2	0
TCONS_00020561	0.402	0
TCONS_00020563	0.424	0
TCONS_00020564	0.424	0
TCONS_00020617	0.102	0
TCONS_00020619	0.038	0
TCONS_00020618	0.05	0
TCONS_00020622	0.038	0
TCONS_00020625	0.11	0
TCONS_00020626	0.012	0
TCONS_00020629	0.054	0
TCONS_00020630	0.044	0
TCONS_00020632	0.112	0
TCONS_00020631	0.112	0
TCONS_00020634	0.162	0
TCONS_00020633	0.19	0
TCONS_00020704	0.006	0
TCONS_00020705	0	0
TCONS_00020706	0.004	0
TCONS_00020707	0.002	0
TCONS_00020724	0.108	0
TCONS_00020723	0.108	0
TCONS_00020725	0.086	0
TCONS_00020750	0.006	0
TCONS_00020775	0.332	0
TCONS_00020776	0.014	0
TCONS_00020792	0	0
TCONS_00020794	0.07	0
TCONS_00020793	0.042	0
TCONS_00020796	0.104	0
TCONS_00020795	0.156	0
TCONS_00020797	0.07	0
TCONS_00020798	0.076	0
TCONS_00020799	0.074	0
TCONS_00020800	0.07	0
TCONS_00020801	0.146	0
TCONS_00020802	0.076	0
TCONS_00020863	0.826	1
TCONS_00020882	0.016	0
TCONS_00020883	0.008	0
TCONS_00020888	0.58	1
TCONS_00020889	0.57	1
TCONS_00020887	0.57	1
TCONS_00020886	0.578	1
TCONS_00020912	0.01	0
TCONS_00020913	0.01	0
TCONS_00020914	0.044	0
TCONS_00020915	0.348	0
TCONS_00020928	0.016	0
TCONS_00020927	0.002	0
TCONS_00020929	0	0
TCONS_00020931	0	0
TCONS_00020930	0.014	0
TCONS_00020993	0.006	0
TCONS_00020994	0.104	0
TCONS_00021005	0.18	0
TCONS_00021063	0.216	0
TCONS_00021069	0.032	0
TCONS_00021079	0.024	0
TCONS_00021080	0.082	0
TCONS_00021139	0.064	0
TCONS_00021138	0.042	0
TCONS_00021137	0.126	0
TCONS_00021140	0.042	0
TCONS_00021143	0.022	0
TCONS_00021152	0.014	0
TCONS_00021153	0.014	0
TCONS_00021162	0.132	0
TCONS_00021163	0.468	0
TCONS_00021164	0.134	0
TCONS_00021166	0.42	0
TCONS_00021167	0.164	0
TCONS_00021168	0.5	1
TCONS_00021169	0.202	0
TCONS_00021184	0	0
TCONS_00021186	0.014	0
TCONS_00021198	0.044	0
TCONS_00021201	0.016	0
TCONS_00021273	0.024	0
TCONS_00021274	0.042	0
TCONS_00021275	0.062	0
TCONS_00021276	0.018	0
TCONS_00021277	0.086	0
TCONS_00021280	0.026	0
TCONS_00021281	0.054	0
TCONS_00021282	0.348	0
TCONS_00021310	0.008	0
TCONS_00021313	0	0
TCONS_00021314	0.002	0
TCONS_00021335	0.02	0
TCONS_00021383	0.924	1
TCONS_00021386	0.9	1
TCONS_00021415	0.348	0
TCONS_00021417	0.008	0
TCONS_00021430	0.002	0
TCONS_00021434	0.006	0
TCONS_00021435	0.008	0
TCONS_00021445	0.038	0
TCONS_00021455	0.034	0
TCONS_00021457	0	0
TCONS_00021526	0.026	0
TCONS_00021527	0.044	0
TCONS_00021530	0.196	0
TCONS_00021529	0.194	0
TCONS_00021528	0.198	0
TCONS_00021543	0.074	0
TCONS_00021544	0.052	0
TCONS_00021619	0.23	0
TCONS_00021621	0.214	0
TCONS_00021622	0.242	0
TCONS_00021620	0.24	0
TCONS_00021618	0.226	0
TCONS_00021617	0.23	0
TCONS_00021623	0.238	0
TCONS_00021637	0.126	0
TCONS_00021638	0.004	0
TCONS_00021687	0.002	0
TCONS_00021690	0.154	0
TCONS_00021693	0	0
TCONS_00021709	0.008	0
TCONS_00021710	0.018	0
TCONS_00021871	0.014	0
TCONS_00021915	0.028	0
TCONS_00021916	0	0
TCONS_00021917	0.002	0
TCONS_00021922	0.008	0
TCONS_00021936	0	0
TCONS_00021956	0.312	0
TCONS_00021955	0.352	0
TCONS_00021954	0.368	0
TCONS_00021996	0.024	0
TCONS_00022042	0.214	0
TCONS_00022045	0.202	0
TCONS_00022089	0.374	0
TCONS_00022090	0.374	0
TCONS_00022094	0.376	0
TCONS_00022097	0.26	0
TCONS_00022099	0.258	0
TCONS_00022098	0.264	0
TCONS_00022096	0.272	0
TCONS_00022095	0.264	0
TCONS_00022100	0.316	0
TCONS_00022102	0.276	0
TCONS_00022101	0.274	0
TCONS_00022103	0.226	0
TCONS_00022121	0.336	0
TCONS_00022122	0.028	0
TCONS_00022129	0.408	0
TCONS_00022130	0.028	0
TCONS_00022131	0.07	0
TCONS_00022132	0.236	0
TCONS_00022136	0.222	0
TCONS_00022176	0.282	0
TCONS_00022256	0.006	0
TCONS_00022259	0.016	0
TCONS_00022267	0	0
TCONS_00022270	0.23	0
TCONS_00022273	0	0
TCONS_00022298	0	0
TCONS_00022299	0	0
TCONS_00022300	0.002	0
TCONS_00022307	0	0
TCONS_00022312	0.2	0
[truncated: 7,394 more rows]
