# Supplementary material for: Genome-wide identification of tissue-specific long non-coding RNA in three farm animal species
Source: BMC Genomics. 2018 Sep 18;19:684. doi: 10.1186/s12864-018-5037-7 (PMC6145346; doi:10.1186/s12864-018-5037-7)
Supplement: Supplementary file 23 — FEELnc Coding Potential Scores for Cattle LncRNAs. The coding potential scores calculated by FEELnc. The “coding_potential” column is the coding potential score, with 0 being the least likely to be coding and 1 being most likely. The “label” column is 0 or 1 to indicate if the score lies above or below the cutoff determined by FEELnc using cross validation. 0 indicates a predicted lncRNA while 1 is a predicted coding transcript. (XLSX 173 kb) [file 12864_2018_5037_MOESM23_ESM.xlsx]

## Sheet: Cattle_FEELnc_Scores
name	coding_potential	label
TCONS_00000034	0.2	0
TCONS_00000042	0.006	0
TCONS_00000100	0.148	0
TCONS_00000101	0.17	0
TCONS_00000137	0.032	0
TCONS_00000146	0.044	0
TCONS_00000153	0.736	1
TCONS_00000201	0.03	0
TCONS_00000203	0.08	0
TCONS_00000204	0.032	0
TCONS_00000246	0.31	0
TCONS_00000283	0.154	0
TCONS_00000284	0.176	0
TCONS_00000313	0.03	0
TCONS_00000456	0	0
TCONS_00000590	0	0
TCONS_00000594	0.434	0
TCONS_00000610	0.05	0
TCONS_00000658	0.474	0
TCONS_00000749	0.01	0
TCONS_00000750	0.002	0
TCONS_00000787	0.11	0
TCONS_00000788	0.208	0
TCONS_00000789	0.022	0
TCONS_00000834	0.258	0
TCONS_00000835	0.258	0
TCONS_00000839	0.728	1
TCONS_00000840	0.002	0
TCONS_00000913	0.608	1
TCONS_00000919	0.06	0
TCONS_00000920	0.028	0
TCONS_00000921	0.062	0
TCONS_00000991	0.058	0
TCONS_00001016	0.012	0
TCONS_00001038	0.122	0
TCONS_00001065	0.006	0
TCONS_00001070	0.004	0
TCONS_00001078	0.006	0
TCONS_00001080	0.132	0
TCONS_00001098	0.49	1
TCONS_00001100	0.092	0
TCONS_00001101	0.012	0
TCONS_00001157	0.748	1
TCONS_00001156	0.734	1
TCONS_00001163	0.006	0
TCONS_00001164	0.356	0
TCONS_00001165	0.004	0
TCONS_00001214	0.106	0
TCONS_00001231	0.14	0
TCONS_00001232	0.002	0
TCONS_00001233	0.292	0
TCONS_00001235	0.134	0
TCONS_00001255	0.062	0
TCONS_00001258	0.004	0
TCONS_00001260	0.01	0
TCONS_00001340	0.03	0
TCONS_00001366	0.378	0
TCONS_00001416	0.006	0
TCONS_00001530	0.004	0
TCONS_00001531	0.422	0
TCONS_00001626	0.17	0
TCONS_00001629	0.018	0
TCONS_00001748	0.018	0
TCONS_00001781	0.048	0
TCONS_00001854	0.474	0
TCONS_00001853	0.474	0
TCONS_00001855	0.124	0
TCONS_00001856	0.1	0
TCONS_00001914	0.196	0
TCONS_00001916	0.018	0
TCONS_00001965	0.154	0
TCONS_00001966	0.144	0
TCONS_00002011	0.042	0
TCONS_00002013	0.1	0
TCONS_00002132	0.002	0
TCONS_00002137	0	0
TCONS_00002138	0.006	0
TCONS_00002139	0.014	0
TCONS_00002200	0.352	0
TCONS_00002265	0.006	0
TCONS_00002350	0.238	0
TCONS_00002351	0.074	0
TCONS_00002352	0.132	0
TCONS_00002353	0.074	0
TCONS_00002425	0.09	0
TCONS_00002434	0.36	0
TCONS_00002448	0.126	0
TCONS_00002459	0.276	0
TCONS_00002470	0.692	1
TCONS_00002474	0.278	0
TCONS_00002473	0.272	0
TCONS_00002476	0.162	0
TCONS_00002477	0.102	0
TCONS_00002478	0.332	0
TCONS_00002499	0.002	0
TCONS_00002500	0.47	0
TCONS_00002501	0.504	1
TCONS_00002502	0.238	0
TCONS_00002504	0.06	0
TCONS_00002729	0.01	0
TCONS_00002730	0.002	0
TCONS_00002827	0.05	0
TCONS_00002837	0.116	0
TCONS_00002848	0.524	1
TCONS_00002866	0.334	0
TCONS_00002867	0.56	1
TCONS_00002868	0.42	0
TCONS_00002869	0.608	1
TCONS_00002870	0.346	0
TCONS_00002871	0.934	1
TCONS_00002873	0.776	1
TCONS_00002872	0.772	1
TCONS_00002907	0.438	0
TCONS_00002906	0.43	0
TCONS_00002905	0.432	0
TCONS_00002908	0.47	0
TCONS_00002909	0.468	0
TCONS_00002979	0.002	0
TCONS_00002985	0.596	1
TCONS_00002986	0	0
TCONS_00003013	0.052	0
TCONS_00003017	0.75	1
TCONS_00003038	0.126	0
TCONS_00003045	0.156	0
TCONS_00003063	0.158	0
TCONS_00003085	0	0
TCONS_00003091	0	0
TCONS_00003093	0.1	0
TCONS_00003092	0.184	0
TCONS_00003119	0.064	0
TCONS_00003130	0.454	0
TCONS_00003272	0.002	0
TCONS_00003289	0.012	0
TCONS_00003290	0.018	0
TCONS_00003291	0.028	0
TCONS_00003317	0.012	0
TCONS_00003326	0.128	0
TCONS_00003327	0	0
TCONS_00003333	0.084	0
TCONS_00003359	0.152	0
TCONS_00003362	0.078	0
TCONS_00003360	0.13	0
TCONS_00003358	0.068	0
TCONS_00003357	0.144	0
TCONS_00003457	0.226	0
TCONS_00003464	0.006	0
TCONS_00003490	0.282	0
TCONS_00003554	0.452	0
TCONS_00003683	0	0
TCONS_00003708	0.006	0
TCONS_00003845	0.006	0
TCONS_00003847	0	0
TCONS_00003877	0.176	0
TCONS_00003903	0.062	0
TCONS_00003915	0.002	0
TCONS_00004036	0.252	0
TCONS_00004119	0.004	0
TCONS_00004118	0.006	0
TCONS_00004120	0.008	0
TCONS_00004127	0.574	1
TCONS_00004126	0.584	1
TCONS_00004125	0.56	1
TCONS_00004128	0.62	1
TCONS_00004129	0.35	0
TCONS_00004130	0.346	0
TCONS_00004131	0.002	0
TCONS_00004138	0.01	0
TCONS_00004137	0.02	0
TCONS_00004144	0.43	0
TCONS_00004148	0.678	1
TCONS_00004150	0.844	1
TCONS_00004149	0.848	1
TCONS_00004151	0.452	0
TCONS_00004163	0.032	0
TCONS_00004188	0.018	0
TCONS_00004192	0.118	0
TCONS_00004200	0.002	0
TCONS_00004221	0.02	0
TCONS_00004263	0	0
TCONS_00004266	0.41	0
TCONS_00004269	0.338	0
TCONS_00004268	0.342	0
TCONS_00004267	0.334	0
TCONS_00004270	0.392	0
TCONS_00004272	0.39	0
TCONS_00004271	0.562	1
TCONS_00004273	0.264	0
TCONS_00004277	0.114	0
TCONS_00004278	0.288	0
TCONS_00004297	0.092	0
TCONS_00004330	0.012	0
TCONS_00004331	0.02	0
TCONS_00004334	0.152	0
TCONS_00004335	0.172	0
TCONS_00004373	0.514	1
TCONS_00004374	0.13	0
TCONS_00004550	0.17	0
TCONS_00004551	0.18	0
TCONS_00004558	0.006	0
TCONS_00004638	0.008	0
TCONS_00004639	0.028	0
TCONS_00004641	0.036	0
TCONS_00004651	0.178	0
TCONS_00004652	0.156	0
TCONS_00004653	0.012	0
TCONS_00004654	0.222	0
TCONS_00004656	0.012	0
TCONS_00004655	0.012	0
TCONS_00004691	0.012	0
TCONS_00004730	0.206	0
TCONS_00004779	0.668	1
TCONS_00004778	0.342	0
TCONS_00004780	0.678	1
TCONS_00004781	0	0
TCONS_00004797	0.004	0
TCONS_00004798	0.08	0
TCONS_00004817	0.044	0
TCONS_00004818	0.19	0
TCONS_00004821	0.342	0
TCONS_00004913	0.016	0
TCONS_00004953	0.348	0
TCONS_00004973	0.032	0
TCONS_00005000	0.002	0
TCONS_00005001	0.008	0
TCONS_00005114	0.008	0
TCONS_00005160	0.498	1
TCONS_00005161	0.762	1
TCONS_00005167	0.016	0
TCONS_00005168	0	0
TCONS_00005169	0	0
TCONS_00005205	0.428	0
TCONS_00005216	0.126	0
TCONS_00005215	0.21	0
TCONS_00005284	0.994	1
TCONS_00005287	0.918	1
TCONS_00005325	0.048	0
TCONS_00005334	0.3	0
TCONS_00005335	0.396	0
TCONS_00005336	0.452	0
TCONS_00005364	0.084	0
TCONS_00005406	0.048	0
TCONS_00005411	0.208	0
TCONS_00005413	0.248	0
TCONS_00005453	0.664	1
TCONS_00005473	0.22	0
TCONS_00005546	0.052	0
TCONS_00005624	0.02	0
TCONS_00005626	0.012	0
TCONS_00005631	0.182	0
TCONS_00005638	0.264	0
TCONS_00005653	0.73	1
TCONS_00005654	0.652	1
TCONS_00005687	0.198	0
TCONS_00005766	0.512	1
TCONS_00005798	1	1
TCONS_00005811	0.142	0
TCONS_00005829	0.018	0
TCONS_00005830	0	0
TCONS_00005831	0	0
TCONS_00005832	0.002	0
TCONS_00005833	0.008	0
TCONS_00005898	0.232	0
TCONS_00005899	0.302	0
TCONS_00005911	0.224	0
TCONS_00005912	0.338	0
TCONS_00005913	0.022	0
TCONS_00005914	0.048	0
TCONS_00005915	0.026	0
TCONS_00005916	0	0
TCONS_00005917	0.744	1
TCONS_00005918	0.346	0
TCONS_00005919	0.12	0
TCONS_00005920	0.12	0
TCONS_00005921	0.19	0
TCONS_00005922	0.52	1
TCONS_00005926	0.534	1
TCONS_00005925	0.534	1
TCONS_00005924	0.532	1
TCONS_00005923	0.532	1
TCONS_00005927	0.054	0
TCONS_00005928	0.178	0
TCONS_00005929	0.05	0
TCONS_00005930	0.658	1
TCONS_00005940	0.048	0
TCONS_00005941	0.044	0
TCONS_00005943	0.012	0
TCONS_00005944	0.224	0
TCONS_00006024	0.396	0
TCONS_00006091	0.966	1
TCONS_00006092	0.966	1
TCONS_00006123	0.51	1
TCONS_00006179	0.692	1
TCONS_00006210	0.446	0
TCONS_00006261	0.004	0
TCONS_00006260	0.03	0
TCONS_00006337	0.566	1
TCONS_00006338	0.016	0
TCONS_00006380	0.028	0
TCONS_00006382	0.016	0
TCONS_00006381	0.012	0
TCONS_00006441	0.032	0
TCONS_00006442	0.104	0
TCONS_00006444	0.332	0
TCONS_00006446	0.706	1
TCONS_00006487	0.63	1
TCONS_00006494	0.118	0
TCONS_00006507	0.144	0
TCONS_00006509	0.094	0
TCONS_00006508	0.252	0
TCONS_00006545	0.11	0
TCONS_00006556	0.152	0
TCONS_00006580	0.002	0
TCONS_00006595	0.014	0
TCONS_00006610	0.09	0
TCONS_00006656	0.008	0
TCONS_00006666	0.004	0
TCONS_00006667	0.118	0
TCONS_00006668	0.15	0
TCONS_00006846	0.246	0
TCONS_00006872	0.008	0
TCONS_00006958	0.43	0
TCONS_00006963	0.266	0
TCONS_00006973	0.062	0
TCONS_00006975	0.584	1
TCONS_00007020	0.904	1
TCONS_00007021	0.882	1
TCONS_00007022	0.908	1
TCONS_00007023	0.886	1
TCONS_00007024	0.904	1
TCONS_00007030	0.102	0
TCONS_00007036	0.008	0
TCONS_00007059	0.008	0
TCONS_00007155	0.014	0
TCONS_00007166	0.006	0
TCONS_00007288	0.024	0
TCONS_00007289	0.012	0
TCONS_00007292	0.166	0
TCONS_00007291	0.402	0
TCONS_00007290	0.04	0
TCONS_00007311	0	0
TCONS_00007312	0	0
TCONS_00007313	0	0
TCONS_00007314	0.008	0
TCONS_00007315	0	0
TCONS_00007316	0.026	0
TCONS_00007326	0.914	1
TCONS_00007327	0.09	0
TCONS_00007367	0.03	0
TCONS_00007408	0.02	0
TCONS_00007638	0.088	0
TCONS_00007640	0	0
TCONS_00007641	0.002	0
TCONS_00007677	0.052	0
TCONS_00007679	0.008	0
TCONS_00007680	0.798	1
TCONS_00007840	0.086	0
TCONS_00007853	0.074	0
TCONS_00007934	0.134	0
TCONS_00008065	0.064	0
TCONS_00008071	0.132	0
TCONS_00008072	0.03	0
TCONS_00008073	0.698	1
TCONS_00008074	0.126	0
TCONS_00008113	0.004	0
TCONS_00008115	0.016	0
TCONS_00008116	0.012	0
TCONS_00008117	0.096	0
TCONS_00008173	0.106	0
TCONS_00008250	0.512	1
TCONS_00008269	0.052	0
TCONS_00008313	1	1
TCONS_00008314	1	1
TCONS_00008315	0.716	1
TCONS_00008358	0.156	0
TCONS_00008357	0.188	0
TCONS_00008356	0.354	0
TCONS_00008359	0.106	0
TCONS_00008371	0.302	0
TCONS_00008400	0.674	1
TCONS_00008401	0.484	1
TCONS_00008402	0.022	0
TCONS_00008508	0.146	0
TCONS_00008520	0.072	0
TCONS_00008579	0.616	1
TCONS_00008614	0.018	0
TCONS_00008618	0.646	1
TCONS_00008620	0.122	0
TCONS_00008619	0.216	0
TCONS_00008622	0.018	0
TCONS_00008624	0.012	0
TCONS_00008631	0.07	0
TCONS_00008715	0.304	0
TCONS_00008737	0.032	0
TCONS_00008738	0.012	0
TCONS_00008783	0.484	1
TCONS_00008846	0.172	0
TCONS_00008864	0.12	0
TCONS_00008875	0.112	0
TCONS_00008915	0.548	1
TCONS_00008914	0.54	1
TCONS_00008965	0.07	0
TCONS_00009000	0.074	0
TCONS_00009004	0.428	0
TCONS_00009005	0.426	0
TCONS_00009143	0.06	0
TCONS_00009144	0.012	0
TCONS_00009210	0.38	0
TCONS_00009211	0.102	0
TCONS_00009221	0.548	1
TCONS_00009226	0.166	0
TCONS_00009229	0.282	0
TCONS_00009230	0.118	0
TCONS_00009232	0.096	0
TCONS_00009452	0.014	0
TCONS_00009517	0.004	0
TCONS_00009529	0.034	0
TCONS_00009564	0.048	0
TCONS_00009566	0.14	0
TCONS_00009567	0.146	0
TCONS_00009575	0.122	0
TCONS_00009583	0.024	0
TCONS_00009584	0.022	0
TCONS_00009586	0.272	0
TCONS_00009585	0.16	0
TCONS_00009587	0.046	0
TCONS_00009588	0.05	0
TCONS_00009589	0.068	0
TCONS_00009590	0.012	0
TCONS_00009595	0.326	0
TCONS_00009618	0.032	0
TCONS_00009620	0.148	0
TCONS_00009685	0.006	0
TCONS_00009710	0.132	0
TCONS_00009722	0.034	0
TCONS_00009724	0.12	0
TCONS_00009725	0.218	0
TCONS_00009768	0.308	0
TCONS_00009767	0.302	0
TCONS_00009770	0.354	0
TCONS_00009777	0.164	0
TCONS_00009978	0.22	0
TCONS_00009987	0.002	0
TCONS_00010010	0.066	0
TCONS_00010013	0.092	0
TCONS_00010033	0	0
TCONS_00010034	0	0
TCONS_00010040	0.146	0
TCONS_00010042	0.204	0
TCONS_00010043	0.002	0
TCONS_00010049	0	0
TCONS_00010105	0.012	0
TCONS_00010208	0.022	0
TCONS_00010211	0	0
TCONS_00010243	0	0
TCONS_00010296	0.002	0
TCONS_00010297	0.066	0
TCONS_00010353	0.004	0
TCONS_00010354	0.616	1
TCONS_00010355	0.008	0
TCONS_00010358	0.206	0
TCONS_00010362	0.172	0
TCONS_00010363	0.182	0
TCONS_00010400	0.216	0
TCONS_00010401	0.242	0
TCONS_00010402	0.26	0
TCONS_00010444	0	0
TCONS_00010443	0.012	0
TCONS_00010447	0.014	0
TCONS_00010448	0.012	0
TCONS_00010449	0.012	0
TCONS_00010450	0.516	1
TCONS_00010451	0.022	0
TCONS_00010452	0.136	0
TCONS_00010453	0.03	0
TCONS_00010543	0.036	0
TCONS_00010544	0.466	0
TCONS_00010546	0.392	0
TCONS_00010545	0.406	0
TCONS_00010547	0.118	0
TCONS_00010589	0	0
TCONS_00010596	0.382	0
TCONS_00010597	0.006	0
TCONS_00010635	0.038	0
TCONS_00010781	0.024	0
TCONS_00010838	0.01	0
TCONS_00010846	0	0
TCONS_00010847	0.01	0
TCONS_00010890	0.438	0
TCONS_00010966	0.016	0
TCONS_00011029	0	0
TCONS_00011031	0.402	0
TCONS_00011115	0.006	0
TCONS_00011161	0.186	0
TCONS_00011182	0.024	0
TCONS_00011181	0.024	0
TCONS_00011239	0.044	0
TCONS_00011295	0.606	1
TCONS_00011360	0.028	0
TCONS_00011390	0.016	0
TCONS_00011424	0.114	0
TCONS_00011463	0.296	0
TCONS_00011465	0.42	0
TCONS_00011466	0.42	0
TCONS_00011467	0.42	0
TCONS_00011492	0.004	0
TCONS_00011559	0.726	1
TCONS_00011561	0.408	0
TCONS_00011576	0.138	0
TCONS_00011593	0.064	0
TCONS_00011594	0.448	0
TCONS_00011609	0.048	0
TCONS_00011611	0.69	1
TCONS_00011612	0.854	1
TCONS_00011613	0.43	0
TCONS_00011622	0.026	0
TCONS_00011630	0.204	0
TCONS_00011672	0.05	0
TCONS_00011673	0.234	0
TCONS_00011737	0.056	0
TCONS_00011738	0.386	0
TCONS_00011756	0.368	0
TCONS_00011757	0.36	0
TCONS_00011759	0.03	0
TCONS_00011769	0.006	0
TCONS_00011774	0.334	0
TCONS_00011837	0.004	0
TCONS_00011838	0.028	0
TCONS_00011839	0.142	0
TCONS_00011945	0.15	0
TCONS_00012061	0.382	0
TCONS_00012116	0.03	0
TCONS_00012132	0.228	0
TCONS_00012148	0.068	0
TCONS_00012150	0.542	1
TCONS_00012151	0.45	0
TCONS_00012207	0.056	0
TCONS_00012208	0.004	0
TCONS_00012231	0.014	0
TCONS_00012232	0.022	0
TCONS_00012235	0.018	0
TCONS_00012234	0.024	0
TCONS_00012233	0.024	0
TCONS_00012236	0.034	0
TCONS_00012237	0.024	0
TCONS_00012238	0.026	0
TCONS_00012242	0.094	0
TCONS_00012266	0.038	0
TCONS_00012314	0.558	1
TCONS_00012313	0.104	0
TCONS_00012340	0.512	1
TCONS_00012341	0.492	1
TCONS_00012342	0.46	0
TCONS_00012355	0.022	0
TCONS_00012356	0.298	0
TCONS_00012363	0.09	0
TCONS_00012392	0	0
TCONS_00012393	0.23	0
TCONS_00012396	0.048	0
TCONS_00012395	0.036	0
TCONS_00012407	0.026	0
TCONS_00012408	0.03	0
TCONS_00012410	0.684	1
TCONS_00012409	0.684	1
TCONS_00012411	0.516	1
TCONS_00012468	0.182	0
TCONS_00012479	0.034	0
TCONS_00012496	0.678	1
TCONS_00012499	0.036	0
TCONS_00012526	0.498	1
TCONS_00012577	0.068	0
TCONS_00012581	0.052	0
TCONS_00012583	0.048	0
TCONS_00012582	0.04	0
TCONS_00012580	0.076	0
TCONS_00012579	0.046	0
TCONS_00012578	0.068	0
TCONS_00012589	0.01	0
TCONS_00012591	0.446	0
TCONS_00012598	0.076	0
TCONS_00012608	0.226	0
TCONS_00012609	0.318	0
TCONS_00012613	0.182	0
TCONS_00012647	0.166	0
TCONS_00012771	0.056	0
TCONS_00012874	0.038	0
TCONS_00012895	0.416	0
TCONS_00012899	0.598	1
TCONS_00012900	0.392	0
TCONS_00012898	0.41	0
TCONS_00012897	0.38	0
TCONS_00012896	0.546	1
TCONS_00012934	0.576	1
TCONS_00012935	0.606	1
TCONS_00012933	0.63	1
TCONS_00012932	0.63	1
TCONS_00012938	0.632	1
TCONS_00012940	0.584	1
TCONS_00012939	0.64	1
TCONS_00012937	0.644	1
TCONS_00012936	0.66	1
TCONS_00012963	0.2	0
TCONS_00012973	0.278	0
TCONS_00013039	0.074	0
TCONS_00013045	0.336	0
TCONS_00013055	0.15	0
TCONS_00013401	0.122	0
TCONS_00013402	0.414	0
TCONS_00013403	0.104	0
TCONS_00013404	0.108	0
TCONS_00013405	0.094	0
TCONS_00013407	0.038	0
TCONS_00013590	0.044	0
TCONS_00013604	0.252	0
TCONS_00013605	0.008	0
TCONS_00013616	0.158	0
TCONS_00013615	0.144	0
TCONS_00013614	0.16	0
TCONS_00013618	0.534	1
TCONS_00013620	0.616	1
TCONS_00013619	0.678	1
TCONS_00013622	0.514	1
TCONS_00013621	0.414	0
TCONS_00013672	0.238	0
TCONS_00013671	0.076	0
TCONS_00013675	0.026	0
TCONS_00013674	0.068	0
TCONS_00013673	0.524	1
TCONS_00013877	0.376	0
TCONS_00013901	0.012	0
TCONS_00013902	0.032	0
TCONS_00013903	0.208	0
TCONS_00013918	0.08	0
TCONS_00013989	0.192	0
TCONS_00014001	0.416	0
TCONS_00014043	0.074	0
TCONS_00014045	0.42	0
TCONS_00014046	0.1	0
TCONS_00014100	0.002	0
TCONS_00014101	0.002	0
TCONS_00014118	0.09	0
TCONS_00014174	0.376	0
TCONS_00014175	0.362	0
TCONS_00014249	0.154	0
TCONS_00014272	0.308	0
TCONS_00014282	0.054	0
TCONS_00014285	0.086	0
TCONS_00014499	0.094	0
TCONS_00014515	0.204	0
TCONS_00014569	0.178	0
TCONS_00014682	0.004	0
TCONS_00014683	0.004	0
TCONS_00014684	0.004	0
TCONS_00014686	0.372	0
TCONS_00014695	0.01	0
TCONS_00014696	0.034	0
TCONS_00014697	0.044	0
TCONS_00014698	0.014	0
TCONS_00014844	0	0
TCONS_00014883	0.012	0
TCONS_00014903	0.002	0
TCONS_00014904	0.04	0
TCONS_00014979	0.058	0
TCONS_00015019	0.22	0
TCONS_00015018	0.6	1
TCONS_00015069	0.05	0
TCONS_00015106	0.324	0
TCONS_00015108	0.006	0
TCONS_00015110	0.12	0
TCONS_00015109	0.122	0
TCONS_00015111	0.052	0
TCONS_00015182	0.042	0
TCONS_00015183	0.04	0
TCONS_00015231	0.134	0
TCONS_00015241	0.028	0
TCONS_00015317	0.096	0
TCONS_00015398	0.002	0
TCONS_00015462	0.116	0
TCONS_00015493	0.022	0
TCONS_00015503	0.01	0
TCONS_00015549	0.254	0
TCONS_00015610	0.108	0
TCONS_00015666	0.03	0
TCONS_00015698	0.006	0
TCONS_00015699	0.116	0
TCONS_00015701	0.042	0
TCONS_00015700	0.044	0
TCONS_00015702	0.524	1
TCONS_00015730	0.056	0
TCONS_00015774	0.184	0
TCONS_00015775	0	0
TCONS_00015850	0.058	0
TCONS_00015877	0.198	0
TCONS_00015878	0.116	0
TCONS_00015925	0.004	0
TCONS_00016023	0.018	0
TCONS_00016030	0.24	0
TCONS_00016036	0	0
TCONS_00016038	0.03	0
TCONS_00016037	0	0
TCONS_00016116	0.338	0
TCONS_00016176	0.004	0
TCONS_00016183	0.4	0
TCONS_00016263	0.026	0
TCONS_00016265	0.066	0
TCONS_00016264	0.086	0
TCONS_00016267	0.066	0
TCONS_00016266	0.086	0
TCONS_00016268	0.102	0
TCONS_00016309	0.104	0
TCONS_00016310	0.002	0
TCONS_00016312	0.13	0
TCONS_00016311	0.002	0
TCONS_00016316	0.004	0
TCONS_00016322	0.8	1
TCONS_00016327	0.046	0
TCONS_00016416	0.102	0
TCONS_00016431	0.064	0
TCONS_00016433	0.062	0
TCONS_00016470	0.768	1
TCONS_00016491	0.478	0
TCONS_00016492	0.386	0
TCONS_00016490	0.388	0
TCONS_00016489	0.46	0
TCONS_00016511	0.926	1
TCONS_00016512	0.03	0
TCONS_00016545	0.658	1
TCONS_00016546	0.694	1
TCONS_00016631	0.008	0
TCONS_00016654	0.012	0
TCONS_00016761	0.002	0
TCONS_00016762	0.012	0
TCONS_00016887	0.97	1
TCONS_00016888	0.176	0
TCONS_00016889	0.968	1
TCONS_00016951	0.244	0
TCONS_00016981	0.036	0
TCONS_00016982	0.69	1
TCONS_00017094	0.18	0
TCONS_00017095	0.514	1
TCONS_00017104	0.002	0
TCONS_00017123	0.084	0
TCONS_00017144	0.482	1
TCONS_00017173	0.006	0
TCONS_00017553	0.064	0
TCONS_00017554	0.076	0
TCONS_00017555	0.05	0
TCONS_00017556	0.21	0
TCONS_00017557	0.174	0
TCONS_00017559	0.22	0
TCONS_00017573	0.342	0
TCONS_00017576	0.456	0
TCONS_00017583	0.542	1
TCONS_00017588	0	0
TCONS_00017590	0.01	0
TCONS_00017592	0	0
TCONS_00017728	0.292	0
TCONS_00017946	0.348	0
TCONS_00017945	0.372	0
TCONS_00017944	0.224	0
TCONS_00018009	0.396	0
TCONS_00018011	0.008	0
TCONS_00018025	0.004	0
TCONS_00018027	0.006	0
TCONS_00018028	0	0
TCONS_00018050	0.188	0
TCONS_00018052	0.038	0
TCONS_00018053	0.058	0
TCONS_00018054	0.11	0
TCONS_00018055	0.364	0
TCONS_00018056	0.2	0
TCONS_00018069	0.078	0
TCONS_00018070	0.068	0
TCONS_00018071	0.108	0
TCONS_00018121	0.674	1
TCONS_00018123	0.372	0
TCONS_00018140	0.028	0
TCONS_00018188	0.07	0
TCONS_00018189	0.028	0
TCONS_00018190	0.126	0
TCONS_00018192	0.002	0
TCONS_00018232	0.666	1
TCONS_00018234	0.51	1
TCONS_00018235	0.668	1
TCONS_00018233	0.67	1
TCONS_00018231	0.684	1
TCONS_00018230	0.408	0
TCONS_00018271	0.124	0
TCONS_00018290	0.334	0
TCONS_00018306	0.488	1
TCONS_00018312	0.328	0
TCONS_00018473	0.028	0
TCONS_00018478	0	0
TCONS_00018499	0.222	0
TCONS_00018523	0.058	0
TCONS_00018530	0.016	0
TCONS_00018542	0.044	0
TCONS_00018541	0.022	0
TCONS_00018540	0	0
TCONS_00018627	0.002	0
TCONS_00018664	0.024	0
TCONS_00018673	0.022	0
TCONS_00018728	0.064	0
TCONS_00018729	0.062	0
TCONS_00018878	0	0
TCONS_00018879	0.06	0
TCONS_00018887	0.198	0
TCONS_00018890	0.038	0
TCONS_00018900	0.002	0
TCONS_00018901	0.05	0
TCONS_00018929	0.086	0
TCONS_00018930	0.098	0
TCONS_00018931	0.104	0
TCONS_00018934	0.084	0
TCONS_00018950	0.434	0
TCONS_00019041	0.014	0
TCONS_00019101	0.124	0
TCONS_00019118	0.618	1
TCONS_00019133	0.12	0
TCONS_00019134	0.096	0
TCONS_00019162	0.03	0
TCONS_00019221	0.044	0
TCONS_00019222	0.352	0
TCONS_00019223	0.354	0
TCONS_00019330	0.136	0
TCONS_00019343	0	0
TCONS_00019344	0.036	0
TCONS_00019379	0.034	0
TCONS_00019380	0.054	0
TCONS_00019381	0.012	0
TCONS_00019387	0.624	1
TCONS_00019388	0.668	1
TCONS_00019386	0.176	0
TCONS_00019385	0.248	0
TCONS_00019389	0.164	0
TCONS_00019411	0.098	0
TCONS_00019416	0.036	0
TCONS_00019415	0.048	0
TCONS_00019449	0.252	0
TCONS_00019456	0.338	0
TCONS_00019458	0.08	0
TCONS_00019485	0.102	0
TCONS_00019538	0.114	0
TCONS_00019553	0.074	0
TCONS_00019554	0.258	0
TCONS_00019603	0.016	0
TCONS_00019649	0	0
TCONS_00019717	0.544	1
TCONS_00019718	0.008	0
TCONS_00019831	0.008	0
TCONS_00019883	0.408	0
TCONS_00019886	0.05	0
TCONS_00019888	0.036	0
TCONS_00019912	0.998	1
TCONS_00019980	0.002	0
TCONS_00020158	0.038	0
TCONS_00020159	0.242	0
TCONS_00020164	0.052	0
TCONS_00020190	0.126	0
TCONS_00020191	0.642	1
TCONS_00020192	0.59	1
TCONS_00020194	0.6	1
TCONS_00020193	0.096	0
TCONS_00020196	0.056	0
TCONS_00020197	0.042	0
TCONS_00020351	0.358	0
TCONS_00020372	0.22	0
TCONS_00020411	0.41	0
TCONS_00020418	0.16	0
TCONS_00020434	0.566	1
TCONS_00020435	0.566	1
TCONS_00020433	0.564	1
TCONS_00020432	0.564	1
TCONS_00020457	0.682	1
TCONS_00020456	0.692	1
TCONS_00020476	0.238	0
TCONS_00020487	0.736	1
TCONS_00020489	0.826	1
TCONS_00020488	0.732	1
TCONS_00020486	0.732	1
TCONS_00020485	0.728	1
TCONS_00020490	0.744	1
TCONS_00020491	0.726	1
TCONS_00020492	0.29	0
TCONS_00020518	0.502	1
TCONS_00020519	0.508	1
TCONS_00020531	0.026	0
TCONS_00020539	0.682	1
TCONS_00020538	0.676	1
TCONS_00020708	0.006	0
TCONS_00020713	0	0
TCONS_00020885	0.018	0
TCONS_00020953	0.002	0
TCONS_00020954	0.01	0
TCONS_00020955	0.114	0
TCONS_00020969	0.014	0
TCONS_00020970	0.01	0
TCONS_00020996	0.002	0
TCONS_00021003	0.01	0
TCONS_00021033	0	0
TCONS_00021048	0.506	1
TCONS_00021050	0.504	1
TCONS_00021124	0.746	1
TCONS_00021125	0.794	1
TCONS_00021126	0.732	1
TCONS_00021127	0.342	0
TCONS_00021141	0	0
TCONS_00021144	0.016	0
TCONS_00021145	0.014	0
TCONS_00021146	0.008	0
TCONS_00021155	0	0
TCONS_00021177	0.012	0
TCONS_00021188	0	0
TCONS_00021233	0.042	0
TCONS_00021234	0.782	1
TCONS_00021266	0.188	0
TCONS_00021267	0.09	0
TCONS_00021275	0.012	0
TCONS_00021294	0.726	1
TCONS_00021295	0.724	1
TCONS_00021304	0.018	0
TCONS_00021317	0.014	0
TCONS_00021422	0.136	0
TCONS_00021444	0.048	0
TCONS_00021445	0.046	0
TCONS_00021520	0.022	0
TCONS_00021521	0.016	0
TCONS_00021611	0.004	0
TCONS_00021646	0.118	0
TCONS_00021647	0.1	0
TCONS_00021650	0.07	0
TCONS_00021659	0.01	0
TCONS_00021705	0.134	0
TCONS_00021709	0.156	0
TCONS_00021708	0.184	0
TCONS_00021707	0.16	0
TCONS_00021706	0.124	0
TCONS_00021710	0.012	0
TCONS_00021711	0.002	0
TCONS_00021713	0.056	0
TCONS_00021735	0.104	0
TCONS_00021736	0.016	0
TCONS_00021762	0.54	1
TCONS_00021794	0.006	0
TCONS_00021820	0.208	0
TCONS_00021821	0.204	0
TCONS_00021822	0.202	0
TCONS_00021823	0.2	0
TCONS_00021824	0.198	0
TCONS_00021825	0.21	0
TCONS_00021827	0.438	0
TCONS_00021828	0.304	0
TCONS_00021829	0	0
TCONS_00021850	0.148	0
TCONS_00021852	0.15	0
TCONS_00021851	0.126	0
TCONS_00021853	0.202	0
TCONS_00021854	0.21	0
TCONS_00021855	0.16	0
TCONS_00021901	0.054	0
TCONS_00021928	0.078	0
TCONS_00021940	0.002	0
TCONS_00021955	0.004	0
TCONS_00022010	0.022	0
TCONS_00022011	0	0
TCONS_00022044	0.014	0
TCONS_00022085	0.104	0
TCONS_00022092	0.362	0
TCONS_00022098	0.376	0
TCONS_00022100	0.18	0
TCONS_00022102	0.458	0
TCONS_00022246	0.704	1
TCONS_00022247	0.556	1
TCONS_00022276	0.036	0
TCONS_00022320	0.252	0
TCONS_00022322	0.056	0
TCONS_00022339	0.006	0
TCONS_00022375	0.24	0
TCONS_00022376	0.066	0
TCONS_00022377	0.062	0
TCONS_00022391	0.178	0
TCONS_00022406	0.006	0
TCONS_00022671	0.128	0
TCONS_00022703	0.08	0
TCONS_00022704	0.212	0
TCONS_00022705	0.032	0
TCONS_00022707	0.012	0
TCONS_00022716	0.068	0
TCONS_00022811	0.41	0
TCONS_00022920	0.07	0
TCONS_00022922	0.738	1
TCONS_00022923	0.006	0
TCONS_00022979	0.826	1
TCONS_00022986	0.088	0
TCONS_00022988	0.764	1
TCONS_00023034	0.68	1
TCONS_00023038	0.574	1
TCONS_00023037	0.644	1
TCONS_00023055	0.008	0
TCONS_00023089	0.044	0
TCONS_00023110	0.04	0
TCONS_00023111	0.028	0
TCONS_00023150	0	0
TCONS_00023159	0.014	0
TCONS_00023184	0.078	0
TCONS_00023183	0.068	0
TCONS_00023182	0.07	0
TCONS_00023185	0.006	0
TCONS_00023193	0.118	0
TCONS_00023198	0.186	0
TCONS_00023199	0.03	0
TCONS_00023200	0.024	0
TCONS_00023264	0.02	0
TCONS_00023342	0.1	0
TCONS_00023341	0.102	0
TCONS_00023346	0.04	0
TCONS_00023350	0.012	0
TCONS_00023387	0.026	0
TCONS_00023389	0.006	0
TCONS_00023425	0.096	0
TCONS_00023460	0.002	0
TCONS_00023461	0.354	0
TCONS_00023463	0.524	1
TCONS_00023571	0.004	0
TCONS_00023577	0.138	0
TCONS_00023592	0.014	0
TCONS_00023593	0.032	0
TCONS_00023725	0.07	0
TCONS_00023728	0.008	0
TCONS_00023769	0.044	0
TCONS_00023771	0.272	0
TCONS_00023775	0.782	1
TCONS_00023777	0.782	1
TCONS_00023779	0.77	1
TCONS_00023781	0.08	0
TCONS_00023780	0.812	1
TCONS_00023778	0.062	0
TCONS_00023776	0.01	0
TCONS_00023774	0.07	0
TCONS_00023773	0.814	1
TCONS_00023772	0.064	0
TCONS_00023782	0.096	0
TCONS_00023857	0.336	0
TCONS_00023859	0.318	0
TCONS_00023860	0.194	0
TCONS_00023861	0.334	0
TCONS_00023862	0.324	0
TCONS_00023871	0.028	0
TCONS_00023872	0.856	1
TCONS_00023939	0	0
TCONS_00023948	0.02	0
TCONS_00023958	0.058	0
TCONS_00023993	0.012	0
TCONS_00023996	0.004	0
TCONS_00023995	0.004	0
TCONS_00023994	0.006	0
TCONS_00023998	0.002	0
TCONS_00023999	0.246	0
TCONS_00024014	0.006	0
TCONS_00024089	0	0
TCONS_00024107	0.04	0
TCONS_00024110	0.022	0
TCONS_00024205	1	1
TCONS_00024225	0.008	0
TCONS_00024236	0	0
TCONS_00024283	0.12	0
TCONS_00024359	0.07	0
TCONS_00024360	0.58	1
TCONS_00024362	0.006	0
TCONS_00024363	0.014	0
TCONS_00024365	0.02	0
TCONS_00024368	0.19	0
TCONS_00024376	0.502	1
TCONS_00024382	0.284	0
TCONS_00024399	0.028	0
TCONS_00024400	0.02	0
TCONS_00024401	0.124	0
TCONS_00024402	0.038	0
TCONS_00024406	0.104	0
TCONS_00024417	0.004	0
TCONS_00024418	0.084	0
TCONS_00024422	0.066	0
TCONS_00024465	0.452	0
TCONS_00024466	0.384	0
TCONS_00024467	0.268	0
TCONS_00024468	0.734	1
TCONS_00024479	0.01	0
TCONS_00024586	0.004	0
TCONS_00024605	0.002	0
TCONS_00024814	0.422	0
TCONS_00024813	0.412	0
TCONS_00024819	0.392	0
TCONS_00024820	0.412	0
TCONS_00024822	0.094	0
TCONS_00024839	0.028	0
TCONS_00024903	0.166	0
TCONS_00024936	0.292	0
TCONS_00024937	0.296	0
TCONS_00024939	0.292	0
TCONS_00024938	0.292	0
TCONS_00024940	0.292	0
TCONS_00024941	0.238	0
TCONS_00024942	0.292	0
TCONS_00024943	0.164	0
TCONS_00024944	0.004	0
TCONS_00024945	0.004	0
TCONS_00024946	0.09	0
TCONS_00024977	0.15	0
TCONS_00024978	0.154	0
TCONS_00024979	0.37	0
TCONS_00025050	0.018	0
TCONS_00025116	0.236	0
TCONS_00025255	0.066	0
TCONS_00025297	0.162	0
TCONS_00025406	0.056	0
TCONS_00025459	0.52	1
TCONS_00025477	0.122	0
TCONS_00025478	0.148	0
TCONS_00025615	0.092	0
TCONS_00025638	0.118	0
TCONS_00025639	0.122	0
TCONS_00025641	0.066	0
TCONS_00025656	0.628	1
TCONS_00025695	0.122	0
TCONS_00025696	0.25	0
TCONS_00025697	0.104	0
TCONS_00025700	0.55	1
TCONS_00025702	0.418	0
TCONS_00025719	0.116	0
TCONS_00025768	0.146	0
TCONS_00025785	0.244	0
TCONS_00025786	0.208	0
TCONS_00025790	0.12	0
TCONS_00025803	0.026	0
TCONS_00025804	0.194	0
TCONS_00025805	0.048	0
TCONS_00025820	0.038	0
TCONS_00025821	0.004	0
TCONS_00025822	0.092	0
TCONS_00025840	0.436	0
TCONS_00025907	0	0
TCONS_00025926	0.048	0
TCONS_00025927	0.028	0
TCONS_00025928	0.3	0
TCONS_00025930	0.624	1
TCONS_00025931	0.47	0
TCONS_00025934	0.108	0
TCONS_00025933	0.002	0
TCONS_00025936	0.014	0
TCONS_00025942	0.036	0
TCONS_00025943	0.014	0
TCONS_00025944	0.002	0
TCONS_00025954	0.312	0
TCONS_00025957	0.008	0
TCONS_00025974	0.004	0
TCONS_00025978	0.302	0
TCONS_00025991	0.324	0
TCONS_00025990	0.012	0
TCONS_00025989	0.008	0
TCONS_00026026	0.834	1
TCONS_00026029	0.594	1
TCONS_00026027	0.006	0
TCONS_00026127	0.338	0
TCONS_00026130	0.42	0
TCONS_00026129	0.42	0
TCONS_00026131	0.42	0
TCONS_00026133	0.42	0
TCONS_00026132	0.42	0
TCONS_00026136	0.022	0
TCONS_00026137	0.028	0
TCONS_00026139	0.086	0
TCONS_00026140	0.416	0
TCONS_00026142	0.08	0
TCONS_00026143	0.82	1
TCONS_00026144	0.428	0
TCONS_00026194	0.006	0
TCONS_00026195	0.214	0
TCONS_00026209	0.378	0
TCONS_00026233	0.29	0
TCONS_00026268	0.638	1
TCONS_00026273	0	0
TCONS_00026400	0.896	1
TCONS_00026399	0.244	0
TCONS_00026428	0.32	0
TCONS_00026483	0.234	0
TCONS_00026484	0.51	1
TCONS_00026643	0.062	0
TCONS_00026815	0.024	0
TCONS_00026816	0.014	0
TCONS_00026823	0	0
TCONS_00026824	0.022	0
TCONS_00026843	0.188	0
TCONS_00026844	0.112	0
TCONS_00026845	0.274	0
TCONS_00026847	0.036	0
TCONS_00026846	0.396	0
TCONS_00026848	0	0
TCONS_00026849	0.206	0
TCONS_00026867	0.042	0
TCONS_00026866	0.05	0
TCONS_00026880	0.172	0
TCONS_00026881	0.042	0
TCONS_00026882	0.036	0
TCONS_00026922	0.03	0
TCONS_00027038	0.026	0
TCONS_00027039	0.396	0
TCONS_00027040	0.596	1
TCONS_00027042	0.028	0
TCONS_00027232	0.392	0
TCONS_00027233	0.228	0
TCONS_00027234	0.22	0
TCONS_00027235	0.274	0
TCONS_00027353	0.762	1
TCONS_00027384	0	0
TCONS_00027385	0.002	0
TCONS_00027492	0.048	0
TCONS_00027495	0.054	0
TCONS_00027494	0.052	0
TCONS_00027498	0.004	0
TCONS_00027526	0.124	0
TCONS_00027552	0.576	1
TCONS_00027560	0.038	0
TCONS_00027561	0.008	0
TCONS_00027562	0.034	0
TCONS_00027618	0.03	0
TCONS_00027624	0.048	0
TCONS_00027625	0.002	0
TCONS_00027626	0.004	0
TCONS_00027735	0.028	0
TCONS_00027736	0.054	0
TCONS_00027743	0.066	0
TCONS_00027744	0.084	0
TCONS_00027780	0.77	1
TCONS_00028050	0.238	0
TCONS_00028157	0.448	0
TCONS_00028158	0.014	0
TCONS_00028166	0.238	0
TCONS_00028227	0.096	0
TCONS_00028258	0.03	0
TCONS_00028259	0.666	1
TCONS_00028369	0.34	0
TCONS_00028370	0	0
TCONS_00028371	0	0
TCONS_00028570	0.31	0
TCONS_00028604	0.682	1
TCONS_00028605	0.834	1
TCONS_00028603	0.672	1
TCONS_00028602	0.818	1
TCONS_00028606	0.052	0
TCONS_00028607	0.06	0
TCONS_00028608	0.06	0
TCONS_00028612	0.132	0
TCONS_00028613	0.066	0
TCONS_00028619	0.404	0
TCONS_00028673	0.004	0
TCONS_00028707	0.102	0
TCONS_00028783	0.08	0
TCONS_00028784	0.006	0
TCONS_00028785	0.008	0
TCONS_00028846	0.318	0
TCONS_00028854	0.67	1
TCONS_00028924	0.458	0
TCONS_00028925	0.316	0
TCONS_00028926	0.024	0
TCONS_00028981	0.04	0
TCONS_00029014	0.198	0
TCONS_00029051	0.342	0
TCONS_00029050	0.218	0
TCONS_00029049	0.306	0
TCONS_00029123	0.006	0
TCONS_00029135	0.378	0
TCONS_00029157	0.954	1
TCONS_00029161	0.914	1
TCONS_00029164	0.472	0
TCONS_00029169	0.01	0
TCONS_00029172	0.004	0
TCONS_00029173	0.076	0
TCONS_00029176	0.552	1
TCONS_00029177	0.246	0
TCONS_00029232	0.028	0
TCONS_00029252	0.134	0
TCONS_00029286	0.678	1
TCONS_00029285	0.664	1
TCONS_00029284	0.636	1
TCONS_00029287	0.686	1
TCONS_00029290	0.848	1
TCONS_00029295	0.388	0
TCONS_00029296	0.818	1
TCONS_00029302	0.504	1
TCONS_00029346	0.676	1
TCONS_00029349	0.258	0
TCONS_00029348	0.258	0
TCONS_00029360	0.01	0
TCONS_00029367	0.19	0
TCONS_00029371	0.01	0
TCONS_00029370	0.038	0
TCONS_00029369	0.042	0
TCONS_00029395	0.766	1
TCONS_00029417	0.304	0
TCONS_00029441	0.626	1
TCONS_00029459	0.412	0
TCONS_00029495	0.004	0
TCONS_00029496	0.432	0
TCONS_00029515	0.054	0
TCONS_00029543	0.398	0
TCONS_00029581	0.046	0
TCONS_00029582	0.002	0
TCONS_00029632	0.504	1
TCONS_00029646	0.012	0
TCONS_00029660	0.002	0
TCONS_00029662	0.002	0
TCONS_00029661	0.034	0
TCONS_00029663	0.25	0
TCONS_00029720	0.002	0
TCONS_00029747	0.004	0
TCONS_00029748	0.07	0
TCONS_00029764	0.104	0
TCONS_00029795	0.028	0
TCONS_00029814	0.428	0
TCONS_00029830	0.252	0
TCONS_00029829	0.112	0
TCONS_00029828	0.23	0
TCONS_00029839	0	0
TCONS_00029840	0.094	0
TCONS_00029841	0.288	0
TCONS_00029892	0.472	0
TCONS_00029897	0.048	0
TCONS_00029898	0.13	0
TCONS_00029899	0.13	0
TCONS_00029901	0.004	0
TCONS_00029927	0.29	0
TCONS_00029952	0.154	0
TCONS_00029989	0.466	0
TCONS_00029991	0.432	0
TCONS_00029990	0.394	0
TCONS_00029995	0.796	1
TCONS_00029994	0.37	0
TCONS_00029993	0.486	1
TCONS_00029996	0.72	1
TCONS_00029997	0.646	1
TCONS_00030031	0.734	1
TCONS_00030078	0.666	1
TCONS_00030103	0.19	0
TCONS_00030104	0.162	0
TCONS_00030143	0.204	0
TCONS_00030152	0.076	0
TCONS_00030213	0.244	0
TCONS_00030251	0.45	0
TCONS_00030252	0.414	0
TCONS_00030299	0.002	0
TCONS_00030448	0.056	0
TCONS_00030449	0.564	1
TCONS_00030461	0	0
TCONS_00030499	0.488	1
TCONS_00030521	0.194	0
TCONS_00030523	0.166	0
TCONS_00030568	0.236	0
TCONS_00030573	0	0
TCONS_00030702	0.032	0
TCONS_00030705	0.116	0
TCONS_00030706	0.008	0
TCONS_00030737	0.004	0
TCONS_00030749	0.064	0
TCONS_00030750	0.022	0
TCONS_00030870	0.048	0
TCONS_00030893	1	1
TCONS_00031002	0.226	0
TCONS_00031159	0.012	0
TCONS_00031214	0.012	0
TCONS_00031236	0.002	0
TCONS_00031272	0.292	0
TCONS_00031314	0.028	0
TCONS_00031387	0.25	0
TCONS_00031401	0.072	0
TCONS_00031408	0.174	0
TCONS_00031409	0.494	1
TCONS_00031410	0.058	0
TCONS_00031411	0.512	1
TCONS_00031447	0.066	0
TCONS_00031457	0.002	0
TCONS_00031460	0.176	0
TCONS_00031461	0.442	0
TCONS_00031462	0.002	0
TCONS_00031519	0.014	0
TCONS_00031518	0.048	0
TCONS_00031530	0.16	0
TCONS_00031535	0.034	0
TCONS_00031623	0.034	0
TCONS_00031717	0.04	0
TCONS_00031804	0.004	0
TCONS_00031884	0.016	0
TCONS_00032030	0.002	0
TCONS_00032042	0.002	0
TCONS_00032050	0.468	0
TCONS_00032051	0.6	1
TCONS_00032055	0.002	0
TCONS_00032056	0.01	0
TCONS_00032057	0.018	0
TCONS_00032074	0.01	0
TCONS_00032080	0.192	0
TCONS_00032235	0.01	0
TCONS_00032249	0.298	0
TCONS_00032248	0.218	0
TCONS_00032250	0.25	0
TCONS_00032356	0.444	0
TCONS_00032357	0.476	0
TCONS_00032398	0.796	1
TCONS_00032399	0.002	0
TCONS_00032405	0.022	0
TCONS_00032406	0.744	1
TCONS_00032484	0.044	0
TCONS_00032491	0.324	0
TCONS_00032492	0.37	0
TCONS_00032515	0.064	0
TCONS_00032516	0.062	0
TCONS_00032530	0.134	0
TCONS_00032579	0.624	1
TCONS_00032578	0.692	1
TCONS_00032677	0.376	0
TCONS_00032678	0.38	0
TCONS_00032681	0.32	0
TCONS_00032790	0.032	0
TCONS_00032794	0.012	0
TCONS_00032823	0.01	0
TCONS_00032824	0.056	0
TCONS_00032825	0.05	0
TCONS_00032826	0.028	0
TCONS_00032827	0.032	0
TCONS_00032828	0.03	0
TCONS_00032872	0.44	0
TCONS_00032916	0.27	0
TCONS_00032924	0.064	0
TCONS_00033045	0.23	0
TCONS_00033048	0.074	0
TCONS_00033049	0.01	0
TCONS_00033061	0.022	0
TCONS_00033062	0.02	0
TCONS_00033080	0.3	0
TCONS_00033081	0.926	1
TCONS_00033083	0.572	1
TCONS_00033082	0.586	1
TCONS_00033084	0.472	0
TCONS_00033173	0.006	0
TCONS_00033193	0.45	0
TCONS_00033197	0.656	1
TCONS_00033196	0.634	1
TCONS_00033195	0.5	1
TCONS_00033198	0	0
TCONS_00033224	0.814	1
TCONS_00033226	0.736	1
TCONS_00033325	0.16	0
TCONS_00033337	0.012	0
TCONS_00033338	0.108	0
TCONS_00033364	0	0
TCONS_00033365	0.008	0
TCONS_00033372	0.94	1
TCONS_00033380	0.004	0
TCONS_00033384	0	0
TCONS_00033393	0	0
TCONS_00033409	0.046	0
TCONS_00033410	0.364	0
TCONS_00033411	0.006	0
TCONS_00033412	0.062	0
TCONS_00033413	0	0
TCONS_00033414	0	0
TCONS_00033416	0.048	0
TCONS_00033415	0.09	0
TCONS_00033417	0.09	0
TCONS_00033419	0.134	0
TCONS_00033502	0.416	0
TCONS_00033508	0.012	0
TCONS_00033507	0.012	0
TCONS_00033509	0.062	0
TCONS_00033584	0.532	1
TCONS_00033585	0	0
TCONS_00033586	0.532	1
TCONS_00033587	0.494	1
TCONS_00033600	0.008	0
TCONS_00033615	0.064	0
TCONS_00033620	0.016	0
TCONS_00033657	0.094	0
TCONS_00033671	0.028	0
TCONS_00033673	0.038	0
TCONS_00033674	0.078	0
TCONS_00033708	0.192	0
TCONS_00033725	0.008	0
TCONS_00033772	0.172	0
TCONS_00033796	0.034	0
TCONS_00033843	0.02	0
TCONS_00033885	0.016	0
TCONS_00033886	0.044	0
TCONS_00033898	0.17	0
TCONS_00033899	0.048	0
TCONS_00033900	0.214	0
TCONS_00033901	0.014	0
TCONS_00033902	0.004	0
TCONS_00033904	0.016	0
TCONS_00033903	0.022	0
TCONS_00033905	0.018	0
TCONS_00033906	0.014	0
TCONS_00033909	0.316	0
TCONS_00033911	0.004	0
TCONS_00033912	0.002	0
TCONS_00033915	0.01	0
TCONS_00033916	0.068	0
TCONS_00033953	0.004	0
TCONS_00033960	0.068	0
TCONS_00034034	0	0
TCONS_00034072	0.65	1
TCONS_00034073	0.254	0
TCONS_00034162	0.382	0
TCONS_00034168	0.134	0
TCONS_00034173	0.306	0
TCONS_00034223	0.002	0
TCONS_00034224	0.192	0
TCONS_00034229	0.008	0
TCONS_00034243	0.02	0
TCONS_00034245	0.058	0
TCONS_00034271	0.02	0
TCONS_00034276	0.098	0
TCONS_00034310	0.008	0
TCONS_00034370	0.024	0
TCONS_00034412	0.162	0
TCONS_00034414	0.002	0
TCONS_00034429	0	0
TCONS_00034490	0	0
TCONS_00034491	0.01	0
TCONS_00034582	0.042	0
TCONS_00034639	0	0
TCONS_00034695	0.336	0
TCONS_00034694	0.336	0
TCONS_00034729	0.018	0
TCONS_00034728	0.012	0
TCONS_00034730	0.006	0
TCONS_00034741	0.346	0
TCONS_00034753	0	0
TCONS_00034754	0.076	0
TCONS_00034756	0.074	0
TCONS_00034781	0	0
TCONS_00034842	0.216	0
TCONS_00034987	0.298	0
TCONS_00035054	0.952	1
TCONS_00035056	0.908	1
TCONS_00035055	0.938	1
TCONS_00035072	0.824	1
TCONS_00035073	0.896	1
TCONS_00035118	0.846	1
TCONS_00035119	0.286	0
TCONS_00035130	0.414	0
TCONS_00035136	0.438	0
TCONS_00035137	0.098	0
TCONS_00035138	0.08	0
TCONS_00035149	0.026	0
TCONS_00035151	0.186	0
TCONS_00035220	0.008	0
TCONS_00035277	0.278	0
TCONS_00035300	0.022	0
TCONS_00035303	0.006	0
TCONS_00035309	0.504	1
TCONS_00035314	0.01	0
TCONS_00035315	0.068	0
TCONS_00035334	0.13	0
TCONS_00035342	0.022	0
TCONS_00035358	0.01	0
TCONS_00035359	0.7	1
TCONS_00035374	0.204	0
TCONS_00035375	0.006	0
TCONS_00035376	0.006	0
TCONS_00035378	0.008	0
TCONS_00035377	0.01	0
TCONS_00035434	0.176	0
TCONS_00035506	0.126	0
TCONS_00035507	0.128	0
TCONS_00035514	0.01	0
TCONS_00035515	0.084	0
TCONS_00035516	0.004	0
TCONS_00035517	0.054	0
TCONS_00035519	0.078	0
TCONS_00035518	0.156	0
TCONS_00035557	0.012	0
TCONS_00035560	0.112	0
TCONS_00035561	0.142	0
TCONS_00035562	0.112	0
TCONS_00035605	0.01	0
TCONS_00035606	0.024	0
TCONS_00035608	0.45	0
TCONS_00035626	0.022	0
TCONS_00035625	0.002	0
TCONS_00035627	0.014	0
TCONS_00035628	0.002	0
TCONS_00035630	0.014	0
TCONS_00035629	0.026	0
TCONS_00035658	0.002	0
TCONS_00035659	0.018	0
TCONS_00035660	0.886	1
TCONS_00035663	0.012	0
TCONS_00035678	0.004	0
TCONS_00035687	0.412	0
TCONS_00035689	0.186	0
TCONS_00035706	0.002	0
TCONS_00035711	0.006	0
TCONS_00035712	0.026	0
TCONS_00035713	0.11	0
TCONS_00035904	0.314	0
TCONS_00035986	0.006	0
TCONS_00035987	0.148	0
TCONS_00035998	0.134	0
TCONS_00035997	0.034	0
TCONS_00035999	0	0
TCONS_00036046	0	0
TCONS_00036047	0.024	0
TCONS_00036048	0.498	1
TCONS_00036087	0.002	0
TCONS_00036105	0.014	0
TCONS_00036107	0.046	0
TCONS_00036111	0.084	0
TCONS_00036113	0.574	1
TCONS_00036112	0.546	1
TCONS_00036114	0.044	0
TCONS_00036125	0.08	0
TCONS_00036126	0.498	1
TCONS_00036139	0.396	0
TCONS_00036140	0.104	0
TCONS_00036135	0.068	0
TCONS_00036134	0.158	0
TCONS_00036184	0.416	0
TCONS_00036312	0.004	0
TCONS_00036314	0.064	0
TCONS_00036315	0.122	0
TCONS_00036319	0.008	0
TCONS_00036330	0.028	0
TCONS_00036360	0.006	0
TCONS_00036359	0.006	0
TCONS_00036361	0.02	0
TCONS_00036478	0.27	0
TCONS_00036479	0.002	0
TCONS_00036551	0.88	1
TCONS_00036622	0.002	0
TCONS_00036743	0.488	1
TCONS_00036744	0.01	0
TCONS_00036745	0.002	0
TCONS_00036813	0.024	0
TCONS_00036815	0.006	0
TCONS_00036817	0.008	0
TCONS_00036816	0.006	0
TCONS_00036818	0.002	0
TCONS_00036820	0.024	0
TCONS_00036819	0.002	0
TCONS_00036821	0.812	1
TCONS_00036826	0.106	0
TCONS_00036920	0	0
TCONS_00037070	0.044	0
TCONS_00037071	0.056	0
TCONS_00037072	0.066	0
TCONS_00037073	0.034	0
TCONS_00037131	0.09	0
TCONS_00037191	0.02	0
TCONS_00037294	0.118	0
TCONS_00037367	0.088	0
TCONS_00037384	0.438	0
TCONS_00037387	0.278	0
TCONS_00037393	0.992	1
TCONS_00037392	0.998	1
TCONS_00037396	0.994	1
TCONS_00037416	0.286	0
TCONS_00037422	0.926	1
TCONS_00037423	0.83	1
TCONS_00037421	0.79	1
TCONS_00037420	0.806	1
TCONS_00037499	0.01	0
TCONS_00037501	0.012	0
TCONS_00037503	0.012	0
TCONS_00037502	0.012	0
TCONS_00037552	0.676	1
TCONS_00037553	0.206	0
TCONS_00037558	0.008	0
TCONS_00037559	0.018	0
TCONS_00037592	0.478	0
TCONS_00037593	0.266	0
TCONS_00037614	0.432	0
TCONS_00037631	0.77	1
TCONS_00037645	0.016	0
TCONS_00037646	0.012	0
TCONS_00037650	0.038	0
TCONS_00037651	0.252	0
TCONS_00037816	0.242	0
TCONS_00037929	0.22	0
TCONS_00037930	0.15	0
TCONS_00037931	0.196	0
TCONS_00037932	0.02	0
TCONS_00037955	0.836	1
TCONS_00038004	0.064	0
TCONS_00038033	1	1
TCONS_00038037	0.162	0
TCONS_00038059	0.17	0
TCONS_00038110	0.006	0
TCONS_00038116	0.736	1
TCONS_00038308	0.002	0
TCONS_00038355	0.3	0
TCONS_00038421	0.086	0
TCONS_00038512	0.15	0
TCONS_00038539	0	0
TCONS_00038647	0.894	1
TCONS_00038680	0.61	1
TCONS_00038887	0.128	0
TCONS_00039054	0.076	0
TCONS_00039162	0.172	0
TCONS_00039164	0.086	0
TCONS_00039163	0.084	0
TCONS_00039165	0.072	0
TCONS_00039166	0.36	0
TCONS_00039225	0.344	0
TCONS_00039227	0.314	0
TCONS_00039263	0.01	0
TCONS_00039286	0.274	0
TCONS_00039292	0.076	0
TCONS_00039446	0.182	0
TCONS_00039447	0.226	0
TCONS_00039448	0.028	0
TCONS_00039481	0.002	0
TCONS_00039480	0.002	0
TCONS_00039482	0	0
TCONS_00039483	0.02	0
TCONS_00039485	0.06	0
TCONS_00039486	0.052	0
TCONS_00039487	0.222	0
TCONS_00039495	0.002	0
TCONS_00039515	0.432	0
TCONS_00039524	0	0
TCONS_00039525	0.018	0
TCONS_00039538	0.092	0
TCONS_00039539	0.01	0
TCONS_00039551	0.386	0
TCONS_00039564	0.15	0
TCONS_00039646	0.076	0
TCONS_00039702	0.106	0
TCONS_00039708	0.1	0
TCONS_00039731	0.02	0
TCONS_00039756	0.012	0
TCONS_00039757	0.098	0
TCONS_00039758	0.052	0
TCONS_00039785	0.184	0
TCONS_00040021	0.86	1
TCONS_00040048	0.298	0
TCONS_00040049	0.086	0
TCONS_00040064	0.032	0
TCONS_00040066	0.028	0
TCONS_00040067	0.02	0
TCONS_00040095	0.228	0
TCONS_00040096	0.17	0
TCONS_00040173	0.044	0
TCONS_00040174	0.488	1
TCONS_00040212	0.178	0
TCONS_00040261	0.628	1
TCONS_00040263	0.004	0
TCONS_00040264	0.584	1
TCONS_00040266	0.534	1
TCONS_00040372	0.696	1
TCONS_00040371	0.438	0
TCONS_00040422	0.942	1
TCONS_00040424	0.938	1
TCONS_00040425	0.938	1
TCONS_00040426	0.818	1
TCONS_00040427	0.896	1
TCONS_00040429	0.958	1
TCONS_00040428	0.954	1
TCONS_00040430	0.974	1
TCONS_00040442	0.96	1
TCONS_00040459	0	0
TCONS_00040460	0.056	0
TCONS_00040529	0.08	0
TCONS_00040553	0.012	0
TCONS_00040577	0.388	0
TCONS_00040578	0.45	0
TCONS_00040595	0.418	0
TCONS_00040596	0.384	0
TCONS_00040597	0.44	0
TCONS_00040656	0.23	0
TCONS_00040723	0	0
TCONS_00040764	0.536	1
TCONS_00040779	0.422	0
TCONS_00040778	0.32	0
TCONS_00040802	0.344	0
TCONS_00040804	0.216	0
TCONS_00040807	0.586	1
TCONS_00040806	0.6	1
TCONS_00040805	0.588	1
TCONS_00040816	0.012	0
TCONS_00040821	0.002	0
TCONS_00040824	0.114	0
TCONS_00040845	0.2	0
TCONS_00040875	0.008	0
TCONS_00040877	0.188	0
TCONS_00040878	0.054	0
TCONS_00040969	0.054	0
TCONS_00040985	0.006	0
TCONS_00040986	0.308	0
TCONS_00040996	0.084	0
TCONS_00040997	0	0
TCONS_00041007	0.344	0
TCONS_00041008	0.458	0
TCONS_00041009	0.17	0
TCONS_00041018	0.018	0
TCONS_00041019	0.016	0
TCONS_00041026	0.022	0
TCONS_00041025	0.014	0
TCONS_00041024	0.06	0
TCONS_00041027	0.004	0
TCONS_00041028	0	0
TCONS_00041029	0.01	0
TCONS_00041030	0.016	0
TCONS_00041032	0	0
TCONS_00041031	0.05	0
TCONS_00041034	0	0
TCONS_00041033	0.002	0
TCONS_00041035	0.014	0
TCONS_00041036	0.014	0
TCONS_00041068	0.01	0
TCONS_00041069	0	0
TCONS_00041070	0.004	0
TCONS_00041114	0.158	0
TCONS_00041115	0.086	0
TCONS_00041116	0.128	0
TCONS_00041131	0.206	0
TCONS_00041132	0.056	0
TCONS_00041174	0.012	0
TCONS_00041199	0.042	0
TCONS_00041261	0.006	0
TCONS_00041262	0.06	0
TCONS_00041263	0.068	0
TCONS_00041264	0.056	0
TCONS_00041265	0.112	0
TCONS_00041272	0.002	0
TCONS_00041278	0.62	1
TCONS_00041300	0.088	0
TCONS_00041299	0.082	0
TCONS_00041301	0.216	0
TCONS_00041303	0.05	0
TCONS_00041310	0.682	1
TCONS_00041311	0.684	1
TCONS_00041312	0.518	1
TCONS_00041313	0.522	1
TCONS_00041315	0.07	0
TCONS_00041323	0.028	0
TCONS_00041324	0.004	0
TCONS_00041433	0.376	0
TCONS_00041501	0.004	0
TCONS_00041690	0.408	0
TCONS_00041691	0.446	0
TCONS_00041692	0.228	0
TCONS_00041694	0.14	0
TCONS_00041693	0.412	0
TCONS_00041695	0.436	0
TCONS_00041738	0.01	0
TCONS_00041739	0.006	0
TCONS_00041879	0.34	0
TCONS_00042024	0.002	0
TCONS_00042077	0.306	0
TCONS_00042079	0.014	0
TCONS_00042116	0.252	0
TCONS_00042117	0	0
TCONS_00042181	0.006	0
TCONS_00042183	0.036	0
TCONS_00042287	0.072	0
TCONS_00042288	0.296	0
TCONS_00042384	0.394	0
TCONS_00042496	0.142	0
TCONS_00042679	0.004	0
TCONS_00042680	0.122	0
TCONS_00042714	0.924	1
TCONS_00042719	0.068	0
TCONS_00042718	0.312	0
TCONS_00042827	0.046	0
TCONS_00042834	0.096	0
TCONS_00042844	0.012	0
TCONS_00042845	0.106	0
TCONS_00043048	0.27	0
TCONS_00043070	0.344	0
TCONS_00043130	0.028	0
TCONS_00043166	0.014	0
TCONS_00043175	0.442	0
TCONS_00043187	0.284	0
TCONS_00043207	0	0
TCONS_00043211	0.002	0
TCONS_00043212	0.002	0
TCONS_00043219	0.022	0
TCONS_00043220	0.2	0
TCONS_00043223	0.004	0
TCONS_00043361	0.012	0
TCONS_00043362	0.052	0
TCONS_00043364	0.09	0
TCONS_00043363	0.086	0
TCONS_00043365	0.052	0
TCONS_00043366	0.006	0
TCONS_00043404	0.74	1
TCONS_00043502	0.642	1
TCONS_00043504	0.506	1
TCONS_00043503	0.502	1
TCONS_00043776	0.206	0
TCONS_00043922	0.142	0
TCONS_00043921	0.242	0
TCONS_00043943	0.768	1
TCONS_00043944	0.658	1
TCONS_00043945	0.022	0
TCONS_00043946	0.426	0
TCONS_00043955	0	0
TCONS_00043963	0.7	1
TCONS_00043977	0.072	0
TCONS_00043987	0.008	0
TCONS_00044063	0.59	1
TCONS_00044066	0.05	0
TCONS_00044065	0.086	0
TCONS_00044147	0.156	0
TCONS_00044194	0.358	0
TCONS_00044195	0.304	0
TCONS_00044196	0.354	0
TCONS_00044242	0.092	0
TCONS_00044246	0.098	0
TCONS_00044297	0.028	0
TCONS_00044296	0.044	0
TCONS_00044311	0.01	0
TCONS_00044312	0.038	0
TCONS_00044321	0.034	0
TCONS_00044325	0.016	0
TCONS_00044368	0.014	0
TCONS_00044381	0.004	0
TCONS_00044408	0.092	0
TCONS_00044409	0.084	0
TCONS_00044414	0.046	0
TCONS_00044416	0.632	1
TCONS_00044418	0.124	0
TCONS_00044419	0.076	0
TCONS_00044417	0.098	0
TCONS_00044415	0.114	0
TCONS_00044413	0.088	0
TCONS_00044412	0.63	1
TCONS_00044411	0.11	0
TCONS_00044410	0.108	0
TCONS_00044473	0.186	0
TCONS_00044522	0.168	0
TCONS_00044528	0.038	0
TCONS_00044546	0.294	0
TCONS_00044549	0.13	0
TCONS_00044555	0.034	0
TCONS_00044604	0	0
TCONS_00044670	0.33	0
TCONS_00044671	0.002	0
TCONS_00044687	0.082	0
TCONS_00044696	0.114	0
TCONS_00044697	0.12	0
TCONS_00044698	0.122	0
TCONS_00044699	0.074	0
TCONS_00044700	0.048	0
TCONS_00044701	0.07	0
TCONS_00044703	0.08	0
TCONS_00044754	0.038	0
TCONS_00044761	0.064	0
TCONS_00044763	0.054	0
TCONS_00044764	0.054	0
TCONS_00044766	0.048	0
TCONS_00044779	0.004	0
TCONS_00044811	0.006	0
TCONS_00044812	0.302	0
TCONS_00044848	0.312	0
TCONS_00044860	0.088	0
TCONS_00044861	0.162	0
TCONS_00044866	0.418	0
TCONS_00044867	0.322	0
TCONS_00044868	0.41	0
TCONS_00044862	0.004	0
TCONS_00044874	0.152	0
TCONS_00044903	0.048	0
TCONS_00044905	0	0
TCONS_00044907	0.356	0
TCONS_00044908	0.014	0
TCONS_00044914	0.278	0
TCONS_00044915	0.008	0
TCONS_00044916	0.144	0
TCONS_00044934	0.028	0
TCONS_00044935	0.008	0
TCONS_00044938	0.006	0
TCONS_00044939	0.004	0
TCONS_00044940	0.05	0
TCONS_00044941	0.02	0
TCONS_00044947	0.056	0
TCONS_00044949	0.018	0
TCONS_00044951	0.372	0
TCONS_00044952	0.314	0
TCONS_00044953	0.308	0
TCONS_00044954	0.304	0
TCONS_00044955	0.452	0
TCONS_00044963	0.034	0
TCONS_00044965	0.372	0
TCONS_00044967	0.04	0
TCONS_00044969	0.036	0
TCONS_00044971	0.418	0
TCONS_00044972	0.044	0
TCONS_00044970	0.384	0
TCONS_00044968	0.384	0
TCONS_00044966	0.03	0
[truncated: 5,236 more rows]
