# Supplementary material for: Genome-wide identification of tissue-specific long non-coding RNA in three farm animal species
Source: BMC Genomics. 2018 Sep 18;19:684. doi: 10.1186/s12864-018-5037-7 (PMC6145346; doi:10.1186/s12864-018-5037-7)
Supplement: Supplementary file 24 — FEELnc Coding Potential Scores for Pig LncRNAs. The coding potential scores calculated by FEELnc. The “coding_potential” column is the coding potential score, with 0 being the least likely to be coding and 1 being most likely. The “label” column is 0 or 1 to indicate if the score lies above or below the cutoff determined by FEELnc using cross validation. 0 indicates a predicted lncRNA while 1 is a predicted coding transcript. (XLSX 323 kb) [file 12864_2018_5037_MOESM24_ESM.xlsx]

## Sheet: Pig_FEELnc_Scores
name	coding_potential	label
TCONS_00000039	0.086	0
TCONS_00000040	0.046	0
TCONS_00000076	0.144	0
TCONS_00000080	0.022	0
TCONS_00000079	0.002	0
TCONS_00000081	0.14	0
TCONS_00000082	0.482	1
TCONS_00000091	0.03	0
TCONS_00000090	0.022	0
TCONS_00000092	0.032	0
TCONS_00000094	0.034	0
TCONS_00000093	0.028	0
TCONS_00000095	0.024	0
TCONS_00000106	0.178	0
TCONS_00000110	0.026	0
TCONS_00000109	0.024	0
TCONS_00000111	0.1	0
TCONS_00000129	0.044	0
TCONS_00000128	0.044	0
TCONS_00000140	0.102	0
TCONS_00000146	0.032	0
TCONS_00000147	0.004	0
TCONS_00000145	0.006	0
TCONS_00000144	0.008	0
TCONS_00000196	0.696	1
TCONS_00000197	0.462	1
TCONS_00000253	0.096	0
TCONS_00000261	0.026	0
TCONS_00000262	0.054	0
TCONS_00000263	0.602	1
TCONS_00000264	0.026	0
TCONS_00000265	0.054	0
TCONS_00000266	0.012	0
TCONS_00000267	0.478	1
TCONS_00000268	0.488	1
TCONS_00000270	0.246	0
TCONS_00000269	0.244	0
TCONS_00000272	0.178	0
TCONS_00000273	0.18	0
TCONS_00000274	0.232	0
TCONS_00000283	0.004	0
TCONS_00000284	0.028	0
TCONS_00000306	0.088	0
TCONS_00000314	0.05	0
TCONS_00000315	0.062	0
TCONS_00000318	0.07	0
TCONS_00000317	0.042	0
TCONS_00000316	0.052	0
TCONS_00000321	0.014	0
TCONS_00000328	0.01	0
TCONS_00000329	0.004	0
TCONS_00000334	0.262	0
TCONS_00000372	0.016	0
TCONS_00000374	0.018	0
TCONS_00000386	0.03	0
TCONS_00000416	0.004	0
TCONS_00000418	0.006	0
TCONS_00000446	0.03	0
TCONS_00000447	0.014	0
TCONS_00000458	0.018	0
TCONS_00000460	0.104	0
TCONS_00000461	0.038	0
TCONS_00000462	0.06	0
TCONS_00000464	0.046	0
TCONS_00000478	0.008	0
TCONS_00000481	0.046	0
TCONS_00000480	0.004	0
TCONS_00000479	0.04	0
TCONS_00000482	0.082	0
TCONS_00000539	0.018	0
TCONS_00000540	0.086	0
TCONS_00000541	0.048	0
TCONS_00000544	0.532	1
TCONS_00000545	0.098	0
TCONS_00000546	0.102	0
TCONS_00000548	0.008	0
TCONS_00000549	0.004	0
TCONS_00000550	0.01	0
TCONS_00000551	0.076	0
TCONS_00000552	0.026	0
TCONS_00000553	0.004	0
TCONS_00000554	0.004	0
TCONS_00000555	0.004	0
TCONS_00000556	0.016	0
TCONS_00000559	0.052	0
TCONS_00000560	0.01	0
TCONS_00000586	0.058	0
TCONS_00000590	0.014	0
TCONS_00000593	0.032	0
TCONS_00000611	0.006	0
TCONS_00000632	0.016	0
TCONS_00000634	0.042	0
TCONS_00000633	0.054	0
TCONS_00000647	0.018	0
TCONS_00000648	0.006	0
TCONS_00000650	0.12	0
TCONS_00000651	0.03	0
TCONS_00000676	0.008	0
TCONS_00000677	0.004	0
TCONS_00000699	0.034	0
TCONS_00000700	0.02	0
TCONS_00000705	0.032	0
TCONS_00000704	0.036	0
TCONS_00000703	0.218	0
TCONS_00000702	0.092	0
TCONS_00000701	0.228	0
TCONS_00000706	0.042	0
TCONS_00000708	0.026	0
TCONS_00000729	0.136	0
TCONS_00000728	0.152	0
TCONS_00000727	0.114	0
TCONS_00000730	0.044	0
TCONS_00000731	0.068	0
TCONS_00000741	0.032	0
TCONS_00000742	0.002	0
TCONS_00000773	0.038	0
TCONS_00000775	0.048	0
TCONS_00000777	0.008	0
TCONS_00000787	0.024	0
TCONS_00000806	0.024	0
TCONS_00000808	0.02	0
TCONS_00000807	0.018	0
TCONS_00000810	0.014	0
TCONS_00000811	0	0
TCONS_00000818	0.044	0
TCONS_00000884	0.066	0
TCONS_00000885	0.012	0
TCONS_00000886	0.08	0
TCONS_00000887	0.024	0
TCONS_00000916	0.44	1
TCONS_00000921	0.016	0
TCONS_00000923	0.04	0
TCONS_00000990	0.034	0
TCONS_00000991	0.04	0
TCONS_00001005	0.014	0
TCONS_00001022	0.022	0
TCONS_00001023	0.042	0
TCONS_00001030	0.094	0
TCONS_00001031	0.12	0
TCONS_00001034	0.01	0
TCONS_00001042	0.006	0
TCONS_00001043	0.004	0
TCONS_00001052	0.024	0
TCONS_00001068	0.048	0
TCONS_00001069	0.01	0
TCONS_00001073	0.066	0
TCONS_00001088	0.002	0
TCONS_00001089	0.016	0
TCONS_00001090	0.004	0
TCONS_00001091	0.018	0
TCONS_00001106	0.022	0
TCONS_00001129	0.034	0
TCONS_00001130	0.034	0
TCONS_00001133	0.004	0
TCONS_00001134	0.02	0
TCONS_00001135	0.026	0
TCONS_00001136	0.028	0
TCONS_00001137	0.028	0
TCONS_00001143	0.014	0
TCONS_00001142	0.038	0
TCONS_00001179	0.01	0
TCONS_00001197	0.06	0
TCONS_00001196	0.032	0
TCONS_00001198	0.064	0
TCONS_00001199	0.48	1
TCONS_00001260	0.078	0
TCONS_00001275	0.04	0
TCONS_00001276	0.006	0
TCONS_00001277	0.022	0
TCONS_00001278	0.028	0
TCONS_00001279	0.016	0
TCONS_00001280	0.084	0
TCONS_00001282	0.022	0
TCONS_00001283	0.012	0
TCONS_00001284	0.014	0
TCONS_00001290	0.002	0
TCONS_00001291	0.016	0
TCONS_00001292	0.012	0
TCONS_00001303	0.008	0
TCONS_00001358	0.028	0
TCONS_00001367	0.044	0
TCONS_00001402	0.024	0
TCONS_00001401	0.01	0
TCONS_00001403	0.076	0
TCONS_00001405	0.004	0
TCONS_00001404	0.006	0
TCONS_00001406	0.008	0
TCONS_00001407	0.026	0
TCONS_00001415	0.048	0
TCONS_00001416	0.002	0
TCONS_00001457	0.05	0
TCONS_00001458	0.026	0
TCONS_00001459	0.012	0
TCONS_00001460	0.02	0
TCONS_00001470	0.006	0
TCONS_00001474	0.002	0
TCONS_00001487	0.052	0
TCONS_00001499	0.466	1
TCONS_00001522	0.012	0
TCONS_00001523	0.114	0
TCONS_00001524	0.258	0
TCONS_00001538	0.03	0
TCONS_00001537	0.034	0
TCONS_00001554	0.03	0
TCONS_00001555	0.024	0
TCONS_00001556	0.064	0
TCONS_00001559	0.032	0
TCONS_00001558	0.036	0
TCONS_00001557	0.038	0
TCONS_00001560	0.028	0
TCONS_00001605	0.054	0
TCONS_00001606	0.1	0
TCONS_00001607	0.212	0
TCONS_00001608	0.018	0
TCONS_00001609	0.074	0
TCONS_00001611	0.116	0
TCONS_00001610	0.078	0
TCONS_00001613	0.02	0
TCONS_00001654	0.41	1
TCONS_00001655	0.072	0
TCONS_00001666	0.006	0
TCONS_00001667	0.018	0
TCONS_00001668	0.062	0
TCONS_00001669	0.054	0
TCONS_00001670	0.048	0
TCONS_00001671	0.046	0
TCONS_00001672	0.018	0
TCONS_00001673	0.062	0
TCONS_00001674	0.054	0
TCONS_00001675	0.048	0
TCONS_00001676	0.046	0
TCONS_00001694	0.03	0
TCONS_00001696	0.012	0
TCONS_00001697	0.012	0
TCONS_00001698	0.032	0
TCONS_00001699	0.01	0
TCONS_00001700	0.022	0
TCONS_00001701	0.038	0
TCONS_00001718	0.04	0
TCONS_00001720	0.356	0
TCONS_00001721	0	0
TCONS_00001724	0	0
TCONS_00001723	0.356	0
TCONS_00001722	0.356	0
TCONS_00001731	0.018	0
TCONS_00001734	0.018	0
TCONS_00001733	0.016	0
TCONS_00001732	0.016	0
TCONS_00001740	0.004	0
TCONS_00001741	0	0
TCONS_00001742	0.208	0
TCONS_00001752	0.002	0
TCONS_00001790	0.038	0
TCONS_00001791	0.072	0
TCONS_00001793	0.086	0
TCONS_00001802	0.21	0
TCONS_00001810	0.118	0
TCONS_00001818	0.062	0
TCONS_00001820	0.004	0
TCONS_00001829	0.774	1
TCONS_00001836	0.004	0
TCONS_00001848	0.366	0
TCONS_00001849	0.048	0
TCONS_00001877	0.018	0
TCONS_00001889	0.128	0
TCONS_00001893	0.016	0
TCONS_00001892	0.026	0
TCONS_00001923	0.042	0
TCONS_00001929	0.204	0
TCONS_00001951	0.122	0
TCONS_00001952	0.036	0
TCONS_00001953	0.036	0
TCONS_00001970	0.022	0
TCONS_00001987	0.01	0
TCONS_00001996	0.028	0
TCONS_00002000	0.004	0
TCONS_00002002	0.006	0
TCONS_00002003	0.004	0
TCONS_00002059	0.054	0
TCONS_00002060	0.008	0
TCONS_00002061	0.084	0
TCONS_00002062	0.028	0
TCONS_00002064	0.004	0
TCONS_00002103	0.094	0
TCONS_00002104	0.05	0
TCONS_00002106	0.046	0
TCONS_00002105	0.036	0
TCONS_00002107	0.046	0
TCONS_00002108	0.058	0
TCONS_00002109	0.052	0
TCONS_00002173	0.05	0
TCONS_00002174	0.022	0
TCONS_00002178	0.002	0
TCONS_00002185	0.158	0
TCONS_00002186	0.048	0
TCONS_00002205	0.042	0
TCONS_00002238	0.132	0
TCONS_00002239	0.088	0
TCONS_00002240	0.062	0
TCONS_00002241	0.152	0
TCONS_00002247	0.008	0
TCONS_00002262	0.028	0
TCONS_00002283	0	0
TCONS_00002311	0.046	0
TCONS_00002312	0.032	0
TCONS_00002313	0.032	0
TCONS_00002316	0.04	0
TCONS_00002317	0.018	0
TCONS_00002320	0.018	0
TCONS_00002342	0	0
TCONS_00002407	0.032	0
TCONS_00002408	0	0
TCONS_00002409	0.006	0
TCONS_00002410	0	0
TCONS_00002411	0.006	0
TCONS_00002412	0.022	0
TCONS_00002413	0.13	0
TCONS_00002501	0.142	0
TCONS_00002563	0.006	0
TCONS_00002569	0.008	0
TCONS_00002570	0.04	0
TCONS_00002627	0.064	0
TCONS_00002653	0.136	0
TCONS_00002656	0.104	0
TCONS_00002657	0.074	0
TCONS_00002658	0.004	0
TCONS_00002661	0.034	0
TCONS_00002698	0.044	0
TCONS_00002699	0.234	0
TCONS_00002724	0.336	0
TCONS_00002725	0.346	0
TCONS_00002744	0.166	0
TCONS_00002745	0.032	0
TCONS_00002817	0.002	0
TCONS_00002837	0.432	1
TCONS_00002911	0.036	0
TCONS_00002981	0.236	0
TCONS_00002996	0.022	0
TCONS_00003001	0.022	0
TCONS_00003021	0.024	0
TCONS_00003042	0.01	0
TCONS_00003044	0.002	0
TCONS_00003045	0.01	0
TCONS_00003089	0.096	0
TCONS_00003090	0.098	0
TCONS_00003092	0.192	0
TCONS_00003091	0.094	0
TCONS_00003111	0.004	0
TCONS_00003114	0.002	0
TCONS_00003115	0.02	0
TCONS_00003118	0.066	0
TCONS_00003119	0.052	0
TCONS_00003121	0.024	0
TCONS_00003122	0.014	0
TCONS_00003124	0.016	0
TCONS_00003128	0.042	0
TCONS_00003129	0.32	0
TCONS_00003131	0.034	0
TCONS_00003132	0.058	0
TCONS_00003134	0.032	0
TCONS_00003142	0	0
TCONS_00003179	0.29	0
TCONS_00003194	0.022	0
TCONS_00003195	0.004	0
TCONS_00003212	0.012	0
TCONS_00003219	0	0
TCONS_00003232	0.006	0
TCONS_00003233	0.01	0
TCONS_00003259	0.032	0
TCONS_00003276	0.04	0
TCONS_00003277	0.04	0
TCONS_00003308	0.082	0
TCONS_00003309	0.08	0
TCONS_00003310	0.028	0
TCONS_00003333	0.008	0
TCONS_00003338	0.174	0
TCONS_00003340	0.162	0
TCONS_00003339	0.152	0
TCONS_00003342	0.232	0
TCONS_00003350	0.064	0
TCONS_00003349	0.042	0
TCONS_00003348	0.026	0
TCONS_00003434	0.03	0
TCONS_00003472	0.252	0
TCONS_00003473	0.002	0
TCONS_00003483	0	0
TCONS_00003484	0.01	0
TCONS_00003505	0.246	0
TCONS_00003504	0.026	0
TCONS_00003503	0.078	0
TCONS_00003506	0.008	0
TCONS_00003507	0.006	0
TCONS_00003508	0.01	0
TCONS_00003535	0.016	0
TCONS_00003541	0.002	0
TCONS_00003566	0.33	0
TCONS_00003567	0.004	0
TCONS_00003568	0.028	0
TCONS_00003618	0.048	0
TCONS_00003619	0.024	0
TCONS_00003620	0.308	0
TCONS_00003621	0.058	0
TCONS_00003628	0.012	0
TCONS_00003639	0.014	0
TCONS_00003638	0.03	0
TCONS_00003641	0.002	0
TCONS_00003642	0.162	0
TCONS_00003643	0.132	0
TCONS_00003644	0	0
TCONS_00003668	0.354	0
TCONS_00003677	0.148	0
TCONS_00003712	0.012	0
TCONS_00003714	0.02	0
TCONS_00003715	0.012	0
TCONS_00003732	0.022	0
TCONS_00003759	0.028	0
TCONS_00003758	0.046	0
TCONS_00003761	0.078	0
TCONS_00003769	0.04	0
TCONS_00003768	0.034	0
TCONS_00003770	0.004	0
TCONS_00003778	0.152	0
TCONS_00003779	0.114	0
TCONS_00003800	0.002	0
TCONS_00003807	0.05	0
TCONS_00003809	0.008	0
TCONS_00003808	0.012	0
TCONS_00003810	0.014	0
TCONS_00003811	0.008	0
TCONS_00003812	0	0
TCONS_00003813	0.022	0
TCONS_00003818	0.082	0
TCONS_00003819	0.08	0
TCONS_00003902	0.008	0
TCONS_00003924	0.04	0
TCONS_00003926	0.046	0
TCONS_00003929	0.042	0
TCONS_00003928	0.044	0
TCONS_00003927	0.034	0
TCONS_00003935	0.27	0
TCONS_00003936	0.026	0
TCONS_00003938	0.016	0
TCONS_00003937	0.014	0
TCONS_00003940	0.034	0
TCONS_00003939	0.064	0
TCONS_00003941	0.234	0
TCONS_00003942	0.012	0
TCONS_00003943	0.11	0
TCONS_00003944	0.01	0
TCONS_00003945	0.004	0
TCONS_00003991	0.002	0
TCONS_00003994	0.012	0
TCONS_00004012	0.018	0
TCONS_00004049	0.026	0
TCONS_00004051	0.016	0
TCONS_00004050	0.08	0
TCONS_00004064	0.038	0
TCONS_00004065	0.022	0
TCONS_00004086	0.016	0
TCONS_00004088	0.008	0
TCONS_00004087	0.016	0
TCONS_00004089	0.016	0
TCONS_00004090	0.014	0
TCONS_00004091	0.026	0
TCONS_00004092	0.004	0
TCONS_00004113	0.06	0
TCONS_00004112	0.068	0
TCONS_00004111	0.072	0
TCONS_00004114	0.036	0
TCONS_00004148	0.012	0
TCONS_00004149	0.024	0
TCONS_00004150	0.028	0
TCONS_00004165	0.016	0
TCONS_00004166	0.026	0
TCONS_00004167	0.022	0
TCONS_00004186	0.038	0
TCONS_00004187	0.036	0
TCONS_00004190	0.108	0
TCONS_00004202	0.09	0
TCONS_00004231	0.016	0
TCONS_00004276	0.21	0
TCONS_00004317	0.136	0
TCONS_00004321	0.016	0
TCONS_00004332	0.006	0
TCONS_00004337	0.004	0
TCONS_00004338	0.008	0
TCONS_00004372	0.432	1
TCONS_00004373	0.672	1
TCONS_00004374	0.406	1
TCONS_00004375	0.802	1
TCONS_00004443	0.052	0
TCONS_00004462	0.024	0
TCONS_00004484	0.046	0
TCONS_00004532	0.006	0
TCONS_00004551	0.034	0
TCONS_00004552	0.006	0
TCONS_00004554	0.046	0
TCONS_00004553	0.052	0
TCONS_00004555	0.03	0
TCONS_00004570	0.006	0
TCONS_00004571	0.006	0
TCONS_00004573	0.036	0
TCONS_00004574	0.036	0
TCONS_00004575	0.046	0
TCONS_00004576	0.008	0
TCONS_00004578	0.016	0
TCONS_00004584	0.004	0
TCONS_00004587	0.03	0
TCONS_00004607	0.09	0
TCONS_00004655	0.022	0
TCONS_00004679	0.01	0
TCONS_00004680	0.022	0
TCONS_00004681	0.142	0
TCONS_00004682	0.122	0
TCONS_00004727	0.016	0
TCONS_00004729	0.064	0
TCONS_00004728	0.05	0
TCONS_00004730	0.028	0
TCONS_00004731	0.02	0
TCONS_00004834	0	0
TCONS_00004841	0.008	0
TCONS_00004848	0.022	0
TCONS_00004858	0.008	0
TCONS_00004859	0.108	0
TCONS_00004860	0.1	0
TCONS_00004871	0.04	0
TCONS_00004872	0.074	0
TCONS_00004888	0.032	0
TCONS_00004899	0.016	0
TCONS_00004900	0.016	0
TCONS_00004901	0.012	0
TCONS_00004902	0.038	0
TCONS_00004904	0	0
TCONS_00004905	0.07	0
TCONS_00004906	0.118	0
TCONS_00004908	0.016	0
TCONS_00004907	0.02	0
TCONS_00004914	0.022	0
TCONS_00004915	0.164	0
TCONS_00004916	0.102	0
TCONS_00004975	0.046	0
TCONS_00005022	0.06	0
TCONS_00005021	0.034	0
TCONS_00005054	0.004	0
TCONS_00005053	0.062	0
TCONS_00005066	0.03	0
TCONS_00005073	0.006	0
TCONS_00005072	0.046	0
TCONS_00005096	0.542	1
TCONS_00005095	0.298	0
TCONS_00005097	0.53	1
TCONS_00005098	0.128	0
TCONS_00005103	0.082	0
TCONS_00005119	0.352	0
TCONS_00005147	0.026	0
TCONS_00005146	0.024	0
TCONS_00005148	0.022	0
TCONS_00005149	0.022	0
TCONS_00005163	0.032	0
TCONS_00005180	0.038	0
TCONS_00005179	0.04	0
TCONS_00005249	0.044	0
TCONS_00005251	0.014	0
TCONS_00005260	0.014	0
TCONS_00005263	0.002	0
TCONS_00005321	0.004	0
TCONS_00005367	0.062	0
TCONS_00005368	0.096	0
TCONS_00005370	0.164	0
TCONS_00005369	0.048	0
TCONS_00005372	0.016	0
TCONS_00005373	0.1	0
TCONS_00005374	0.02	0
TCONS_00005383	0.024	0
TCONS_00005384	0.096	0
TCONS_00005382	0.142	0
TCONS_00005381	0.16	0
TCONS_00005386	0.196	0
TCONS_00005385	0.1	0
TCONS_00005387	0.004	0
TCONS_00005417	0.004	0
TCONS_00005436	0.016	0
TCONS_00005438	0.002	0
TCONS_00005489	0.278	0
TCONS_00005562	0.036	0
TCONS_00005566	0.012	0
TCONS_00005567	0.012	0
TCONS_00005568	0.012	0
TCONS_00005569	0.09	0
TCONS_00005570	0.054	0
TCONS_00005573	0.008	0
TCONS_00005574	0.002	0
TCONS_00005575	0.008	0
TCONS_00005599	0.064	0
TCONS_00005604	0.002	0
TCONS_00005611	0.046	0
TCONS_00005624	0.022	0
TCONS_00005660	0.19	0
TCONS_00005743	0.076	0
TCONS_00005742	0.072	0
TCONS_00005755	0.064	0
TCONS_00005758	0.072	0
TCONS_00005759	0.074	0
TCONS_00005775	0.012	0
TCONS_00005774	0.004	0
TCONS_00005777	0.01	0
TCONS_00005776	0.052	0
TCONS_00005783	0.024	0
TCONS_00005782	0.02	0
TCONS_00005784	0.01	0
TCONS_00005786	0.024	0
TCONS_00005826	0.046	0
TCONS_00005866	0.278	0
TCONS_00005874	0.014	0
TCONS_00005875	0.012	0
TCONS_00005876	0.048	0
TCONS_00005878	0.054	0
TCONS_00005879	0.06	0
TCONS_00005881	0.07	0
TCONS_00005880	0.052	0
TCONS_00005884	0.006	0
TCONS_00005946	0.25	0
TCONS_00005947	0.038	0
TCONS_00006022	0.006	0
TCONS_00006024	0.036	0
TCONS_00006023	0.036	0
TCONS_00006066	0.002	0
TCONS_00006108	0.028	0
TCONS_00006109	0.008	0
TCONS_00006110	0.02	0
TCONS_00006111	0.05	0
TCONS_00006113	0.06	0
TCONS_00006112	0.148	0
TCONS_00006114	0.004	0
TCONS_00006116	0.016	0
TCONS_00006117	0.136	0
TCONS_00006118	0.01	0
TCONS_00006120	0.018	0
TCONS_00006121	0.016	0
TCONS_00006122	0.038	0
TCONS_00006125	0.062	0
TCONS_00006124	0.048	0
TCONS_00006123	0.082	0
TCONS_00006126	0.022	0
TCONS_00006240	0.034	0
TCONS_00006278	0.18	0
TCONS_00006281	0.044	0
TCONS_00006303	0.054	0
TCONS_00006344	0.044	0
TCONS_00006348	0.042	0
TCONS_00006347	0.046	0
TCONS_00006346	0.058	0
TCONS_00006351	0.028	0
TCONS_00006358	0.056	0
TCONS_00006359	0.37	0
TCONS_00006379	0.042	0
TCONS_00006380	0.064	0
TCONS_00006429	0.704	1
TCONS_00006457	0.004	0
TCONS_00006462	0.032	0
TCONS_00006477	0.022	0
TCONS_00006503	0.152	0
TCONS_00006506	0.048	0
TCONS_00006505	0.048	0
TCONS_00006504	0.02	0
TCONS_00006508	0.04	0
TCONS_00006579	0.142	0
TCONS_00006595	0.082	0
TCONS_00006596	0.112	0
TCONS_00006597	0.178	0
TCONS_00006598	0.094	0
TCONS_00006613	0.036	0
TCONS_00006612	0.228	0
TCONS_00006611	0.232	0
TCONS_00006623	0.248	0
TCONS_00006711	0.306	0
TCONS_00006712	0.326	0
TCONS_00006889	0.046	0
TCONS_00006890	0.062	0
TCONS_00006900	0.034	0
TCONS_00006907	0.246	0
TCONS_00006919	0.042	0
TCONS_00006923	0.256	0
TCONS_00006924	0.288	0
TCONS_00006926	0.254	0
TCONS_00006925	0.018	0
TCONS_00006927	0.286	0
TCONS_00006930	0.002	0
TCONS_00006929	0.022	0
TCONS_00006937	0.258	0
TCONS_00006938	0.306	0
TCONS_00006940	0.774	1
TCONS_00006939	0.044	0
TCONS_00006943	0.008	0
TCONS_00006948	0.012	0
TCONS_00006996	0.428	1
TCONS_00006997	0.18	0
TCONS_00007010	0.134	0
TCONS_00007011	0.202	0
TCONS_00007012	0.032	0
TCONS_00007013	0.096	0
TCONS_00007021	0.014	0
TCONS_00007024	0.014	0
TCONS_00007025	0.032	0
TCONS_00007033	0.326	0
TCONS_00007035	0.024	0
TCONS_00007036	0.024	0
TCONS_00007037	0.602	1
TCONS_00007038	0.022	0
TCONS_00007039	0.06	0
TCONS_00007041	0	0
TCONS_00007042	0.014	0
TCONS_00007058	0.158	0
TCONS_00007060	0.17	0
TCONS_00007082	0.074	0
TCONS_00007086	0.006	0
TCONS_00007088	0.006	0
TCONS_00007087	0.028	0
TCONS_00007094	0.038	0
TCONS_00007110	0.05	0
TCONS_00007111	0.076	0
TCONS_00007112	0.052	0
TCONS_00007136	0.014	0
TCONS_00007139	0.01	0
TCONS_00007141	0.018	0
TCONS_00007140	0.008	0
TCONS_00007144	0.06	0
TCONS_00007148	0.024	0
TCONS_00007150	0.036	0
TCONS_00007151	0.02	0
TCONS_00007152	0.042	0
TCONS_00007153	0.094	0
TCONS_00007171	0.002	0
TCONS_00007174	0.004	0
TCONS_00007190	0.038	0
TCONS_00007198	0.104	0
TCONS_00007199	0.002	0
TCONS_00007207	0.004	0
TCONS_00007208	0.01	0
TCONS_00007209	0.004	0
TCONS_00007245	0.244	0
TCONS_00007247	0.062	0
TCONS_00007294	0.202	0
TCONS_00007295	0.084	0
TCONS_00007302	0.024	0
TCONS_00007304	0.132	0
TCONS_00007324	0.006	0
TCONS_00007326	0.002	0
TCONS_00007325	0.002	0
TCONS_00007338	0.292	0
TCONS_00007337	0.192	0
TCONS_00007339	0.03	0
TCONS_00007340	0.054	0
TCONS_00007341	0.008	0
TCONS_00007342	0.008	0
TCONS_00007355	0.018	0
TCONS_00007354	0.022	0
TCONS_00007361	0.198	0
TCONS_00007362	0.048	0
TCONS_00007368	0.098	0
TCONS_00007369	0.068	0
TCONS_00007398	0.024	0
TCONS_00007406	0.176	0
TCONS_00007424	0.144	0
TCONS_00007426	0.036	0
TCONS_00007446	0.01	0
TCONS_00007468	0.142	0
TCONS_00007471	0.028	0
TCONS_00007485	0.014	0
TCONS_00007486	0.022	0
TCONS_00007489	0.008	0
TCONS_00007492	0.01	0
TCONS_00007494	0.006	0
TCONS_00007493	0.008	0
TCONS_00007496	0.088	0
TCONS_00007495	0.074	0
TCONS_00007498	0.042	0
TCONS_00007497	0.044	0
TCONS_00007513	0.022	0
TCONS_00007514	0.02	0
TCONS_00007515	0.026	0
TCONS_00007538	0.136	0
TCONS_00007540	0.026	0
TCONS_00007550	0.016	0
TCONS_00007581	0.008	0
TCONS_00007584	0.012	0
TCONS_00007585	0.016	0
TCONS_00007592	0.064	0
TCONS_00007591	0.068	0
TCONS_00007594	0.008	0
TCONS_00007595	0.048	0
TCONS_00007596	0.066	0
TCONS_00007598	0.292	0
TCONS_00007599	0.294	0
TCONS_00007601	0.01	0
TCONS_00007602	0.016	0
TCONS_00007625	0.058	0
TCONS_00007626	0.252	0
TCONS_00007627	0.064	0
TCONS_00007628	0.016	0
TCONS_00007629	0.056	0
TCONS_00007631	0.052	0
TCONS_00007630	0.042	0
TCONS_00007639	0.016	0
TCONS_00007641	0.016	0
TCONS_00007650	0	0
TCONS_00007661	0.13	0
TCONS_00007680	0.02	0
TCONS_00007682	0.44	1
TCONS_00007717	0.044	0
TCONS_00007718	0.098	0
TCONS_00007726	0.03	0
TCONS_00007727	0.076	0
TCONS_00007791	0.014	0
TCONS_00007796	0.02	0
TCONS_00007799	0.684	1
TCONS_00007808	0.71	1
TCONS_00007807	0.002	0
TCONS_00007857	0.074	0
TCONS_00007861	0.01	0
TCONS_00007860	0.014	0
TCONS_00007871	0.142	0
TCONS_00007875	0.002	0
TCONS_00007883	0.088	0
TCONS_00007884	0.246	0
TCONS_00007885	0.232	0
TCONS_00007889	0.02	0
TCONS_00007890	0.018	0
TCONS_00007891	0.016	0
TCONS_00007894	0.078	0
TCONS_00007898	0.014	0
TCONS_00007899	0.01	0
TCONS_00007900	0.014	0
TCONS_00007901	0.006	0
TCONS_00007903	0.006	0
TCONS_00007934	0.002	0
TCONS_00007935	0.02	0
TCONS_00007939	0.024	0
TCONS_00007940	0.018	0
TCONS_00007941	0.188	0
TCONS_00007942	0.32	0
TCONS_00007943	0.048	0
TCONS_00007944	0.014	0
TCONS_00007945	0.022	0
TCONS_00007953	0.016	0
TCONS_00007952	0.012	0
TCONS_00007959	0.022	0
TCONS_00007962	0.038	0
TCONS_00007971	0.036	0
TCONS_00007977	0.026	0
TCONS_00007989	0.042	0
TCONS_00007997	0.028	0
TCONS_00007998	0.386	0
TCONS_00007999	0.386	0
TCONS_00008002	0.028	0
TCONS_00008001	0.118	0
TCONS_00008000	0.132	0
TCONS_00008003	0.21	0
TCONS_00008009	0.008	0
TCONS_00008008	0.006	0
TCONS_00008011	0.174	0
TCONS_00008010	0.2	0
TCONS_00008012	0.086	0
TCONS_00008020	0.01	0
TCONS_00008045	0.004	0
TCONS_00008051	0.006	0
TCONS_00008054	0.128	0
TCONS_00008049	0.004	0
TCONS_00008053	0.018	0
TCONS_00008080	0.012	0
TCONS_00008081	0.002	0
TCONS_00008082	0.004	0
TCONS_00008084	0.008	0
TCONS_00008088	0.148	0
TCONS_00008087	0.178	0
TCONS_00008086	0.146	0
TCONS_00008085	0.144	0
TCONS_00008123	0.122	0
TCONS_00008124	0.018	0
TCONS_00008187	0	0
TCONS_00008188	0.002	0
TCONS_00008223	0.006	0
TCONS_00008225	0.062	0
TCONS_00008226	0.274	0
TCONS_00008227	0	0
TCONS_00008228	0.002	0
TCONS_00008229	0.002	0
TCONS_00008238	0.018	0
TCONS_00008260	0.02	0
TCONS_00008274	0.054	0
TCONS_00008275	0.116	0
TCONS_00008278	0.032	0
TCONS_00008279	0.022	0
TCONS_00008281	0.202	0
TCONS_00008282	0.034	0
TCONS_00008305	0.012	0
TCONS_00008331	0.018	0
TCONS_00008344	0.074	0
TCONS_00008346	0.112	0
TCONS_00008345	0.066	0
TCONS_00008347	0.012	0
TCONS_00008349	0.01	0
TCONS_00008375	0.014	0
TCONS_00008376	0.044	0
TCONS_00008377	0.024	0
TCONS_00008382	0.016	0
TCONS_00008383	0.008	0
TCONS_00008384	0.062	0
TCONS_00008386	0.062	0
TCONS_00008385	0.044	0
TCONS_00008387	0.022	0
TCONS_00008388	0.032	0
TCONS_00008389	0.036	0
TCONS_00008403	0.106	0
TCONS_00008412	0.002	0
TCONS_00008413	0.272	0
TCONS_00008414	0.388	0
TCONS_00008416	0.012	0
TCONS_00008458	0.066	0
TCONS_00008460	0.012	0
TCONS_00008507	0.108	0
TCONS_00008508	0.108	0
TCONS_00008531	0.064	0
TCONS_00008532	0.056	0
TCONS_00008537	0.006	0
TCONS_00008538	0.006	0
TCONS_00008539	0.002	0
TCONS_00008542	0.028	0
TCONS_00008541	0.036	0
TCONS_00008543	0.028	0
TCONS_00008555	0.122	0
TCONS_00008559	0.04	0
TCONS_00008595	0.028	0
TCONS_00008616	0.004	0
TCONS_00008725	0.082	0
TCONS_00008742	0	0
TCONS_00008741	0.002	0
TCONS_00008743	0.008	0
TCONS_00008751	0.01	0
TCONS_00008758	0.008	0
TCONS_00008760	0.03	0
TCONS_00008761	0.022	0
TCONS_00008831	0.016	0
TCONS_00008832	0.032	0
TCONS_00008836	0.026	0
TCONS_00008835	0.036	0
TCONS_00008834	0.016	0
TCONS_00008837	0.02	0
TCONS_00008838	0.024	0
TCONS_00008842	0.006	0
TCONS_00008841	0.008	0
TCONS_00008893	0.03	0
TCONS_00008894	0.024	0
TCONS_00008921	0.006	0
TCONS_00008999	0.052	0
TCONS_00009000	0.402	1
TCONS_00009001	0.1	0
TCONS_00009008	0.04	0
TCONS_00009012	0	0
TCONS_00009013	0.03	0
TCONS_00009016	0.054	0
TCONS_00009017	0.066	0
TCONS_00009018	0.092	0
TCONS_00009062	0.036	0
TCONS_00009061	0.03	0
TCONS_00009060	0.038	0
TCONS_00009063	0.028	0
TCONS_00009064	0.008	0
TCONS_00009066	0.022	0
TCONS_00009067	0	0
TCONS_00009089	0.112	0
TCONS_00009101	0.006	0
TCONS_00009102	0.07	0
TCONS_00009138	0.02	0
TCONS_00009184	0.014	0
TCONS_00009185	0.014	0
TCONS_00009188	0.03	0
TCONS_00009189	0.14	0
TCONS_00009194	0.022	0
TCONS_00009217	0.022	0
TCONS_00009216	0.01	0
TCONS_00009218	0.006	0
TCONS_00009231	0.076	0
TCONS_00009232	0.034	0
TCONS_00009238	0.072	0
TCONS_00009240	0.132	0
TCONS_00009241	0.012	0
TCONS_00009243	0.018	0
TCONS_00009242	0.018	0
TCONS_00009244	0.036	0
TCONS_00009245	0.224	0
TCONS_00009367	0.102	0
TCONS_00009374	0.228	0
TCONS_00009375	0.356	0
TCONS_00009376	0.622	1
TCONS_00009377	0.734	1
TCONS_00009415	0.012	0
TCONS_00009454	0.012	0
TCONS_00009455	0.142	0
TCONS_00009479	0.01	0
TCONS_00009480	0.132	0
TCONS_00009484	0.004	0
TCONS_00009511	0.004	0
TCONS_00009512	0.012	0
TCONS_00009528	0.16	0
TCONS_00009527	0.16	0
TCONS_00009529	0.266	0
TCONS_00009556	0.304	0
TCONS_00009564	0.276	0
TCONS_00009617	0.104	0
TCONS_00009636	0.018	0
TCONS_00009677	0.002	0
TCONS_00009699	0.05	0
TCONS_00009796	0.004	0
TCONS_00009798	0.088	0
TCONS_00009797	0.062	0
TCONS_00009842	0.012	0
TCONS_00009841	0.046	0
TCONS_00009870	0.376	0
TCONS_00009874	0.086	0
TCONS_00009909	0.088	0
TCONS_00009910	0	0
TCONS_00009936	0.016	0
TCONS_00009937	0.116	0
TCONS_00009940	0.036	0
TCONS_00009941	0.028	0
TCONS_00009942	0.092	0
TCONS_00009943	0.016	0
TCONS_00009944	0.01	0
TCONS_00009959	0.036	0
TCONS_00009964	0.078	0
TCONS_00009985	0.026	0
TCONS_00009984	0.114	0
TCONS_00009986	0.008	0
TCONS_00009990	0.018	0
TCONS_00010012	0.052	0
TCONS_00010029	0.06	0
TCONS_00010042	0.016	0
TCONS_00010043	0.058	0
TCONS_00010045	0.088	0
TCONS_00010048	0.074	0
TCONS_00010049	0.018	0
TCONS_00010051	0.026	0
TCONS_00010052	0.076	0
TCONS_00010060	0.07	0
TCONS_00010061	0.048	0
TCONS_00010062	0.004	0
TCONS_00010081	0.024	0
TCONS_00010082	0.014	0
TCONS_00010094	0.022	0
TCONS_00010095	0.022	0
TCONS_00010123	0.024	0
TCONS_00010124	0.006	0
TCONS_00010125	0.01	0
TCONS_00010149	0.056	0
TCONS_00010151	0.086	0
TCONS_00010150	0.074	0
TCONS_00010152	0.014	0
TCONS_00010153	0.06	0
TCONS_00010158	0.014	0
TCONS_00010157	0.008	0
TCONS_00010161	0.01	0
TCONS_00010159	0.014	0
TCONS_00010160	0.446	1
TCONS_00010165	0.05	0
TCONS_00010166	0.11	0
TCONS_00010167	0.344	0
TCONS_00010170	0.33	0
TCONS_00010171	0.012	0
TCONS_00010173	0.028	0
TCONS_00010174	0.012	0
TCONS_00010176	0.014	0
TCONS_00010177	0.012	0
TCONS_00010181	0.028	0
TCONS_00010182	0.22	0
TCONS_00010186	0.03	0
TCONS_00010203	0	0
TCONS_00010204	0.004	0
TCONS_00010215	0.008	0
TCONS_00010214	0.02	0
TCONS_00010217	0.044	0
TCONS_00010219	0.064	0
TCONS_00010218	0.088	0
TCONS_00010220	0.06	0
TCONS_00010222	0.062	0
TCONS_00010221	0.046	0
TCONS_00010223	0.082	0
TCONS_00010224	0.05	0
TCONS_00010234	0.026	0
TCONS_00010249	0	0
TCONS_00010250	0.002	0
TCONS_00010251	0.002	0
TCONS_00010256	0.018	0
TCONS_00010258	0.002	0
TCONS_00010260	0.016	0
TCONS_00010313	0.04	0
TCONS_00010316	0.318	0
TCONS_00010319	0.058	0
TCONS_00010320	0.014	0
TCONS_00010321	0	0
TCONS_00010322	0.06	0
TCONS_00010345	0.024	0
TCONS_00010346	0.024	0
TCONS_00010369	0.08	0
TCONS_00010373	0.202	0
TCONS_00010443	0.03	0
TCONS_00010444	0.232	0
TCONS_00010464	0.074	0
TCONS_00010463	0.076	0
TCONS_00010467	0.01	0
TCONS_00010483	0.03	0
TCONS_00010484	0.026	0
TCONS_00010494	0.004	0
TCONS_00010496	0.032	0
TCONS_00010495	0.038	0
TCONS_00010498	0.058	0
TCONS_00010519	0.024	0
TCONS_00010528	0.078	0
TCONS_00010529	0.104	0
TCONS_00010530	0.058	0
TCONS_00010531	0.01	0
TCONS_00010543	0.168	0
TCONS_00010552	0.022	0
TCONS_00010556	0.05	0
TCONS_00010603	0.056	0
TCONS_00010605	0.07	0
TCONS_00010606	0.082	0
TCONS_00010613	0.008	0
TCONS_00010614	0.002	0
TCONS_00010616	0.004	0
TCONS_00010615	0.006	0
TCONS_00010633	0.006	0
TCONS_00010632	0.006	0
TCONS_00010634	0.006	0
TCONS_00010675	0.024	0
TCONS_00010676	0.21	0
TCONS_00010677	0.072	0
TCONS_00010716	0.006	0
TCONS_00010718	0.014	0
TCONS_00010717	0.008	0
TCONS_00010746	0.034	0
TCONS_00010747	0.034	0
TCONS_00010759	0.036	0
TCONS_00010758	0.034	0
TCONS_00010791	0.628	1
TCONS_00010792	0.382	0
TCONS_00010817	0.006	0
TCONS_00010819	0.004	0
TCONS_00010818	0.01	0
TCONS_00010822	0.01	0
TCONS_00010823	0.008	0
TCONS_00010824	0.008	0
TCONS_00010862	0.004	0
TCONS_00010868	0.078	0
TCONS_00010869	0.012	0
TCONS_00010878	0.002	0
TCONS_00010877	0.004	0
TCONS_00010880	0.018	0
TCONS_00010885	0.002	0
TCONS_00010894	0.072	0
TCONS_00010893	0.068	0
TCONS_00010892	0.06	0
TCONS_00010899	0.004	0
TCONS_00010898	0.002	0
TCONS_00010912	0.022	0
TCONS_00010970	0.07	0
TCONS_00010978	0.006	0
TCONS_00010980	0.036	0
TCONS_00010979	0.036	0
TCONS_00010983	0.028	0
TCONS_00010994	0.014	0
TCONS_00010993	0	0
TCONS_00010995	0.016	0
TCONS_00010998	0.064	0
TCONS_00011007	0.02	0
TCONS_00011011	0.024	0
TCONS_00011010	0.032	0
TCONS_00011009	0.022	0
TCONS_00011008	0.024	0
TCONS_00011013	0.098	0
TCONS_00011012	0.072	0
TCONS_00011028	0.012	0
TCONS_00011051	0.026	0
TCONS_00011052	0.026	0
TCONS_00011066	0.004	0
TCONS_00011070	0.024	0
TCONS_00011086	0.008	0
TCONS_00011087	0.008	0
TCONS_00011088	0.028	0
TCONS_00011090	0.002	0
TCONS_00011092	0.196	0
TCONS_00011091	0.152	0
TCONS_00011098	0.076	0
TCONS_00011097	0.048	0
TCONS_00011096	0.078	0
TCONS_00011109	0.03	0
TCONS_00011110	0.066	0
TCONS_00011111	0.046	0
TCONS_00011114	0.042	0
TCONS_00011113	0.046	0
TCONS_00011112	0.056	0
TCONS_00011141	0.022	0
TCONS_00011140	0.022	0
TCONS_00011142	0.024	0
TCONS_00011143	0.04	0
TCONS_00011148	0.026	0
TCONS_00011165	0.054	0
TCONS_00011167	0.024	0
TCONS_00011182	0.004	0
TCONS_00011183	0	0
TCONS_00011184	0.074	0
TCONS_00011185	0.046	0
TCONS_00011189	0.016	0
TCONS_00011195	0.01	0
TCONS_00011205	0.01	0
TCONS_00011237	0.708	1
TCONS_00011238	0.048	0
TCONS_00011239	0.098	0
TCONS_00011240	0.08	0
TCONS_00011255	0.008	0
TCONS_00011265	0.008	0
TCONS_00011274	0.028	0
TCONS_00011276	0.032	0
TCONS_00011275	0.344	0
TCONS_00011277	0.024	0
TCONS_00011280	0	0
TCONS_00011281	0.008	0
TCONS_00011293	0.008	0
TCONS_00011295	0.026	0
TCONS_00011373	0.002	0
TCONS_00011374	0.002	0
TCONS_00011377	0.028	0
TCONS_00011376	0.46	1
TCONS_00011411	0.022	0
TCONS_00011429	0.012	0
TCONS_00011430	0.034	0
TCONS_00011433	0.014	0
TCONS_00011432	0.448	1
TCONS_00011431	0.534	1
TCONS_00011448	0.028	0
TCONS_00011449	0.092	0
TCONS_00011450	0.022	0
TCONS_00011451	0	0
TCONS_00011532	0.018	0
TCONS_00011535	0.012	0
TCONS_00011546	0.216	0
TCONS_00011614	0.014	0
TCONS_00011615	0.036	0
TCONS_00011629	0.026	0
TCONS_00011630	0.022	0
TCONS_00011631	0.016	0
TCONS_00011644	0.03	0
TCONS_00011645	0.03	0
TCONS_00011646	0.004	0
TCONS_00011649	0.214	0
TCONS_00011648	0.26	0
TCONS_00011650	0.014	0
TCONS_00011651	0.016	0
TCONS_00011652	0.016	0
TCONS_00011654	0.02	0
TCONS_00011658	0.012	0
TCONS_00011672	0.006	0
TCONS_00011673	0.014	0
TCONS_00011677	0.014	0
TCONS_00011680	0.024	0
TCONS_00011721	0.164	0
TCONS_00011739	0.002	0
TCONS_00011740	0.004	0
TCONS_00011744	0.03	0
TCONS_00011797	0.012	0
TCONS_00011798	0.02	0
TCONS_00011843	0.006	0
TCONS_00011863	0.198	0
TCONS_00011864	0.208	0
TCONS_00011867	0.11	0
TCONS_00011866	0.118	0
TCONS_00011869	0.022	0
TCONS_00011921	0.028	0
TCONS_00011930	0.034	0
TCONS_00011933	0.014	0
TCONS_00011935	0.008	0
TCONS_00011941	0.032	0
TCONS_00011960	0.02	0
TCONS_00011961	0.02	0
TCONS_00011959	0.03	0
TCONS_00011958	0.034	0
TCONS_00011964	0.024	0
TCONS_00011967	0.032	0
TCONS_00011968	0.026	0
TCONS_00011989	0.004	0
TCONS_00011994	0.018	0
TCONS_00011995	0.034	0
TCONS_00011996	0.07	0
TCONS_00012000	0.016	0
TCONS_00012030	0.018	0
TCONS_00012031	0.086	0
TCONS_00012034	0.018	0
TCONS_00012038	0.014	0
TCONS_00012043	0.012	0
TCONS_00012048	0.002	0
TCONS_00012047	0.002	0
TCONS_00012046	0	0
TCONS_00012045	0	0
TCONS_00012039	0.03	0
TCONS_00012052	0.052	0
TCONS_00012053	0.114	0
TCONS_00012054	0.006	0
TCONS_00012056	0.036	0
TCONS_00012099	0.02	0
TCONS_00012102	0.02	0
TCONS_00012139	0.012	0
TCONS_00012138	0.026	0
TCONS_00012140	0.016	0
TCONS_00012141	0.024	0
TCONS_00012167	0.018	0
TCONS_00012272	0.048	0
TCONS_00012273	0.002	0
TCONS_00012293	0.02	0
TCONS_00012309	0.006	0
TCONS_00012310	0	0
TCONS_00012315	0.026	0
TCONS_00012323	0.034	0
TCONS_00012331	0.002	0
TCONS_00012332	0.002	0
TCONS_00012333	0.042	0
TCONS_00012334	0.144	0
TCONS_00012339	0.038	0
TCONS_00012340	0.028	0
TCONS_00012348	0.012	0
TCONS_00012350	0.056	0
TCONS_00012349	0.036	0
TCONS_00012353	0.014	0
TCONS_00012387	0.026	0
TCONS_00012388	0.034	0
TCONS_00012427	0.056	0
TCONS_00012435	0.03	0
TCONS_00012436	0.028	0
TCONS_00012437	0.03	0
TCONS_00012440	0.05	0
TCONS_00012445	0.022	0
TCONS_00012447	0.03	0
TCONS_00012448	0.024	0
TCONS_00012449	0.044	0
TCONS_00012491	0.14	0
TCONS_00012492	0.152	0
TCONS_00012493	0.062	0
TCONS_00012496	0.004	0
TCONS_00012506	0.204	0
TCONS_00012507	0.018	0
TCONS_00012508	0.022	0
TCONS_00012605	0.026	0
TCONS_00012607	0.026	0
TCONS_00012606	0.076	0
TCONS_00012669	0.17	0
TCONS_00012679	0.048	0
TCONS_00012680	0.104	0
TCONS_00012693	0.048	0
TCONS_00012694	0.102	0
TCONS_00012713	0.16	0
TCONS_00012712	0.152	0
TCONS_00012711	0.504	1
TCONS_00012716	0.036	0
TCONS_00012726	0.004	0
TCONS_00012815	0.034	0
TCONS_00012816	0.024	0
TCONS_00012833	0.052	0
TCONS_00012835	0.038	0
TCONS_00012839	0.032	0
TCONS_00012843	0.072	0
TCONS_00012845	0.066	0
TCONS_00012847	0.074	0
TCONS_00012848	0.058	0
TCONS_00012846	0.072	0
TCONS_00012844	0.084	0
TCONS_00012842	0.06	0
TCONS_00012841	0.058	0
TCONS_00012894	0.11	0
TCONS_00012893	0.104	0
TCONS_00012895	0.146	0
TCONS_00012928	0.022	0
TCONS_00012927	0.042	0
TCONS_00012929	0.018	0
TCONS_00012935	0.02	0
TCONS_00012936	0.05	0
TCONS_00012938	0.022	0
TCONS_00012945	0.052	0
TCONS_00012944	0.062	0
TCONS_00012967	0.02	0
TCONS_00012975	0.032	0
TCONS_00012976	0.03	0
TCONS_00012977	0.044	0
TCONS_00012980	0.034	0
TCONS_00012979	0.034	0
TCONS_00012978	0.082	0
TCONS_00013046	0.032	0
TCONS_00013048	0.644	1
TCONS_00013047	0.6	1
TCONS_00013083	0.042	0
TCONS_00013101	0.046	0
TCONS_00013102	0.048	0
TCONS_00013100	0.05	0
TCONS_00013099	0.052	0
TCONS_00013103	0.048	0
TCONS_00013104	0.062	0
TCONS_00013106	0.258	0
TCONS_00013107	0.304	0
TCONS_00013108	0.082	0
TCONS_00013109	0.13	0
TCONS_00013115	0.192	0
TCONS_00013122	0.006	0
TCONS_00013123	0.022	0
TCONS_00013124	0.046	0
TCONS_00013127	0.16	0
TCONS_00013131	0.198	0
TCONS_00013133	0.21	0
TCONS_00013132	0.188	0
TCONS_00013130	0.19	0
TCONS_00013129	0.188	0
TCONS_00013128	0.21	0
TCONS_00013135	0.064	0
TCONS_00013137	0.002	0
TCONS_00013169	0.002	0
TCONS_00013170	0.058	0
TCONS_00013211	0.012	0
TCONS_00013234	0.002	0
TCONS_00013236	0.012	0
TCONS_00013235	0.024	0
TCONS_00013306	0.034	0
TCONS_00013340	0.098	0
TCONS_00013342	0.026	0
TCONS_00013341	0.024	0
TCONS_00013348	0.092	0
TCONS_00013469	0.024	0
TCONS_00013487	0.104	0
TCONS_00013500	0.016	0
TCONS_00013501	0.02	0
TCONS_00013552	0.054	0
TCONS_00013565	0.054	0
TCONS_00013575	0.038	0
TCONS_00013596	0.02	0
TCONS_00013595	0.056	0
TCONS_00013594	0.03	0
TCONS_00013611	0.552	1
TCONS_00013610	0.086	0
TCONS_00013617	0.122	0
TCONS_00013642	0.17	0
TCONS_00013671	0.144	0
TCONS_00013699	0.026	0
TCONS_00013700	0.018	0
TCONS_00013701	0.546	1
TCONS_00013702	0.004	0
TCONS_00013718	0.02	0
TCONS_00013760	0.434	1
TCONS_00013767	0.066	0
TCONS_00013774	0.066	0
TCONS_00013780	0.022	0
TCONS_00013828	0.14	0
TCONS_00013838	0.052	0
TCONS_00013842	0.052	0
TCONS_00013841	0.052	0
TCONS_00013840	0.054	0
TCONS_00013839	0.052	0
TCONS_00013846	0.022	0
TCONS_00013848	0.168	0
TCONS_00013860	0.01	0
TCONS_00013866	0.054	0
TCONS_00013867	0.028	0
TCONS_00013879	0.192	0
TCONS_00013880	0.068	0
TCONS_00013886	0.04	0
TCONS_00013887	0.028	0
TCONS_00013929	0.006	0
TCONS_00013940	0.082	0
TCONS_00014000	0.016	0
TCONS_00014003	0.308	0
TCONS_00014015	0.032	0
TCONS_00014016	0.038	0
TCONS_00014061	0.016	0
TCONS_00014095	0.054	0
TCONS_00014096	0.04	0
TCONS_00014216	0.104	0
TCONS_00014217	0.012	0
TCONS_00014219	0.024	0
TCONS_00014227	0.044	0
TCONS_00014228	0.04	0
TCONS_00014242	0.014	0
TCONS_00014243	0.058	0
TCONS_00014259	0.008	0
TCONS_00014260	0.022	0
TCONS_00014363	0.004	0
TCONS_00014381	0.016	0
TCONS_00014389	0.028	0
TCONS_00014410	0.03	0
TCONS_00014474	0.034	0
TCONS_00014517	0.002	0
TCONS_00014538	0.004	0
TCONS_00014545	0.018	0
TCONS_00014546	0.01	0
TCONS_00014618	0.084	0
TCONS_00014708	0.018	0
TCONS_00014709	0.002	0
TCONS_00014712	0.284	0
TCONS_00014718	0.262	0
TCONS_00014719	0.04	0
TCONS_00014728	0.038	0
TCONS_00014727	0.046	0
TCONS_00014729	0.04	0
TCONS_00014730	0.114	0
TCONS_00014741	0.008	0
TCONS_00014742	0.032	0
TCONS_00014743	0.018	0
TCONS_00014744	0.01	0
TCONS_00014745	0.032	0
TCONS_00014750	0.032	0
TCONS_00014751	0.028	0
TCONS_00014753	0.01	0
TCONS_00014755	0.312	0
TCONS_00014756	0.086	0
TCONS_00014773	0.048	0
TCONS_00014774	0.262	0
TCONS_00014775	0.046	0
TCONS_00014785	0.014	0
TCONS_00014786	0.032	0
TCONS_00014787	0.006	0
TCONS_00014788	0.01	0
TCONS_00014789	0.036	0
TCONS_00014790	0.054	0
TCONS_00014793	0.066	0
TCONS_00014792	0.022	0
TCONS_00014791	0.058	0
TCONS_00014794	0.012	0
TCONS_00014795	0.028	0
TCONS_00014796	0.02	0
TCONS_00014797	0.032	0
TCONS_00014814	0.036	0
TCONS_00014815	0.028	0
TCONS_00014838	0.028	0
TCONS_00014846	0.014	0
TCONS_00014859	0.052	0
TCONS_00014860	0.008	0
TCONS_00014861	0.028	0
TCONS_00014862	0.044	0
TCONS_00014967	0.144	0
TCONS_00014968	0.006	0
TCONS_00014985	0.254	0
TCONS_00015007	0.002	0
TCONS_00015009	0.028	0
TCONS_00015011	0.02	0
TCONS_00015012	0.186	0
TCONS_00015038	0.086	0
TCONS_00015039	0.06	0
TCONS_00015042	0.134	0
TCONS_00015044	0.006	0
TCONS_00015047	0.004	0
TCONS_00015048	0.006	0
TCONS_00015050	0.056	0
TCONS_00015059	0.04	0
TCONS_00015058	0.062	0
TCONS_00015074	0.024	0
TCONS_00015085	0.074	0
TCONS_00015100	0	0
TCONS_00015102	0.008	0
TCONS_00015241	0.034	0
TCONS_00015267	0.002	0
TCONS_00015266	0.002	0
TCONS_00015268	0.018	0
TCONS_00015269	0.032	0
TCONS_00015270	0.018	0
TCONS_00015306	0.002	0
TCONS_00015307	0.002	0
TCONS_00015318	0.006	0
TCONS_00015317	0.032	0
TCONS_00015319	0.006	0
TCONS_00015320	0.042	0
TCONS_00015321	0.09	0
TCONS_00015322	0.046	0
TCONS_00015323	0.012	0
TCONS_00015334	0.02	0
TCONS_00015336	0.186	0
TCONS_00015382	0.014	0
TCONS_00015383	0.036	0
TCONS_00015387	0.006	0
TCONS_00015388	0.042	0
TCONS_00015396	0.654	1
TCONS_00015397	0.022	0
TCONS_00015399	0.006	0
TCONS_00015415	0.062	0
TCONS_00015414	0.014	0
TCONS_00015413	0.054	0
TCONS_00015427	0.01	0
TCONS_00015426	0.016	0
TCONS_00015489	0.008	0
TCONS_00015494	0.002	0
TCONS_00015513	0.002	0
TCONS_00015514	0.064	0
TCONS_00015552	0.026	0
TCONS_00015553	0.004	0
TCONS_00015559	0.102	0
TCONS_00015558	0.082	0
TCONS_00015557	0.1	0
TCONS_00015587	0.012	0
TCONS_00015610	0.512	1
TCONS_00015637	0.014	0
TCONS_00015638	0.28	0
TCONS_00015639	0.18	0
TCONS_00015640	0.222	0
TCONS_00015653	0.148	0
TCONS_00015652	0.14	0
TCONS_00015654	0.01	0
TCONS_00015924	0.038	0
TCONS_00015978	0.016	0
TCONS_00015980	0.016	0
TCONS_00015984	0.048	0
TCONS_00015985	0.04	0
TCONS_00016038	0.05	0
TCONS_00016072	0.02	0
TCONS_00016070	0.014	0
TCONS_00016082	0.026	0
TCONS_00016083	0.024	0
TCONS_00016103	0.032	0
TCONS_00016144	0.018	0
TCONS_00016225	0.006	0
TCONS_00016244	0.102	0
TCONS_00016264	0.628	1
TCONS_00016281	0.152	0
TCONS_00016284	0.152	0
TCONS_00016296	0.05	0
TCONS_00016381	0.052	0
TCONS_00016391	0.02	0
TCONS_00016398	0.03	0
TCONS_00016441	0.026	0
TCONS_00016515	0.002	0
TCONS_00016548	0.046	0
TCONS_00016612	0.012	0
TCONS_00016649	0.212	0
TCONS_00016650	0.24	0
TCONS_00016713	0.03	0
TCONS_00016736	0.1	0
TCONS_00016755	0.012	0
TCONS_00016756	0.028	0
TCONS_00016758	0.042	0
TCONS_00016757	0.036	0
TCONS_00016759	0.01	0
TCONS_00016760	0.028	0
TCONS_00016761	0.026	0
TCONS_00016762	0.02	0
TCONS_00016810	0.234	0
TCONS_00016822	0.004	0
TCONS_00016825	0	0
TCONS_00016827	0.042	0
TCONS_00016828	0.006	0
TCONS_00016850	0.028	0
TCONS_00016851	0.032	0
TCONS_00016920	0.062	0
TCONS_00016944	0.046	0
TCONS_00017032	0	0
TCONS_00017034	0.016	0
TCONS_00017035	0	0
TCONS_00017054	0.006	0
TCONS_00017055	0.036	0
TCONS_00017066	0.012	0
TCONS_00017065	0.07	0
TCONS_00017068	0.03	0
TCONS_00017067	0.05	0
TCONS_00017091	0	0
TCONS_00017090	0.004	0
TCONS_00017116	0.016	0
TCONS_00017117	0.016	0
TCONS_00017118	0.116	0
TCONS_00017178	0.182	0
TCONS_00017183	0.156	0
TCONS_00017197	0.034	0
TCONS_00017198	0.006	0
TCONS_00017199	0.002	0
TCONS_00017221	0.014	0
TCONS_00017222	0.006	0
TCONS_00017223	0.014	0
TCONS_00017252	0.012	0
TCONS_00017269	0.01	0
TCONS_00017342	0.348	0
TCONS_00017375	0.046	0
TCONS_00017379	0.052	0
TCONS_00017380	0.016	0
TCONS_00017408	0.014	0
TCONS_00017409	0.014	0
TCONS_00017410	0.004	0
TCONS_00017411	0.018	0
TCONS_00017456	0.028	0
TCONS_00017468	0.006	0
TCONS_00017523	0.254	0
TCONS_00017524	0.14	0
TCONS_00017563	0.032	0
TCONS_00017569	0.194	0
TCONS_00017598	0.01	0
TCONS_00017599	0	0
TCONS_00017615	0.022	0
TCONS_00017616	0.024	0
TCONS_00017617	0.024	0
TCONS_00017628	0.01	0
TCONS_00017641	0.004	0
TCONS_00017642	0.012	0
TCONS_00017643	0.02	0
TCONS_00017645	0.066	0
TCONS_00017649	0.052	0
TCONS_00017650	0.01	0
TCONS_00017651	0.116	0
TCONS_00017672	0.092	0
TCONS_00017673	0.022	0
TCONS_00017674	0.09	0
TCONS_00017668	0.034	0
TCONS_00017669	0.01	0
TCONS_00017676	0.036	0
TCONS_00017679	0.02	0
TCONS_00017678	0.012	0
TCONS_00017677	0.01	0
TCONS_00017680	0.104	0
TCONS_00017681	0.034	0
TCONS_00017684	0.01	0
TCONS_00017683	0.022	0
TCONS_00017682	0.01	0
TCONS_00017685	0.032	0
TCONS_00017686	0.01	0
TCONS_00017687	0.19	0
TCONS_00017688	0.038	0
TCONS_00017712	0.144	0
TCONS_00017714	0.008	0
TCONS_00017713	0.004	0
TCONS_00017723	0.02	0
TCONS_00017725	0.028	0
TCONS_00017724	0.032	0
TCONS_00017752	0.12	0
TCONS_00017753	0.016	0
TCONS_00017758	0.002	0
TCONS_00017760	0.092	0
TCONS_00017761	0.76	1
TCONS_00017763	0.032	0
TCONS_00017764	0.02	0
TCONS_00017781	0.006	0
TCONS_00017787	0.096	0
TCONS_00017800	0.194	0
TCONS_00017801	0.014	0
TCONS_00017802	0.084	0
TCONS_00017808	0.014	0
TCONS_00017809	0.028	0
TCONS_00017813	0.018	0
TCONS_00017821	0.246	0
TCONS_00017820	0.368	0
TCONS_00017860	0.002	0
TCONS_00017861	0.014	0
TCONS_00017862	0.006	0
TCONS_00017864	0.014	0
TCONS_00017881	0.004	0
TCONS_00017882	0.014	0
TCONS_00017883	0	0
TCONS_00017884	0.014	0
TCONS_00017904	0.004	0
TCONS_00017908	0.106	0
TCONS_00017909	0.006	0
TCONS_00017920	0.032	0
TCONS_00017921	0.08	0
TCONS_00017924	0.012	0
TCONS_00017923	0.04	0
TCONS_00017922	0.024	0
TCONS_00017925	0.064	0
TCONS_00017926	0.008	0
TCONS_00017932	0.024	0
TCONS_00017938	0.034	0
TCONS_00017939	0.016	0
TCONS_00017962	0.004	0
TCONS_00017977	0.056	0
TCONS_00017978	0.05	0
TCONS_00017979	0.032	0
TCONS_00017980	0.012	0
TCONS_00018008	0.068	0
TCONS_00018009	0.072	0
TCONS_00018010	0.038	0
TCONS_00018012	0.028	0
TCONS_00018013	0.018	0
TCONS_00018052	0.01	0
TCONS_00018059	0.016	0
TCONS_00018086	0.008	0
TCONS_00018104	0.09	0
TCONS_00018129	0.12	0
TCONS_00018135	0.01	0
TCONS_00018138	0.094	0
TCONS_00018142	0.008	0
TCONS_00018144	0.022	0
TCONS_00018143	0.008	0
TCONS_00018141	0.014	0
TCONS_00018140	0.022	0
TCONS_00018161	0.06	0
TCONS_00018171	0.014	0
TCONS_00018195	0.03	0
TCONS_00018194	0.018	0
TCONS_00018200	0.006	0
TCONS_00018201	0.008	0
TCONS_00018222	0.004	0
TCONS_00018223	0.004	0
TCONS_00018224	0.022	0
TCONS_00018226	0.12	0
TCONS_00018276	0.05	0
TCONS_00018291	0.044	0
TCONS_00018295	0.006	0
TCONS_00018296	0.264	0
TCONS_00018294	0.254	0
TCONS_00018293	0.162	0
TCONS_00018292	0.226	0
TCONS_00018316	0.004	0
TCONS_00018318	0.08	0
TCONS_00018368	0.028	0
TCONS_00018369	0.016	0
TCONS_00018370	0.02	0
TCONS_00018377	0.052	0
TCONS_00018460	0.008	0
TCONS_00018461	0.01	0
TCONS_00018463	0.054	0
TCONS_00018512	0.072	0
TCONS_00018513	0.044	0
TCONS_00018515	0.05	0
TCONS_00018514	0.038	0
TCONS_00018516	0.096	0
TCONS_00018517	0.03	0
TCONS_00018519	0.054	0
TCONS_00018520	0.09	0
TCONS_00018521	0.038	0
TCONS_00018524	0.052	0
TCONS_00018527	0.052	0
TCONS_00018526	0.052	0
TCONS_00018525	0.052	0
TCONS_00018528	0.028	0
TCONS_00018552	0.016	0
TCONS_00018553	0.062	0
TCONS_00018573	0.424	1
TCONS_00018572	0.186	0
TCONS_00018580	0.424	1
TCONS_00018592	0.004	0
TCONS_00018691	0.012	0
TCONS_00018721	0.39	0
TCONS_00018726	0.004	0
TCONS_00018727	0.012	0
TCONS_00018746	0.17	0
TCONS_00018748	0.008	0
TCONS_00018756	0.016	0
TCONS_00018757	0.016	0
TCONS_00018761	0.148	0
TCONS_00018777	0.084	0
TCONS_00018782	0.044	0
TCONS_00018783	0.02	0
TCONS_00018784	0.01	0
TCONS_00018789	0.066	0
TCONS_00018791	0.058	0
TCONS_00018814	0.038	0
TCONS_00018833	0.034	0
TCONS_00018858	0.358	0
TCONS_00018857	0.03	0
TCONS_00018896	0.066	0
TCONS_00018910	0.042	0
TCONS_00018911	0.05	0
TCONS_00018913	0.024	0
TCONS_00018915	0.294	0
TCONS_00018916	0.042	0
TCONS_00019015	0.018	0
TCONS_00019084	0.044	0
TCONS_00019085	0.054	0
TCONS_00019107	0.058	0
TCONS_00019202	0.082	0
TCONS_00019209	0.758	1
TCONS_00019213	0.418	1
TCONS_00019222	0	0
TCONS_00019233	0.256	0
TCONS_00019257	0.044	0
TCONS_00019259	0.054	0
TCONS_00019258	0.034	0
TCONS_00019269	0.276	0
TCONS_00019270	0.276	0
TCONS_00019273	0.044	0
TCONS_00019274	0.186	0
TCONS_00019278	0.048	0
TCONS_00019279	0.02	0
TCONS_00019280	0.004	0
TCONS_00019313	0.076	0
TCONS_00019315	0.014	0
TCONS_00019318	0.102	0
TCONS_00019319	0.018	0
TCONS_00019337	0.104	0
TCONS_00019339	0.122	0
TCONS_00019338	0.132	0
TCONS_00019340	0.09	0
TCONS_00019352	0.014	0
TCONS_00019435	0.074	0
TCONS_00019443	0.022	0
TCONS_00019444	0.008	0
TCONS_00019447	0.004	0
TCONS_00019448	0.546	1
TCONS_00019455	0.034	0
TCONS_00019460	0.016	0
TCONS_00019521	0.052	0
TCONS_00019522	0.056	0
TCONS_00019555	0.036	0
TCONS_00019556	0.056	0
TCONS_00019582	0.03	0
TCONS_00019620	0.036	0
TCONS_00019716	0.07	0
TCONS_00019715	0.074	0
TCONS_00019732	0.042	0
TCONS_00019768	0.192	0
TCONS_00019819	0.096	0
TCONS_00019818	0.082	0
TCONS_00019825	0.214	0
TCONS_00019824	0.016	0
TCONS_00019856	0.064	0
TCONS_00019857	0.052	0
TCONS_00019859	0.008	0
TCONS_00019860	0.002	0
TCONS_00019865	0	0
TCONS_00019864	0	0
TCONS_00019863	0.004	0
TCONS_00019862	0.002	0
TCONS_00019861	0.028	0
TCONS_00019874	0.004	0
TCONS_00019869	0.004	0
TCONS_00019871	0	0
TCONS_00019872	0.006	0
TCONS_00019873	0.004	0
TCONS_00019870	0.002	0
TCONS_00019868	0.01	0
TCONS_00019867	0.008	0
TCONS_00019866	0.014	0
TCONS_00019876	0.01	0
TCONS_00019875	0	0
TCONS_00019877	0.038	0
TCONS_00019924	0.192	0
TCONS_00019926	0.042	0
TCONS_00019925	0.034	0
TCONS_00019928	0.024	0
TCONS_00019929	0.06	0
TCONS_00019930	0.062	0
TCONS_00019953	0.008	0
TCONS_00020022	0.536	1
TCONS_00020036	0.102	0
TCONS_00020035	0.088	0
TCONS_00020034	0.112	0
TCONS_00020040	0.092	0
TCONS_00020042	0.058	0
TCONS_00020043	0.012	0
TCONS_00020085	0.02	0
TCONS_00020102	0.148	0
TCONS_00020183	0.026	0
TCONS_00020367	0.06	0
TCONS_00020368	0.018	0
TCONS_00020400	0.446	1
TCONS_00020399	0.51	1
TCONS_00020398	0.474	1
TCONS_00020420	0.036	0
TCONS_00020440	0.012	0
TCONS_00020439	0.01	0
TCONS_00020452	0.03	0
TCONS_00020454	0.01	0
TCONS_00020456	0.032	0
TCONS_00020455	0.018	0
TCONS_00020453	0.026	0
TCONS_00020451	0.034	0
TCONS_00020450	0.014	0
TCONS_00020457	0.034	0
TCONS_00020460	0.058	0
TCONS_00020501	0.008	0
TCONS_00020504	0.034	0
TCONS_00020503	0.056	0
TCONS_00020502	0.066	0
TCONS_00020505	0.016	0
TCONS_00020506	0.016	0
TCONS_00020508	0.004	0
TCONS_00020512	0.262	0
TCONS_00020522	0.002	0
TCONS_00020523	0.018	0
TCONS_00020524	0.044	0
TCONS_00020525	0.086	0
TCONS_00020526	0.006	0
TCONS_00020528	0.166	0
TCONS_00020527	0.126	0
TCONS_00020529	0.006	0
TCONS_00020532	0.036	0
TCONS_00020533	0.412	1
TCONS_00020531	0.394	1
TCONS_00020530	0.39	0
TCONS_00020534	0.076	0
TCONS_00020535	0.05	0
TCONS_00020561	0.016	0
TCONS_00020562	0.034	0
TCONS_00020564	0.02	0
TCONS_00020568	0.022	0
TCONS_00020567	0.016	0
TCONS_00020566	0.016	0
TCONS_00020565	0.092	0
TCONS_00020570	0.016	0
TCONS_00020569	0.018	0
TCONS_00020572	0.05	0
TCONS_00020580	0.118	0
TCONS_00020581	0.08	0
[truncated: 12,430 more rows]
